# Supplementary material for: Kidney Tertiary Lymphoid Structures in Lupus Nephritis Develop into Large Interconnected Networks and Resemble Lymph Nodes in Gene Signature
Source: Am J Pathol. 2020 Aug 17;190(11):2203–25. doi: 10.1016/j.ajpath.2020.07.015 (PMC12178333; doi:10.1016/j.ajpath.2020.07.015)
Supplement: Supplemental Table S1 [file mmc2.xlsx]

## Sheet: Sup Table S1
Supplemental Table S1. All DE genes in Kidney vs LyN, Kidney vs TLS and LyN vs TLS. https://www.ensembl.org/index.html
GENE	Ensembl Gene ID	UniProt Protein Name	KID vs LyN log2FC	KID vs LyN padj	KID vs TLS log2FC	KID vs TLS padj	LN vs TLS log2FC	LN vs TLS padj
Kap	ENSMUSG00000032758	Kidney androgen-regulated protein	12.7392	1.41734e-69	1.55602	0.111746	-11.1832	7.51824e-47
Spp1	ENSMUSG00000029304	Osteopontin	11.4379	2.19745e-35	1.44577	0.409963	-9.99217	1.97573e-22
Umod	ENSMUSG00000030963	Uromodulin	10.3388	8.43455e-47	0.777778	0.416812	-9.561	3.17464e-36
Aldob	ENSMUSG00000028307	Fructose-bisphosphate aldolase B Fructose-bisphosphate aldolase	10.227	1.0806e-44	1.75745	0.0163523	-8.46955	1.71126e-27
Aadat	ENSMUSG00000057228	Kynurenine/alpha-aminoadipate aminotransferase, mitochondrial	9.69849	1.85898e-23	0.965977	0.624759	-8.73251	4.1504e-16
Miox	ENSMUSG00000022613	Inositol oxygenase	9.56421	1.17013e-49	2.23938	2.06067e-07	-7.32483	5.21208e-27
Spink3	ENSMUSG00000024503	serine peptidase inhibitor, Kazal type 1	9.4604	2.36085e-42	1.86736	0.00195022	-7.59304	9.44925e-25
Tmem27	ENSMUSG00000015401	Collectrin	8.71319	8.25173e-37	1.87205	0.00126026	-6.84114	1.6985e-20
Hao2	ENSMUSG00000027870	Hydroxyacid oxidase 2	8.71219	1.56548e-28	1.74692	0.0531643	-6.96527	5.18152e-16
Fbp1	ENSMUSG00000069805	Fructose-1,6-bisphosphatase 1	8.69115	6.19851e-34	1.70714	0.0132058	-6.98401	1.25995e-19
Cdh16	ENSMUSG00000031881	Cadherin-16	8.61104	5.37332e-40	1.05503	0.0520641	-7.55601	2.51344e-28
Slc34a1	ENSMUSG00000021490	solute carrier family 34 (sodium phosphate), member 1	8.53965	6.33409e-33	2.31125	0.000247679	-6.22841	1.30446e-15
Fxyd2	ENSMUSG00000059412	FXYD domain-containing ion transport regulator Sodium/potassium-transporting ATPase subunit gamma	8.50489	6.03286e-77	1.78976	0.00445302	-6.71513	3.78926e-40
Slc27a2	ENSMUSG00000027359	Very long-chain acyl-CoA synthetase	8.3545	2.69179e-30	1.62836	0.103085	-6.72614	8.90411e-17
Slc22a12	ENSMUSG00000061742	Solute carrier family 22 member 12	8.23425	1.05323e-35	2.36427	6.50659e-07	-5.86998	2.31067e-16
Wfdc2	ENSMUSG00000017723	WAP four-disulfide core domain protein 2	8.05213	1.16094e-40	0.782426	0.0246495	-7.2697	2.52141e-31
Bc089597	ENSMUSG00000074639	RDH16 family member 2	8.02595	3.45268e-24	2.39928	0.00369711	-5.62667	2.32435e-10
Slc3a1	ENSMUSG00000024131	Neutral and basic amino acid transport protein rBAT	8.00636	6.31731e-25	1.53981	0.0899428	-6.46655	2.96359e-14
Pdzk1	ENSMUSG00000038298	Na(+)/H(+) exchange regulatory cofactor NHE-RF3	7.93187	8.3129e-23	1.86369	0.0477516	-6.06818	1.37146e-11
Acy3	ENSMUSG00000024866	N-acyl-aromatic-L-amino acid amidohydrolase (carboxylate-forming)	7.92493	1.54662e-28	1.38731	0.221153	-6.53762	2.39697e-16
Slc6a18	ENSMUSG00000021612	Sodium-dependent neutral amino acid transporter B(0)AT3 Transporter	7.88819	1.21161e-25	1.70222	0.0343021	-6.18597	7.25094e-14
Gm4450	ENSMUSG00000090817	predicted gene 4450	7.8247	5.85418e-19	1.89263	0.100988	-5.93207	2.49412e-09
Cyp2j5	ENSMUSG00000052520	Cytochrome P450 2J5	7.70743	6.36863e-30	1.69621	0.00246772	-6.01122	2.31067e-16
Ttc36	ENSMUSG00000039438	Tetratricopeptide repeat protein 36	7.68205	8.56586e-22	2.1031	0.0181131	-5.57895	5.4202e-10
Gpx3	ENSMUSG00000018339	Glutathione peroxidase 3	7.61489	8.20473e-48	2.38365	0.00179174	-5.23125	2.51532e-18
Spp2	ENSMUSG00000026295	Secreted phosphoprotein 24	7.56902	3.43805e-28	2.28081	4.18876e-05	-5.28821	3.16261e-12
Slc22a7	ENSMUSG00000067144	Solute carrier family 22 member 7	7.54289	2.70948e-12	1.46427	0.451751	-6.07862	1.28752e-06
Lrp2	ENSMUSG00000027070	Low-density lipoprotein receptor-related protein 2	7.52587	8.06818e-16	1.9495	0.135679	-5.57636	2.34526e-07
Gsta2	ENSMUSG00000057933	Glutathione S-transferase A2	7.52211	1.66277e-24	1.78222	0.0157854	-5.73988	1.41395e-12
S100g	ENSMUSG00000040808	Protein S100-G Protein S100	7.4999	1.60481e-23	2.12234	0.004258	-5.37756	1.40394e-10
Keg1	ENSMUSG00000024694	Glycine N-acyltransferase-like protein Keg1	7.49967	4.32612e-24	1.49332	0.0609005	-6.00635	1.21719e-13
Slc22a1	ENSMUSG00000023829	Solute carrier family 22 member 1	7.48694	1.5872e-28	2.21433	2.54053e-05	-5.27261	1.30491e-12
Cgref1	ENSMUSG00000029161	Cell growth regulator with EF hand domain protein 1	7.47402	1.33131e-21	2.0934	0.0128488	-5.38062	9.76759e-10
Pdzk1ip1	ENSMUSG00000028716	PDZK1-interacting protein 1	7.47147	1.21579e-34	1.48525	4.73878e-06	-5.98622	1.18756e-20
Prss8	ENSMUSG00000030800	protease, serine 8 (prostasin)	7.43526	1.70166e-18	1.10345	0.395617	-6.33181	1.59814e-11
Cyp4a10	ENSMUSG00000066072	Cytochrome P450 4A10	7.4132	4.81431e-26	1.92614	0.00191271	-5.48706	1.21769e-12
Guca2b	ENSMUSG00000032978	Guanylate cyclase activator 2B	7.4018	6.65777e-26	2.00515	0.00116253	-5.39665	3.31097e-12
Pcbd1	ENSMUSG00000020098	Pterin-4-alpha-carbinolamine dehydratase	7.37772	1.9005e-27	1.49765	0.0105701	-5.88006	1.02028e-15
Ggt1	ENSMUSG00000006345	Glutathione hydrolase 1 proenzyme	7.35977	5.66745e-22	1.80308	0.0458953	-5.55669	8.13956e-11
Folr1	ENSMUSG00000001827	Folate receptor alpha	7.29382	9.81019e-27	1.78003	0.00164565	-5.51378	1.10338e-13
Cyp2a4	ENSMUSG00000074254	Cytochrome P450 2A4	7.29158	2.27301e-23	1.62144	0.0296894	-5.67014	1.88348e-12
Kcnj16	ENSMUSG00000051497	Inward rectifier potassium channel 16	7.27276	1.76429e-28	1.59674	0.0013309	-5.67602	1.01306e-15
Pah	ENSMUSG00000020051	Phenylalanine-4-hydroxylase	7.24718	4.83605e-23	2.04261	0.00354407	-5.20457	1.99846e-10
Mettl7b	ENSMUSG00000025347	Methyltransferase-like protein 7B	7.24494	2.40586e-18	2.12829	0.0272677	-5.11665	7.308e-08
Cldn2	ENSMUSG00000047230	Claudin-2	7.21558	4.5312e-29	1.75398	8.78125e-05	-5.4616	4.04264e-15
Ugt3a2	ENSMUSG00000049152	UDP-glucuronosyltransferase 3A2	7.21466	2.8444e-17	1.65216	0.144738	-5.5625	8.98706e-09
Wfdc15b	ENSMUSG00000018211	WAP four-disulfide core domain protein 15B	7.20798	7.98337e-13	0.525446	0.846432	-6.68254	4.13952e-09
Mpv17l	ENSMUSG00000022679	Mpv17-like protein	7.20471	5.66378e-18	1.38139	0.226779	-5.82332	4.2545e-10
Slc12a1	ENSMUSG00000027202	Solute carrier family 12 member 1	7.07538	6.63865e-13	0.33376	0.909516	-6.74162	1.01995e-09
Egf	ENSMUSG00000028017	Pro-epidermal growth factor	7.06396	9.16788e-12	1.52812	0.385291	-5.53584	5.06657e-06
Slc22a18	ENSMUSG00000000154	Solute carrier family 22 member 18	7.02364	5.9676e-16	1.46461	0.23469	-5.55903	1.69421e-08
Slc17a1	ENSMUSG00000021335	Sodium-dependent phosphate transport protein 1	7.00576	1.90294e-25	1.9946	0.000153074	-5.01116	1.37146e-11
Cideb	ENSMUSG00000022219	Cell death activator CIDE-B	6.94292	2.53963e-21	1.60452	0.0326893	-5.3384	4.60322e-11
Akr1c18	ENSMUSG00000021214	Aldo-keto reductase family 1 member C18	6.94001	9.12028e-21	0.665896	0.595028	-6.27412	9.13759e-15
Ttr	ENSMUSG00000061808	Transthyretin	6.86356	1.82473e-16	1.69548	0.108531	-5.16808	5.58724e-08
Hnf4a	ENSMUSG00000017950	Hepatocyte nuclear factor 4-alpha	6.85654	6.52211e-19	2.01141	0.014281	-4.84513	3.65812e-08
Hsd3b2	ENSMUSG00000063730	3 beta-hydroxysteroid dehydrogenase/Delta 5-->4-isomerase type 2	6.74053	1.02469e-21	1.86386	0.00322723	-4.87667	5.2144e-10
Acsm1	ENSMUSG00000033533	Acyl-coenzyme A synthetase ACSM1, mitochondrial	6.73996	6.10158e-15	1.62636	0.164697	-5.1136	2.50351e-07
Slc13a3	ENSMUSG00000018459	Solute carrier family 13 member 3	6.7204	5.03857e-17	2.19412	0.0132058	-4.52628	1.21091e-06
Tmem174	ENSMUSG00000046082	Transmembrane protein 174	6.71703	5.66745e-22	1.81364	0.00321475	-4.90339	2.47306e-10
G6pc	ENSMUSG00000078650	Glucose-6-phosphatase	6.65965	4.32782e-20	2.02804	0.00304929	-4.63161	1.85629e-08
Slc12a3	ENSMUSG00000031766	Solute carrier family 12 member 3	6.65222	1.8731e-26	2.25478	6.04916e-09	-4.39744	2.70362e-10
Apom	ENSMUSG00000024391	Apolipoprotein M	6.63915	5.53062e-23	2.53349	1.35924e-06	-4.10567	1.24222e-07
Cyp2d26	ENSMUSG00000022445	Cytochrome P450 2D26	6.62758	2.30436e-19	2.10795	0.0030126	-4.51963	8.30891e-08
Calml4	ENSMUSG00000032246	Calmodulin-like protein 4	6.62081	3.45947e-26	1.71225	0.0283721	-4.90855	3.18212e-12
Krt8	ENSMUSG00000049382	Keratin, type II cytoskeletal 8	6.60505	1.51498e-19	-0.544325	0.635172	-7.14938	1.96429e-20
Cyp4a14	ENSMUSG00000028715	Cytochrome P450 4A14	6.59714	1.60768e-20	2.23742	0.000414519	-4.35972	8.71478e-08
Slc23a1	ENSMUSG00000024354	Solute carrier family 23 member 1	6.5555	7.80196e-13	1.20582	0.418859	-5.34968	3.44067e-07
Slc22a13	ENSMUSG00000074028	Solute carrier family 22 member 13	6.55361	4.42688e-13	1.39724	0.307218	-5.15638	7.80952e-07
Mep1a	ENSMUSG00000023914	Meprin A subunit alpha Meprin A subunit	6.53158	2.8444e-17	1.5464	0.0833953	-4.98517	1.08081e-08
Defb1	ENSMUSG00000044748	Beta-defensin 1	6.51937	4.03185e-20	0.784592	0.367159	-5.73478	7.70794e-14
Car15	ENSMUSG00000090236	Carbonic anhydrase 15	6.51697	1.53214e-21	1.6899	0.00388579	-4.82706	1.98644e-10
Cyp4a31	ENSMUSG00000028712	cytochrome P450, family 4, subfamily a, polypeptide 31	6.51509	1.12526e-17	1.70024	0.0399909	-4.81485	2.41694e-08
Gm10639	ENSMUSG00000074179	Glutathione S-transferase	6.50107	6.54371e-15	1.62542	0.13033	-4.87565	3.57316e-07
Bdh2	ENSMUSG00000028167	3-hydroxybutyrate dehydrogenase type 2	6.43848	1.96416e-19	1.65159	0.0164893	-4.7869	2.03236e-09
Slc47a1	ENSMUSG00000010122	Multidrug and toxin extrusion protein 1	6.42753	1.12727e-23	1.94424	9.75248e-06	-4.4833	3.03978e-10
Slc22a8	ENSMUSG00000063796	Solute carrier family 22 member 8	6.42543	6.88506e-23	2.5782	6.88881e-08	-3.84722	4.05419e-07
Plscr2	ENSMUSG00000032372	Phospholipid scramblase 2	6.41144	1.83563e-22	1.3064	0.0138217	-5.10504	9.37484e-13
Slc7a12	ENSMUSG00000039710	solute carrier family 7 (cationic amino acid transporter, y+ system), member 12	6.38878	5.84728e-12	1.03439	0.535011	-5.3544	4.9136e-07
Hgd	ENSMUSG00000022821	Homogentisate 1,2-dioxygenase	6.38508	1.58363e-17	1.66825	0.0364848	-4.71683	2.85481e-08
Serpina1f	ENSMUSG00000021081	Alpha-1-antitrypsin 1-6	6.38134	1.1126e-15	1.21493	0.250075	-5.16641	7.82141e-09
Slc5a10	ENSMUSG00000042371	Sodium/glucose cotransporter 5	6.34583	4.13009e-13	1.65416	0.167258	-4.69167	4.4307e-06
Ldhd	ENSMUSG00000031958	Probable D-lactate dehydrogenase, mitochondrial	6.34184	4.4003e-32	2.0148	7.27229e-08	-4.32704	3.78115e-13
Hrsp12	ENSMUSG00000022323	reactive intermediate imine deaminase A homolog	6.34156	2.63499e-26	1.70577	0.00483613	-4.63579	3.39614e-12
Slc17a3	ENSMUSG00000036083	solute carrier family 17 (sodium phosphate), member 3	6.33062	1.8542e-15	1.57102	0.103399	-4.75961	1.72417e-07
Acsm2	ENSMUSG00000030945	Acyl-coenzyme A synthetase ACSM2, mitochondrial	6.29574	1.65865e-19	1.97389	0.00124379	-4.32185	5.31198e-08
Ndrg1	ENSMUSG00000005125	Protein NDRG1	6.29163	1.24207e-56	2.18186	2.06067e-07	-4.10977	2.12925e-20
Fam107a	ENSMUSG00000021750	family with sequence similarity 107, member A	6.28795	4.80693e-12	1.37482	0.323329	-4.91313	3.35422e-06
Cda	ENSMUSG00000028755	Cytidine deaminase	6.2761	2.49005e-18	1.99038	0.00309338	-4.28572	2.09189e-07
Slco1a6	ENSMUSG00000079262	Solute carrier organic anion transporter family member 1A6	6.2702	2.39942e-12	1.36558	0.309447	-4.90462	2.28387e-06
Pter	ENSMUSG00000026730	Phosphotriesterase-related protein	6.26639	5.39123e-19	1.55842	0.0193549	-4.70797	2.04314e-09
Khk	ENSMUSG00000029162	Ketohexokinase	6.26082	3.31665e-18	1.80036	0.125081	-4.46047	1.50905e-07
Eci3	ENSMUSG00000021416	Enoyl-CoA delta isomerase 3, peroxisomal	6.25404	2.11921e-10	1.35846	0.411515	-4.89558	2.5989e-05
Ugt1a10	ENSMUSG00000090165	UDP-glucuronosyltransferase	6.24929	5.96423e-19	2.549	3.29126e-05	-3.70029	1.0348e-05
Sult1d1	ENSMUSG00000029273	Sulfotransferase 1 family member D1	6.23644	1.96172e-14	1.22032	0.275285	-5.01612	5.70057e-08
Cdhr5	ENSMUSG00000025497	Cadherin-related family member 5	6.17464	5.75266e-17	1.80231	0.0163324	-4.37233	2.36731e-07
Npnt	ENSMUSG00000040998	Nephronectin	6.16998	1.88765e-22	1.08416	0.0175109	-5.08582	7.62727e-14
Angptl7	ENSMUSG00000028989	Angiopoietin-related protein 7	6.14339	1.71061e-18	2.46649	0.00211694	-3.6769	1.30298e-05
Wwc1	ENSMUSG00000018849	Protein KIBRA	6.06233	1.62543e-19	1.06047	0.0864047	-5.00187	7.33897e-12
Kif12	ENSMUSG00000028357	Kinesin-like protein KIF12 Kinesin-like protein	6.05708	3.45736e-23	1.73128	6.24791e-07	-4.32579	1.43421e-10
Slc22a2	ENSMUSG00000040966	Solute carrier family 22 member 2	6.03398	6.54371e-15	1.46661	0.109842	-4.56736	2.39232e-07
Slc22a6	ENSMUSG00000024650	Solute carrier family 22 member 6	6.02716	1.98732e-19	2.44273	4.53412e-06	-3.58443	6.68192e-06
1700011h14rik	ENSMUSG00000021850	Uncharacterized protein CCDC198	6.01907	4.49922e-20	1.22803	0.0216736	-4.79104	2.25838e-11
9030619p08rik	ENSMUSG00000053168	RIKEN cDNA 9030619P08 gene	6.01133	6.3519e-08	1.94282	0.280057	-4.06851	0.00406216
Dao	ENSMUSG00000042096	D-amino-acid oxidase	6.01075	4.26846e-20	1.90373	0.000115425	-4.10703	3.34803e-08
Slc13a1	ENSMUSG00000029700	Solute carrier family 13 member 1	5.98652	6.35409e-12	1.92622	0.0860593	-4.0603	0.000117076
Ugt1a2	ENSMUSG00000090171	UDP-glucuronosyltransferase 1-2	5.98457	9.40453e-18	3.31437	1.63459e-07	-2.6702	0.00485435
Mep1b	ENSMUSG00000024313	Meprin A subunit beta	5.97631	1.25624e-09	1.27037	0.453587	-4.70593	5.79934e-05
Hpn	ENSMUSG00000001249	Serine protease hepsin	5.93321	9.22323e-18	1.74425	0.00446904	-4.18896	1.09988e-07
Gc	ENSMUSG00000035540	Vitamin D-binding protein	5.92986	1.10794e-08	2.25822	0.135778	-3.67163	0.00636025
Mal	ENSMUSG00000027375	Myelin and lymphocyte protein	5.91353	1.07965e-21	-0.276549	0.657491	-6.19008	1.97573e-22
Gm11128	ENSMUSG00000079495	N-acetyltransferase 8 (GCN5-related) family member 6	5.89893	1.58677e-11	1.4166	0.260395	-4.48233	1.2736e-05
Atp1b1	ENSMUSG00000026576	Sodium/potassium-transporting ATPase subunit beta Sodium/potassium-transporting ATPase subunit beta-1	5.85969	6.48853e-43	0.973703	0.13505	-4.88599	4.03194e-25
Aldh8a1	ENSMUSG00000037542	Aldehyde dehydrogenase family 8 member A1	5.85872	7.56697e-14	1.60604	0.0817485	-4.25267	3.00816e-06
Ak4	ENSMUSG00000028527	Adenylate kinase 4, mitochondrial	5.8425	4.25989e-11	1.94661	0.0939036	-3.89589	0.000338107
Proc	ENSMUSG00000024386	Vitamin K-dependent protein C	5.82657	3.98066e-17	1.80563	0.00342726	-4.02094	4.54104e-07
Aqp2	ENSMUSG00000023013	Aquaporin-2	5.81613	5.45935e-15	-0.6111	0.585835	-6.42723	4.1504e-16
Klk1	ENSMUSG00000063903	Kallikrein-1	5.81123	8.71019e-41	1.92149	0.00101552	-3.88974	5.93697e-15
Slc5a2	ENSMUSG00000030781	Sodium/glucose cotransporter 2	5.8079	1.40559e-18	2.5269	1.31341e-06	-3.281	4.92194e-05
Kcnj15	ENSMUSG00000062609	ATP-sensitive inward rectifier potassium channel 15	5.78814	5.58286e-15	1.93054	0.0104065	-3.8576	1.03848e-05
Xylb	ENSMUSG00000035769	Xylulose kinase	5.78143	6.91634e-17	2.19485	0.000301828	-3.58658	1.43932e-05
Tmem213	ENSMUSG00000029829	Transmembrane protein 213	5.78067	1.44686e-14	1.65076	0.0426455	-4.12991	2.21007e-06
Car2	ENSMUSG00000027562	Carbonic anhydrase 2	5.77104	8.06151e-36	1.24181	0.00587419	-4.52923	2.32016e-19
Napsa	ENSMUSG00000002204	Napsin-A	5.74741	1.09377e-21	1.39727	0.208131	-4.35014	5.37642e-10
Tmem52b	ENSMUSG00000030160	Transmembrane protein 52B	5.74363	1.37643e-11	0.728487	0.64582	-5.01515	1.92091e-07
Pipox	ENSMUSG00000017453	Peroxisomal sarcosine oxidase	5.73991	1.18136e-15	1.50994	0.0365033	-4.22997	2.34526e-07
Ehhadh	ENSMUSG00000022853	Peroxisomal bifunctional enzyme	5.73879	1.86025e-22	1.77662	0.0227365	-3.96216	6.59436e-09
Cth	ENSMUSG00000028179	Cystathionine gamma-lyase	5.72482	1.85455e-11	1.4664	0.213028	-4.25841	2.32442e-05
Kcnk1	ENSMUSG00000033998	Potassium channel subfamily K member 1 Potassium channel subfamily K member	5.71728	1.84959e-14	0.883395	0.372414	-4.83388	6.00126e-09
Tinag	ENSMUSG00000032357	tubulointerstitial nephritis antigen	5.70331	3.40069e-15	1.89384	0.00756351	-3.80947	8.02079e-06
Plau	ENSMUSG00000021822	Urokinase-type plasminogen activator	5.6883	1.10972e-50	1.41718	0.00191271	-4.27112	2.98209e-24
Ugt3a1	ENSMUSG00000072664	UDP-glucuronosyltransferase 3A1	5.66121	4.25989e-11	1.6602	0.147063	-4.00101	0.000107164
Habp2	ENSMUSG00000025075	Hyaluronan-binding protein 2	5.64662	2.12054e-17	1.75517	0.00118218	-3.89144	3.50672e-07
Tmigd1	ENSMUSG00000020839	Transmembrane and immunoglobulin domain-containing protein 1	5.62018	2.73622e-17	1.96606	0.000243784	-3.65412	2.69601e-06
Slc51b	ENSMUSG00000053862	Organic solute transporter subunit beta	5.61927	3.62139e-14	1.457	0.074769	-4.16227	1.09387e-06
Acot1	ENSMUSG00000072949	Acyl-coenzyme A thioesterase 1	5.60328	3.6034e-20	1.78961	0.000107167	-3.81368	4.32225e-08
Cldn10	ENSMUSG00000022132	Claudin-10	5.60132	4.5311e-13	0.349454	0.838859	-5.25187	6.56142e-10
Erich4	ENSMUSG00000074261	Glutamate-rich protein 4	5.59928	5.83726e-15	2.32991	0.000578396	-3.26938	0.000241895
Pth1r	ENSMUSG00000032492	Parathyroid hormone/parathyroid hormone-related peptide receptor	5.59644	2.31672e-29	2.02135	9.54765e-05	-3.57509	4.56032e-10
Slc7a9	ENSMUSG00000030492	b(0,+)-type amino acid transporter 1	5.59504	1.277e-13	1.67625	0.0423613	-3.91879	1.02616e-05
Fga	ENSMUSG00000028001	Fibrinogen alpha chain	5.59451	3.51532e-09	1.89589	0.161505	-3.69862	0.00192193
Kcnj1	ENSMUSG00000041248	ATP-sensitive inward rectifier potassium channel 1	5.59445	1.13545e-11	0.533944	0.753999	-5.06051	4.43575e-08
Cela1	ENSMUSG00000023031	Chymotrypsin-like elastase family member 1	5.58354	1.30479e-17	2.25565	0.00012539	-3.3279	2.68691e-05
Tmem252	ENSMUSG00000048572	Transmembrane protein 252	5.57881	2.39081e-14	1.58565	0.0824803	-3.99316	3.12386e-06
Clcnkb	ENSMUSG00000006216	Chloride channel protein ClC-Kb	5.57162	2.66418e-18	1.57684	0.000598847	-3.99478	3.04333e-08
Acy1	ENSMUSG00000023262	Aminoacylase-1	5.56537	1.04192e-09	1.05199	0.608968	-4.51338	3.89593e-05
Fgg	ENSMUSG00000033860	Fibrinogen gamma chain	5.55763	1.26702e-07	2.24231	0.150366	-3.31532	0.0193551
Dmgdh	ENSMUSG00000042102	Dimethylglycine dehydrogenase, mitochondrial	5.55761	9.34806e-11	1.8378	0.0962803	-3.71981	0.000419914
Cyp2j11	ENSMUSG00000066097	cytochrome P450, family 2, subfamily j, polypeptide 11	5.55202	1.32788e-10	1.49175	0.217304	-4.06028	8.85602e-05
Hoga1	ENSMUSG00000025176	4-hydroxy-2-oxoglutarate aldolase, mitochondrial	5.54565	3.00469e-15	1.73633	0.0087061	-3.80931	3.3359e-06
Adgrg1	ENSMUSG00000031785	Adhesion G-protein coupled receptor G1	5.54508	4.47022e-23	0.419956	0.691168	-5.12513	3.52562e-17
Kng2	ENSMUSG00000060459	kininogen 2	5.53672	7.72817e-15	1.18521	0.345389	-4.35151	1.64944e-07
Dnase1	ENSMUSG00000005980	Deoxyribonuclease-1 Deoxyribonuclease	5.53053	2.74035e-09	2.95231	0.0142651	-2.57822	0.057269
Thnsl2	ENSMUSG00000054474	Threonine synthase-like 2	5.5139	1.11776e-17	1.67662	0.016791	-3.83728	2.66978e-07
Vil1	ENSMUSG00000026175	Villin-1	5.49782	1.20942e-14	1.82126	0.00801844	-3.67656	1.29869e-05
Chdh	ENSMUSG00000015970	Choline dehydrogenase, mitochondrial	5.47899	1.85497e-15	1.34821	0.0387292	-4.13078	1.26448e-07
Them7	ENSMUSG00000055312	thioesterase superfamily member 7	5.46442	2.27533e-14	2.04688	0.00279918	-3.41754	8.875e-05
Spint1	ENSMUSG00000027315	Kunitz-type protease inhibitor 1	5.44835	1.32599e-16	0.456445	0.563554	-4.99191	1.54662e-12
Fam151a	ENSMUSG00000034871	Protein FAM151A	5.44037	1.2645e-13	2.04644	0.00542012	-3.39392	0.000164398
Sult1c2	ENSMUSG00000023122	Sulfotransferase 1C2	5.42313	5.39537e-14	1.28198	0.0992655	-4.14115	4.75599e-07
Lcn2	ENSMUSG00000026822	Neutrophil gelatinase-associated lipocalin	5.41269	8.72774e-06	-1.3354	0.580933	-6.74808	7.82084e-07
Agt	ENSMUSG00000031980	angiotensinogen (serpin peptidase inhibitor, clade A, member 8)	5.40725	2.64632e-15	1.64326	0.00712473	-3.76399	2.15119e-06
Ceacam2	ENSMUSG00000054385	Carcinoembryonic antigen-related cell adhesion molecule 2	5.38336	1.53607e-08	1.207	0.452251	-4.17636	0.000276096
Slc4a4	ENSMUSG00000060961	Anion exchange protein Electrogenic sodium bicarbonate cotransporter 1	5.36931	4.58061e-13	1.86318	0.0163219	-3.50613	9.73211e-05
Acnat2	ENSMUSG00000060317	Acyl-coenzyme A amino acid N-acyltransferase 2	5.35441	4.96255e-17	2.37516	1.05453e-06	-2.97925	0.000205621
Hsd11b2	ENSMUSG00000031891	Corticosteroid 11-beta-dehydrogenase isozyme 2	5.35285	5.78309e-17	0.907124	0.0817485	-4.44572	1.86602e-10
Glod5	ENSMUSG00000031163	Glyoxalase domain-containing protein 5	5.34754	7.00266e-13	1.2987	0.131785	-4.04883	2.496e-06
Amn	ENSMUSG00000021278	Protein amnionless	5.33456	2.91125e-15	2.33543	6.24447e-05	-2.99914	0.000451118
Slc6a13	ENSMUSG00000030108	Sodium- and chloride-dependent GABA transporter 2	5.33422	1.21804e-11	1.74314	0.0575854	-3.59108	0.000175594
Aadac	ENSMUSG00000027761	Arylacetamide deacetylase	5.33015	4.55653e-12	1.6573	0.0599218	-3.67285	7.23492e-05
Efhd1	ENSMUSG00000026255	EF-hand domain-containing protein D1	5.31621	2.12147e-12	0.276397	0.889562	-5.03981	1.68533e-09
Lad1	ENSMUSG00000041782	Ladinin-1	5.30544	1.32862e-15	0.776955	0.241002	-4.52848	4.16147e-10
Tmprss2	ENSMUSG00000000385	Transmembrane protease serine 2	5.29182	3.79755e-16	0.491959	0.482936	-4.79986	5.80322e-12
Glyat	ENSMUSG00000063683	Glycine N-acyltransferase	5.27593	7.7729e-13	1.72868	0.0249496	-3.54725	6.13218e-05
Dio1	ENSMUSG00000034785	Type I iodothyronine deiodinase	5.27273	1.68289e-10	2.70503	0.00429417	-2.5677	0.0287288
Abhd14b	ENSMUSG00000042073	abhydrolase domain containing 14b	5.24504	1.42191e-21	1.4845	0.0345964	-3.76054	2.78209e-09
Pdzd3	ENSMUSG00000032105	Na(+)/H(+) exchange regulatory cofactor NHE-RF4	5.2426	1.73332e-14	2.3023	0.000155761	-2.9403	0.000732139
Eps8l2	ENSMUSG00000025504	Epidermal growth factor receptor kinase substrate 8-like protein 2	5.24096	6.02718e-15	0.583536	0.452981	-4.65742	1.73901e-10
Arg2	ENSMUSG00000021125	Arginase-2, mitochondrial	5.23731	1.1337e-13	1.04823	0.175669	-4.18909	1.44034e-07
Timp3	ENSMUSG00000020044	Metalloproteinase inhibitor 3	5.22345	1.08321e-38	1.71457	3.30544e-05	-3.50888	1.29759e-14
Cx3cl1	ENSMUSG00000031778	Fractalkine	5.21237	6.47149e-11	0.933405	0.42564	-4.27897	2.97025e-06
Gss	ENSMUSG00000027610	Glutathione synthetase	5.20371	2.38637e-11	1.44323	0.127583	-3.76048	4.92194e-05
Map3k7cl	ENSMUSG00000025610	MAP3K7 C-terminal-like protein	5.19607	6.04248e-12	1.65894	0.0477378	-3.53712	0.00010524
Gprc5c	ENSMUSG00000051043	G-protein coupled receptor family C group 5 member C	5.19331	9.38175e-16	1.14803	0.0279066	-4.04528	2.12255e-08
Atp6v0a4	ENSMUSG00000038600	V-type proton ATPase 116 kDa subunit a isoform 4 V-type proton ATPase subunit a	5.19278	2.37964e-14	1.71996	0.00451692	-3.47281	1.73643e-05
Cystm1	ENSMUSG00000046727	cysteine-rich transmembrane module containing 1	5.1908	8.82956e-15	0.827368	0.22196	-4.36343	3.16466e-09
Car12	ENSMUSG00000032373	Carbonic anhydrase 12	5.16998	3.40069e-15	1.65399	0.00193417	-3.51599	4.83884e-06
Gm15217	ENSMUSG00000079261	predicted gene 15217	5.16701	1.44985e-10	1.54773	0.126469	-3.61928	0.000216163
Acaa1b	ENSMUSG00000010651	3-ketoacyl-CoA thiolase B, peroxisomal	5.15977	1.29529e-28	2.24909	1.26778e-06	-2.91068	1.91088e-07
Abat	ENSMUSG00000057880	4-aminobutyrate aminotransferase, mitochondrial	5.15896	1.9454e-11	1.87455	0.0283721	-3.28441	0.000590665
Cdkl1	ENSMUSG00000020990	Cyclin-dependent kinase-like 1	5.1555	6.17045e-14	0.692779	0.510751	-4.46272	5.92566e-09
Ddah1	ENSMUSG00000028194	N(G),N(G)-dimethylarginine dimethylaminohydrolase 1	5.14511	4.17064e-14	1.58742	0.0100278	-3.55768	8.73273e-06
Glyctk	ENSMUSG00000020258	Glycerate kinase	5.14357	1.91355e-13	2.19094	0.000825841	-2.95263	0.000911198
Sugct	ENSMUSG00000055137	Succinate--hydroxymethylglutarate CoA-transferase	5.13818	1.5741e-13	2.09322	0.00669213	-3.04495	0.000516468
Sardh	ENSMUSG00000009614	Sarcosine dehydrogenase, mitochondrial	5.10828	9.19112e-10	1.96726	0.0724607	-3.14102	0.00346166
Cryz	ENSMUSG00000028199	Quinone oxidoreductase	5.10767	2.92199e-26	1.72366	0.000539488	-3.38401	1.1099e-09
Slc22a19	ENSMUSG00000024757	Solute carrier family 22 member 19	5.1011	4.72122e-08	1.64	0.235052	-3.4611	0.0034976
Ces2c	ENSMUSG00000061825	Acylcarnitine hydrolase	5.08845	1.76458e-15	1.90194	9.19908e-05	-3.1865	3.78016e-05
Cubn	ENSMUSG00000026726	Cubilin	5.07848	1.02598e-08	1.77183	0.143322	-3.30664	0.00346166
Tnfrsf12a	ENSMUSG00000023905	Tumor necrosis factor receptor superfamily member 12A	5.07147	4.88384e-12	1.25041	0.281914	-3.82106	1.14308e-05
Treh	ENSMUSG00000032098	Trehalase	5.06894	4.50346e-13	2.32205	0.000473682	-2.7469	0.0028664
Slc5a12	ENSMUSG00000041644	Sodium-coupled monocarboxylate transporter 2	5.06814	7.75754e-12	2.52259	0.000992399	-2.54555	0.0130728
Adhfe1	ENSMUSG00000025911	Hydroxyacid-oxoacid transhydrogenase, mitochondrial	5.06654	8.72119e-12	1.92424	0.0427523	-3.1423	0.000757821
Dnajc22	ENSMUSG00000038009	DnaJ homolog subfamily C member 22	5.06168	4.73184e-12	1.67126	0.0301212	-3.39041	0.000136431
Aif1l	ENSMUSG00000001864	Allograft inflammatory factor 1-like	5.05794	3.46314e-15	0.63645	0.28741	-4.42149	2.09515e-10
Trpv4	ENSMUSG00000014158	Transient receptor potential cation channel subfamily V member 4	5.05745	5.58286e-15	1.44854	0.00461365	-3.60891	1.3318e-06
Pecr	ENSMUSG00000026189	Peroxisomal trans-2-enoyl-CoA reductase	5.05309	1.04016e-21	1.77715	0.0103559	-3.27593	1.64944e-07
Smim22	ENSMUSG00000096215	small integral membrane protein 22	5.05186	1.86918e-08	1.50092	0.250457	-3.55094	0.00149256
Gldc	ENSMUSG00000024827	Glycine dehydrogenase (decarboxylating), mitochondrial	5.04887	3.47761e-11	2.66968	0.00109575	-2.37918	0.0309335
Rab11fip3	ENSMUSG00000037098	Rab11 family-interacting protein 3	5.03788	2.24489e-23	2.01503	1.18323e-06	-3.02286	5.44166e-07
Atp6v1b1	ENSMUSG00000006269	ATPase, H+ transporting, lysosomal V1 subunit B1	5.03418	3.29446e-15	1.48174	0.00216939	-3.55244	1.51206e-06
Gm4477	ENSMUSG00000089694	N-acetyltransferase 8 (GCN5-related) family member 7	5.03313	5.19369e-08	2.09799	0.0940988	-2.93513	0.0193061
Ai317395	ENSMUSG00000038522	major facilitator superfamily domain containing 4B1	5.03287	1.32235e-13	2.11456	0.000520085	-2.91831	0.000716664
Kl	ENSMUSG00000058488	Klotho	5.02095	2.76533e-11	2.19189	0.00623227	-2.82906	0.00431184
Glis2	ENSMUSG00000014303	Zinc finger protein GLIS2	4.9842	6.30011e-14	1.41054	0.0147176	-3.57366	3.54528e-06
Rdh16	ENSMUSG00000069456	retinol dehydrogenase 16	4.97331	1.96711e-11	2.18505	0.0046298	-2.78825	0.00430371
Aoc1	ENSMUSG00000029811	Amine oxidase	4.97145	5.5168e-08	1.17967	0.450802	-3.79178	0.000693517
Grtp1	ENSMUSG00000038515	Growth hormone-regulated TBC protein 1	4.9616	1.17576e-13	1.72365	0.00293706	-3.23795	6.15247e-05
Hnf1b	ENSMUSG00000020679	Hepatocyte nuclear factor 1-beta	4.93265	3.5651e-13	0.803378	0.267946	-4.12928	4.62365e-08
Tspan8	ENSMUSG00000034127	Tetraspanin-8	4.93057	2.4818e-11	-0.476185	0.697497	-5.40675	6.54432e-12
Gpc4	ENSMUSG00000031119	Glypican-4	4.9132	1.76507e-12	1.86236	0.00487303	-3.05085	0.000452509
Lyplal1	ENSMUSG00000039246	Lysophospholipase-like protein 1	4.91044	6.57897e-15	1.74935	0.0237498	-3.16109	3.73168e-05
2610528j11rik	ENSMUSG00000028536	Type III endosome membrane protein TEMP	4.90671	6.93269e-09	0.988412	0.458846	-3.9183	9.46782e-05
Aass	ENSMUSG00000029695	Alpha-aminoadipic semialdehyde synthase, mitochondrial	4.90245	2.3472e-13	2.17911	0.00022617	-2.72335	0.00179341
Serpinf2	ENSMUSG00000038224	Alpha-2-antiplasmin	4.89994	1.01618e-10	1.81686	0.0303883	-3.08308	0.00124977
Sprr1a	ENSMUSG00000050359	Cornifin-A	4.898	4.76692e-07	-1.30187	0.403339	-6.19987	5.32453e-09
Slc6a20b	ENSMUSG00000025243	Sodium- and chloride-dependent transporter XTRP3B	4.89756	9.18587e-10	2.30876	0.0123041	-2.5888	0.0196831
Cml1	ENSMUSG00000057103	N-acetyltransferase 8 (GCN5-related) family member 1	4.88691	4.06865e-14	2.0163	0.0239667	-2.87062	0.000448756
Plat	ENSMUSG00000031538	Tissue-type plasminogen activator	4.86994	2.81657e-10	0.527577	0.752386	-4.34236	7.80952e-07
Mogat1	ENSMUSG00000012187	2-acylglycerol O-acyltransferase 1	4.85465	2.70948e-12	1.79763	0.00649165	-3.05702	0.00040255
Scin	ENSMUSG00000002565	Adseverin	4.85251	1.9277e-11	-0.571305	0.57409	-5.42382	1.36395e-12
Dnajc12	ENSMUSG00000036764	DnaJ homolog subfamily C member 12	4.84988	3.20256e-10	2.13838	0.0129709	-2.7115	0.00873996
Adamts1	ENSMUSG00000022893	A disintegrin and metalloproteinase with thrombospondin motifs 1	4.84921	7.44218e-10	1.31501	0.232251	-3.5342	0.00021226
Bhmt2	ENSMUSG00000042118	S-methylmethionine--homocysteine S-methyltransferase BHMT2	4.84691	1.70544e-08	2.17793	0.0435195	-2.66897	0.0252333
Ghr	ENSMUSG00000055737	Growth hormone receptor	4.83239	1.54938e-11	1.40426	0.193237	-3.42814	8.11389e-05
Acsm5	ENSMUSG00000030972	Acyl-coenzyme A synthetase ACSM5, mitochondrial	4.82974	1.34214e-09	2.22552	0.0157854	-2.60422	0.0178411
Bc026585	ENSMUSG00000033488	crystallin zeta like 2	4.822	7.73214e-17	1.97341	0.00569039	-2.8486	7.41593e-05
Wnk4	ENSMUSG00000035112	Serine/threonine-protein kinase WNK4	4.82095	1.05104e-10	1.07997	0.243068	-3.74098	1.71831e-05
Ugt2b38	ENSMUSG00000061906	UDP glucuronosyltransferase 2 family, polypeptide B38	4.81111	5.01889e-10	2.05997	0.0181174	-2.75114	0.00753146
Pafah2	ENSMUSG00000037366	Platelet-activating factor acetylhydrolase 2, cytoplasmic Platelet-activating factor acetylhydrolase	4.81015	8.42126e-14	1.37304	0.0265723	-3.43711	5.08232e-06
Amt	ENSMUSG00000032607	Aminomethyltransferase, mitochondrial Aminomethyltransferase	4.80648	3.52224e-10	1.58458	0.076147	-3.22191	0.000681001
Cbs	ENSMUSG00000024039	Cystathionine beta-synthase	4.80021	3.93554e-10	1.76479	0.0434647	-3.03542	0.00182345
Car4	ENSMUSG00000000805	Carbonic anhydrase 4	4.79671	7.10654e-11	1.343	0.200203	-3.45371	0.000103103
Enpep	ENSMUSG00000028024	Glutamyl aminopeptidase Aminopeptidase	4.78801	4.97791e-15	1.71091	0.00285603	-3.07711	3.25473e-05
Cdh1	ENSMUSG00000000303	Cadherin-1	4.78704	5.56071e-11	-0.344149	0.800925	-5.13119	4.60322e-11
Acox2	ENSMUSG00000021751	Peroxisomal acyl-coenzyme A oxidase 2	4.77792	8.99584e-06	1.49605	0.419395	-3.28187	0.0218735
Rbpms2	ENSMUSG00000032387	RNA-binding protein with multiple splicing 2	4.77119	3.53456e-16	1.92364	0.00212729	-2.84755	8.99752e-05
Bc021785	ENSMUSG00000038528	major facilitator superfamily domain containing 4B5	4.763	1.00085e-10	1.78813	0.0227892	-2.97487	0.00143837
Sord	ENSMUSG00000027227	Sorbitol dehydrogenase	4.75954	6.19216e-17	1.76067	0.0345964	-2.99888	1.55205e-05
Slc51a	ENSMUSG00000035699	Organic solute transporter subunit alpha	4.7559	1.98777e-11	1.68059	0.0187351	-3.07531	0.000475638
Dak	ENSMUSG00000034371	triokinase, FMN cyclase	4.75523	2.43011e-19	1.91275	0.00429417	-2.84248	1.06495e-05
Acmsd	ENSMUSG00000026348	2-amino-3-carboxymuconate-6-semialdehyde decarboxylase	4.75233	5.04227e-12	2.67781	8.11627e-05	-2.07452	0.0472559
Ren1	ENSMUSG00000070645	Renin-1 Renin-2	4.74934	1.28115e-09	2.30938	0.00934499	-2.43996	0.0280705
Slc1a1	ENSMUSG00000024935	Excitatory amino acid transporter 3	4.74079	4.43106e-08	1.61576	0.175384	-3.12503	0.00495195
Tmem37	ENSMUSG00000050777	Voltage-dependent calcium channel gamma-like subunit	4.72859	1.39225e-21	1.56527	0.00705559	-3.16331	5.36789e-08
Prodh2	ENSMUSG00000036892	Hydroxyproline dehydrogenase	4.72307	1.97617e-12	2.56785	5.25195e-05	-2.15521	0.0302487
Slc44a4	ENSMUSG00000007034	Choline transporter-like protein 4	4.71015	6.09289e-09	1.00959	0.395617	-3.70056	0.000119446
L2hgdh	ENSMUSG00000020988	L-2-hydroxyglutarate dehydrogenase, mitochondrial	4.7064	2.06652e-12	1.74197	0.0456468	-2.96443	0.000406959
Vdr	ENSMUSG00000022479	Vitamin D3 receptor	4.70273	1.48573e-09	1.58706	0.0879507	-3.11567	0.00140458
Igsf5	ENSMUSG00000000159	Immunoglobulin superfamily member 5	4.69322	3.52233e-11	1.20901	0.113539	-3.48422	2.96122e-05
Bc025446	ENSMUSG00000047728	cDNA sequence BC025446	4.68691	2.19791e-09	1.7608	0.0572559	-2.9261	0.00377899
Scrn2	ENSMUSG00000020877	Secernin-2	4.6799	2.36314e-18	1.76689	0.00233187	-2.91301	6.78083e-06
Bc035947	ENSMUSG00000090486	cDNA sequence BC035947	4.67295	2.11373e-12	1.80936	0.00207163	-2.86359	0.000633166
Clcnka	ENSMUSG00000033770	Chloride channel protein ClC-Ka	4.66746	1.03849e-06	-0.123354	0.967408	-4.79081	1.04132e-05
Lzts3	ENSMUSG00000037703	Leucine zipper putative tumor suppressor 3	4.6662	6.83244e-10	0.649446	0.580392	-4.01676	2.93631e-06
Aspdh	ENSMUSG00000038704	Putative L-aspartate dehydrogenase	4.6638	2.87698e-09	2.52631	0.00487303	-2.13749	0.0734154
Cdhr2	ENSMUSG00000034918	Cadherin-related family member 2	4.65332	8.82265e-10	1.93438	0.0222382	-2.71894	0.00688382
Folh1	ENSMUSG00000001773	Glutamate carboxypeptidase 2	4.65195	1.13036e-10	1.68294	0.0257433	-2.969	0.00106107
Igfals	ENSMUSG00000046070	Insulin-like growth factor-binding protein complex acid labile subunit	4.6507	4.94084e-09	1.84195	0.0531643	-2.80874	0.00733937
Fbp2	ENSMUSG00000021456	Fructose-1,6-bisphosphatase isozyme 2	4.65016	2.43011e-19	1.60054	0.00230891	-3.04961	6.12894e-07
Echdc2	ENSMUSG00000028601	Enoyl-CoA hydratase domain-containing protein 2, mitochondrial	4.63946	5.23076e-16	1.79531	0.00062609	-2.84415	5.47621e-05
Slc25a13	ENSMUSG00000015112	Calcium-binding mitochondrial carrier protein Aralar2	4.62974	3.84499e-10	1.39192	0.0986884	-3.23783	0.000336924
Sgk2	ENSMUSG00000017868	Serine/threonine-protein kinase Sgk2	4.62757	9.0705e-10	2.03186	0.0151317	-2.5957	0.0112613
Abcg2	ENSMUSG00000029802	ATP-binding cassette sub-family G member 2	4.62256	2.52411e-14	1.5134	0.0329545	-3.10917	2.08784e-05
Iyd	ENSMUSG00000019762	Iodotyrosine deiodinase 1	4.62144	3.52686e-11	2.11003	0.00206858	-2.51141	0.00787374
Tcn2	ENSMUSG00000020432	Transcobalamin-2	4.61695	1.19264e-41	1.90506	3.66262e-05	-2.71189	1.3284e-11
F13b	ENSMUSG00000026368	Coagulation factor XIII B chain	4.61451	8.00664e-11	2.32785	0.00125827	-2.28666	0.0249055
Slc6a8	ENSMUSG00000019558	Sodium- and chloride-dependent creatine transporter 1 Transporter	4.60959	5.04227e-12	1.56746	0.00910311	-3.04213	0.000202872
Bc022687	ENSMUSG00000037594	Uncharacterized protein CLBA1	4.60633	1.80205e-12	1.52687	0.00588224	-3.07946	0.000103103
Smim24	ENSMUSG00000078439	Small integral membrane protein 24	4.60085	1.68432e-14	1.88987	0.0194398	-2.71098	0.000344898
Havcr1	ENSMUSG00000040405	Hepatitis A virus cellular receptor 1 homolog	4.59543	2.39798e-10	1.68698	0.182123	-2.90845	0.00174885
Slc25a15	ENSMUSG00000031482	Mitochondrial ornithine transporter 1	4.59274	4.59498e-14	2.10575	0.00029507	-2.48699	0.00198718
Gjb2	ENSMUSG00000046352	Gap junction beta-2 protein Gap junction protein	4.58427	2.82625e-08	1.38082	0.219164	-3.20345	0.00192372
Clrn3	ENSMUSG00000050866	Clarin-3	4.57531	4.38095e-11	1.47621	0.0322683	-3.0991	0.00026353
Paqr5	ENSMUSG00000032278	Membrane progestin receptor gamma	4.57135	1.44057e-09	0.235205	0.898136	-4.33614	2.28036e-07
Myo6	ENSMUSG00000033577	myosin VI	4.57066	3.0736e-11	1.4212	0.0347702	-3.14946	0.00016084
Slc39a5	ENSMUSG00000039878	Zinc transporter ZIP5	4.56639	6.78849e-08	2.38889	0.0227365	-2.1775	0.0903692
Aldh1l1	ENSMUSG00000030088	Cytosolic 10-formyltetrahydrofolate dehydrogenase	4.55251	3.3205e-10	1.58145	0.161537	-2.97106	0.00118785
Bicc1	ENSMUSG00000014329	Protein bicaudal C homolog 1	4.54687	2.79125e-13	0.621836	0.362879	-3.92504	1.07341e-08
Slc5a1	ENSMUSG00000011034	Sodium/glucose cotransporter 1	4.54661	2.22344e-09	1.57557	0.0755412	-2.97104	0.00203755
Slc26a1	ENSMUSG00000046959	Sulfate anion transporter 1	4.53801	5.99014e-10	3.44892	9.34994e-05	-1.08908	0.505822
Aldh4a1	ENSMUSG00000028737	Delta-1-pyrroline-5-carboxylate dehydrogenase, mitochondrial	4.53653	1.90449e-16	1.95769	0.00488307	-2.57884	0.000218017
Fmo2	ENSMUSG00000040170	Dimethylaniline monooxygenase [N-oxide-forming] 2	4.53178	3.65031e-11	1.94925	0.00282418	-2.58253	0.00443889
1700016c15rik	ENSMUSG00000015962	Uncharacterized protein C1orf100 homolog	4.52272	2.2439e-07	1.35406	0.2891	-3.16866	0.00429763
Slc6a19	ENSMUSG00000021565	Transporter Sodium-dependent neutral amino acid transporter B(0)AT1	4.52075	6.66375e-10	2.04314	0.00901602	-2.47761	0.0138047
Aldh1a1	ENSMUSG00000053279	Retinal dehydrogenase 1	4.51918	1.36438e-11	1.46377	0.0166461	-3.05541	0.000176911
Lactb2	ENSMUSG00000025937	Endoribonuclease LACTB2	4.51309	2.1959e-13	1.45959	0.0966321	-3.0535	4.61333e-05
P3h2	ENSMUSG00000038168	Prolyl 3-hydroxylase 2	4.50278	1.10794e-08	0.903914	0.499065	-3.59886	0.000129704
Glb1l2	ENSMUSG00000036395	Beta-galactosidase-1-like protein 2 Beta-galactosidase	4.50067	3.15278e-09	1.31745	0.156818	-3.18322	0.000640999
Col18a1	ENSMUSG00000001435	Collagen alpha-1(XVIII) chain	4.49953	1.7696e-10	0.626941	0.628039	-3.87259	1.62889e-06
Cgnl1	ENSMUSG00000032232	Cingulin-like protein 1	4.49716	1.91028e-16	0.998401	0.234362	-3.49876	3.04333e-08
Dmtn	ENSMUSG00000022099	Dematin	4.4874	2.17291e-09	1.27825	0.198321	-3.20915	0.000475638
Slc16a2	ENSMUSG00000033965	Monocarboxylate transporter 8	4.48561	1.29918e-12	1.65248	0.0322268	-2.83313	0.000343595
Gatm	ENSMUSG00000027199	Glycine amidinotransferase, mitochondrial	4.46579	5.42151e-27	1.73393	0.00143672	-2.73186	3.22477e-08
Slc13a2	ENSMUSG00000001095	Solute carrier family 13 member 2	4.45267	3.34949e-07	2.01704	0.0799954	-2.43563	0.0521852
Slc1a4	ENSMUSG00000020142	Amino acid transporter Neutral amino acid transporter A	4.45253	1.52852e-10	1.53483	0.0276175	-2.9177	0.000772212
Ctgf	ENSMUSG00000019997	Connective tissue growth factor	4.43765	1.42988e-09	0.729394	0.657909	-3.70826	2.06978e-05
Eps8	ENSMUSG00000015766	Epidermal growth factor receptor kinase substrate 8	4.41818	4.73296e-10	1.43435	0.0559839	-2.98384	0.000683448
Arhgap24	ENSMUSG00000057315	Rho GTPase-activating protein 24	4.41533	2.11078e-12	0.865696	0.179448	-3.54963	6.12894e-07
Slc5a11	ENSMUSG00000030769	Sodium/myo-inositol cotransporter 2	4.41464	4.95916e-08	1.53731	0.142081	-2.87733	0.00609871
Pbld2	ENSMUSG00000020072	Phenazine biosynthesis-like domain-containing protein 2	4.41342	3.84149e-10	2.55162	0.000612579	-1.8618	0.0993331
Abhd3	ENSMUSG00000002475	Phospholipase ABHD3	4.40623	7.05172e-10	1.50036	0.0484746	-2.90587	0.00118911
Gm10681	ENSMUSG00000095388	3 beta-hydroxysteroid dehydrogenase type 4	4.38847	4.38746e-07	1.12535	0.404419	-3.26313	0.00262346
Sfrp1	ENSMUSG00000031548	Secreted frizzled-related protein 1	4.38762	4.30561e-14	0.274633	0.75461	-4.11299	4.27942e-11
Aqp4	ENSMUSG00000024411	Aquaporin-4	4.37157	7.22593e-05	0.533207	0.859	-3.83837	0.00477637
Ppap2c	ENSMUSG00000052151	phospholipid phosphatase 2	4.37028	1.69268e-13	0.866885	0.208217	-3.5034	2.00141e-07
Slc7a8	ENSMUSG00000022180	Large neutral amino acids transporter small subunit 2	4.35696	4.18786e-11	2.19218	0.00119077	-2.16478	0.0226603
Nr1h4	ENSMUSG00000047638	Bile acid receptor	4.35046	9.82075e-10	0.869466	0.31138	-3.48099	2.54101e-05
Slc22a5	ENSMUSG00000018900	Solute carrier family 22 member 5	4.34096	2.26756e-14	1.82176	0.00496709	-2.5192	0.00053228
Anks4b	ENSMUSG00000030909	Ankyrin repeat and SAM domain-containing protein 4B	4.33849	8.23458e-11	1.81326	0.00339865	-2.52523	0.00429763
Col4a3	ENSMUSG00000079465	Collagen alpha-3(IV) chain	4.33282	5.88083e-09	1.50056	0.0799656	-2.83226	0.0028664
Ddc	ENSMUSG00000020182	Aromatic-L-amino-acid decarboxylase	4.31862	1.24873e-10	2.14996	0.000902341	-2.16866	0.0257156
Timp1	ENSMUSG00000001131	Metalloproteinase inhibitor 1	4.31629	7.47902e-05	1.04481	0.670777	-3.27148	0.023
0610040j01rik	ENSMUSG00000060512	Uncharacterized protein C4orf19 homolog	4.31626	2.47189e-10	0.998639	0.164173	-3.31762	3.23864e-05
Gclm	ENSMUSG00000028124	Glutamate--cysteine ligase regulatory subunit	4.31036	2.32369e-12	1.37364	0.0576607	-2.93672	8.91658e-05
Errfi1	ENSMUSG00000028967	ERBB receptor feedback inhibitor 1	4.30857	8.60857e-18	1.3326	0.0609005	-2.97597	5.56304e-07
Perp	ENSMUSG00000019851	p53 apoptosis effector related to PMP-22	4.29841	2.96445e-09	0.351519	0.796796	-3.94689	9.99848e-07
Grb7	ENSMUSG00000019312	Growth factor receptor-bound protein 7	4.29695	1.39292e-09	1.02412	0.21149	-3.27283	0.00010165
Bdh1	ENSMUSG00000046598	D-beta-hydroxybutyrate dehydrogenase, mitochondrial	4.29024	1.51433e-09	1.46072	0.225688	-2.82952	0.0017719
Atp6v0e2	ENSMUSG00000039347	V-type proton ATPase subunit e 2	4.28665	6.2186e-10	1.41734	0.0443367	-2.86931	0.000889849
Krt18	ENSMUSG00000023043	Keratin, type I cytoskeletal 18	4.28446	1.94689e-06	-2.18011	0.0364318	-6.46457	7.33897e-12
Rab17	ENSMUSG00000026304	Ras-related protein Rab-17	4.28398	6.30895e-09	1.57297	0.0580116	-2.71102	0.00462668
Slc16a12	ENSMUSG00000009378	Monocarboxylate transporter 12	4.28236	4.66016e-10	1.48697	0.0296894	-2.79539	0.00124186
Tfcp2l1	ENSMUSG00000026380	Transcription factor CP2-like protein 1	4.27715	1.90275e-10	1.42577	0.0251622	-2.85138	0.00063389
Galnt11	ENSMUSG00000038072	Polypeptide N-acetylgalactosaminyltransferase 11	4.27682	2.68386e-20	1.60078	0.0171967	-2.67604	1.69127e-06
Gm853	ENSMUSG00000023120	predicted gene 853	4.2762	1.23488e-06	1.4353	0.26358	-2.84091	0.0149775
Bspry	ENSMUSG00000028392	B box and SPRY domain-containing protein	4.2688	1.02297e-09	0.971222	0.219051	-3.29758	6.13218e-05
Baiap2l2	ENSMUSG00000018126	Brain-specific angiogenesis inhibitor 1-associated protein 2-like protein 2	4.26229	1.18672e-08	0.915057	0.356691	-3.34724	0.000164398
Rnf128	ENSMUSG00000031438	E3 ubiquitin-protein ligase RNF128	4.2596	8.49032e-09	0.437237	0.744396	-3.82236	4.62463e-06
Mtmr11	ENSMUSG00000045934	Myotubularin-related protein 11	4.2561	1.84063e-11	2.02147	0.00100094	-2.23463	0.0114716
Cldn4	ENSMUSG00000047501	Claudin-4 Claudin	4.25444	6.20729e-06	-0.823626	0.64475	-5.07806	9.37374e-07
Lsr	ENSMUSG00000001247	Lipolysis-stimulated lipoprotein receptor	4.25431	7.15231e-14	0.622835	0.398823	-3.63148	9.91782e-09
Mgat3	ENSMUSG00000042428	mannoside acetylglucosaminyltransferase 3	4.2493	4.46939e-08	0.856466	0.45077	-3.39284	0.000243127
Elovl2	ENSMUSG00000021364	Elongation of very long chain fatty acids protein 2	4.24918	4.005e-09	2.17166	0.00532984	-2.07752	0.0546257
Tcea3	ENSMUSG00000001604	Transcription elongation factor A protein 3	4.24636	6.46533e-09	1.17169	0.177491	-3.07467	0.000583145
Cryab	ENSMUSG00000032060	Alpha-crystallin B chain	4.24575	7.57376e-17	-0.32391	0.82814	-4.56966	5.51216e-16
Stard10	ENSMUSG00000030688	START domain-containing protein 10	4.24456	2.61781e-19	1.43557	0.0347702	-2.80899	6.38723e-07
Gnmt	ENSMUSG00000002769	Glycine N-methyltransferase	4.23787	1.63527e-05	2.67922	0.0512933	-1.55865	0.386946
Ptprf	ENSMUSG00000033295	Receptor-type tyrosine-protein phosphatase F	4.23366	1.52924e-11	1.02158	0.150797	-3.21208	1.23257e-05
Igsf11	ENSMUSG00000022790	Immunoglobulin superfamily member 11	4.22759	5.84022e-10	2.36484	0.000738153	-1.86274	0.0854549
Pkp4	ENSMUSG00000026991	Plakophilin-4	4.22747	5.98706e-16	1.07704	0.147909	-3.15043	2.39232e-07
Akr1c14	ENSMUSG00000033715	aldo-keto reductase family 1, member C14	4.2274	6.83132e-06	1.22546	0.426137	-3.00193	0.0145099
Nox4	ENSMUSG00000030562	NADPH oxidase 4	4.22163	3.17492e-09	2.17346	0.00425887	-2.04818	0.0561225
Snx7	ENSMUSG00000028007	sorting nexin 7	4.21575	2.74438e-15	1.72638	0.000993318	-2.48937	0.000235275
Myo5b	ENSMUSG00000025885	myosin VB	4.21562	6.63339e-09	1.21588	0.15094	-2.99975	0.000784151
Slc10a2	ENSMUSG00000023073	Ileal sodium/bile acid cotransporter	4.21536	3.5789e-07	1.51912	0.172975	-2.69625	0.0146932
Aqp3	ENSMUSG00000028435	Aquaporin-3	4.21299	2.4262e-08	0.262493	0.880717	-3.9505	2.93631e-06
Cbr1	ENSMUSG00000051483	Carbonyl reductase [NADPH] 1	4.20723	1.85117e-08	1.39711	0.323771	-2.81012	0.00360163
Prr15l	ENSMUSG00000047040	Proline-rich protein 15-like protein	4.20486	6.73752e-09	1.98846	0.0118656	-2.2164	0.0341284
Pck1	ENSMUSG00000027513	Phosphoenolpyruvate carboxykinase, cytosolic [GTP]	4.19484	7.98849e-08	1.61819	0.259873	-2.57665	0.013945
Ckmt1	ENSMUSG00000000308	Creatine kinase U-type, mitochondrial	4.19236	2.78666e-09	0.599912	0.536785	-3.59245	7.31242e-06
Rp23-437c24.1			4.19044	7.46746e-06	3.38509	0.00954607	-0.805347	0.72925
Bc034090	ENSMUSG00000033722	cDNA sequence BC034090	4.18698	1.14977e-08	1.31502	0.123896	-2.87195	0.00181677
2310030g06rik	ENSMUSG00000032062	Uncharacterized protein C11orf52 homolog	4.18568	1.52966e-09	0.914921	0.241002	-3.27076	5.79934e-05
Abcc3	ENSMUSG00000020865	Canalicular multispecific organic anion transporter 2	4.1838	2.7357e-06	1.33862	0.408986	-2.84518	0.0164121
Prodh	ENSMUSG00000003526	Proline dehydrogenase 1, mitochondrial	4.18036	3.54089e-14	1.66506	0.00352363	-2.5153	0.000327194
Cldn7	ENSMUSG00000018569	Claudin-7	4.17477	6.61974e-09	0.0950618	0.956304	-4.07971	2.28036e-07
Alpl	ENSMUSG00000028766	Alkaline phosphatase, tissue-nonspecific isozyme Alkaline phosphatase	4.17344	1.46049e-15	1.94772	0.00317383	-2.22571	0.00110007
Cds1	ENSMUSG00000029330	Phosphatidate cytidylyltransferase 1	4.17219	1.35479e-09	0.922717	0.225776	-3.24947	5.83886e-05
Nat8	ENSMUSG00000030004	N-acetyltransferase 8	4.17032	1.05082e-09	2.73523	0.000273887	-1.43509	0.26008
Pls1	ENSMUSG00000049493	Plastin-1	4.16362	3.20282e-07	1.11501	0.340968	-3.04861	0.00278567
Car14	ENSMUSG00000038526	Carbonic anhydrase 14	4.16323	1.14202e-06	2.25077	0.0423485	-1.91246	0.163778
Rhcg	ENSMUSG00000030549	Ammonium transporter Rh type C	4.1616	2.65824e-09	1.27531	0.0868204	-2.88629	0.000844983
Nphs2	ENSMUSG00000026602	Podocin	4.15963	3.30502e-09	2.29834	0.00223962	-1.86129	0.0949624
Bphl	ENSMUSG00000038286	Valacyclovir hydrolase	4.15047	1.23224e-17	1.65178	0.0181424	-2.49869	3.0426e-05
Sall1	ENSMUSG00000031665	spalt like transcription factor 1	4.14823	2.52846e-08	1.77145	0.0364846	-2.37679	0.0213724
Selenbp1	ENSMUSG00000068874	Selenium-binding protein 1	4.1467	7.40075e-14	1.66471	0.036011	-2.48199	0.00040988
Elf3	ENSMUSG00000003051	ETS-related transcription factor Elf-3	4.14444	7.75565e-09	-0.549466	0.57409	-4.6939	5.2144e-10
Cml3	ENSMUSG00000051262	N-acetyltransferase 8 (GCN5-related) family member 3	4.13204	4.22286e-07	0.740168	0.594393	-3.39188	0.000527995
Nqo1	ENSMUSG00000003849	NAD(P)H dehydrogenase [quinone] 1	4.13147	1.6282e-08	1.07346	0.229914	-3.05801	0.000590665
Ppp1r1a	ENSMUSG00000022490	Protein phosphatase 1 regulatory subunit 1A	4.12911	2.12123e-07	0.615138	0.778367	-3.51397	0.000296011
Papss2	ENSMUSG00000024899	Bifunctional 3'-phosphoadenosine 5'-phosphosulfate synthase 2	4.12622	4.31535e-11	1.58819	0.0993692	-2.53803	0.00157214
Camk2n1	ENSMUSG00000046447	Calcium/calmodulin-dependent protein kinase II inhibitor 1	4.11868	5.38317e-07	0.730397	0.60811	-3.38828	0.00058521
Rnf183	ENSMUSG00000063851	Probable E3 ubiquitin-protein ligase RNF183	4.1181	1.51919e-08	1.47199	0.073147	-2.64611	0.00507128
Pigr	ENSMUSG00000026417	Polymeric immunoglobulin receptor	4.10961	1.45573e-07	-0.374925	0.81865	-4.48453	1.25769e-07
Cadm4	ENSMUSG00000054793	Cell adhesion molecule 4	4.10755	3.71897e-09	0.802949	0.332164	-3.3046	4.65152e-05
Phldb2	ENSMUSG00000033149	Pleckstrin homology-like domain family B member 2	4.10415	1.15631e-09	1.01097	0.209098	-3.09318	0.000123299
Pkd2	ENSMUSG00000034462	Polycystin-2	4.08758	4.32508e-09	1.15839	0.124972	-2.9292	0.000590665
Cldn3	ENSMUSG00000070473	Claudin-3 Claudin	4.08691	7.46805e-08	0.924736	0.374971	-3.16217	0.000572246
Fgf1	ENSMUSG00000036585	Fibroblast growth factor 1 Multifunctional fusion protein	4.08371	1.18307e-06	1.33895	0.259923	-2.74475	0.0132462
Tpmt	ENSMUSG00000021376	Thiopurine S-methyltransferase	4.08354	2.58799e-10	0.855932	0.373216	-3.22761	2.20095e-05
Mia2	ENSMUSG00000021000	Melanoma inhibitory activity protein 2	4.07621	9.13038e-09	1.54002	0.0433556	-2.53619	0.00667899
Mgst3	ENSMUSG00000026688	Microsomal glutathione S-transferase 3	4.07064	4.2656e-11	1.28316	0.237781	-2.78748	0.000289134
Mgp	ENSMUSG00000030218	Matrix Gla protein	4.07044	1.30537e-07	0.212843	0.947056	-3.8576	3.00246e-05
Cyp2a5	ENSMUSG00000005547	cytochrome P450, family 2, subfamily a, polypeptide 5	4.06688	1.4295e-08	1.52445	0.0531686	-2.54243	0.00721384
Fam25c	ENSMUSG00000043681	Protein FAM25C	4.05706	0.000123579	0.592609	0.828494	-3.46445	0.00886825
Arhgef28	ENSMUSG00000021662	Rho guanine nucleotide exchange factor 28	4.05325	2.81576e-08	0.919862	0.320392	-3.13339	0.000344994
Abcc2	ENSMUSG00000025194	Canalicular multispecific organic anion transporter 1	4.05161	1.11915e-08	2.20003	0.00436422	-1.85159	0.0989688
Scnn1a	ENSMUSG00000030340	Amiloride-sensitive sodium channel subunit alpha	4.04705	2.24591e-08	1.50666	0.0626018	-2.54039	0.00782756
Ddr1	ENSMUSG00000003534	Epithelial discoidin domain-containing receptor 1	4.04378	1.57523e-14	1.27884	0.0220337	-2.76494	1.22277e-05
Fbln5	ENSMUSG00000021186	Fibulin-5	4.03475	2.28813e-06	0.996233	0.514352	-3.03852	0.0048436
Gsta3	ENSMUSG00000025934	Glutathione S-transferase A3	4.03438	1.37643e-11	1.27204	0.0304871	-2.76234	0.000155757
Aldh6a1	ENSMUSG00000021238	Methylmalonate-semialdehyde dehydrogenase [acylating], mitochondrial	4.03354	7.8298e-10	1.83245	0.0787158	-2.20109	0.0134023
Pard6b	ENSMUSG00000044641	Partitioning defective 6 homolog beta	4.02063	1.64045e-07	0.768359	0.505018	-3.25227	0.000388021
Apob	ENSMUSG00000020609	Apolipoprotein B-100	4.02057	5.57995e-08	2.03273	0.0164141	-1.98784	0.0786932
Gpm6a	ENSMUSG00000031517	Neuronal membrane glycoprotein M6-a	4.01877	3.04993e-06	0.918606	0.553114	-3.10017	0.00402861
Ccbl2	ENSMUSG00000040213	kynurenine aminotransferase 3	4.01702	4.31258e-08	1.04228	0.393356	-2.97474	0.0010602
Slc16a4	ENSMUSG00000027896	Monocarboxylate transporter 5	4.01497	3.78797e-05	1.43223	0.361919	-2.58275	0.0577628
Lgr4	ENSMUSG00000050199	Leucine-rich repeat-containing G-protein coupled receptor 4	4.0048	7.02628e-09	1.47118	0.040147	-2.53362	0.0050057
C8a	ENSMUSG00000035031	Complement component C8 alpha chain	4.00361	0.000304374	1.01869	0.662618	-2.98492	0.0460403
Dhcr24	ENSMUSG00000034926	Delta(24)-sterol reductase	4.00302	9.59572e-21	1.95249	0.000107167	-2.05053	0.000223727
Itgb6	ENSMUSG00000026971	Integrin beta-6	3.9992	5.04802e-07	1.42946	0.170688	-2.56973	0.0159785
Cldn1	ENSMUSG00000022512	Claudin Claudin-1	3.99296	4.63362e-06	1.26441	0.334952	-2.72855	0.0183464
Klf15	ENSMUSG00000030087	Krueppel-like factor 15	3.9928	2.80969e-07	1.53772	0.175571	-2.45508	0.0204004
Smlr1	ENSMUSG00000096546	small leucine-rich protein 1	3.9925	3.26829e-07	3.42348	0.00146216	-0.569021	0.804678
Ldhb	ENSMUSG00000030246	L-lactate dehydrogenase B chain	3.99202	9.48781e-11	1.4202	0.200921	-2.57183	0.00101584
Plekha6	ENSMUSG00000041757	Pleckstrin homology domain-containing family A member 6	3.99157	1.24655e-08	0.998163	0.215065	-2.99341	0.00041105
Gyk	ENSMUSG00000025059	glycerol kinase	3.98777	2.23187e-08	1.30426	0.250359	-2.68351	0.00334139
Gas2	ENSMUSG00000030498	Growth arrest-specific protein 2	3.97166	1.34423e-08	1.8096	0.0147944	-2.16206	0.0313461
Tcf21	ENSMUSG00000045680	Transcription factor 21	3.96718	4.35226e-06	-0.932101	0.481413	-4.89928	1.39075e-07
Ccl28	ENSMUSG00000074715	C-C motif chemokine 28	3.96393	8.49143e-05	1.11895	0.548846	-2.84498	0.0360409
Hpd	ENSMUSG00000029445	4-hydroxyphenylpyruvate dioxygenase	3.95936	0.000878266	2.07375	0.289332	-1.88561	0.350107
Gpt2	ENSMUSG00000031700	Alanine aminotransferase 2	3.95926	8.71338e-08	2.20814	0.0101254	-1.75113	0.149019
Pax8	ENSMUSG00000026976	Paired box protein Pax-8	3.94913	3.67629e-08	0.374956	0.769796	-3.57417	9.8406e-06
Gal3st1	ENSMUSG00000049721	Galactosylceramide sulfotransferase	3.9361	4.61391e-07	0.799903	0.501918	-3.1362	0.000876292
Slc22a4	ENSMUSG00000020334	Solute carrier family 22 member 4	3.93297	3.25944e-06	1.76168	0.140815	-2.17129	0.0815047
Irx1	ENSMUSG00000060969	Iroquois-class homeodomain protein IRX-1	3.93167	2.44858e-06	0.730702	0.623453	-3.20097	0.00160399
Met	ENSMUSG00000009376	Receptor protein-tyrosine kinase	3.93149	1.49494e-07	0.818708	0.431817	-3.11278	0.000534319
Cutal	ENSMUSG00000026870	cutA divalent cation tolerance homolog-like	3.92983	4.46488e-08	1.37661	0.0899033	-2.55322	0.00644872
Nceh1	ENSMUSG00000027698	Neutral cholesterol ester hydrolase 1	3.92125	5.65238e-12	1.46566	0.0931657	-2.45559	0.000666563
Itga3	ENSMUSG00000001507	Integrin alpha-3	3.91197	7.93701e-08	0.139457	0.940795	-3.77252	2.93631e-06
Hoxb9	ENSMUSG00000020875	Homeobox protein Hox-B9	3.90921	3.46125e-08	-0.0494302	0.977909	-3.95864	2.50351e-07
Ush1c	ENSMUSG00000030838	Harmonin	3.89556	2.74846e-08	1.90692	0.0118468	-1.98864	0.0583812
Bmp4	ENSMUSG00000021835	Bone morphogenetic protein 4	3.88914	3.14764e-09	0.264559	0.833567	-3.62458	5.71436e-07
Kcnk5	ENSMUSG00000023243	potassium channel, subfamily K, member 5	3.87747	6.25753e-13	1.52077	0.0291318	-2.3567	0.000606312
Pyroxd2	ENSMUSG00000060224	Pyridine nucleotide-disulfide oxidoreductase domain-containing protein 2	3.87663	7.1166e-12	1.7219	0.00571154	-2.15473	0.00471277
Ntn4	ENSMUSG00000020019	Netrin-4	3.87003	1.86539e-10	0.473907	0.622042	-3.39612	6.52648e-07
Slc4a9	ENSMUSG00000024485	Anion exchange protein	3.86725	5.602e-07	2.18671	0.0206869	-1.68055	0.195149
Atp1a1	ENSMUSG00000033161	Sodium/potassium-transporting ATPase subunit alpha-1	3.85777	6.71858e-15	1.0132	0.280585	-2.84457	1.62889e-06
Tmc4	ENSMUSG00000019734	Transmembrane channel-like protein 4 Transmembrane channel-like protein	3.85462	1.10577e-07	0.0879632	0.962836	-3.76666	3.13043e-06
Tmem72	ENSMUSG00000048108	Transmembrane protein 72	3.85216	7.75661e-05	0.479097	0.846432	-3.37307	0.00482647
Ppp1r1b	ENSMUSG00000061718	Protein phosphatase 1 regulatory subunit 1B	3.84967	0.00161376	0.0287889	0.994604	-3.82088	0.0114749
Myo15b	ENSMUSG00000034427	myosin XVB	3.8454	6.51348e-08	1.86749	0.0181131	-1.97791	0.0646923
Adtrp	ENSMUSG00000058022	Androgen-dependent TFPI-regulating protein	3.84156	9.21749e-08	1.3581	0.161402	-2.48346	0.00876125
Wwc2	ENSMUSG00000031563	Protein WWC2	3.84	4.66922e-08	1.02265	0.25977	-2.81735	0.00115216
Gabarapl1	ENSMUSG00000030161	Gamma-aminobutyric acid receptor-associated protein-like 1	3.8344	3.03439e-26	1.38863	0.00685107	-2.44578	1.1764e-08
Trabd2b	ENSMUSG00000070867	Metalloprotease TIKI2	3.83203	9.6677e-08	1.9773	0.0150629	-1.85473	0.098887
Glb1l	ENSMUSG00000026200	Beta-galactosidase-1-like protein	3.82929	4.6979e-11	1.68224	0.00518807	-2.14705	0.00676117
Evc	ENSMUSG00000029122	Ellis-van Creveld syndrome protein homolog	3.82616	7.82082e-10	1.58961	0.017259	-2.23655	0.00780843
Foxq1	ENSMUSG00000038415	Forkhead box protein Q1	3.826	0.000178467	-0.603577	0.80244	-4.42958	0.000128765
Hoxd8	ENSMUSG00000027102	Homeobox protein Hox-D8	3.82529	2.25862e-07	1.60884	0.0631808	-2.21645	0.0343816
Fggy	ENSMUSG00000028573	FGGY carbohydrate kinase domain-containing protein	3.82048	1.02833e-06	1.67484	0.0879428	-2.14564	0.0591332
Bmp6	ENSMUSG00000039004	Bone morphogenetic protein 6	3.81827	9.43828e-08	1.66359	0.0373166	-2.15468	0.0351798
Slc9a3	ENSMUSG00000036123	Sodium/hydrogen exchanger 3	3.81748	3.09465e-05	1.02856	0.514352	-2.78892	0.0205448
Gstm5	ENSMUSG00000004032	Glutathione S-transferase Mu 5	3.81535	1.35618e-14	1.45712	0.0437412	-2.35823	0.000141411
Krt20	ENSMUSG00000035775	Keratin, type I cytoskeletal 20	3.81518	0.00015239	1.82015	0.242863	-1.99504	0.211717
Gm5514	ENSMUSG00000045104	predicted gene 5514	3.81285	6.32066e-10	1.15916	0.270624	-2.65369	0.000582794
Pllp	ENSMUSG00000031775	Plasmolipin	3.81197	5.90681e-08	1.20576	0.126612	-2.60621	0.00367955
Slc9a8	ENSMUSG00000039463	Sodium/hydrogen exchanger 8 Sodium/hydrogen exchanger	3.81189	2.20952e-07	1.58539	0.190632	-2.2265	0.0293844
Crb3	ENSMUSG00000044279	Protein crumbs homolog 3	3.81077	8.14861e-08	0.83088	0.349496	-2.97989	0.000475638
Msra	ENSMUSG00000054733	Mitochondrial peptide methionine sulfoxide reductase	3.80803	7.35968e-26	1.72624	0.000123796	-2.08178	3.25087e-06
Adgra3	ENSMUSG00000029090	Adhesion G protein-coupled receptor A3	3.80006	1.62802e-07	1.499	0.0735216	-2.30105	0.0213431
Vnn1	ENSMUSG00000037440	Pantetheinase	3.80002	3.54451e-07	1.55785	0.0815789	-2.24217	0.0330007
Cep170b	ENSMUSG00000072825	Centrosomal protein of 170 kDa protein B	3.79781	1.46284e-09	1.28817	0.0641215	-2.50965	0.00169275
Hdc	ENSMUSG00000027360	Histidine decarboxylase	3.78243	0.000108174	3.14131	0.0280904	-0.641124	0.806544
Mfsd2a	ENSMUSG00000028655	Sodium-dependent lysophosphatidylcholine symporter 1	3.77663	0.000265019	1.46589	0.423383	-2.31073	0.131296
Def8	ENSMUSG00000001482	Differentially expressed in FDCP 8	3.77469	9.39526e-08	1.6231	0.0826111	-2.1516	0.0311858
Prom1	ENSMUSG00000029086	Prominin-1	3.76958	4.76774e-08	1.17967	0.116803	-2.58991	0.00320025
Acat3	ENSMUSG00000062480	acetyl-Coenzyme A acetyltransferase 3	3.76683	9.18488e-06	2.35657	0.0374811	-1.41026	0.373517
4931406c07rik	ENSMUSG00000031938	Ester hydrolase C11orf54 homolog	3.76437	2.83185e-17	1.62235	0.00934223	-2.14202	0.000136626
Cryl1	ENSMUSG00000021947	Lambda-crystallin homolog	3.76405	2.90665e-30	1.99961	1.37781e-07	-1.76443	3.50831e-05
Agtr1a	ENSMUSG00000049115	Type-1A angiotensin II receptor	3.7605	4.93562e-07	1.43103	0.116803	-2.32947	0.0234565
Fitm1	ENSMUSG00000022215	Fat storage-inducing transmembrane protein 1	3.75808	2.50366e-05	3.46857	0.00904427	-0.289511	0.921837
Dpep1	ENSMUSG00000019278	Dipeptidase 1	3.75683	3.64355e-12	2.16879	0.000678654	-1.58804	0.0579439
Pm20d1	ENSMUSG00000042251	N-fatty-acyl-amino acid synthase/hydrolase PM20D1	3.7553	2.57724e-06	2.1164	0.0373087	-1.63891	0.228682
Pde4c	ENSMUSG00000031842	cAMP-specific 3',5'-cyclic phosphodiesterase 4C	3.75481	6.67223e-08	1.32173	0.0817485	-2.43307	0.0078624
Ptprk	ENSMUSG00000019889	Receptor-type tyrosine-protein phosphatase kappa	3.75415	6.31502e-08	1.11711	0.19805	-2.63703	0.00264835
Pkhd1	ENSMUSG00000043760	polycystic kidney and hepatic disease 1	3.75312	1.23488e-06	1.44469	0.144371	-2.30843	0.0320474
Cfi	ENSMUSG00000058952	Complement factor I	3.74364	5.40471e-05	1.56196	0.26358	-2.18168	0.112622
Eva1a	ENSMUSG00000035104	Protein eva-1 homolog A	3.74214	6.35243e-08	1.0765	0.164173	-2.66564	0.00209197
Scnn1b	ENSMUSG00000030873	Amiloride-sensitive sodium channel subunit beta	3.73952	1.40284e-07	0.544857	0.599964	-3.19466	0.000104979
Timd2	ENSMUSG00000040413	T-cell immunoglobulin and mucin domain-containing protein 2	3.72966	6.11408e-06	1.72034	0.117813	-2.00932	0.107739
Slc38a3	ENSMUSG00000010064	Sodium-coupled neutral amino acid transporter 3	3.72839	5.31879e-05	1.55704	0.261373	-2.17135	0.112673
Atp6v1g3	ENSMUSG00000026394	V-type proton ATPase subunit G 3	3.72792	4.8104e-07	1.20487	0.191105	-2.52305	0.00907849
Arhgef16	ENSMUSG00000029032	Rho guanine nucleotide exchange factor 16	3.72545	9.09907e-08	1.12459	0.152902	-2.60087	0.00325701
Krt7	ENSMUSG00000023039	Keratin, type II cytoskeletal 7	3.72251	6.7713e-07	-0.992279	0.240175	-4.71479	1.23183e-09
Col4a4	ENSMUSG00000067158	Collagen alpha-4(IV) chain	3.72131	1.83803e-07	1.00361	0.244257	-2.71771	0.00226255
Cyp4b1	ENSMUSG00000028713	Cytochrome P450 4B1	3.71789	7.08453e-23	2.21988	2.20817e-06	-1.49801	0.00423714
Fhl1	ENSMUSG00000023092	Four and a half LIM domains protein 1	3.71264	1.12326e-11	1.53604	0.0133825	-2.1766	0.0025966
Sh3d19	ENSMUSG00000028082	SH3 domain-containing protein 19	3.70851	2.00117e-07	1.28442	0.118268	-2.42409	0.0101306
Srr	ENSMUSG00000001323	Serine racemase	3.70649	1.17326e-08	1.70577	0.0227365	-2.00072	0.0330629
Mapt	ENSMUSG00000018411	Microtubule-associated protein tau Microtubule-associated protein	3.70561	1.51351e-07	2.10821	0.00896034	-1.59741	0.181503
Gipc2	ENSMUSG00000039131	PDZ domain-containing protein GIPC2	3.69507	7.40718e-07	1.17483	0.216052	-2.52025	0.00974041
Klf9	ENSMUSG00000033863	Kruppel-like factor 9	3.68979	2.52433e-07	0.708172	0.628318	-2.98162	0.000631331
Pde1a	ENSMUSG00000059173	Phosphodiesterase Calcium/calmodulin-dependent 3',5'-cyclic nucleotide phosphodiesterase 1A	3.6886	2.84887e-07	1.00655	0.252374	-2.68205	0.00290389
Tmed6	ENSMUSG00000031919	Transmembrane emp24 domain-containing protein 6	3.68682	3.60226e-07	1.52064	0.0715085	-2.16618	0.0349669
Podxl	ENSMUSG00000025608	Podocalyxin	3.68341	2.68001e-17	1.5266	0.00213664	-2.15681	9.19595e-05
Slc2a2	ENSMUSG00000027690	Solute carrier family 2, facilitated glucose transporter member 2	3.68278	5.45493e-06	2.41312	0.0227365	-1.26965	0.422438
Ace	ENSMUSG00000020681	Angiotensin-converting enzyme	3.68134	6.23139e-08	1.57236	0.169385	-2.10898	0.0245996
Amacr	ENSMUSG00000022244	Alpha-methylacyl-CoA racemase	3.67406	9.12807e-11	1.869	0.00481227	-1.80506	0.0301136
Tpk1	ENSMUSG00000029735	Thiamin pyrophosphokinase 1	3.66715	1.3473e-06	1.5629	0.0962078	-2.10425	0.0556236
Oaf	ENSMUSG00000032014	Out at first protein homolog	3.66534	5.73767e-11	0.724748	0.287213	-2.94059	5.30233e-06
Gcdh	ENSMUSG00000003809	Glutaryl-CoA dehydrogenase, mitochondrial	3.65744	7.04709e-12	1.78821	0.0203214	-1.86922	0.0101689
Aldh1a2	ENSMUSG00000013584	Retinal dehydrogenase 2	3.65509	9.90738e-06	1.1959	0.437815	-2.45919	0.0287335
Kifc3	ENSMUSG00000031788	Kinesin-like protein KIFC3 Kinesin-like protein	3.65232	1.00479e-14	0.448302	0.5545	-3.20401	9.76759e-10
Farp1	ENSMUSG00000025555	FERM, ARHGEF and pleckstrin domain-containing protein 1	3.65106	2.34327e-07	0.798034	0.370761	-2.85302	0.000820165
Acot12	ENSMUSG00000021620	Acyl-coenzyme A thioesterase 12	3.64697	3.91151e-06	1.48814	0.152096	-2.15883	0.0570428
Cyb561	ENSMUSG00000019590	Cytochrome b561	3.64193	6.3752e-08	0.864629	0.308694	-2.7773	0.000683993
Cldn12	ENSMUSG00000046798	Claudin-12	3.63072	2.16798e-07	1.13216	0.206951	-2.49856	0.00562096
Gstm1	ENSMUSG00000058135	Glutathione S-transferase Mu 1	3.62734	6.04095e-20	0.63879	0.433519	-2.98855	6.89794e-11
Slc16a9	ENSMUSG00000037762	Monocarboxylate transporter 9	3.62713	1.03408e-05	1.55959	0.224869	-2.06753	0.0865298
Aldh7a1	ENSMUSG00000053644	Alpha-aminoadipic semialdehyde dehydrogenase	3.62219	2.15295e-14	1.64619	0.00256761	-1.976	0.00174607
Tuft1	ENSMUSG00000005968	Tuftelin	3.62057	4.3506e-07	1.15815	0.218618	-2.46242	0.00842776
Gstm7	ENSMUSG00000004035	Glutathione S-transferase Mu 7	3.61516	8.12569e-06	1.98175	0.061548	-1.63341	0.235716
Sema4g	ENSMUSG00000025207	Semaphorin-4G	3.61471	2.15056e-06	2.3075	0.0167799	-1.30721	0.373001
Fads3	ENSMUSG00000024664	Fatty acid desaturase 3	3.61414	3.89739e-16	1.63579	0.00280021	-1.97835	0.000619734
Hacl1	ENSMUSG00000021884	2-hydroxyacyl-CoA lyase 1	3.61164	1.15839e-07	1.27237	0.117813	-2.33928	0.00957176
Sdc4	ENSMUSG00000017009	Syndecan Syndecan-4	3.60605	7.34087e-27	0.987014	0.0448175	-2.61903	1.43816e-11
Plet1	ENSMUSG00000032068	Placenta-expressed transcript 1 protein	3.60492	1.03755e-05	-2.50808	0.000902341	-6.113	7.62727e-14
Lrrc19	ENSMUSG00000049799	Leucine-rich repeat-containing protein 19	3.6015	8.51601e-07	2.99151	0.00275312	-0.609997	0.767704
Tmem150a	ENSMUSG00000055912	Transmembrane protein 150A	3.60115	2.18722e-18	1.71838	0.000273887	-1.88277	0.000517003
Tmem229a	ENSMUSG00000048022	Transmembrane protein 229A	3.5975	1.23998e-06	1.42844	0.115641	-2.16907	0.0384592
Serinc2	ENSMUSG00000023232	Serine incorporator 2	3.59373	1.47671e-06	-0.341871	0.811083	-3.9356	9.40823e-07
Upb1	ENSMUSG00000033427	Beta-ureidopropionase	3.58928	9.83681e-05	1.90835	0.156818	-1.68092	0.281023
Slc22a23	ENSMUSG00000038267	Solute carrier family 22 member 23	3.58726	9.58994e-07	1.05062	0.255402	-2.53664	0.00706871
Clmn	ENSMUSG00000021097	Calmin	3.58638	6.48728e-07	1.39387	0.099946	-2.1925	0.0295636
Slc46a1	ENSMUSG00000020829	Proton-coupled folate transporter	3.58375	1.47654e-06	1.13554	0.269948	-2.44821	0.0125345
Gmpr	ENSMUSG00000000253	GMP reductase 1	3.58204	1.30371e-11	1.19893	0.0993692	-2.38311	0.000318636
Apoc3	ENSMUSG00000032081	Apolipoprotein C-III	3.57931	5.79421e-07	1.49102	0.0729901	-2.08829	0.0417881
0610011f06rik	ENSMUSG00000025731	methyltransferase like 26	3.57627	3.07028e-18	1.92441	0.000481066	-1.65185	0.00264835
Cys1	ENSMUSG00000062563	Cystin-1	3.57487	7.46419e-07	1.00605	0.263326	-2.56882	0.0051409
Phlda2	ENSMUSG00000010760	Pleckstrin homology-like domain family A member 2	3.57284	2.24885e-06	2.26333	0.017418	-1.30951	0.365143
Tns1	ENSMUSG00000055322	tensin 1	3.56821	2.9419e-11	1.15526	0.199301	-2.41295	0.00031981
Gjb1	ENSMUSG00000047797	Gap junction beta-1 protein	3.56397	3.68692e-06	1.46825	0.138019	-2.09572	0.0594192
Cpb2	ENSMUSG00000021999	Carboxypeptidase B2	3.5639	1.27259e-06	1.98306	0.0254543	-1.58084	0.206962
Dab2	ENSMUSG00000022150	Disabled homolog 2	3.56259	1.76851e-11	1.60412	0.0200525	-1.95847	0.00631137
Slc37a4	ENSMUSG00000032114	solute carrier family 37 (glucose-6-phosphate transporter), member 4	3.56072	1.33362e-12	1.90943	0.00537968	-1.65129	0.0205448
Ace2	ENSMUSG00000015405	Angiotensin-converting enzyme Angiotensin-converting enzyme 2	3.55986	1.43336e-06	1.83231	0.0391992	-1.72755	0.147047
Tln2	ENSMUSG00000052698	Talin-2	3.55697	3.4015e-05	1.64208	0.176095	-1.91488	0.150089
Akr7a5	ENSMUSG00000028743	Aflatoxin B1 aldehyde reductase member 2	3.55619	5.23367e-11	1.61155	0.0484892	-1.94464	0.00745165
Misp	ENSMUSG00000035852	Mitotic interactor and substrate of PLK1	3.55446	1.23843e-05	-0.245419	0.903226	-3.79988	2.45525e-05
Pgpep1	ENSMUSG00000056204	Pyroglutamyl-peptidase 1	3.55272	1.20246e-09	1.19233	0.141473	-2.36039	0.0015125
Agrn	ENSMUSG00000041936	Agrin	3.55159	1.09099e-12	0.575236	0.448811	-2.97635	1.64944e-07
Erbb2	ENSMUSG00000062312	Receptor tyrosine-protein kinase erbB-2	3.54975	7.27878e-07	0.879013	0.334952	-2.67073	0.00273045
Slc15a2	ENSMUSG00000022899	solute carrier family 15 (H+/peptide transporter), member 2	3.54889	5.43796e-05	1.2017	0.402345	-2.3472	0.0552759
Ugt1a5	ENSMUSG00000089943	UDP-glucuronosyltransferase	3.53895	7.32297e-05	2.32132	0.0644777	-1.21764	0.495411
Osgin1	ENSMUSG00000074063	oxidative stress induced growth inhibitor 1	3.5376	3.53013e-07	1.3715	0.175571	-2.1661	0.0235138
Mfsd7c	ENSMUSG00000034258	feline leukemia virus subgroup C cellular receptor 2	3.53164	8.77056e-05	1.69999	0.198631	-1.83164	0.203396
Oplah	ENSMUSG00000022562	5-oxoprolinase	3.52544	3.21772e-08	1.62162	0.0801466	-1.90382	0.0362934
Gpx6	ENSMUSG00000004341	Glutathione peroxidase 6	3.51824	0.00706677	-0.0689271	0.989596	-3.58717	0.0302487
Ihh	ENSMUSG00000006538	Indian hedgehog protein Hedgehog protein	3.51621	7.10599e-06	1.61342	0.112167	-1.90279	0.111724
Thbs1	ENSMUSG00000040152	thrombospondin 1	3.51554	1.12556e-07	0.0183997	0.992478	-3.49714	1.96517e-06
Mme	ENSMUSG00000027820	Neprilysin	3.51259	1.79561e-05	1.49798	0.237553	-2.01461	0.0951557
Cdkn1c	ENSMUSG00000037664	Cyclin-dependent kinase inhibitor 1C	3.51043	1.10607e-07	0.740791	0.384355	-2.76964	0.000486368
Adra2b	ENSMUSG00000058620	adrenergic receptor, alpha 2b	3.50982	1.03468e-05	2.23498	0.0327678	-1.27483	0.405696
Rnf24	ENSMUSG00000048911	RING finger protein 24	3.50859	5.08369e-05	1.48339	0.239647	-2.0252	0.11931
Fgfr4	ENSMUSG00000005320	Fibroblast growth factor receptor 4 Fibroblast growth factor receptor	3.50792	3.48265e-06	2.63482	0.0089321	-0.8731	0.626381
Ptpn13	ENSMUSG00000034573	Tyrosine-protein phosphatase non-receptor type 13	3.50406	1.18307e-06	0.730257	0.456584	-2.7738	0.0015683
Nmrk1	ENSMUSG00000037847	Nicotinamide riboside kinase 1	3.49714	9.80866e-11	1.45171	0.0360805	-2.04544	0.00451812
Fuca2	ENSMUSG00000019810	Plasma alpha-L-fucosidase	3.49629	5.30794e-17	1.16797	0.0211379	-2.32832	3.82765e-06
0610005c13rik	ENSMUSG00000109644	RIKEN cDNA 0610005C13 gene	3.49312	2.18008e-05	2.87021	0.0142651	-0.622913	0.781695
Sel1l3	ENSMUSG00000029189	Protein sel-1 homolog 3	3.49214	1.40797e-06	1.63744	0.0566485	-1.8547	0.0942788
Bsnd	ENSMUSG00000025418	Barttin	3.48302	2.08668e-06	-0.510938	0.637198	-3.99396	2.53767e-07
Smtn	ENSMUSG00000020439	Smoothelin	3.48215	3.73953e-12	0.746564	0.246558	-2.73559	2.66706e-06
Cyp51	ENSMUSG00000001467	Lanosterol 14-alpha demethylase	3.47886	1.52114e-07	1.23057	0.301418	-2.24829	0.0104646
Ass1	ENSMUSG00000076441	Argininosuccinate synthase	3.47663	2.81112e-22	1.77778	0.000318599	-1.69885	0.000200966
Mgam	ENSMUSG00000068587	maltase-glucoamylase	3.47516	0.000323784	1.50451	0.327633	-1.97064	0.187748
4833439l19rik	ENSMUSG00000025871	Putative monooxygenase p33MONOX	3.47379	4.21652e-26	1.66518	0.000120681	-1.80861	9.92896e-06
Ap1m2	ENSMUSG00000003309	AP-1 complex subunit mu-2	3.46099	1.4716e-07	0.279176	0.851359	-3.18181	2.27854e-05
Abhd14a	ENSMUSG00000042210	abhydrolase domain containing 14A	3.45714	3.1574e-08	1.87393	0.0186085	-1.58321	0.109671
Spidr	ENSMUSG00000041974	DNA repair-scaffolding protein	3.45396	5.67363e-05	1.40468	0.346831	-2.04928	0.102575
Gcnt1	ENSMUSG00000038843	Beta-1,3-galactosyl-O-glycosyl-glycoprotein beta-1,6-N-acetylglucosaminyltransferase	3.4498	6.11956e-09	1.59803	0.0788358	-1.85178	0.0256656
Ntn1	ENSMUSG00000020902	Netrin-1	3.44813	2.3309e-06	1.59989	0.0692481	-1.84824	0.0980356
Tmem25	ENSMUSG00000002032	Transmembrane protein 25	3.44516	5.08492e-06	1.57552	0.0967588	-1.86963	0.10505
Tstd1	ENSMUSG00000103711	thiosulfate sulfurtransferase (rhodanese)-like domain containing 1	3.44341	2.44858e-06	1.67029	0.0750246	-1.77312	0.119767
Enpp6	ENSMUSG00000038173	Ectonucleotide pyrophosphatase/phosphodiesterase family member 6	3.43879	2.95837e-06	3.58692	0.00296315	0.148132	0.961017
Cldn8	ENSMUSG00000050520	Claudin Claudin-8	3.43683	1.16788e-06	-0.539877	0.549588	-3.97671	7.25753e-08
Aoah	ENSMUSG00000021322	Acyloxyacyl hydrolase	3.43495	1.14083e-09	1.53472	0.0239129	-1.90024	0.0163422
Hoxa10	ENSMUSG00000000938	Homeobox protein Hox-A10	3.43343	1.43791e-06	1.36138	0.104494	-2.07204	0.0406994
C77080	ENSMUSG00000050390	Uncharacterized protein KIAA1522	3.43237	1.58017e-06	0.237607	0.873327	-3.19476	8.11389e-05
Syne2	ENSMUSG00000063450	Nesprin-2	3.43144	1.65138e-06	1.16398	0.179773	-2.26746	0.018789
Defb29	ENSMUSG00000044249	Beta-defensin 29 Beta-defensin	3.42556	6.55282e-05	1.84627	0.125083	-1.57929	0.2834
Prdx5	ENSMUSG00000024953	Peroxiredoxin-5, mitochondrial	3.42323	6.72741e-14	1.3985	0.0572232	-2.02473	0.000474263
Asb9	ENSMUSG00000031384	Ankyrin repeat and SOCS box protein 9	3.41993	8.59862e-05	0.447681	0.827193	-2.97225	0.00523749
Fam171a1	ENSMUSG00000050530	family with sequence similarity 171, member A1	3.41748	7.94614e-06	1.35544	0.175513	-2.06203	0.060954
Hnf1a	ENSMUSG00000029556	Hepatocyte nuclear factor 1-alpha	3.40841	0.000172295	1.86749	0.16093	-1.54092	0.330771
Rab4a	ENSMUSG00000019478	Ras-related protein Rab-4A	3.40661	4.10214e-06	1.56514	0.0853292	-1.84147	0.103845
Rnf186	ENSMUSG00000070661	RING finger protein 186	3.40618	1.65651e-06	0.440934	0.785149	-2.96525	0.00046786
Steap2	ENSMUSG00000015653	Metalloreductase STEAP2	3.40509	3.5741e-06	1.55347	0.0834501	-1.85162	0.0981484
Arvcf	ENSMUSG00000000325	Armadillo repeat protein deleted in velo-cardio-facial syndrome homolog	3.40373	5.33018e-06	1.69455	0.069045	-1.70918	0.153997
Itga1	ENSMUSG00000042284	Integrin alpha-1	3.39689	4.45843e-06	0.96815	0.323771	-2.42874	0.0115419
Hoxb8	ENSMUSG00000056648	Homeobox protein Hox-B8	3.39637	3.5741e-06	-0.0283919	0.989596	-3.42477	2.33032e-05
Fhl2	ENSMUSG00000008136	Four and a half LIM domains protein 2	3.39544	2.18008e-05	0.844394	0.5545	-2.55104	0.0137467
Mdk	ENSMUSG00000027239	Midkine	3.39336	6.54371e-15	1.2501	0.02447	-2.14327	8.11389e-05
Cyp24a1	ENSMUSG00000038567	1,25-dihydroxyvitamin D(3) 24-hydroxylase, mitochondrial	3.39148	3.13125e-05	1.98144	0.0714787	-1.41004	0.339859
F3	ENSMUSG00000028128	Tissue factor	3.39114	1.03408e-05	0.265731	0.902661	-3.1254	0.00058521
Dcxr	ENSMUSG00000039450	L-xylulose reductase	3.38586	1.90524e-13	1.83368	0.00352363	-1.55218	0.016945
Gstt3	ENSMUSG00000001665	Glutathione S-transferase theta-3	3.38246	1.71033e-06	0.815114	0.418598	-2.56735	0.00365535
Rhod	ENSMUSG00000041845	Rho-related GTP-binding protein RhoD	3.37883	3.26226e-07	1.07373	0.2134	-2.3051	0.0075367
Ngef	ENSMUSG00000026259	Ephexin-1	3.37715	2.33711e-05	1.46868	0.175681	-1.90847	0.114307
Itgb8	ENSMUSG00000025321	Integrin beta	3.37692	7.45953e-05	1.34287	0.283098	-2.03405	0.105954
Elovl7	ENSMUSG00000021696	Elongation of very long chain fatty acids protein 7	3.37077	3.1382e-06	0.71412	0.477872	-2.65665	0.00279935
Il34	ENSMUSG00000031750	Interleukin-34	3.36496	1.11413e-05	0.324259	0.856301	-3.0407	0.000735786
Tmem116	ENSMUSG00000029452	transmembrane protein 116	3.36355	8.8303e-05	1.20327	0.358115	-2.16028	0.078629
Sh3tc2	ENSMUSG00000045629	SH3 domain and tetratricopeptide repeat-containing protein 2	3.35948	3.47085e-06	1.50201	0.0854164	-1.85746	0.0900014
Calb1	ENSMUSG00000028222	Calbindin	3.3567	2.41981e-05	2.76242	0.0149395	-0.594288	0.788527
Cobll1	ENSMUSG00000034903	Cordon-bleu protein-like 1	3.35537	1.37516e-05	0.734727	0.546113	-2.62064	0.00676356
Gclc	ENSMUSG00000032350	Glutamate--cysteine ligase catalytic subunit	3.35417	2.01702e-14	0.977286	0.165289	-2.37688	6.74104e-06
Slc23a3	ENSMUSG00000026205	Solute carrier family 23 member 3	3.34756	0.00273132	0.594924	0.839005	-2.75264	0.0672891
Afm	ENSMUSG00000029369	Afamin	3.34527	0.000341346	1.5416	0.284806	-1.80368	0.229317
Zfp503	ENSMUSG00000039081	Zinc finger protein 503	3.34327	7.87464e-06	0.714298	0.52461	-2.62898	0.00465022
Plekhg3	ENSMUSG00000052609	Pleckstrin homology domain-containing family G member 3	3.34255	9.32885e-11	0.969127	0.167907	-2.37342	0.000184107
Ugt1a1	ENSMUSG00000089960	UDP-glucuronosyltransferase 1-1	3.34154	4.30413e-05	2.11146	0.0576516	-1.23008	0.441817
Slc18a1	ENSMUSG00000036330	Chromaffin granule amine transporter	3.33838	1.86304e-05	2.03063	0.0474929	-1.30775	0.373517
Usp2	ENSMUSG00000032010	Ubiquitin carboxyl-terminal hydrolase 2	3.33686	0.0035248	0.287577	0.940586	-3.04928	0.0390977
Aqp11	ENSMUSG00000042797	Aquaporin-11	3.33123	0.000212272	1.22995	0.454271	-2.10128	0.107856
Agxt2	ENSMUSG00000089678	Alanine--glyoxylate aminotransferase 2, mitochondrial	3.32938	7.03062e-06	1.88099	0.0426789	-1.44839	0.267568
Fhod3	ENSMUSG00000034295	FH1/FH2 domain-containing protein 3	3.32615	9.4741e-06	1.22598	0.211564	-2.10016	0.0472559
Loxl2	ENSMUSG00000034205	Lysyl oxidase homolog 2 Lysyl oxidase homolog 3	3.32609	0.000351681	0.515797	0.830411	-2.8103	0.0184555
Cmbl	ENSMUSG00000022235	Carboxymethylenebutenolidase homolog	3.31845	5.25703e-05	1.31657	0.38975	-2.00188	0.0918941
Tmem8	ENSMUSG00000024180	Post-GPI attachment to proteins factor 6	3.31362	7.07145e-14	1.80297	0.00160248	-1.51065	0.0174188
Akr1c19	ENSMUSG00000071551	aldo-keto reductase family 1, member C19	3.30948	0.000154942	1.92504	0.125027	-1.38444	0.38698
Ugt1a7c	ENSMUSG00000090124	UDP-glucuronosyltransferase 1-7C	3.30138	3.50121e-05	3.01963	0.0120095	-0.281754	0.917597
Fgfr3	ENSMUSG00000054252	Fibroblast growth factor receptor	3.29971	3.36428e-05	1.28133	0.245152	-2.01837	0.0816127
Uroc1	ENSMUSG00000034456	Urocanate hydratase	3.29741	0.000176798	2.18054	0.0834501	-1.11687	0.53782
Slc34a3	ENSMUSG00000006469	Sodium-dependent phosphate transport protein 2C	3.29686	0.000129914	1.81697	0.139779	-1.47988	0.329749
Gpc3	ENSMUSG00000055653	Glypican-3	3.29625	2.23344e-05	1.68579	0.13812	-1.61046	0.200678
Slc6a20a	ENSMUSG00000036814	Sodium- and chloride-dependent transporter XTRP3A	3.29623	5.61357e-06	2.1901	0.0247138	-1.10613	0.448871
Slc5a8	ENSMUSG00000020062	Sodium-coupled monocarboxylate transporter 1	3.29367	0.00020544	1.35955	0.315832	-1.93412	0.151509
Gdpd3	ENSMUSG00000030703	Lysophospholipase D GDPD3	3.28873	1.58966e-05	1.84336	0.0609005	-1.44537	0.2834
Bmp7	ENSMUSG00000008999	Bone morphogenetic protein 7	3.28507	8.3722e-05	1.15821	0.356236	-2.12686	0.0739419
Smim1	ENSMUSG00000078350	Small integral membrane protein 1	3.28198	2.00554e-05	1.54697	0.124977	-1.73502	0.153113
Fst	ENSMUSG00000021765	Follistatin	3.27561	0.000511052	0.0541566	0.986358	-3.22146	0.00420134
Gm4524	ENSMUSG00000090257	predicted gene 4524	3.27553	0.000193404	1.15331	0.407637	-2.12222	0.0934786
Tnfrsf21	ENSMUSG00000023915	Tumor necrosis factor receptor superfamily member 21	3.27435	1.63907e-09	1.44695	0.081955	-1.8274	0.0137913
Bik	ENSMUSG00000016758	Bcl-2-interacting killer	3.26855	9.63252e-07	0.836978	0.373627	-2.43157	0.00377899
Acnat1	ENSMUSG00000070985	Acyl-coenzyme A amino acid N-acyltransferase 1	3.26821	0.000143569	2.15373	0.0783026	-1.11447	0.53019
Sod3	ENSMUSG00000072941	Superoxide dismutase [Cu-Zn] Extracellular superoxide dismutase [Cu-Zn]	3.2669	2.53763e-15	2.10873	0.000118224	-1.15817	0.0681475
Ajuba	ENSMUSG00000022178	LIM domain-containing protein ajuba	3.2646	2.11075e-05	0.435423	0.770005	-2.82918	0.00205741
Reep6	ENSMUSG00000035504	Receptor expression-enhancing protein 6	3.25805	0.000429541	0.848103	0.659946	-2.40995	0.0564637
Rab25	ENSMUSG00000008601	Ras-related protein Rab-25	3.25766	5.57868e-05	-0.460198	0.767862	-3.71786	2.27854e-05
Retsat	ENSMUSG00000056666	All-trans-retinol 13,14-reductase	3.25622	3.70549e-05	1.53555	0.273893	-1.72067	0.150572
Serpine2	ENSMUSG00000026249	Glia-derived nexin	3.2532	7.70808e-05	0.660003	0.686002	-2.5932	0.0135233
Acad10	ENSMUSG00000029456	Acyl-CoA dehydrogenase family member 10	3.24941	1.56305e-05	1.49836	0.161505	-1.75105	0.131664
Gm15375	ENSMUSG00000083478	predicted gene 15375	3.24412	8.88766e-05	1.49702	0.203944	-1.7471	0.181503
Acadm	ENSMUSG00000062908	Medium-chain specific acyl-CoA dehydrogenase, mitochondrial	3.24356	2.88893e-07	1.58385	0.14297	-1.65971	0.0698107
Scgb1c1	ENSMUSG00000038801	secretoglobin, family 1C, member 1	3.23991	0.00215858	1.14334	0.624142	-2.09657	0.183675
Spink8	ENSMUSG00000050074	Serine protease inhibitor Kazal-type 8	3.23926	0.000354073	-0.0153222	0.995135	-3.25458	0.00222989
A1cf	ENSMUSG00000052595	APOBEC1 complementation factor	3.23667	7.31502e-05	2.3641	0.0387292	-0.872578	0.643172
Slc39a8	ENSMUSG00000053897	Zinc transporter ZIP8	3.2313	8.76319e-05	1.09675	0.376507	-2.13455	0.0660436
Qprt	ENSMUSG00000030674	Nicotinate-nucleotide pyrophosphorylase [carboxylating]	3.22684	7.57065e-07	1.67763	0.0515746	-1.54921	0.138216
Enpp3	ENSMUSG00000019989	Ectonucleotide pyrophosphatase/phosphodiesterase family member 3	3.22467	9.33763e-05	1.43776	0.222242	-1.78691	0.165008
Slc5a6	ENSMUSG00000006641	Sodium-dependent multivitamin transporter	3.22418	0.00018028	1.14611	0.46957	-2.07806	0.0932537
Emx2	ENSMUSG00000043969	Homeobox protein EMX2	3.22294	1.74396e-05	1.06911	0.286888	-2.15383	0.0370134
Exoc3l2	ENSMUSG00000011263	exocyst complex component 3-like 2	3.21878	8.78239e-06	0.559677	0.619114	-2.6591	0.00244759
Ggact	ENSMUSG00000041625	Gamma-glutamylaminecyclotransferase	3.21188	1.22872e-14	1.58437	0.00451836	-1.62751	0.0037689
Slc16a13	ENSMUSG00000044367	Monocarboxylate transporter 13	3.21181	5.24606e-10	1.40237	0.0283192	-1.80944	0.0114749
Sypl2	ENSMUSG00000027887	Synaptophysin-like protein 2	3.20549	5.52199e-05	2.32969	0.03488	-0.875803	0.631245
Sgms2	ENSMUSG00000050931	Phosphatidylcholine:ceramide cholinephosphotransferase 2	3.2008	2.2758e-05	1.33569	0.178044	-1.8651	0.0988206
Lrpap1	ENSMUSG00000029103	Alpha-2-macroglobulin receptor-associated protein	3.19727	3.69604e-14	1.72358	0.00417667	-1.47369	0.0112615
Elmo3	ENSMUSG00000014791	Engulfment and cell motility protein 3	3.19698	2.45002e-07	1.4509	0.0566485	-1.74608	0.0576381
Vwa2	ENSMUSG00000025082	von Willebrand factor A domain-containing protein 2	3.19449	0.000417663	2.12972	0.110798	-1.06477	0.573625
Bex4	ENSMUSG00000047844	Protein BEX4	3.19387	6.43815e-05	0.961533	0.422468	-2.23234	0.0401315
Defb26	ENSMUSG00000074680	Beta-defensin	3.18851	0.000221665	1.95815	0.114766	-1.23036	0.464392
Clic5	ENSMUSG00000023959	Chloride intracellular channel protein 5	3.18809	5.6231e-07	1.98972	0.0192552	-1.19837	0.302482
Hook2	ENSMUSG00000052566	Protein Hook homolog 2	3.18797	2.33582e-07	1.69139	0.0299402	-1.49658	0.133515
Gm11249	ENSMUSG00000083087	predicted gene 11249	3.18423	0.013278	1.0057	0.769082	-2.17853	0.269626
Ugt1a9	ENSMUSG00000090175	UDP-glucuronosyltransferase 1-9	3.18271	0.000674717	1.65449	0.251017	-1.52823	0.346397
Prkaa2	ENSMUSG00000028518	5'-AMP-activated protein kinase catalytic subunit alpha-2	3.18265	3.51409e-05	1.89619	0.0625845	-1.28645	0.373517
Ppic	ENSMUSG00000024538	Peptidyl-prolyl cis-trans isomerase C Peptidyl-prolyl cis-trans isomerase	3.17775	1.58335e-17	1.25959	0.0212234	-1.91816	3.33772e-05
Fzd4	ENSMUSG00000049791	Frizzled-4	3.1675	5.58887e-05	0.716399	0.631128	-2.45111	0.0157802
Rtkn	ENSMUSG00000034930	Rhotekin	3.16586	1.72281e-05	1.30836	0.165425	-1.8575	0.0903692
Nr2f6	ENSMUSG00000002393	Nuclear receptor subfamily 2 group F member 6	3.16482	2.28993e-08	1.03554	0.196566	-2.12928	0.00360873
Pla1a	ENSMUSG00000002847	Phospholipase A1 member A	3.16192	0.000533248	0.259356	0.923174	-2.90256	0.00993311
Gamt	ENSMUSG00000020150	Guanidinoacetate N-methyltransferase	3.16156	6.4953e-05	1.37469	0.234362	-1.78687	0.14099
Myo1d	ENSMUSG00000035441	Unconventional myosin-Id	3.16039	2.634e-05	0.568509	0.652238	-2.59188	0.00500481
Kif21a	ENSMUSG00000022629	Kinesin-like protein Kinesin-like protein KIF21A	3.15885	0.000137641	1.40736	0.239609	-1.75149	0.177314
Palm	ENSMUSG00000035863	Paralemmin-1	3.15357	9.10691e-15	1.40014	0.00719301	-1.75343	0.00102414
Galc	ENSMUSG00000021003	Galactocerebrosidase	3.15321	9.80866e-11	1.44426	0.0181271	-1.70896	0.0120417
Ggt6	ENSMUSG00000040471	Glutathione hydrolase 6	3.15155	5.58887e-05	2.57793	0.0220575	-0.573623	0.793812
Slc16a7	ENSMUSG00000020102	Monocarboxylate transporter 2	3.1509	0.00395356	0.201438	0.953179	-2.94946	0.0349669
B3gat2	ENSMUSG00000026156	Galactosylgalactosylxylosylprotein 3-beta-glucuronosyltransferase 2	3.15049	3.97479e-05	1.71679	0.0899033	-1.4337	0.287223
Fat1	ENSMUSG00000070047	FAT atypical cadherin 1	3.14687	2.61616e-05	0.432506	0.756777	-2.71436	0.00249825
Ier3	ENSMUSG00000003541	immediate early response 3	3.14609	1.26009e-15	0.595119	0.346414	-2.55097	1.6439e-08
March8	ENSMUSG00000025702	E3 ubiquitin-protein ligase MARCH8	3.14603	5.06725e-10	1.19504	0.065538	-1.95099	0.00342732
Vill	ENSMUSG00000038775	Villin-like protein	3.14461	1.13781e-05	0.380882	0.820552	-2.76372	0.00124186
Aqp1	ENSMUSG00000004655	Aquaporin-1	3.1445	2.27282e-10	1.03522	0.256892	-2.10928	0.000747068
9030617o03rik	ENSMUSG00000021185	D-glutamate cyclase	3.14392	2.55334e-10	1.68629	0.00532984	-1.45764	0.0566159
Nphp1	ENSMUSG00000027378	Nephrocystin-1	3.14219	6.06191e-06	0.812941	0.403265	-2.32925	0.00877524
Sytl2	ENSMUSG00000030616	Synaptotagmin-like protein 2	3.14192	0.000179556	0.515188	0.769311	-2.62673	0.0125913
Pawr	ENSMUSG00000035873	PRKC apoptosis WT1 regulator protein	3.13819	7.38938e-08	0.779599	0.346823	-2.35859	0.00104436
Evc2	ENSMUSG00000050248	Limbin	3.13375	2.91674e-05	1.16511	0.242373	-1.96864	0.0677614
Peli2	ENSMUSG00000021846	E3 ubiquitin-protein ligase pellino homolog 2	3.13287	9.65138e-05	1.51774	0.175568	-1.61513	0.220461
Abhd1	ENSMUSG00000006638	abhydrolase domain containing 1	3.13002	1.92884e-06	1.66065	0.103573	-1.46937	0.153588
Tmem171	ENSMUSG00000052485	Transmembrane protein 171	3.1299	0.000271479	0.337983	0.875663	-2.79192	0.00790065
Fam20c	ENSMUSG00000025854	Extracellular serine/threonine protein kinase FAM20C	3.12308	1.07099e-07	0.861874	0.330119	-2.26121	0.00230377
Crot	ENSMUSG00000003623	Peroxisomal carnitine O-octanoyltransferase	3.11967	1.20286e-12	1.29904	0.0227365	-1.82063	0.00159338
Slc40a1	ENSMUSG00000025993	Solute carrier family 40 member 1	3.11317	0.000179457	1.30128	0.284491	-1.8119	0.155073
Myo7b	ENSMUSG00000024388	Unconventional myosin-VIIb	3.11312	6.96995e-05	2.2443	0.0389319	-0.868815	0.628289
Rragd	ENSMUSG00000028278	Ras-related GTP-binding protein D	3.11291	3.85385e-05	1.27136	0.209098	-1.84154	0.103347
Cdk18	ENSMUSG00000026437	Cyclin-dependent kinase 18	3.11278	0.000137641	1.20383	0.31281	-1.90895	0.115499
Ugt1a8	ENSMUSG00000089675	UDP glucuronosyltransferase 1 family, polypeptide A8	3.10855	0.000673811	2.07476	0.130064	-1.03379	0.591458
Vstm5	ENSMUSG00000031937	V-set and transmembrane domain-containing protein 5	3.10737	7.41616e-05	1.20932	0.268892	-1.89805	0.100944
Cxcl1	ENSMUSG00000029380	Growth-regulated alpha protein C-X-C motif chemokine	3.10693	0.00262244	1.47153	0.400017	-1.6354	0.347192
Rcan1	ENSMUSG00000022951	Calcipressin-1	3.1062	7.90072e-14	1.48185	0.0107503	-1.62435	0.0034916
Bcar1	ENSMUSG00000031955	Breast cancer anti-estrogen resistance protein 1	3.10258	7.08635e-09	0.861926	0.233311	-2.24065	0.000757821
Mt2	ENSMUSG00000031762	Metallothionein-2	3.10236	2.52433e-07	0.480653	0.769082	-2.62171	0.000370816
Fah	ENSMUSG00000030630	Fumarylacetoacetase	3.09913	8.18167e-10	1.53301	0.0507928	-1.56612	0.0270354
Gm12121	ENSMUSG00000086243	predicted gene 12121	3.09472	0.000121578	1.28756	0.261398	-1.80716	0.141808
Fmo1	ENSMUSG00000040181	Flavin-containing monooxygenase Dimethylaniline monooxygenase [N-oxide-forming] 1	3.09419	9.06965e-06	1.62058	0.169936	-1.4736	0.17232
Pdk2	ENSMUSG00000038967	[Pyruvate dehydrogenase (acetyl-transferring)] kinase isozyme 2, mitochondrial	3.09275	7.7064e-07	1.58085	0.117051	-1.5119	0.109365
Hlf	ENSMUSG00000003949	Hepatic leukemia factor	3.09167	0.000223967	1.98133	0.0974851	-1.11035	0.515377
Cd14	ENSMUSG00000051439	Monocyte differentiation antigen CD14	3.09162	7.6178e-05	0.261437	0.925587	-2.83019	0.00365734
Gcgr	ENSMUSG00000025127	Glucagon receptor	3.09003	0.00026417	1.79079	0.14281	-1.29924	0.406862
B4galnt3	ENSMUSG00000041372	Beta-1,4-N-acetylgalactosaminyltransferase 3 Beta-1,4-N-acetylgalactosaminyltransferase	3.08531	4.48075e-05	1.63346	0.100261	-1.45185	0.266085
Mapk13	ENSMUSG00000004864	Mitogen-activated protein kinase 13 Mitogen-activated protein kinase	3.08075	5.48764e-05	0.381394	0.804984	-2.69936	0.00320025
Tst	ENSMUSG00000044986	Sulfurtransferase Thiosulfate sulfurtransferase	3.08003	1.18394e-08	1.26772	0.160666	-1.81231	0.0130008
Grhpr	ENSMUSG00000035637	Glyoxylate reductase/hydroxypyruvate reductase	3.08001	8.03497e-18	1.72816	0.000191021	-1.35184	0.00676117
Fermt1	ENSMUSG00000027356	Fermitin family homolog 1	3.07384	0.000103862	0.676054	0.616637	-2.39779	0.0189452
Crym	ENSMUSG00000030905	Ketimine reductase mu-crystallin	3.07378	5.36515e-05	2.21952	0.034431	-0.854261	0.627669
Gm16010	ENSMUSG00000085541	predicted gene 16010	3.06918	5.52703e-05	2.47596	0.0228018	-0.593214	0.776968
Cyr61	ENSMUSG00000028195	Protein CYR61	3.06692	2.50004e-06	0.674082	0.642068	-2.39284	0.00365905
Gdf15	ENSMUSG00000038508	Growth/differentiation factor 15	3.0658	0.00159901	0.614842	0.783417	-2.45096	0.0597241
Ces1f	ENSMUSG00000031725	Carboxylesterase 1F	3.05697	1.52058e-05	1.62823	0.107392	-1.42874	0.226137
Sostdc1	ENSMUSG00000036169	Sclerostin domain-containing protein 1	3.05684	5.40255e-08	0.267644	0.874397	-2.7892	2.33074e-05
Pxmp2	ENSMUSG00000029499	Peroxisomal membrane protein 2	3.05181	0.000595598	1.99097	0.146663	-1.06084	0.554556
Col8a1	ENSMUSG00000068196	Collagen alpha-1(VIII) chain	3.04823	0.00167018	1.27248	0.438224	-1.77575	0.248885
Mrc2	ENSMUSG00000020695	C-type mannose receptor 2	3.04571	0.00178043	0.615911	0.784093	-2.4298	0.0638998
Nlrp6	ENSMUSG00000038745	NACHT, LRR and PYD domains-containing protein 6	3.04389	7.6145e-05	2.76563	0.0182816	-0.278266	0.915636
Tbc1d16	ENSMUSG00000039976	TBC1 domain family, member 16	3.04165	7.90883e-06	1.39028	0.153325	-1.65137	0.112622
Gm11992	ENSMUSG00000040978	Uncharacterized protein C7orf57 homolog	3.0404	0.000169875	1.9347	0.0880204	-1.1057	0.500293
Nkain1	ENSMUSG00000078532	Sodium/potassium-transporting ATPase subunit beta-1-interacting protein 1	3.04031	0.000101687	2.1814	0.0465908	-0.858908	0.632411
Akr1c21	ENSMUSG00000021207	Aldo-keto reductase family 1 member C21	3.0387	0.00208845	2.02017	0.192207	-1.01853	0.623954
Myh10	ENSMUSG00000020900	Myosin-10	3.03817	4.92592e-05	0.194516	0.910695	-2.84365	0.00101584
Sema3g	ENSMUSG00000021904	Semaphorin-3G	3.03678	1.91258e-06	1.38043	0.0952827	-1.65635	0.0870221
Cmtm4	ENSMUSG00000096188	CKLF-like MARVEL transmembrane domain-containing protein 4	3.03663	9.63918e-07	1.16281	0.164988	-1.87381	0.0313005
Gadd45a	ENSMUSG00000036390	Growth arrest and DNA damage-inducible protein GADD45 alpha	3.03553	2.28227e-05	0.635392	0.649114	-2.40014	0.00803702
Rap1gap	ENSMUSG00000041351	Rap1 GTPase-activating protein 1	3.03242	0.00202455	0.859187	0.664587	-2.17324	0.121606
Fzd1	ENSMUSG00000044674	Frizzled-1	3.03198	1.33711e-06	0.492148	0.64434	-2.53983	0.000683373
G630090e17rik	ENSMUSG00000071335	major facilitator superfamily domain containing 4B3	3.03094	7.46095e-05	1.77286	0.0843244	-1.25809	0.38208
Dkk3	ENSMUSG00000030772	Dickkopf-related protein 3	3.03021	3.40566e-05	-0.0294113	0.989596	-3.05962	0.000202636
Dclk3	ENSMUSG00000032500	Serine/threonine-protein kinase DCLK3	3.02955	0.000210287	0.463482	0.787498	-2.56606	0.011814
Slc25a30	ENSMUSG00000022003	Kidney mitochondrial carrier protein 1	3.02497	2.70948e-12	1.39447	0.00824716	-1.6305	0.00630438
D630023f18rik	ENSMUSG00000044816	Uncharacterized protein C2orf80 homolog	3.02459	0.000132646	1.57398	0.152	-1.45062	0.289558
Mccc2	ENSMUSG00000021646	Methylcrotonoyl-CoA carboxylase beta chain, mitochondrial	3.02132	6.21397e-06	1.15054	0.354346	-1.87079	0.0452886
Osbpl1a	ENSMUSG00000044252	Oxysterol-binding protein-related protein 1 Oxysterol-binding protein	3.01825	0.000182418	1.08566	0.394613	-1.93259	0.0988206
2200002d01rik	ENSMUSG00000030587	RIKEN cDNA 2200002D01 gene	3.01791	0.000354073	0.697809	0.657491	-2.3201	0.0386599
Igf1r	ENSMUSG00000005533	Tyrosine-protein kinase receptor Insulin-like growth factor 1 receptor	3.01649	7.23038e-05	1.0065	0.419795	-2.01	0.0587777
Slc22a21	ENSMUSG00000063652	Solute carrier family 22 member 21	3.01238	2.82523e-05	2.12841	0.0307609	-0.883968	0.584253
Aqp6	ENSMUSG00000043144	Aquaporin-6	3.00417	0.00056211	1.58643	0.224433	-1.41775	0.356725
Ackr3	ENSMUSG00000044337	Atypical chemokine receptor 3	3.00351	3.35863e-08	0.943372	0.203468	-2.06014	0.00324114
Cttn	ENSMUSG00000031078	Src substrate cortactin	3.00111	1.41294e-14	0.636594	0.266367	-2.36451	1.72417e-07
Fads2	ENSMUSG00000024665	Fatty acid desaturase 2	2.99732	1.33428e-06	0.988429	0.403342	-2.00889	0.0153147
Id4	ENSMUSG00000021379	DNA-binding protein inhibitor ID-4	2.9971	0.000768186	0.466567	0.824508	-2.53053	0.0270354
Stx3	ENSMUSG00000041488	Syntaxin-3	2.99649	0.000138892	0.692405	0.597237	-2.30408	0.0250141
Npy	ENSMUSG00000029819	Pro-neuropeptide Y	2.99634	0.0065163	-2.4231	0.091268	-5.41944	2.28387e-06
Nipsnap1	ENSMUSG00000034285	Protein NipSnap homolog 1	2.99616	4.37549e-12	1.40518	0.0157528	-1.59098	0.00733882
Rhpn1	ENSMUSG00000022580	Rhophilin-1	2.99601	0.000102021	2.7358	0.0206328	-0.260217	0.921837
C1qtnf3	ENSMUSG00000058914	Complement C1q tumor necrosis factor-related protein 3	2.98958	9.51364e-05	1.24488	0.237781	-1.7447	0.137285
Rab3ip	ENSMUSG00000064181	Rab-3A-interacting protein	2.98528	4.06568e-18	1.37651	0.00128798	-1.60877	0.000344792
Nes	ENSMUSG00000004891	Nestin	2.98322	0.00042264	1.16328	0.374402	-1.81993	0.155808
Tspan1	ENSMUSG00000028699	Tetraspanin-1	2.97957	7.09294e-05	-0.770526	0.38791	-3.7501	1.1482e-06
Bod1	ENSMUSG00000044502	Biorientation of chromosomes in cell division protein 1	2.97764	3.01877e-13	1.41351	0.00961809	-1.56413	0.00480281
Cblc	ENSMUSG00000040525	E3 ubiquitin-protein ligase CBL-C	2.97436	0.000110327	0.799554	0.496545	-2.17481	0.0349669
Neo1	ENSMUSG00000032340	neogenin	2.97424	8.29864e-05	1.11954	0.279713	-1.8547	0.0943312
Ugt1a6b	ENSMUSG00000090145	UDP-glucuronosyltransferase	2.97423	0.0018447	0.472972	0.84151	-2.50126	0.0458141
Abca3	ENSMUSG00000024130	ATP-binding cassette sub-family A member 3	2.9705	1.08709e-14	1.52872	0.00458713	-1.44178	0.00560566
Hoxa7	ENSMUSG00000038236	Homeobox protein Hox-A7	2.9673	8.38523e-05	0.830668	0.516261	-2.13663	0.0358501
Erbb3	ENSMUSG00000018166	Receptor tyrosine-protein kinase erbB-3	2.96677	0.000186571	0.867567	0.482009	-2.0992	0.0545805
Cfh	ENSMUSG00000026365	Complement factor H	2.96493	0.000282259	-0.600035	0.769853	-3.56497	0.00014329
Pklr	ENSMUSG00000041237	Pyruvate kinase	2.96412	0.000249331	2.37003	0.0466318	-0.594089	0.786341
Selenbp2	ENSMUSG00000068877	Selenium-binding protein 2	2.95901	0.0013182	1.5079	0.310192	-1.45111	0.363493
Ankrd1	ENSMUSG00000024803	Ankyrin repeat domain-containing protein 1	2.9585	0.00397236	-1.06766	0.53968	-4.02616	0.000344792
Lims2	ENSMUSG00000024395	LIM and senescent cell antigen-like-containing domain protein 2	2.95739	1.82579e-08	1.67663	0.0206328	-1.28076	0.128563
Mapk4	ENSMUSG00000024558	Mitogen-activated protein kinase 4	2.95595	0.000223968	1.69588	0.133107	-1.26007	0.396108
Csad	ENSMUSG00000023044	Cysteine sulfinic acid decarboxylase	2.95513	6.93969e-08	1.19885	0.211992	-1.75628	0.0186554
Susd2	ENSMUSG00000006342	Sushi domain-containing protein 2	2.95343	2.1454e-06	1.27505	0.223981	-1.67838	0.0607973
Tmem178	ENSMUSG00000024245	Transmembrane protein 178A	2.94996	0.000159085	1.48056	0.171845	-1.46941	0.267387
Atp11a	ENSMUSG00000031441	Phospholipid-transporting ATPase Probable phospholipid-transporting ATPase IH	2.94932	3.20256e-10	0.98	0.190486	-1.96932	0.000920027
Arhgef5	ENSMUSG00000033542	Rho guanine nucleotide exchange factor 5	2.94031	0.000134132	0.968626	0.38701	-1.97168	0.0702781
Prom2	ENSMUSG00000027376	Prominin-2	2.93798	0.00363187	1.11751	0.5503	-1.82047	0.249041
Ly6f	ENSMUSG00000022583	Lymphocyte antigen 6F	2.93787	0.00146438	2.64935	0.0692428	-0.288525	0.921578
Chpt1	ENSMUSG00000060002	Cholinephosphotransferase 1	2.93781	0.000262185	1.37074	0.368363	-1.56707	0.209414
Cyp4a12a	ENSMUSG00000066071	Cytochrome P450 4A12A	2.93578	0.0039183	2.36224	0.145691	-0.573544	0.828806
Gm5678	ENSMUSG00000082815	predicted gene 5678	2.9357	0.00548245	1.74678	0.325655	-1.18892	0.560878
Cyp4a12b	ENSMUSG00000078597	cytochrome P450, family 4, subfamily a, polypeptide 12B	2.93533	0.00477623	2.12363	0.206188	-0.811694	0.73496
Gsta4	ENSMUSG00000032348	Glutathione S-transferase A4	2.93477	9.33488e-06	-1.30344	0.250327	-4.23821	7.0566e-09
Cldn19	ENSMUSG00000066058	Claudin-19 Claudin	2.93276	0.000140698	-0.33908	0.825741	-3.27184	9.19595e-05
Cgn	ENSMUSG00000068876	cingulin	2.93195	0.000147837	0.501356	0.729244	-2.43059	0.0118683
Cldn16	ENSMUSG00000038148	Claudin-16 Claudin	2.92927	0.000123849	1.3479	0.197392	-1.58136	0.199487
Oxct1	ENSMUSG00000022186	Succinyl-CoA:3-ketoacid coenzyme A transferase 1, mitochondrial	2.92735	5.50923e-10	1.25146	0.113738	-1.67589	0.00753206
Por	ENSMUSG00000005514	NADPH--cytochrome P450 reductase	2.92682	4.65767e-06	1.26578	0.269847	-1.66104	0.0707869
Entpd5	ENSMUSG00000021236	Ectonucleoside triphosphate diphosphohydrolase 5	2.92323	2.09068e-08	1.49377	0.0562374	-1.42946	0.0637846
Llgl2	ENSMUSG00000020782	Lethal(2) giant larvae protein homolog 2	2.92052	4.74682e-10	0.873385	0.166658	-2.04714	0.000474263
Pla2g5	ENSMUSG00000041193	Calcium-dependent phospholipase A2 Phospholipase A(2)	2.91948	0.000135191	0.753501	0.527345	-2.16598	0.0339019
Syne4	ENSMUSG00000019737	Nesprin-4	2.91939	5.47532e-05	1.83868	0.0625845	-1.08071	0.456888
Ai464131	ENSMUSG00000046312	Myogenesis-regulating glycosidase	2.91927	0.000147984	2.06894	0.0562242	-0.850334	0.628949
Ccpg1os	ENSMUSG00000086158	cell cycle progression 1, opposite strand	2.91765	7.23658e-07	1.39889	0.0830937	-1.51877	0.0920557
Dkk2	ENSMUSG00000028031	Dickkopf-related protein 2	2.91156	0.000191619	0.456486	0.768145	-2.45507	0.0114749
Casr	ENSMUSG00000051980	Extracellular calcium-sensing receptor	2.9046	0.00660987	1.0344	0.627797	-1.8702	0.259894
Sestd1	ENSMUSG00000042272	SEC14 domain and spectrin repeat-containing protein 1	2.90445	0.000127426	0.561625	0.667522	-2.34283	0.0147276
Hbegf	ENSMUSG00000024486	Proheparin-binding EGF-like growth factor	2.90271	0.000686701	-0.0652609	0.980199	-2.96798	0.00279935
Slc26a4	ENSMUSG00000020651	Pendrin	2.89138	0.000410251	1.49698	0.209498	-1.3944	0.330418
Shb	ENSMUSG00000044813	SH2 domain-containing adapter protein B	2.88249	9.47927e-07	0.715679	0.437401	-2.16681	0.00343058
Cckar	ENSMUSG00000029193	Cholecystokinin receptor type A	2.88185	0.00235213	1.20371	0.454271	-1.67815	0.269626
Srxn1	ENSMUSG00000032802	Sulfiredoxin Sulfiredoxin-1	2.87958	1.49e-06	1.27958	0.140402	-1.6	0.0708831
Idh1	ENSMUSG00000025950	Isocitrate dehydrogenase [NADP] cytoplasmic	2.8717	9.73951e-25	1.30494	0.000404415	-1.56676	6.60423e-06
Slc6a15	ENSMUSG00000019894	Sodium-dependent neutral amino acid transporter B(0)AT2	2.87091	0.000290075	1.78745	0.111122	-1.08346	0.498779
Acot3	ENSMUSG00000021228	Acyl-coenzyme A thioesterase 3	2.87077	0.000381464	2.27683	0.0576607	-0.593936	0.785367
Kank1	ENSMUSG00000032702	KN motif and ankyrin repeat domains 1	2.86996	3.25784e-06	0.920974	0.291227	-1.94899	0.018789
Slc5a9	ENSMUSG00000028544	Sodium/glucose cotransporter 4	2.8605	0.000646653	1.96418	0.112652	-0.89632	0.627669
Mal2	ENSMUSG00000024479	Protein MAL2	2.86032	0.000267904	-0.840677	0.392984	-3.701	4.8769e-06
Lmo7	ENSMUSG00000033060	LIM domain only 7	2.84981	0.000430576	0.734595	0.595815	-2.11521	0.0545557
L3hypdh	ENSMUSG00000019718	Trans-L-3-hydroxyproline dehydratase	2.84974	0.00110892	2.02945	0.12504	-0.820294	0.682984
Scamp5	ENSMUSG00000040722	Secretory carrier-associated membrane protein 5	2.84679	5.78846e-05	0.454674	0.749493	-2.39211	0.00607387
Echdc3	ENSMUSG00000039063	Enoyl-CoA hydratase domain-containing protein 3, mitochondrial	2.84637	7.34607e-05	1.48573	0.15704	-1.36064	0.263036
Spsb4	ENSMUSG00000046997	SPRY domain-containing SOCS box protein 4	2.84442	0.00032526	2.25087	0.0544873	-0.593543	0.780925
Cpn1	ENSMUSG00000025196	Carboxypeptidase N catalytic chain	2.83746	0.000311864	2.57288	NA	-0.264581	0.921145
Cobl	ENSMUSG00000020173	Protein cordon-bleu	2.83737	0.000284195	1.1137	0.325322	-1.72367	0.147516
Steap1	ENSMUSG00000015652	Metalloreductase STEAP1	2.83732	0.00188588	1.05634	0.501379	-1.78098	0.203581
Lamb1	ENSMUSG00000002900	Laminin subunit beta-1	2.83529	7.7007e-09	0.450608	0.633493	-2.38468	3.51943e-05
Dact2	ENSMUSG00000048826	Dapper homolog 2	2.83435	0.000527263	1.07725	0.391181	-1.7571	0.155623
Galnt14	ENSMUSG00000024064	Polypeptide N-acetylgalactosaminyltransferase 14 Polypeptide N-acetylgalactosaminyltransferase	2.83254	0.000320721	1.55901	0.1629	-1.27353	0.377108
Smo	ENSMUSG00000001761	Smoothened homolog	2.83193	2.18751e-07	0.560128	0.546152	-2.2718	0.000596298
Rassf8	ENSMUSG00000030259	Ras association domain-containing protein 8	2.83058	0.000259299	0.975857	0.393731	-1.85473	0.0988206
Hoxb5os	ENSMUSG00000085645	homeobox B5 and homeobox B6, opposite strand	2.8274	0.000294876	0.852508	0.479522	-1.97489	0.0707869
Tsc22d1	ENSMUSG00000022010	TSC22 domain family protein 1	2.82431	9.34561e-08	0.590038	0.611958	-2.23427	0.000619734
Kdf1	ENSMUSG00000037600	Keratinocyte differentiation factor 1	2.8224	0.00043054	1.36791	0.239865	-1.45449	0.284054
Bag2	ENSMUSG00000042215	BAG family molecular chaperone regulator 2	2.82155	0.000206051	0.953195	0.480271	-1.86835	0.0854625
Arnt2	ENSMUSG00000015709	Aryl hydrocarbon receptor nuclear translocator 2	2.81861	0.000390648	1.55762	0.170688	-1.26098	0.387479
Ddo	ENSMUSG00000063428	D-aspartate oxidase	2.81774	3.03513e-05	1.26642	0.203395	-1.55133	0.138177
Slc25a39	ENSMUSG00000018677	Solute carrier family 25 member 39	2.81466	3.49284e-16	1.58631	0.0010306	-1.22836	0.00959687
Pde9a	ENSMUSG00000041119	High affinity cGMP-specific 3',5'-cyclic phosphodiesterase 9A Phosphodiesterase	2.81327	0.00051301	1.70987	0.145691	-1.1034	0.493945
Map3k15	ENSMUSG00000031303	Mitogen-activated protein kinase kinase kinase 15	2.81159	0.000774066	2.24135	NA	-0.570247	0.801164
Igf2	ENSMUSG00000048583	Insulin-like growth factor II	2.81109	0.00160417	2.18511	NA	-0.625974	0.785631
Atp6v1a	ENSMUSG00000052459	V-type proton ATPase catalytic subunit A	2.81023	1.91491e-09	1.08843	0.146501	-1.7218	0.00529902
Slc25a10	ENSMUSG00000025792	Mitochondrial dicarboxylate carrier	2.80933	2.28993e-08	1.6783	0.0254543	-1.13103	0.155073
Gsta1	ENSMUSG00000074183	Glutathione S-transferase A1	2.80917	0.000504652	1.25565	0.290411	-1.55351	0.238883
Rhbg	ENSMUSG00000104445	Ammonium transporter Rh type B	2.80867	0.000769661	2.55189	NA	-0.256788	0.926036
Dync2li1	ENSMUSG00000024253	Cytoplasmic dynein 2 light intermediate chain 1	2.80812	3.28863e-08	0.44467	0.614384	-2.36345	7.44541e-05
Ptpn3	ENSMUSG00000038764	Tyrosine-protein phosphatase non-receptor type 3	2.80733	0.000424294	0.937669	0.447426	-1.86966	0.105166
Pank1	ENSMUSG00000033610	Pantothenate kinase 1	2.80731	2.74646e-05	1.27912	0.24686	-1.52819	0.133515
Scnn1g	ENSMUSG00000000216	Amiloride-sensitive sodium channel subunit gamma	2.80698	0.000472557	0.419674	0.806132	-2.38731	0.0183193
Esrp2	ENSMUSG00000084128	Epithelial splicing regulatory protein 2	2.80588	0.000271479	0.35231	0.83083	-2.45357	0.00921355
Slc16a11	ENSMUSG00000040938	Monocarboxylate transporter 11	2.80422	0.00113696	1.50001	0.251153	-1.30422	0.400241
Acox1	ENSMUSG00000020777	Peroxisomal acyl-coenzyme A oxidase 1	2.80035	6.26048e-11	1.48594	0.0179257	-1.31441	0.0327394
Suclg2	ENSMUSG00000061838	Succinate--CoA ligase [GDP-forming] subunit beta, mitochondrial	2.8	2.29236e-23	1.40679	6.48113e-05	-1.39321	0.000143869
Celsr2	ENSMUSG00000068740	cadherin, EGF LAG seven-pass G-type receptor 2	2.79899	0.000597052	1.50574	0.20906	-1.29324	0.382596
Gm53	ENSMUSG00000078706	predicted gene 53	2.79891	0.000257165	0.529	0.70041	-2.26991	0.0203094
Ctdspl	ENSMUSG00000047409	CTD small phosphatase-like protein	2.7969	0.000398408	0.602387	0.695213	-2.19451	0.0351354
Bcam	ENSMUSG00000002980	Basal cell adhesion molecule	2.79673	9.84529e-09	-0.783519	0.351314	-3.58025	1.33976e-11
Cyp2d22	ENSMUSG00000061740	cytochrome P450, family 2, subfamily d, polypeptide 22	2.79353	6.74502e-06	1.997	0.0205649	-0.796532	0.558875
Ssx2ip	ENSMUSG00000036825	Afadin- and alpha-actinin-binding protein	2.79248	0.000508085	0.571698	0.706377	-2.22078	0.0349669
Ipmk	ENSMUSG00000060733	Inositol polyphosphate multikinase Kinase	2.79082	1.58979e-06	1.22536	0.123188	-1.56546	0.0707869
Tm7sf3	ENSMUSG00000040234	Transmembrane 7 superfamily member 3	2.79071	3.02816e-10	1.43605	0.011888	-1.35466	0.0412599
Pfn2	ENSMUSG00000027805	Profilin-2	2.79059	8.40481e-05	0.318542	0.844003	-2.47205	0.00379847
Plekhf1	ENSMUSG00000074170	Pleckstrin homology domain-containing family F member 1	2.78922	0.000254762	0.220887	0.908377	-2.56834	0.00484586
Stard8	ENSMUSG00000031216	StAR-related lipid transfer protein 8	2.78866	1.25877e-05	1.05025	0.281891	-1.73841	0.0561225
Gm15962	ENSMUSG00000084981	predicted gene 15962	2.78229	0.00059527	1.54898	0.190486	-1.2333	0.410431
Slc19a3	ENSMUSG00000038496	Thiamine transporter 2	2.77962	0.000483845	2.50068	NA	-0.278933	0.915763
Emx1	ENSMUSG00000033726	Homeobox protein EMX1	2.77579	0.00175528	1.66222	0.224205	-1.11357	0.527167
Afap1l2	ENSMUSG00000025083	Actin filament-associated protein 1-like 2	2.77475	0.000776445	0.626989	0.68956	-2.14776	0.0524439
Prkcz	ENSMUSG00000029053	Protein kinase C zeta type	2.77262	3.66209e-05	1.19236	0.216406	-1.58026	0.124611
Hagh	ENSMUSG00000024158	Hydroxyacylglutathione hydrolase, mitochondrial	2.76874	4.25989e-11	1.11566	0.0974851	-1.65308	0.00252002
Rny3	ENSMUSG00000064945	RNA, Y3 small cytoplasmic (associated with Ro protein)	2.76844	NA	2.91062	NA	0.142181	NA
Tef	ENSMUSG00000022389	Thyrotroph embryonic factor	2.76801	0.000221816	1.35757	0.284025	-1.41044	0.244984
Snta1	ENSMUSG00000027488	syntrophin, acidic 1	2.76378	0.000165105	1.2143	0.263583	-1.54948	0.178544
Fgb	ENSMUSG00000033831	Fibrinogen beta chain	2.76226	0.00406571	2.18575	NA	-0.576507	0.817568
Tmem139	ENSMUSG00000071506	transmembrane protein 139	2.75945	0.00176121	0.94192	0.542484	-1.81753	0.16699
Slc25a16	ENSMUSG00000071253	Graves disease carrier protein homolog	2.75587	3.92958e-05	1.53877	0.106976	-1.2171	0.30358
Slc13a4	ENSMUSG00000029843	solute carrier family 13 (sodium/sulfate symporters), member 4	2.75482	0.0108215	1.37801	0.476023	-1.37682	0.478671
Arhgef10l	ENSMUSG00000040964	Rho guanine nucleotide exchange factor 10-like protein	2.7534	6.5731e-05	0.836021	0.42212	-1.91738	0.0426298
Tmbim4	ENSMUSG00000020225	Protein lifeguard 4	2.75306	1.07664e-23	1.41406	1.70738e-05	-1.339	0.000242503
Gnai1	ENSMUSG00000057614	Guanine nucleotide-binding protein G(i) subunit alpha-1	2.7501	8.51332e-06	1.35142	0.133501	-1.39869	0.153113
Mettl7a1	ENSMUSG00000054619	methyltransferase like 7A1	2.74883	4.51099e-12	1.76322	0.00145936	-0.985607	0.114632
Cdr2	ENSMUSG00000030878	Cerebellar degeneration-related protein 2	2.74672	1.83885e-08	1.23208	0.0773317	-1.51463	0.0299525
Gramd1b	ENSMUSG00000040111	GRAM domain-containing protein 1B	2.74587	3.9122e-07	1.12573	0.203614	-1.62015	0.0330007
Lgmn	ENSMUSG00000021190	Legumain	2.74295	8.28351e-14	1.3986	0.0113849	-1.34435	0.00624107
Slc19a1	ENSMUSG00000001436	Folate transporter 1	2.74151	4.91873e-07	1.83619	0.0132058	-0.905313	0.396421
Fnip2	ENSMUSG00000061175	Folliculin-interacting protein 2	2.74124	0.00210638	1.62748	0.24	-1.11376	0.527689
Klhdc7a	ENSMUSG00000078234	Kelch domain-containing protein 7A	2.73914	3.02099e-06	0.862611	0.363761	-1.87653	0.01669
Fam81a	ENSMUSG00000032224	Protein FAM81A	2.73867	0.00201699	1.25481	0.378466	-1.48386	0.319163
Acad12	ENSMUSG00000042647	Acyl-CoA dehydrogenase family member 10	2.73802	0.00134763	1.85928	0.15094	-0.878736	0.640522
Abcd3	ENSMUSG00000028127	ATP-binding cassette sub-family D member 3	2.73582	2.79983e-08	0.87748	0.320567	-1.85834	0.00344222
Atpif1	ENSMUSG00000054428	ATPase inhibitor, mitochondrial	2.73536	2.60574e-15	0.799213	0.180553	-1.93614	3.21726e-06
Apoa4	ENSMUSG00000032080	Apolipoprotein A-IV	2.73006	0.000663834	2.87847	NA	0.148411	0.961017
Cnksr1	ENSMUSG00000028841	connector enhancer of kinase suppressor of Ras 1	2.72998	0.000491206	0.761395	0.553114	-1.96858	0.0698107
Slc20a2	ENSMUSG00000037656	Sodium-dependent phosphate transporter 2	2.72805	6.11372e-07	0.916235	0.245152	-1.81181	0.0135864
Cachd1	ENSMUSG00000028532	VWFA and cache domain-containing protein 1	2.72459	0.00111299	0.956835	0.482009	-1.76776	0.156981
Prss23	ENSMUSG00000039405	Serine protease 23	2.7211	1.06002e-07	0.341151	0.771303	-2.37995	7.48971e-05
Abcb1b	ENSMUSG00000028970	Multidrug resistance protein 1B	2.71886	1.45951e-10	1.91939	0.000614794	-0.799466	0.32378
Emcn	ENSMUSG00000054690	Endomucin	2.71446	0.000135998	0.0442701	0.986056	-2.67019	0.00119578
Cish	ENSMUSG00000032578	Cytokine-inducible SH2-containing protein	2.71329	7.17024e-05	1.52239	0.125083	-1.1909	0.32868
Cd63	ENSMUSG00000025351	Tetraspanin CD63 antigen	2.7131	1.7663e-24	1.18894	0.00190833	-1.52416	2.53093e-06
Ypel2	ENSMUSG00000018427	Protein yippee-like 2 Protein yippee-like	2.70899	0.00353064	1.27887	0.42873	-1.43012	0.364914
Nt5e	ENSMUSG00000032420	5'-nucleotidase	2.70897	3.25691e-09	1.57015	0.0113449	-1.13882	0.124909
Itgav	ENSMUSG00000027087	Integrin alpha-V	2.7062	2.31802e-05	1.01078	0.279759	-1.69542	0.0652382
B3galt5	ENSMUSG00000074892	Beta-1,3-galactosyltransferase 5	2.70577	0.000746854	2.11223	NA	-0.593538	0.780921
Slc18b1	ENSMUSG00000037455	solute carrier family 18, subfamily B, member 1	2.70296	0.000798661	1.8532	NA	-0.849766	0.637834
Tspan9	ENSMUSG00000030352	Tetraspanin-9	2.70128	9.80581e-08	0.903941	0.21798	-1.79734	0.00719568
Apela	ENSMUSG00000079042	Apelin receptor early endogenous ligand	2.69503	0.000643755	-0.837798	0.396033	-3.53283	1.3566e-05
Wwtr1	ENSMUSG00000027803	WW domain-containing transcription regulator protein 1	2.69471	7.83889e-06	1.01372	0.252981	-1.68099	0.050429
Glis3	ENSMUSG00000052942	Zinc finger protein GLIS3	2.69468	0.00115516	1.84035	NA	-0.854326	0.643985
C130074g19rik	ENSMUSG00000039349	Uncharacterized protein C1orf115 homolog	2.69394	4.8126e-18	1.7622	7.06467e-06	-0.93174	0.0590274
Plxdc2	ENSMUSG00000026748	Plexin domain-containing protein 2	2.68972	1.13785e-05	1.39902	0.099946	-1.2907	0.206801
Chrna4	ENSMUSG00000027577	Neuronal acetylcholine receptor subunit alpha-4	2.68636	0.000883541	2.09273	NA	-0.593621	0.781376
Slc2a5	ENSMUSG00000028976	Solute carrier family 2, facilitated glucose transporter member 5	2.68306	0.00512114	1.61303	0.342496	-1.07002	0.554433
Atp6v1c2	ENSMUSG00000020566	V-type proton ATPase subunit C 2	2.68149	0.00150677	1.82717	NA	-0.854318	0.649188
Ces2e	ENSMUSG00000031886	Pyrethroid hydrolase Ces2e	2.68136	0.00037715	1.4495	0.200785	-1.23186	0.362155
Dock1	ENSMUSG00000058325	Dedicator of cytokinesis protein 1	2.68002	0.000297062	0.609828	0.642512	-2.07019	0.0346559
Msrb2	ENSMUSG00000023094	Methionine-R-sulfoxide reductase B2, mitochondrial	2.67926	2.22966e-06	1.20867	0.140281	-1.4706	0.0843086
Fam132a	ENSMUSG00000023571	C1q and tumor necrosis factor related 12	2.67903	1.75965e-11	1.69524	0.00157152	-0.983792	0.131664
Ctbs	ENSMUSG00000028189	Di-N-acetylchitobiase	2.67549	0.00100571	1.42344	NA	-1.25205	0.395937
Ptgds	ENSMUSG00000015090	Prostaglandin-H2 D-isomerase	2.67398	0.00228003	0.489244	0.832109	-2.18474	0.0638998
Guca2a	ENSMUSG00000023247	Guanylin	2.6724	0.00184339	2.82152	NA	0.149122	0.961365
Rab34	ENSMUSG00000002059	Ras-related protein Rab-34	2.66987	5.32129e-08	0.933051	0.190486	-1.73682	0.00767804
Tanc1	ENSMUSG00000035168	Protein TANC1	2.66943	0.000946675	0.675664	0.639882	-1.99377	0.0723209
Pcdh1	ENSMUSG00000051375	protocadherin 1	2.66727	0.000384272	1.4028	0.200785	-1.26448	0.343354
Sh2d4a	ENSMUSG00000053886	SH2 domain-containing protein 4A	2.6671	0.000312862	-0.111967	0.953179	-2.77907	0.000831157
Klc4	ENSMUSG00000003546	Kinesin light chain 4	2.66684	2.78958e-10	1.07731	0.0832169	-1.58953	0.00468554
Slc35f5	ENSMUSG00000026342	Solute carrier family 35 member F5	2.66495	5.83306e-06	0.413634	0.736499	-2.25132	0.00154456
Hmgb3	ENSMUSG00000015217	High mobility group protein B3	2.66489	4.23908e-06	0.747005	0.39889	-1.91789	0.0113101
Smoc2	ENSMUSG00000023886	SPARC-related modular calcium-binding protein 2	2.66348	0.00191688	-0.98137	0.434752	-3.64486	5.86644e-05
Hoxd9	ENSMUSG00000043342	Homeobox protein Hox-D9	2.66338	0.000158695	0.663234	0.580392	-2.00014	0.0332801
Plekhb1	ENSMUSG00000030701	Pleckstrin homology domain-containing family B member 1	2.66307	0.00240414	1.78257	NA	-0.880501	0.645272
Igfbp7	ENSMUSG00000036256	Insulin-like growth factor-binding protein 7	2.66188	2.47338e-12	0.584101	0.475974	-2.07778	5.36049e-06
Aco1	ENSMUSG00000028405	Cytoplasmic aconitate hydratase	2.66032	5.724e-10	1.45668	0.0205649	-1.20364	0.0582313
D630039a03rik	ENSMUSG00000052117	RIKEN cDNA D630039A03 gene	2.65874	0.000823776	0.483333	0.761871	-2.1754	0.0351798
Wls	ENSMUSG00000028173	Protein wntless homolog	2.65823	1.63274e-12	0.6892	0.222242	-1.96903	1.29428e-05
Pigq	ENSMUSG00000025728	Phosphatidylinositol N-acetylglucosaminyltransferase subunit Q	2.65807	1.94493e-07	0.988701	0.217858	-1.66936	0.0163422
Bmpr1a	ENSMUSG00000021796	Bone morphogenetic protein receptor type-1A Receptor protein serine/threonine kinase	2.6567	0.000338624	0.508229	0.721414	-2.14847	0.0246193
Serpina6	ENSMUSG00000060807	Corticosteroid-binding globulin	2.65473	0.0294873	0.773483	0.795787	-1.88125	0.31964
Lpar3	ENSMUSG00000036832	Lysophosphatidic acid receptor 3	2.6528	0.000928742	2.39281	NA	-0.259988	0.921837
Olfml1	ENSMUSG00000051041	olfactomedin-like 1	2.65276	8.66565e-05	-0.07232	0.968937	-2.72508	0.000344792
Mfsd4	ENSMUSG00000059149	major facilitator superfamily domain containing 4A	2.65196	0.0209807	0.164577	0.962813	-2.48738	0.103273
Pex11a	ENSMUSG00000030545	Peroxisomal membrane protein 11A	2.65092	1.2278e-06	1.49868	0.0589172	-1.15224	0.205075
Wtip	ENSMUSG00000036459	Wilms tumor protein 1-interacting protein	2.64945	2.86334e-05	0.865032	0.365812	-1.78442	0.0419017
Ankrd33b	ENSMUSG00000022237	Ankyrin repeat domain-containing protein 33B	2.64942	0.000247642	1.93202	0.0683477	-0.717406	0.672625
Arhgef17	ENSMUSG00000032875	Rho guanine nucleotide exchange factor 17	2.64818	0.000402006	1.24499	0.255402	-1.40319	0.260445
Hist1h2bc	ENSMUSG00000018102	Histone H2B type 1-C/E/G	2.64674	5.3842e-08	0.737366	0.449723	-1.90938	0.00201252
Fuom	ENSMUSG00000025466	Fucose mutarotase	2.64276	8.66131e-05	1.08077	0.275137	-1.562	0.126812
5730437c11rik	ENSMUSG00000085121	RIKEN cDNA 5730437C11 gene	2.64017	0.0039183	2.79001	NA	0.149848	0.961458
Lama5	ENSMUSG00000015647	Laminin subunit alpha-5	2.63876	6.56149e-06	0.510052	0.630065	-2.12871	0.0032213
Ndst1	ENSMUSG00000054008	Bifunctional heparan sulfate N-deacetylase/N-sulfotransferase 1	2.63539	8.72774e-06	0.733332	0.530478	-1.90205	0.0150032
Snhg11	ENSMUSG00000044349	small nucleolar RNA host gene 11	2.63331	0.00105408	1.78331	NA	-0.850003	0.633983
Mfap3l	ENSMUSG00000031647	Microfibrillar-associated protein 3-like	2.63257	0.00239728	1.15782	0.408361	-1.47475	0.305046
Nnt	ENSMUSG00000116207	nicotinamide nucleotide transhydrogenase	2.63204	1.14889e-06	1.05092	0.235494	-1.58111	0.0379364
Fmo4	ENSMUSG00000026692	Dimethylaniline monooxygenase [N-oxide-forming] 4	2.63186	0.00107962	2.35326	NA	-0.278595	0.915636
Mb21d2	ENSMUSG00000051065	Mab-21 domain containing 2	2.63098	0.000983172	0.882401	0.487938	-1.74858	0.138216
Slc17a5	ENSMUSG00000049624	Sialin	2.63087	2.09498e-06	1.2817	0.105802	-1.34918	0.11931
Wdfy3	ENSMUSG00000043940	WD repeat and FYVE domain-containing protein 3	2.62902	2.2758e-05	1.13252	0.209098	-1.4965	0.11302
S100a1	ENSMUSG00000044080	Protein S100-A1 Protein S100	2.62855	6.77343e-06	1.14616	0.288315	-1.48239	0.0786932
Irx3	ENSMUSG00000031734	Iroquois-class homeodomain protein IRX-3	2.62823	0.00106579	0.893664	0.4864	-1.73457	0.146178
F2rl1	ENSMUSG00000021678	Proteinase-activated receptor 2	2.628	0.00015245	0.268369	0.87877	-2.35963	0.0048154
Gm15895	ENSMUSG00000085068	predicted gene 15895	2.62715	0.00300825	0.358221	0.871442	-2.26893	0.0483953
1810019d21rik	ENSMUSG00000086390	RIKEN cDNA 1810019D21 gene	2.62648	0.00264084	1.06769	0.460239	-1.55879	0.265936
Gm12927	ENSMUSG00000085203	predicted gene 12927	2.62641	0.0123868	2.33271	NA	-0.293702	0.925374
Car5b	ENSMUSG00000031373	Carbonic anhydrase 5B, mitochondrial	2.62356	0.000259724	1.02433	0.350769	-1.59923	0.141864
Anpep	ENSMUSG00000039062	Aminopeptidase N	2.62182	1.78984e-07	1.27605	0.0986954	-1.34577	0.0707869
Enpp5	ENSMUSG00000023960	Ectonucleotide pyrophosphatase/phosphodiesterase family member 5	2.62144	2.65264e-08	0.750972	0.32396	-1.87047	0.00169937
Ethe1	ENSMUSG00000064254	Persulfide dioxygenase ETHE1, mitochondrial	2.62051	7.96904e-16	1.18493	0.00387388	-1.43557	0.000844983
Snord83b	ENSMUSG00000077734	small nucleolar RNA, C/D box 83B	2.61617	NA	1.69671	NA	-0.919463	NA
Snx29	ENSMUSG00000071669	Sorting nexin-29	2.6159	0.000314277	1.68023	0.119519	-0.935677	0.529539
Fermt2	ENSMUSG00000037712	Fermitin family homolog 2	2.61455	6.08914e-09	0.597991	0.419395	-2.01656	0.000225293
Slc16a14	ENSMUSG00000026220	Monocarboxylate transporter 14	2.61415	0.00156648	2.76276	NA	0.148611	0.961017
Mut	ENSMUSG00000023921	Methylmalonyl-CoA mutase, mitochondrial	2.61019	3.30409e-06	1.06882	0.263833	-1.54138	0.0541338
Ppa2	ENSMUSG00000028013	Inorganic pyrophosphatase 2, mitochondrial	2.60999	4.69568e-12	1.17724	0.0215795	-1.43275	0.00515008
Rgl3	ENSMUSG00000040146	Ral guanine nucleotide dissociation stimulator-like 3	2.60597	3.61275e-06	0.182571	0.903288	-2.4234	0.000199886
Map7	ENSMUSG00000019996	Ensconsin	2.6048	1.199e-05	0.786026	0.411959	-1.81877	0.0229889
Ddit4l	ENSMUSG00000046818	DNA damage-inducible transcript 4-like protein	2.60463	0.00247258	1.04285	NA	-1.56177	0.255381
Gm15318	ENSMUSG00000086010	predicted gene 15318	2.60461	0.00151314	2.34568	NA	-0.25893	0.922895
Ivd	ENSMUSG00000027332	Isovaleryl-CoA dehydrogenase, mitochondrial	2.60388	2.91347e-08	1.76504	0.007398	-0.838846	0.328951
Serpine1	ENSMUSG00000037411	serine (or cysteine) peptidase inhibitor, clade E, member 1	2.60388	0.00196737	1.24187	0.418957	-1.36201	0.329134
Hoxb7	ENSMUSG00000038721	Homeobox protein Hox-B7	2.60301	4.45219e-06	-0.0307843	0.986358	-2.6338	3.05597e-05
Dleu7	ENSMUSG00000048281	Leukemia-associated protein 7 homolog	2.60182	0.00261997	2.0326	NA	-0.569216	0.804216
Adcy6	ENSMUSG00000022994	Adenylate cyclase type 6	2.60138	1.89165e-10	0.994008	0.0783638	-1.60737	0.00280617
Hoxd10	ENSMUSG00000050368	Homeobox protein Hox-D10	2.60114	0.00144767	0.415334	0.81865	-2.18581	0.0384592
Itga6	ENSMUSG00000027111	Integrin alpha-6	2.59686	1.14991e-07	1.25588	0.0609005	-1.34097	0.0711249
Tmem102	ENSMUSG00000089876	Transmembrane protein 102	2.59583	0.00119313	0.751472	NA	-1.84435	0.105349
Aph1c	ENSMUSG00000053040	Putative gamma-secretase subunit APH-1C	2.59296	0.00121941	1.33505	NA	-1.25791	0.383234
Rapgef3	ENSMUSG00000022469	Rap guanine nucleotide exchange factor 3	2.59208	4.31258e-08	1.09517	0.0936341	-1.49691	0.0256122
Mpp5	ENSMUSG00000021112	MAGUK p55 subfamily member 5	2.59207	0.00187019	0.483856	0.78453	-2.10822	0.0560895
Pxmp4	ENSMUSG00000000876	Peroxisomal membrane protein 4	2.59082	5.73767e-11	1.38647	0.00954607	-1.20435	0.0409783
Morn2	ENSMUSG00000045257	MORN repeat-containing protein 2	2.58924	7.9032e-05	0.727942	0.555621	-1.8613	0.0361676
Slc31a1	ENSMUSG00000066150	High affinity copper uptake protein 1	2.58866	3.35808e-07	1.03981	0.157451	-1.54885	0.0310761
Slc22a29	ENSMUSG00000075044	solute carrier family 22. member 29	2.58558	0.00269252	1.96611	NA	-0.619472	0.777744
Neu1	ENSMUSG00000007038	Sialidase-1	2.58028	4.192e-18	1.86755	1.44119e-06	-0.712734	0.155073
Vcl	ENSMUSG00000021823	Vinculin	2.57976	3.71861e-05	0.796467	0.492688	-1.7833	0.0371411
Dst1			2.5766	0.000304284	0.94361	0.438241	-1.63299	0.121521
Chac2	ENSMUSG00000020309	Putative glutathione-specific gamma-glutamylcyclotransferase 2	2.57601	0.00254022	0.830447	0.580392	-1.74557	0.167445
Dhrs4	ENSMUSG00000022210	Dehydrogenase/reductase SDR family member 4	2.57352	3.17991e-17	1.44126	0.000343846	-1.13226	0.00798982
Clcn5	ENSMUSG00000004317	H(+)/Cl(-) exchange transporter 5 Chloride channel protein	2.56959	0.0020324	1.50476	NA	-1.06483	0.518701
Mccc1	ENSMUSG00000027709	Methylcrotonoyl-CoA carboxylase subunit alpha, mitochondrial	2.5673	0.00124156	1.44663	0.244281	-1.12067	0.453485
Amotl2	ENSMUSG00000032531	Angiomotin-like protein 2	2.56721	9.10649e-05	0.231853	0.895236	-2.33536	0.00282407
Kcnj10	ENSMUSG00000044708	ATP-sensitive inward rectifier potassium channel 10	2.56445	0.00022802	0.877266	0.430237	-1.68718	0.0933491
Epcam	ENSMUSG00000045394	Epithelial cell adhesion molecule	2.56227	3.14432e-09	-0.606344	0.453479	-3.16861	1.81844e-11
Pdxk	ENSMUSG00000032788	Pyridoxal kinase	2.5554	2.19556e-09	1.45943	0.0150853	-1.09597	0.102081
Ttyh2	ENSMUSG00000034714	Protein tweety homolog 2	2.55494	6.23091e-05	1.60213	0.0843447	-0.952807	0.442116
Cdcp1	ENSMUSG00000035498	CUB domain-containing protein 1	2.55472	0.00151404	0.966839	NA	-1.58788	0.203581
Tead1	ENSMUSG00000055320	Transcriptional enhancer factor TEF-1	2.55429	0.00157668	1.12819	NA	-1.42609	0.288308
Gm29337	ENSMUSG00000099848	predicted gene 29337	2.5528	0.00573499	2.70264	NA	0.149849	0.961458
Lrp3	ENSMUSG00000001802	low density lipoprotein receptor-related protein 3	2.55249	0.00210638	2.28852	NA	-0.26397	0.921837
Galnt3	ENSMUSG00000026994	Polypeptide N-acetylgalactosaminyltransferase 3	2.54857	0.00231013	0.524844	0.764528	-2.02373	0.0733088
Pkia	ENSMUSG00000027499	cAMP-dependent protein kinase inhibitor alpha	2.54355	0.00254446	1.49927	NA	-1.04428	0.533833
Cldn15	ENSMUSG00000001739	Claudin-15	2.54252	0.000581735	0.146479	0.943301	-2.39604	0.00640637
Card10	ENSMUSG00000033170	Caspase recruitment domain-containing protein 10	2.54163	2.83621e-05	1.25277	0.154988	-1.28887	0.191763
Ctnnd1	ENSMUSG00000034101	Catenin delta-1	2.54042	8.44614e-08	0.623239	0.445292	-1.91718	0.00113924
Lamp2	ENSMUSG00000016534	Lysosome-associated membrane glycoprotein 2	2.53925	2.67325e-10	0.905785	0.165549	-1.63346	0.00157214
Gm13855	ENSMUSG00000087613	predicted gene 13855	2.53877	0.002126	1.67012	NA	-0.868644	0.628029
Mpst	ENSMUSG00000071711	Sulfurtransferase	2.53844	2.45515e-05	1.28232	0.224205	-1.25612	0.175822
Ranbp3l	ENSMUSG00000048424	Ran-binding protein 3-like	2.53769	0.0303417	-0.326566	0.92449	-2.86426	0.0477856
Hmgcs1	ENSMUSG00000093930	Hydroxymethylglutaryl-CoA synthase, cytoplasmic	2.53553	2.56731e-08	1.2347	0.0840441	-1.30082	0.0475368
Fam149a	ENSMUSG00000070044	Protein FAM149A	2.53391	0.00179705	0.813854	NA	-1.72005	0.150844
Hdac11	ENSMUSG00000034245	Histone deacetylase 11	2.53352	0.000899878	0.355125	0.839005	-2.1784	0.0244105
Tbx2	ENSMUSG00000000093	T-box transcription factor TBX2	2.53151	0.00154766	0.0147633	0.994809	-2.51675	0.00726282
Dcdc2a	ENSMUSG00000035910	Doublecortin domain-containing protein 2	2.52749	0.00462169	0.61328	NA	-1.91421	0.128818
Snhg18	ENSMUSG00000096956	small nucleolar RNA host gene 18	2.52632	2.26217e-09	0.749847	0.255027	-1.77647	0.000820165
Gprc5a	ENSMUSG00000046733	G protein-coupled receptor, family C, group 5, member A	2.52588	0.00173723	0.00387396	0.997781	-2.52201	0.0076554
Tyw3	ENSMUSG00000047583	tRNA wybutosine-synthesizing protein 3 homolog	2.52541	0.00133389	1.13478	0.375037	-1.39063	0.28431
Gm38303	ENSMUSG00000103392	predicted gene, 38303	2.5253	0.0071973	2.45703	NA	-0.0682685	0.983015
Sesn2	ENSMUSG00000028893	Sestrin-2	2.52526	1.39278e-05	1.47381	0.0840441	-1.05145	0.306499
Ocln	ENSMUSG00000021638	Occludin	2.52323	0.00284275	0.778557	NA	-1.74467	0.160683
Ppp2r3a	ENSMUSG00000043154	protein phosphatase 2, regulatory subunit B'', alpha	2.52238	0.00601409	0.161978	0.953179	-2.36041	0.0419816
Nedd4l	ENSMUSG00000024589	E3 ubiquitin-protein ligase	2.52066	7.87188e-05	0.682757	0.537357	-1.8379	0.0322408
Galm	ENSMUSG00000035473	Aldose 1-epimerase	2.5185	4.36583e-07	0.868524	0.318978	-1.64998	0.0134302
Hsd17b2	ENSMUSG00000031844	Estradiol 17-beta-dehydrogenase 2	2.51835	0.00281682	1.40905	NA	-1.1093	0.493945
Hoxa9	ENSMUSG00000038227	Homeobox protein Hox-A9	2.51775	0.00199841	0.930018	NA	-1.58774	0.207459
Txnrd3	ENSMUSG00000000811	Thioredoxin reductase 3	2.51717	0.00129774	1.47123	NA	-1.04594	0.493945
Slc35b4	ENSMUSG00000018999	UDP-xylose and UDP-N-acetylglucosamine transporter	2.51695	0.000197756	1.21874	0.234362	-1.2982	0.247707
Foxi1	ENSMUSG00000047861	Forkhead box protein I1	2.51604	0.00288557	1.94376	NA	-0.572285	NA
Ppara	ENSMUSG00000022383	Peroxisome proliferator-activated receptor alpha	2.51251	0.00534771	1.50802	0.320659	-1.00449	0.569935
Hdac6	ENSMUSG00000031161	Histone deacetylase 6	2.50869	1.19743e-05	1.06189	0.227204	-1.44681	0.0899863
Phldb1	ENSMUSG00000048537	Pleckstrin homology-like domain family B member 1	2.50634	0.000159399	0.555229	0.659751	-1.95111	0.0245847
Rnd2	ENSMUSG00000001313	Rho-related GTP-binding protein RhoN	2.50508	0.00235763	1.65529	NA	-0.849787	0.637416
Sox13	ENSMUSG00000070643	Transcription factor SOX-13	2.50349	0.00184697	0.648761	NA	-1.85473	0.0988206
Sh3yl1	ENSMUSG00000020669	SH3 domain-containing YSC84-like protein 1	2.50285	0.00216787	0.0776439	0.971542	-2.42521	0.0132975
Gatb	ENSMUSG00000028085	Glutamyl-tRNA(Gln) amidotransferase subunit B, mitochondrial	2.50259	0.000353317	1.69842	0.105802	-0.804171	0.592119
Akap2	ENSMUSG00000038729	A-kinase anchor protein 2	2.50104	4.70427e-05	1.31811	0.175558	-1.18293	0.246145
Ugt2b34	ENSMUSG00000029260	UDP-glucuronosyltransferase	2.50096	0.00240609	1.66932	NA	-0.831637	0.648485
Acadsb	ENSMUSG00000030861	Short/branched chain specific acyl-CoA dehydrogenase, mitochondrial	2.49789	0.000796472	0.688826	0.640138	-1.80906	0.0826592
Slc35e3	ENSMUSG00000060181	Solute carrier family 35 member E3	2.49758	1.26875e-06	1.23207	0.0963212	-1.26551	0.116232
Cpt1a	ENSMUSG00000024900	Carnitine O-palmitoyltransferase 1, liver isoform	2.49554	6.27005e-15	0.992147	0.0325288	-1.50339	0.000214662
Dpp7	ENSMUSG00000026958	Dipeptidyl peptidase 2	2.49392	1.55098e-10	1.53189	0.00352363	-0.962029	0.133089
Prr15	ENSMUSG00000045725	Proline-rich protein 15	2.49369	0.00857967	1.09221	NA	-1.40147	0.384768
Abcb6	ENSMUSG00000026198	ATP-binding cassette sub-family B member 6, mitochondrial	2.49283	0.00197397	1.58965	0.203395	-0.903187	0.592424
Sirt3	ENSMUSG00000025486	NAD-dependent protein deacetylase NAD-dependent protein deacetylase sirtuin-3	2.49279	3.87109e-08	1.84903	0.00376167	-0.643757	0.478039
Cpeb4	ENSMUSG00000020300	Cytoplasmic polyadenylation element-binding protein 4	2.49202	0.000207341	0.898461	0.416812	-1.59356	0.10505
Sema3b	ENSMUSG00000057969	sema domain, immunoglobulin domain (Ig), short basic domain, secreted, (semaphorin) 3B	2.49117	0.000469706	0.937975	0.430237	-1.55319	0.147516
Gcnt2	ENSMUSG00000021360	N-acetyllactosaminide beta-1,6-N-acetylglucosaminyl-transferase	2.4897	0.00259753	2.2304	NA	-0.259305	NA
Lmcd1	ENSMUSG00000057604	LIM and cysteine-rich domains protein 1	2.48805	0.000384042	1.28663	0.234362	-1.20142	0.32378
Gstz1	ENSMUSG00000021033	Maleylacetoacetate isomerase	2.48767	8.44059e-06	1.77313	0.0384724	-0.714547	0.499396
Pim3	ENSMUSG00000035828	Serine/threonine-protein kinase pim-3	2.48222	3.62828e-06	0.639561	0.586619	-1.84266	0.00794627
Egfl6	ENSMUSG00000000402	Epidermal growth factor-like protein 6	2.48084	0.0273276	-0.0577501	0.989295	-2.53859	0.078696
Rbpms	ENSMUSG00000031586	RNA-binding protein with multiple splicing	2.47698	1.55116e-05	0.740674	0.474421	-1.7363	0.024481
Parva	ENSMUSG00000030770	Alpha-parvin	2.47684	1.38499e-05	0.630614	0.522459	-1.84622	0.0126269
Mt1	ENSMUSG00000031765	Metallothionein-1	2.4768	6.3752e-08	0.336845	0.800925	-2.13996	0.000116659
Tspan33	ENSMUSG00000001763	Tetraspanin-33	2.47457	3.93335e-06	0.811196	0.319761	-1.66337	0.0224628
Gm13111	ENSMUSG00000085069	predicted gene 13111	2.47398	0.0216169	0.0705013	0.986056	-2.40348	0.0862141
Rp24-448c16.7			2.47201	0.00330428	2.19183	NA	-0.280187	0.916815
Smtnl2	ENSMUSG00000045667	Smoothelin-like protein 2	2.47087	0.00318079	1.41063	NA	-1.06024	0.518844
Camsap3	ENSMUSG00000044433	Calmodulin-regulated spectrin-associated protein 3	2.469	0.00405681	0.992969	NA	-1.47604	0.289628
Baiap2l1	ENSMUSG00000038859	Brain-specific angiogenesis inhibitor 1-associated protein 2-like protein 1	2.46697	0.00339103	1.85216	NA	-0.61481	NA
Slc4a1	ENSMUSG00000006574	Band 3 anion transport protein Anion exchange protein	2.4643	0.00702511	1.18878	NA	-1.27552	0.429838
Haao	ENSMUSG00000000673	3-hydroxyanthranilate 3,4-dioxygenase	2.4632	3.8001e-07	2.09603	0.00235214	-0.367162	0.748503
Hoxb2	ENSMUSG00000075588	Homeobox protein Hox-B2	2.45615	0.00362726	1.40116	NA	-1.05498	0.525524
Coasy	ENSMUSG00000001755	Bifunctional coenzyme A synthase	2.45097	2.45321e-07	1.52097	0.0340184	-0.930008	0.24275
Nxt2	ENSMUSG00000042271	NTF2-related export protein 2	2.45085	0.00020769	1.15713	0.254656	-1.29372	0.232781
Zfp810	ENSMUSG00000066829	zinc finger protein 810	2.45058	0.00019996	1.12209	0.2574	-1.32849	0.21216
Osbpl3	ENSMUSG00000029822	Oxysterol-binding protein-related protein 3 Oxysterol-binding protein	2.45039	3.12032e-05	0.838981	0.363859	-1.61141	0.0516372
Agtrap	ENSMUSG00000029007	Type-1 angiotensin II receptor-associated protein	2.44874	2.70496e-09	1.17517	0.0386789	-1.27358	0.0340825
Anxa1	ENSMUSG00000024659	Annexin Annexin A1	2.44797	1.37516e-05	-0.735397	0.473695	-3.18337	2.2148e-07
Nrg1	ENSMUSG00000062991	neuregulin 1	2.44763	0.0088243	2.18666	NA	-0.260967	NA
Osbpl6	ENSMUSG00000042359	Oxysterol-binding protein-related protein 6 Oxysterol-binding protein	2.4471	0.00329581	1.57878	NA	-0.868322	0.627669
Plxnb1	ENSMUSG00000053646	Plexin-B1	2.44641	0.00246645	0.0790807	0.971053	-2.36733	0.0147427
Inadl	ENSMUSG00000061859	PATJ, crumbs cell polarity complex component	2.4442	0.00401229	0.984223	NA	-1.45997	0.289882
Sema5a	ENSMUSG00000022231	sema domain, seven thrombospondin repeats (type 1 and type 1-like), transmembrane domain (TM) and short cytoplasmic domain, (semaphorin) 5A	2.4424	0.00436497	0.746055	NA	-1.69635	0.180384
Slc28a1	ENSMUSG00000025726	Sodium/nucleoside cotransporter	2.43915	0.0117745	1.2897	NA	-1.14945	0.529546
Slc35f3	ENSMUSG00000057060	Putative thiamine transporter SLC35F3	2.43692	0.00320543	2.17722	NA	-0.259696	NA
Nphs1	ENSMUSG00000006649	Nephrin	2.43687	0.00328037	2.58526	NA	0.14839	NA
Casc4	ENSMUSG00000060227	Protein CASC4	2.43678	0.00342948	0.840996	NA	-1.59578	0.209908
Tpd52l1	ENSMUSG00000000296	Tumor protein D53	2.43644	0.00379162	-0.227647	0.912447	-2.66409	0.00537597
Tmem246	ENSMUSG00000039611	Transmembrane protein 246	2.43439	0.00330428	0.564972	NA	-1.86942	0.10348
Slc25a34	ENSMUSG00000040740	Solute carrier family 25 member 34	2.4326	0.00637651	1.29848	NA	-1.13412	0.499274
Aldh5a1	ENSMUSG00000035936	Succinate-semialdehyde dehydrogenase, mitochondrial	2.43225	0.00562338	1.55994	NA	-0.872309	0.642315
Ildr2	ENSMUSG00000040612	Immunoglobulin-like domain-containing receptor 2	2.42838	0.00336933	1.57848	NA	-0.849898	0.636052
Esd	ENSMUSG00000021996	S-formylglutathione hydrolase	2.42824	9.3988e-16	1.14449	0.00686743	-1.28376	0.00121079
Sdc2	ENSMUSG00000022261	Syndecan-2	2.42429	0.000466027	0.230626	0.900937	-2.19366	0.0093068
Sh3rf1	ENSMUSG00000031642	E3 ubiquitin-protein ligase SH3RF1	2.42423	0.00351694	1.58787	NA	-0.836364	NA
Acad11	ENSMUSG00000090150	Acyl-CoA dehydrogenase family member 11	2.41522	0.000378102	1.17092	0.342219	-1.24429	0.253074
Sema3c	ENSMUSG00000028780	Semaphorin-3C	2.41401	0.00592617	0.832247	NA	-1.58176	0.244515
Bnip3	ENSMUSG00000078566	BCL2/adenovirus E1B 19 kDa protein-interacting protein 3	2.41065	1.53597e-07	0.910863	0.241545	-1.49979	0.0161034
Nckap1	ENSMUSG00000027002	Nck-associated protein 1	2.40981	9.57391e-07	0.741895	0.395617	-1.66792	0.00989805
Pccb	ENSMUSG00000032527	Propionyl-CoA carboxylase beta chain, mitochondrial	2.40836	6.75062e-13	1.52292	0.000992399	-0.885437	0.0899863
Rdh10	ENSMUSG00000025921	Retinol dehydrogenase 10	2.40793	0.00030717	1.11459	0.283688	-1.29334	0.236687
4930402h24rik	ENSMUSG00000027309	Uncharacterized protein C20orf194 homolog	2.4076	0.000127426	1.10343	0.24184	-1.30417	0.195853
Hipk2	ENSMUSG00000061436	Homeodomain-interacting protein kinase 2	2.40605	0.0108197	1.25963	0.454271	-1.14642	0.511316
Ces1e	ENSMUSG00000061959	Carboxylic ester hydrolase Carboxylesterase 1E	2.40559	0.00501975	2.14771	NA	-0.25788	NA
Xpnpep1	ENSMUSG00000025027	Xaa-Pro aminopeptidase 1	2.40542	3.59287e-10	1.26828	0.0181271	-1.13714	0.0463648
1700040l02rik	ENSMUSG00000019945	ciliary associated calcium binding coiled-coil 1	2.40291	0.00532352	0.927624	NA	-1.47528	0.286702
Syngr1	ENSMUSG00000022415	Synaptogyrin-1	2.40243	0.00415662	1.54812	NA	-0.854311	0.63609
Kansl1l	ENSMUSG00000026004	KAT8 regulatory NSL complex subunit 1-like protein	2.40156	0.00255382	1.32231	NA	-1.07925	0.476036
C7	ENSMUSG00000079105	complement component 7	2.40106	0.0139502	0.172408	0.953179	-2.22865	0.0823859
Prepl	ENSMUSG00000024127	Prolyl endopeptidase-like	2.40035	4.19294e-07	1.23866	0.0824803	-1.16169	0.114327
Upk3a	ENSMUSG00000022435	Uroplakin-3a	2.39534	0.0105476	-4.87885	3.53882e-10	-7.2742	2.43819e-18
Tinagl1	ENSMUSG00000028776	Tubulointerstitial nephritis antigen-like	2.3927	3.11069e-05	-0.0537773	0.977504	-2.44648	0.000187826
Npr2	ENSMUSG00000028469	Atrial natriuretic peptide receptor 2	2.39253	0.00168117	1.17067	0.333868	-1.22186	0.356221
Mpzl1	ENSMUSG00000026566	Myelin protein zero-like protein 1	2.39182	0.00239103	0.09754	0.963571	-2.29428	0.0164121
Gcat	ENSMUSG00000006378	Galanin receptor type 3 2-amino-3-ketobutyrate coenzyme A ligase, mitochondrial	2.3902	9.79401e-05	1.85013	0.0426789	-0.540075	0.714585
Aktip	ENSMUSG00000031667	AKT-interacting protein	2.38882	1.02157e-10	0.724065	0.212454	-1.66475	0.000308166
Shroom3	ENSMUSG00000029381	Protein Shroom3	2.38833	0.00494633	0.632578	NA	-1.75576	0.150744
Atp6v0d2	ENSMUSG00000028238	V-type proton ATPase subunit d 2	2.38737	0.00527211	0.968315	NA	-1.41906	0.31113
Cdc42bpg	ENSMUSG00000024769	Serine/threonine-protein kinase MRCK gamma	2.38624	2.41974e-05	0.891482	0.311773	-1.49476	0.065799
Igfbp1	ENSMUSG00000020429	Insulin-like growth factor-binding protein 1	2.38454	0.0513724	0.0300743	0.993928	-2.35447	0.152934
Rorc	ENSMUSG00000028150	Nuclear receptor ROR-gamma	2.38298	0.00121658	1.2962	0.261696	-1.08678	0.419196
Hibadh	ENSMUSG00000029776	3-hydroxyisobutyrate dehydrogenase, mitochondrial	2.38168	1.52114e-07	1.18263	0.115852	-1.19905	0.0698066
Sfxn2	ENSMUSG00000025036	Sideroflexin Sideroflexin-2	2.3759	0.000549726	1.13041	0.323329	-1.2455	0.271354
Plk2	ENSMUSG00000021701	Serine/threonine-protein kinase PLK Serine/threonine-protein kinase PLK2	2.37372	0.00483593	0.0345276	0.989727	-2.33919	0.0216936
Npl	ENSMUSG00000042684	N-acetylneuraminate lyase	2.37171	0.000574511	1.98081	0.0627554	-0.390897	0.82446
Slc4a11	ENSMUSG00000074796	Sodium bicarbonate transporter-like protein 11	2.37169	0.00814114	0.785658	NA	-1.58603	0.250709
Gm17750	ENSMUSG00000098087	predicted gene, 17750	2.37053	0.00745717	1.77603	NA	-0.594499	0.790814
Dysf	ENSMUSG00000033788	Dysferlin	2.36947	0.0056024	0.659676	NA	-1.70979	0.16952
Tmem82	ENSMUSG00000043085	Transmembrane protein 82	2.36167	0.00556085	2.09773	NA	-0.263935	NA
Gm10197	ENSMUSG00000067085	predicted gene 10197	2.36157	0.017483	2.70364	NA	0.342073	0.913381
Tmem19	ENSMUSG00000069520	Transmembrane protein 19	2.35868	2.08693e-13	1.6154	0.000144453	-0.743278	0.17759
Ahcyl2	ENSMUSG00000029772	Adenosylhomocysteinase Putative adenosylhomocysteinase 3	2.35844	5.43997e-05	0.926979	0.319289	-1.43146	0.0969294
Abhd17c	ENSMUSG00000038459	Protein ABHD17C	2.35831	8.75294e-12	1.29616	0.00468114	-1.06216	0.0412996
Trp53bp2	ENSMUSG00000026510	Apoptosis-stimulating of p53 protein 2	2.35554	6.38723e-05	0.338724	0.822892	-2.01682	0.0056568
Them4	ENSMUSG00000028145	Acyl-coenzyme A thioesterase THEM4	2.35541	0.00576321	1.10407	NA	-1.25134	0.399023
Khdrbs3	ENSMUSG00000022332	KH domain-containing, RNA-binding, signal transduction-associated protein 3	2.35414	0.00152731	0.758237	0.595815	-1.5959	0.143283
St8sia1	ENSMUSG00000030283	Alpha-N-acetylneuraminide alpha-2,8-sialyltransferase	2.35363	0.00496656	1.43603	NA	-0.917605	0.592119
Slc45a3	ENSMUSG00000026435	Solute carrier family 45 member 3	2.35274	0.0178467	1.46514	NA	-0.887596	0.669182
Wwp1	ENSMUSG00000041058	NEDD4-like E3 ubiquitin-protein ligase WWP1 E3 ubiquitin-protein ligase	2.35267	0.000460709	1.04469	0.340937	-1.30797	0.225814
Krt19	ENSMUSG00000020911	Keratin, type I cytoskeletal 19	2.35048	0.0109071	-3.99322	2.25624e-07	-6.3437	1.46692e-14
Slc6a6	ENSMUSG00000030096	Sodium- and chloride-dependent taurine transporter Transporter	2.35035	1.32163e-08	1.15404	0.0751436	-1.19631	0.0443771
Asl	ENSMUSG00000025533	Argininosuccinate lyase	2.34776	1.74993e-10	1.56251	0.00150342	-0.785252	0.233142
Wdr34	ENSMUSG00000039715	WD repeat-containing protein 34	2.34745	0.000711221	0.581544	0.657491	-1.76591	0.0614842
Tmem176b	ENSMUSG00000029810	Transmembrane protein 176B	2.34671	6.99244e-14	1.1581	0.015618	-1.18861	0.00411542
Pigg	ENSMUSG00000029263	phosphatidylinositol glycan anchor biosynthesis, class G	2.34464	0.00216486	1.27673	0.2891	-1.06791	0.45645
Clybl	ENSMUSG00000025545	Citramalyl-CoA lyase, mitochondrial	2.34352	0.000271479	1.49368	0.165549	-0.849836	0.472192
Rassf7	ENSMUSG00000038618	Ras association domain-containing protein 7	2.33921	0.000247545	0.0267293	0.990745	-2.31248	0.00209275
Evi5	ENSMUSG00000011831	ecotropic viral integration site 5	2.33863	0.00123737	1.25484	0.266367	-1.08379	0.40875
Sectm1b	ENSMUSG00000039364	secreted and transmembrane 1B	2.33795	0.00647689	2.07965	NA	-0.2583	NA
Ppargc1a	ENSMUSG00000029167	Peroxisome proliferator-activated receptor gamma coactivator 1-alpha	2.33645	0.0272024	0.126989	0.968506	-2.20946	0.11493
Podn	ENSMUSG00000028600	Podocan	2.33578	0.007441	0.0326663	0.990745	-2.30312	0.031571
Tfap2b	ENSMUSG00000025927	Transcription factor AP-2-beta	2.33455	0.00878913	0.428832	NA	-1.90572	0.119767
Ramp3	ENSMUSG00000041046	Receptor activity-modifying protein 3	2.33353	0.0020028	1.43725	0.222198	-0.896282	0.560878
Ankrd13b	ENSMUSG00000037907	Ankyrin repeat domain-containing protein 13B	2.33324	0.00584384	1.08557	NA	-1.24767	0.396108
Cox6b2	ENSMUSG00000051811	Cytochrome c oxidase subunit 6B2 Cytochrome c oxidase subunit	2.33245	0.00404084	1.4693	NA	-0.863155	0.61442
Mllt4	ENSMUSG00000068036	afadin, adherens junction formation factor	2.33088	0.000487034	1.0028	0.340937	-1.32808	0.212648
Tmem30b	ENSMUSG00000034435	Cell cycle control protein 50B	2.33024	0.00864161	-0.5848	0.719503	-2.91504	0.00259306
Irf6	ENSMUSG00000026638	Interferon regulatory factor 6	2.32946	0.00816903	0.54249	NA	-1.78697	0.152891
Cndp2	ENSMUSG00000024644	Cytosolic non-specific dipeptidase	2.3274	3.94633e-17	1.19351	0.00242777	-1.13389	0.00183912
Tmem53	ENSMUSG00000048772	Transmembrane protein 53	2.32662	0.00203454	1.5032	0.217479	-0.823413	0.594579
Gm16439	ENSMUSG00000072594	predicted pseudogene 16439	2.32448	0.000149166	0.589123	0.641394	-1.73536	0.0349669
Pink1	ENSMUSG00000028756	Serine/threonine-protein kinase PINK1, mitochondrial	2.32411	3.85553e-06	1.23622	0.13812	-1.08789	0.164635
Abcc4	ENSMUSG00000032849	ATP-binding cassette, sub-family C (CFTR/MRP), member 4	2.32386	3.57405e-05	0.769176	0.416812	-1.55469	0.0470393
Shmt1	ENSMUSG00000020534	Serine hydroxymethyltransferase, cytosolic	2.32273	1.98083e-07	1.19703	0.0749475	-1.1257	0.100131
Clic3	ENSMUSG00000015093	Chloride intracellular channel protein 3	2.32013	0.00967147	0.682442	NA	-1.63769	0.224827
Il17re	ENSMUSG00000043088	Interleukin-17 receptor E	2.31977	0.0128226	0.176402	0.950414	-2.14337	0.0769588
Tmem184a	ENSMUSG00000036687	Transmembrane protein 184A	2.31962	0.00770288	1.44385	NA	-0.875779	NA
Cyp2j6	ENSMUSG00000052914	Cytochrome P450 2J6	2.31962	0.00416173	1.68246	NA	-0.637161	0.74463
Hint2	ENSMUSG00000028470	Histidine triad nucleotide-binding protein 2, mitochondrial	2.31948	3.14e-06	1.0577	0.22196	-1.26178	0.0834509
Hykk	ENSMUSG00000035878	Hydroxylysine kinase	2.31897	0.00733696	1.72497	NA	-0.594005	NA
Sephs2	ENSMUSG00000049091	Selenide, water dikinase 2	2.31859	1.24075e-08	1.79278	0.00191271	-0.525814	0.514992
Ngf	ENSMUSG00000027859	Beta-nerve growth factor	2.31691	0.0133958	1.27719	NA	-1.03972	NA
Arhgap5	ENSMUSG00000035133	Rho GTPase activating protein 5	2.31428	0.00871989	0.712822	0.694667	-1.60146	0.231291
Aldh1b1	ENSMUSG00000035561	Aldehyde dehydrogenase X, mitochondrial	2.31269	0.00953873	1.02854	0.54345	-1.28415	0.395012
Bpnt1	ENSMUSG00000026617	3'(2'),5'-bisphosphate nucleotidase 1	2.30712	2.01149e-07	0.923758	0.211633	-1.38336	0.0244408
Dzip1l	ENSMUSG00000037784	Zinc finger protein DZIP1L	2.307	0.006223	1.04591	NA	-1.26109	0.386946
Socs2	ENSMUSG00000020027	Suppressor of cytokine signaling 2	2.30458	0.00237609	1.22644	0.30724	-1.07814	0.441511
Apbb1	ENSMUSG00000037032	Amyloid-beta A4 precursor protein-binding family B member 1	2.30425	0.00817179	0.858046	NA	-1.4462	0.300548
Tfpi2	ENSMUSG00000029664	Tissue factor pathway inhibitor 2 Tissue factor pathway inhibitor	2.3035	0.00613288	1.93155	NA	-0.371947	0.877165
Scamp1	ENSMUSG00000021687	Secretory carrier-associated membrane protein Secretory carrier-associated membrane protein 1	2.3018	0.000337718	0.488374	0.705978	-1.81343	0.0317555
Iah1	ENSMUSG00000062054	Isoamyl acetate-hydrolyzing esterase 1 homolog	2.30098	2.29947e-17	1.22648	0.00109163	-1.0745	0.00323311
Agap1	ENSMUSG00000055013	Arf-GAP with GTPase, ANK repeat and PH domain-containing protein 1	2.30013	0.00708456	1.23026	NA	-1.06987	NA
Cxadr	ENSMUSG00000022865	Coxsackievirus and adenovirus receptor homolog	2.29751	0.00784713	0.595788	NA	-1.70173	0.172727
Dlec1	ENSMUSG00000038060	deleted in lung and esophageal cancer 1	2.29636	0.00649639	1.20885	NA	-1.08751	0.494154
Acot4	ENSMUSG00000052392	Acyl-coenzyme A thioesterase 4	2.29588	0.00915107	2.44478	NA	0.148893	NA
Igfbp5	ENSMUSG00000026185	Insulin-like growth factor-binding protein 5	2.29541	5.04004e-08	0.283896	0.806884	-2.01152	5.94849e-05
Cpd	ENSMUSG00000020841	Carboxypeptidase D	2.29463	8.59424e-05	0.424311	0.739875	-1.87032	0.0114758
Myo19	ENSMUSG00000020527	Unconventional myosin-XIX	2.29445	0.00354181	1.22074	NA	-1.0737	0.467981
Tbc1d19	ENSMUSG00000039178	TBC1 domain family, member 19	2.29188	0.000128458	0.804137	0.419395	-1.48775	0.0851199
Sowahb	ENSMUSG00000045314	Ankyrin repeat domain-containing protein SOWAHB	2.29079	0.00927463	0.523039	NA	-1.76775	0.156981
Fbxo36	ENSMUSG00000073633	F-box only protein 36	2.29046	0.00916841	1.41947	NA	-0.870991	NA
Nicn1	ENSMUSG00000032606	Nicolin-1	2.28979	0.000264323	1.61425	0.0853292	-0.675538	0.627669
Slc25a23	ENSMUSG00000046329	Calcium-binding mitochondrial carrier protein SCaMC-3	2.28966	0.000437384	1.15629	0.305704	-1.13337	0.293616
0610043k17rik	ENSMUSG00000087361	RIKEN cDNA 0610043K17 gene	2.28933	0.0128052	1.38839	NA	-0.900943	NA
Galnt18	ENSMUSG00000038296	Polypeptide N-acetylgalactosaminyltransferase Polypeptide N-acetylgalactosaminyltransferase 18	2.28798	2.70111e-06	1.03223	0.166826	-1.25575	0.0858626
1810011o10rik	ENSMUSG00000056313	transcriptional and immune response regulator	2.28745	0.00066097	0.762681	0.533597	-1.52477	0.12036
Apln	ENSMUSG00000037010	Apelin	2.28632	0.0174549	2.43626	NA	0.149942	NA
Synpo	ENSMUSG00000043079	synaptopodin	2.28578	0.00391559	1.21215	NA	-1.07363	0.470775
Epha1	ENSMUSG00000029859	Ephrin type-A receptor 1	2.28533	0.00971172	0.808648	NA	-1.47669	0.291222
Arl6	ENSMUSG00000022722	ADP-ribosylation factor-like protein 6	2.28514	0.00150976	0.73749	0.568687	-1.54765	0.144568
Marveld2	ENSMUSG00000021636	MARVEL domain-containing protein 2	2.28444	0.00304997	0.0356611	0.989596	-2.24878	0.0156744
Marveld3	ENSMUSG00000001672	MARVEL domain-containing protein 3	2.28407	0.00871195	0.27147	NA	-2.0126	0.0783058
Kctd15	ENSMUSG00000030499	BTB/POZ domain-containing protein KCTD15	2.28358	0.00972238	0.451716	NA	-1.83186	0.136181
Slc30a1	ENSMUSG00000037434	Zinc transporter 1	2.28318	0.000515117	0.790334	0.479522	-1.49285	0.123624
Firre	ENSMUSG00000085396	functional intergenic repeating RNA element	2.28099	0.000297062	0.867971	0.430237	-1.41302	0.133515
Sat2	ENSMUSG00000069835	Diamine acetyltransferase 2	2.28088	0.00834788	1.40632	NA	-0.874563	NA
Yap1	ENSMUSG00000053110	Transcriptional coactivator YAP1	2.27798	0.0012227	0.597437	0.657491	-1.68054	0.08711
Nrbp2	ENSMUSG00000075590	Nuclear receptor-binding protein 2	2.27545	3.9122e-07	0.530323	0.522493	-1.74512	0.00181677
Dlg5	ENSMUSG00000021782	Disks large homolog 5	2.27457	0.00717415	0.996876	NA	-1.27769	0.377108
Epb4.1l5	ENSMUSG00000026383	erythrocyte membrane protein band 4.1 like 5	2.27393	0.00768916	1.42423	NA	-0.849705	NA
Cspg4	ENSMUSG00000032911	Chondroitin sulfate proteoglycan 4	2.27233	0.00771635	1.67867	NA	-0.593654	NA
Lhx1os	ENSMUSG00000087211	LIM homeobox 1, opposite strand	2.27223	0.00880243	2.42089	NA	0.148667	NA
Ripk4	ENSMUSG00000005251	Receptor-interacting serine/threonine-protein kinase 4	2.26903	0.0106907	-0.363485	0.855775	-2.63251	0.00886825
Arhgef12	ENSMUSG00000059495	Rho guanine nucleotide exchange factor 12	2.26866	6.53169e-07	0.907836	0.207324	-1.36083	0.034703
1110065p20rik	ENSMUSG00000078570	Uncharacterized protein C1orf122 homolog	2.26852	0.00052927	1.11839	0.281891	-1.15013	0.300829
Shroom4	ENSMUSG00000068270	Protein Shroom4	2.26781	0.0102599	0.972786	NA	-1.29503	0.388297
Tprn	ENSMUSG00000048707	Taperin	2.26536	5.24838e-05	1.07865	0.209498	-1.18671	0.184978
Abhd11os	ENSMUSG00000085042	abhydrolase domain containing 11, opposite strand	2.26516	0.0027827	0.910894	0.501421	-1.35427	0.262054
Mturn	ENSMUSG00000038065	Maturin	2.26401	0.000498109	0.748585	0.559672	-1.51542	0.106117
Tmem204	ENSMUSG00000024168	Transmembrane protein 204	2.26334	0.00201699	0.695295	0.634845	-1.56804	0.142716
Inpp5j	ENSMUSG00000034570	Phosphatidylinositol 4,5-bisphosphate 5-phosphatase A	2.26318	0.0104643	1.98157	NA	-0.281612	NA
Arhgap42	ENSMUSG00000050730	Rho GTPase-activating protein 42	2.26301	0.00810552	1.17939	NA	-1.08361	NA
Gm23262	ENSMUSG00000088948	predicted gene, 23262	2.26197	0.10288	0.792883	0.83214	-1.46909	0.535464
Ptger3	ENSMUSG00000040016	prostaglandin E receptor 3 (subtype EP3)	2.26002	0.0405165	0.0584506	0.989295	-2.20157	0.13821
Tpcn1	ENSMUSG00000032741	Two pore calcium channel protein 1	2.25949	4.4099e-09	1.44811	0.0072958	-0.811378	0.219347
App	ENSMUSG00000022892	Amyloid-beta A4 protein	2.25906	1.12202e-12	0.678743	0.244405	-1.58032	5.06251e-05
Morn4	ENSMUSG00000049670	MORN repeat-containing protein 4	2.25713	0.00988077	1.16275	NA	-1.09438	NA
Lif	ENSMUSG00000034394	Leukemia inhibitory factor	2.25424	0.0192665	1.42295	NA	-0.831288	NA
Trp53inp2	ENSMUSG00000038375	Tumor protein p53-inducible nuclear protein 2	2.25406	8.39686e-07	0.843722	0.263785	-1.41033	0.0256122
Ninl	ENSMUSG00000068115	Ninein-like protein	2.25229	0.0180141	-0.197908	0.943805	-2.4502	0.0322452
Vwa1	ENSMUSG00000042116	von Willebrand factor A domain-containing protein 1	2.25109	0.00456848	1.58189	0.237142	-0.669207	0.691664
Espn	ENSMUSG00000028943	Espin	2.25028	0.0155994	1.11237	NA	-1.13791	0.506964
Ptpdc1	ENSMUSG00000038042	Protein tyrosine phosphatase domain-containing protein 1	2.24759	0.0116335	1.96563	NA	-0.281958	NA
Erlin2	ENSMUSG00000031483	Erlin-2	2.24713	1.03993e-09	0.923068	0.0878161	-1.32406	0.00783392
Slc16a10	ENSMUSG00000019838	Monocarboxylate transporter 10	2.24676	0.00173723	1.49398	0.181152	-0.752779	0.627669
Tm6sf2	ENSMUSG00000036151	Transmembrane 6 superfamily member 2	2.24628	0.00995907	2.39496	NA	0.148688	NA
Klhdc10	ENSMUSG00000029775	Kelch domain-containing protein 10	2.24474	9.61841e-05	0.974249	0.271221	-1.27049	0.155623
Tmem176a	ENSMUSG00000023367	Transmembrane protein 176A	2.24155	1.12526e-17	1.05232	0.00695093	-1.18924	0.000355343
Slc22a28	ENSMUSG00000063590	solute carrier family 22, member 28	2.24091	0.0112285	1.98354	NA	-0.257369	NA
Fxyd4	ENSMUSG00000004988	FXYD domain-containing ion transport regulator 4 FXYD domain-containing ion transport regulator	2.23824	0.0132171	-1.70941	0.0738281	-3.94765	5.32388e-06
March9	ENSMUSG00000040502	E3 ubiquitin-protein ligase MARCH9	2.23774	0.0104947	1.40407	NA	-0.833664	NA
Slc9a2	ENSMUSG00000026062	Sodium/hydrogen exchanger	2.23613	0.0117396	1.6185	NA	-0.617632	NA
Esrrg	ENSMUSG00000026610	Estrogen-related receptor gamma	2.23364	0.0186301	0.730186	NA	-1.50345	0.313591
Pttg1ip	ENSMUSG00000009291	Pituitary tumor-transforming gene 1 protein-interacting protein	2.23318	5.81786e-16	0.670663	0.125863	-1.56251	2.4943e-06
Svip	ENSMUSG00000074093	Small VCP/p97-interacting protein	2.23298	0.00728086	1.34632	NA	-0.886661	0.601586
Nuak2	ENSMUSG00000009772	NUAK family SNF1-like kinase 2	2.2315	2.61014e-05	0.918813	0.333385	-1.31269	0.0900014
Lypla1	ENSMUSG00000025903	Acyl-protein thioesterase 1	2.22837	0.00299234	1.31739	0.280228	-0.910982	0.53562
Cisd1	ENSMUSG00000037710	CDGSH iron-sulfur domain-containing protein 1	2.2259	5.18373e-05	1.13525	0.246332	-1.09065	0.203736
Gstk1	ENSMUSG00000029864	Glutathione S-transferase kappa 1	2.22442	8.32874e-08	1.03157	0.125083	-1.19285	0.0445957
Ctsf	ENSMUSG00000083282	Cathepsin F	2.22404	6.94674e-06	1.07923	0.185056	-1.14481	0.131482
Afap1l1	ENSMUSG00000033032	Actin filament-associated protein 1-like 1	2.22166	0.00197998	1.1104	0.353317	-1.11126	0.3755
Itgb5	ENSMUSG00000022817	Integrin beta-5 Integrin beta	2.21985	4.8111e-11	0.754066	0.154349	-1.46579	0.000609598
Gng12	ENSMUSG00000036402	Guanine nucleotide-binding protein G(I)/G(S)/G(O) subunit gamma-12	2.21795	3.14438e-10	0.958305	0.066319	-1.25965	0.0085811
Acsf3	ENSMUSG00000015016	Acyl-CoA synthetase family member 3, mitochondrial	2.21716	0.000180316	1.79022	0.0464122	-0.426942	0.767962
Hs6st1	ENSMUSG00000045216	Heparan-sulfate 6-O-sulfotransferase 1	2.21635	3.04265e-09	0.629395	0.331162	-1.58696	0.000683993
F11r	ENSMUSG00000038235	Junctional adhesion molecule A	2.21622	9.14658e-14	0.703569	0.114684	-1.51265	3.4896e-05
Rbm47_1			2.21377	1.08289e-05	1.41839	0.0643042	-0.795376	0.386946
Spns2	ENSMUSG00000040447	Protein spinster homolog 2	2.20733	4.68672e-07	0.54483	0.5498	-1.6625	0.00274394
Oxnad1	ENSMUSG00000021906	Oxidoreductase NAD-binding domain-containing protein 1	2.20668	0.00187646	0.993466	0.400499	-1.21321	0.304536
Tmco3	ENSMUSG00000038497	Transmembrane and coiled-coil domain-containing protein 3	2.20661	4.25445e-05	1.03891	0.209498	-1.1677	0.17244
Stra6l	ENSMUSG00000028327	Stimulated by retinoic acid gene 6 protein-like	2.20621	0.0154697	1.95026	NA	-0.255956	NA
Gm7666	ENSMUSG00000067547	predicted pseudogene 7666	2.20594	0.00304625	2.32181	0.0539849	0.115868	0.961406
Tmem125	ENSMUSG00000050854	Transmembrane protein 125	2.20543	0.0133373	0.724415	NA	-1.48102	0.287903
Efemp1	ENSMUSG00000020467	EGF-containing fibulin-like extracellular matrix protein 1	2.2051	0.00771237	-0.958486	0.478489	-3.16358	0.000375581
Trim7	ENSMUSG00000040350	E3 ubiquitin-protein ligase TRIM7	2.20487	2.9131e-05	1.67427	0.029732	-0.530609	0.667812
Fam84b	ENSMUSG00000072568	family with sequence similarity 84, member B	2.20455	0.000307499	1.2269	0.190772	-0.97765	0.378937
Esrrb	ENSMUSG00000021255	Steroid hormone receptor ERR2	2.20354	0.0707783	0.220744	NA	-1.98279	0.255122
Arhgap35	ENSMUSG00000058230	Rho GTPase-activating protein 35	2.20354	5.89156e-05	0.81559	0.363859	-1.38795	0.0814877
Ptpn21	ENSMUSG00000021009	Tyrosine-protein phosphatase non-receptor type	2.20344	0.00336933	1.30181	NA	-0.901635	0.549278
Ccbl1	ENSMUSG00000039648	kynurenine aminotransferase 1	2.20341	0.000239705	0.630797	0.572972	-1.57261	0.0574411
Plod2	ENSMUSG00000032374	Procollagen-lysine,2-oxoglutarate 5-dioxygenase 2	2.20081	0.00216486	0.127748	0.953179	-2.07306	0.0189842
Mpzl2	ENSMUSG00000032092	myelin protein zero-like 2	2.19963	0.00572724	0.177464	0.948319	-2.02216	0.0510758
Vdac1	ENSMUSG00000020402	Voltage-dependent anion-selective channel protein 1	2.19935	2.29006e-18	1.18795	0.000546652	-1.01141	0.00279447
Kcnq1	ENSMUSG00000009545	Potassium voltage-gated channel subfamily KQT member 1	2.19769	0.00916841	0.239154	NA	-1.95854	0.0741577
Hyal1	ENSMUSG00000010051	Hyaluronidase-1	2.1953	0.0211469	0.379301	NA	-1.816	0.173275
Tle2	ENSMUSG00000034771	Transducin-like enhancer protein 2	2.19386	0.0161528	1.08908	NA	-1.10478	0.510235
Pdp2	ENSMUSG00000048371	pyruvate dehyrogenase phosphatase catalytic subunit 2	2.19283	0.00630468	1.75212	0.182055	-0.440714	0.830499
Slc7a7	ENSMUSG00000000958	Y+L amino acid transporter 1	2.19248	4.84363e-12	1.52785	0.000357218	-0.664634	0.238765
Irx2	ENSMUSG00000001504	Iroquois-class homeodomain protein IRX-2	2.18795	0.0192427	0.56383	NA	-1.62412	0.243475
Col14a1	ENSMUSG00000022371	Collagen alpha-1(XIV) chain	2.18569	0.00908195	1.35083	0.361536	-0.834864	0.615151
Nrep	ENSMUSG00000042834	Neuronal regeneration-related protein	2.18411	0.0188969	-0.276457	NA	-2.46057	0.0244105
Epha2	ENSMUSG00000006445	Ephrin type-A receptor 2	2.18239	0.0237548	0.778671	NA	-1.40372	NA
Il1f6	ENSMUSG00000026984	Interleukin-36 alpha	2.18218	0.0207668	1.61598	NA	-0.566203	NA
Tom1l2	ENSMUSG00000000538	TOM1-like protein 2	2.18179	0.000310638	1.04949	0.288556	-1.13229	0.254719
P2rx1	ENSMUSG00000020787	P2X purinoceptor 1	2.17944	0.0212739	2.329	NA	0.14956	NA
Slc52a3	ENSMUSG00000027463	Solute carrier family 52, riboflavin transporter, member 3	2.17914	0.0237576	1.03644	NA	-1.1427	NA
Tmem189	ENSMUSG00000090213	Transmembrane protein 189	2.17871	3.66998e-07	0.98323	0.175681	-1.19548	0.0513129
Ctbp2	ENSMUSG00000030970	C-terminal-binding protein 2	2.17752	0.0118402	0.731955	NA	-1.44557	NA
Hoxd4	ENSMUSG00000101174	Homeobox protein Hox-D4	2.17382	0.0113005	0.110747	NA	-2.06307	0.0563644
Frzb	ENSMUSG00000027004	Secreted frizzled-related protein 3	2.17343	0.0247132	-1.01439	0.475012	-3.18782	0.00168874
Hdhd3	ENSMUSG00000038422	Haloacid dehalogenase-like hydrolase domain-containing protein 3	2.17171	0.000360258	0.842243	0.418795	-1.32946	0.148683
Gadd45g	ENSMUSG00000021453	growth arrest and DNA-damage-inducible 45 gamma	2.17096	3.74541e-07	1.22181	0.0589172	-0.949148	0.165978
Veph1	ENSMUSG00000027831	Ventricular zone-expressed PH domain-containing protein 1	2.17084	0.0167224	1.08011	NA	-1.09073	NA
Ptdss2	ENSMUSG00000025495	Phosphatidylserine synthase 2	2.17009	0.000101334	0.551365	0.608817	-1.61873	0.0299702
Myo10	ENSMUSG00000022272	Unconventional myosin-X	2.16919	0.001659	1.21991	0.261373	-0.949281	0.47058
Emp1	ENSMUSG00000030208	Epithelial membrane protein 1	2.16833	2.44218e-05	0.431761	0.727692	-1.73657	0.00787374
Sptbn2	ENSMUSG00000067889	Spectrin beta chain	2.16696	0.0190214	-0.0193554	NA	-2.18632	0.0569944
Rbbp9	ENSMUSG00000027428	Putative hydrolase RBBP9	2.16639	4.9713e-08	0.723461	0.244333	-1.44293	0.00562096
Ak1	ENSMUSG00000026817	Adenylate kinase isoenzyme 1	2.16535	0.00203516	0.873753	0.477995	-1.29159	0.247702
Itpr1	ENSMUSG00000030102	Inositol 1,4,5-trisphosphate receptor type 1	2.16416	5.98487e-06	1.01998	0.190986	-1.14418	0.114822
Slc22a17	ENSMUSG00000022199	Solute carrier family 22 member 17	2.16329	0.00386122	1.59236	0.184654	-0.570937	0.754257
Psca	ENSMUSG00000022598	Prostate stem cell antigen	2.16133	0.00738464	-4.11859	5.7251e-08	-6.27992	2.19661e-17
Acyp2	ENSMUSG00000060923	Acylphosphatase-2	2.15983	0.00143694	1.31602	0.261373	-0.843814	0.500436
Cnn3	ENSMUSG00000053931	Calponin-3	2.1575	1.7622e-12	0.759503	0.122238	-1.398	0.000284698
Zfp704	ENSMUSG00000040209	Zinc finger protein 704	2.1566	0.0170441	1.53821	NA	-0.618388	NA
Naprt	ENSMUSG00000022574	Nicotinate phosphoribosyltransferase	2.15597	0.000492615	1.45012	0.13812	-0.705858	0.580238
Gm15920	ENSMUSG00000080893	predicted gene 15920	2.15458	0.00746423	2.39769	0.0809712	0.243114	0.927238
Slc8a1	ENSMUSG00000054640	Sodium/calcium exchanger 1	2.15231	0.0152529	1.763	NA	-0.389318	0.872762
Col4a5	ENSMUSG00000031274	collagen, type IV, alpha 5	2.15166	0.0136634	0.1041	NA	-2.04756	0.0638457
Pkp2	ENSMUSG00000041957	plakophilin 2	2.14995	0.014453	0.875836	NA	-1.27411	NA
Repin1	ENSMUSG00000052751	Replication initiator 1	2.14877	0.0034425	1.37672	0.240583	-0.772053	0.620578
Isoc2a	ENSMUSG00000086784	Isochorismatase domain-containing protein 2A	2.14662	3.60875e-08	1.68401	0.00236068	-0.462611	0.556816
Egfr	ENSMUSG00000020122	Epidermal growth factor receptor Receptor protein-tyrosine kinase	2.14557	0.018575	1.09948	NA	-1.0461	NA
Gcsh	ENSMUSG00000034424	Glycine cleavage system H protein, mitochondrial	2.14544	3.0769e-06	1.06034	0.158398	-1.0851	0.122977
Furin	ENSMUSG00000030530	Furin	2.14445	7.89853e-05	1.38171	0.0948433	-0.762738	0.472607
Ston1	ENSMUSG00000033855	Stonin-1	2.14416	0.0157438	1.28984	NA	-0.854326	NA
Tceal8	ENSMUSG00000051579	Transcription elongation factor A protein-like 8	2.14399	0.00146438	0.403808	0.794172	-1.74018	0.0514742
Gab1	ENSMUSG00000031714	GRB2-associated-binding protein 1	2.1429	0.00342608	1.20891	0.304072	-0.933983	0.509996
Iqgap2	ENSMUSG00000021676	Ras GTPase-activating-like protein IQGAP2	2.13852	0.000527263	1.19883	0.22973	-0.939697	0.396108
Chka	ENSMUSG00000024843	Choline kinase alpha	2.13844	0.0103579	0.772296	NA	-1.36615	0.304657
Tmprss6	ENSMUSG00000016942	Transmembrane protease serine 6	2.13458	0.0351865	1.87481	NA	-0.259774	NA
Rasl11b	ENSMUSG00000049907	Ras-like protein family member 11B	2.13302	0.0175844	-1.28638	0.223317	-3.41941	0.000114561
Pqlc1	ENSMUSG00000034006	PQ-loop repeat-containing protein 1	2.13258	0.00311747	0.373934	0.828048	-1.75864	0.0669701
Fnbp1l	ENSMUSG00000039735	formin binding protein 1-like	2.12965	0.00047176	0.680309	0.554267	-1.44934	0.096634
Pcsk6	ENSMUSG00000030513	proprotein convertase subtilisin/kexin type 6	2.12859	0.0545043	0.249778	0.947719	-1.87881	0.239032
Csrp2	ENSMUSG00000020186	Cysteine and glycine-rich protein 2	2.12844	8.01792e-10	1.36211	0.00631873	-0.766328	0.171182
Stk32b	ENSMUSG00000029123	Serine/threonine-protein kinase 32B	2.12812	0.0173691	1.04354	NA	-1.08457	NA
Lrrc8d	ENSMUSG00000046079	Volume-regulated anion channel subunit LRRC8D	2.12752	0.0013656	0.926195	0.399764	-1.20132	0.267404
Nudt19	ENSMUSG00000034875	Nucleoside diphosphate-linked moiety X motif 19	2.12732	0.000971306	1.17047	0.310192	-0.956849	0.387147
Aspa	ENSMUSG00000020774	Aspartoacylase	2.12618	0.0171505	1.25599	NA	-0.870192	NA
Myof	ENSMUSG00000048612	Myoferlin	2.12551	0.000610283	-0.209211	0.907966	-2.33472	0.0010602
Bace1	ENSMUSG00000032086	Beta-secretase 1	2.1243	0.00315187	0.557093	0.700172	-1.56721	0.126109
Spr	ENSMUSG00000033735	sepiapterin reductase	2.11953	5.71219e-10	1.42152	0.00339665	-0.698011	0.227384
Mfap4	ENSMUSG00000042436	Microfibril-associated glycoprotein 4	2.11521	0.0210282	-1.3315	0.221153	-3.44671	0.000139108
Limch1	ENSMUSG00000037736	LIM and calponin homology domains-containing protein 1	2.11409	0.0164373	0.821927	NA	-1.29216	NA
Rny1	ENSMUSG00000065701	RNA, Y1 small cytoplasmic, Ro-associated	2.11081	NA	1.89273	NA	-0.218073	NA
Gstt2	ENSMUSG00000033318	Glutathione S-transferase theta-2	2.10867	1.08511e-08	1.12171	0.0523069	-0.986958	0.0688194
Fam83h	ENSMUSG00000046761	Protein FAM83H	2.10672	0.0154506	0.233686	NA	-1.87303	0.102832
Mttp	ENSMUSG00000028158	Microsomal triglyceride transfer protein large subunit	2.10572	0.0171866	1.84711	NA	-0.258618	NA
Adamtsl2	ENSMUSG00000036040	ADAMTS-like protein 2	2.10533	0.0254324	1.27711	NA	-0.828211	NA
Slc34a2	ENSMUSG00000029188	Sodium-dependent phosphate transport protein 2B	2.1048	0.0324416	0.301852	NA	-1.80295	NA
Nus1	ENSMUSG00000023068	Dehydrodolichyl diphosphate synthase complex subunit Nus1	2.10457	1.50452e-07	1.06952	0.0832169	-1.03505	0.0870221
Vldlr	ENSMUSG00000024924	Very low-density lipoprotein receptor	2.10446	0.0164376	1.2548	NA	-0.849656	NA
Rhov	ENSMUSG00000034226	Rho-related GTP-binding protein RhoV	2.10399	0.037461	0.954622	NA	-1.14937	NA
Nid2	ENSMUSG00000021806	Nidogen-2	2.1033	0.00700057	0.627679	NA	-1.47562	0.204356
Epn3	ENSMUSG00000010080	Epsin-3	2.1024	0.0161284	-1.00798	0.36126	-3.11038	0.00041105
Gm20528	ENSMUSG00000092220	predicted gene 20528	2.10116	0.040274	0.890901	NA	-1.21026	NA
Gpx1	ENSMUSG00000063856	Glutathione peroxidase 1 Glutathione peroxidase	2.10051	2.88353e-13	1.29412	0.00187447	-0.806383	0.0545728
Insr	ENSMUSG00000005534	Tyrosine-protein kinase receptor Insulin receptor	2.09969	0.00709855	0.856062	NA	-1.24362	0.333305
Acbd4	ENSMUSG00000056938	acyl-Coenzyme A binding domain containing 4	2.0987	5.45752e-06	1.23708	0.0742519	-0.861618	0.284054
Sh3tc1	ENSMUSG00000036553	SH3 domain and tetratricopeptide repeats 1	2.09807	8.8731e-05	1.093	0.185614	-1.00506	0.268189
Paqr9	ENSMUSG00000064225	Membrane progesterone receptor epsilon	2.0939	0.023614	1.84227	NA	-0.251628	0.925844
Nr2f2	ENSMUSG00000030551	COUP transcription factor 2	2.09343	0.000371088	0.151742	0.93144	-1.94169	0.00619323
Id1	ENSMUSG00000042745	inhibitor of DNA binding 1	2.09069	7.97724e-05	1.00785	0.266041	-1.08284	0.193464
Cyp2d9	ENSMUSG00000068086	Cytochrome P450 2D9	2.08899	0.0203181	1.82549	NA	-0.263501	NA
Cmtm8	ENSMUSG00000041012	CKLF-like MARVEL transmembrane domain-containing protein 8	2.08889	0.0180128	-0.107224	NA	-2.19612	0.0388117
Pdgfa	ENSMUSG00000025856	Platelet-derived growth factor subunit A	2.08831	0.00820778	-0.832648	0.508457	-2.92096	0.000486368
Mxi1	ENSMUSG00000025025	Max-interacting protein 1	2.0873	0.000621068	0.467772	0.736499	-1.61953	0.048042
Apmap	ENSMUSG00000033096	Adipocyte plasma membrane-associated protein	2.08535	1.31819e-06	1.25422	0.0613845	-0.831128	0.247189
Jup	ENSMUSG00000001552	Junction plakoglobin	2.08463	1.06266e-06	0.766829	0.280591	-1.3178	0.025229
Tek	ENSMUSG00000006386	Angiopoietin-1 receptor	2.08344	0.00417939	0.460153	0.787648	-1.62329	0.10778
Slc35f2	ENSMUSG00000042195	Solute carrier family 35 member F2	2.07905	0.00895336	0.967605	NA	-1.11145	0.424402
Ltbr	ENSMUSG00000030339	Tumor necrosis factor receptor superfamily member 3	2.07892	1.38317e-09	1.05562	0.036011	-1.02331	0.041085
Crim1	ENSMUSG00000024074	Cysteine-rich motor neuron 1 protein	2.07739	0.000139758	0.642415	0.536563	-1.43498	0.0584886
Zmynd10	ENSMUSG00000010044	Zinc finger MYND domain-containing protein 10	2.07544	0.0381831	2.22553	NA	0.150087	NA
Phactr4	ENSMUSG00000066043	Phosphatase and actin regulator 4	2.07532	0.000353881	0.750414	0.450802	-1.3249	0.12422
Mlxipl	ENSMUSG00000005373	Carbohydrate-responsive element-binding protein	2.07371	0.000374578	1.72878	0.0538906	-0.344933	0.813884
Evpl	ENSMUSG00000034282	Envoplakin	2.07191	0.0293899	0.309673	NA	-1.76223	0.181503
Dok4	ENSMUSG00000040631	Docking protein 4	2.0719	0.00365978	0.452634	0.779032	-1.61927	0.0991811
Hoxc10	ENSMUSG00000022484	Homeobox protein Hox-C10	2.07068	0.0128082	1.17029	NA	-0.900389	NA
Dcun1d4	ENSMUSG00000051674	DCN1-like protein 4 DCN1-like protein	2.07033	0.00395988	0.858202	0.499065	-1.21213	0.301696
Thap4	ENSMUSG00000026279	THAP domain-containing protein 4	2.06951	0.00540532	1.10631	0.378681	-0.963193	0.486648
Cpped1	ENSMUSG00000065979	Serine/threonine-protein phosphatase CPPED1	2.06548	0.00297176	0.0577189	0.982718	-2.00776	0.0207529
Vangl1	ENSMUSG00000027860	Vang-like protein 1	2.06504	0.021574	0.177209	NA	-1.88783	0.11023
Pvrl3	ENSMUSG00000022656	nectin cell adhesion molecule 3	2.06491	0.0216535	1.21569	NA	-0.849216	NA
Ccdc170	ENSMUSG00000019767	coiled-coil domain containing 170	2.06407	0.0642662	0.900474	NA	-1.1636	NA
Tmem231	ENSMUSG00000031951	Transmembrane protein 231	2.06354	0.0124837	0.8097	NA	-1.25384	0.359027
Au021092	ENSMUSG00000051669	UPF0764 protein C16orf89 homolog	2.06192	0.000673811	-0.708638	0.404099	-2.77056	7.8512e-06
Ildr1	ENSMUSG00000022900	Immunoglobulin-like domain-containing receptor 1	2.06045	0.00646756	0.0996869	0.962836	-1.96076	0.0380874
Klhdc8a	ENSMUSG00000042115	Kelch domain-containing protein 8A	2.05894	0.0219231	0.481101	NA	-1.57784	NA
Mapk8ip1	ENSMUSG00000027223	C-Jun-amino-terminal kinase-interacting protein 1	2.05741	0.0057175	0.826077	0.53968	-1.23133	0.310403
Garem	ENSMUSG00000042680	GRB2 associated regulator of MAPK1 subtype 1	2.05574	0.0229213	1.77478	NA	-0.280962	NA
Rab11fip5	ENSMUSG00000051343	Rab11 family-interacting protein 5	2.05469	4.92466e-06	0.877663	0.2134	-1.17703	0.0770228
Slco2a1	ENSMUSG00000032548	Solute carrier organic anion transporter family member Solute carrier organic anion transporter family member 2A1	2.05361	0.0155454	0.501077	NA	-1.55253	0.209908
Slc36a1	ENSMUSG00000020261	Proton-coupled amino acid transporter 1	2.05324	4.35808e-05	1.84789	0.0140905	-0.205356	0.891911
Gstt1	ENSMUSG00000001663	Glutathione S-transferase theta-1	2.05081	1.1752e-09	0.746821	0.164697	-1.30399	0.00300569
Idh2	ENSMUSG00000030541	Isocitrate dehydrogenase [NADP], mitochondrial	2.05069	1.34353e-08	0.853528	0.167493	-1.19716	0.0143655
Rp23-440c1.3			2.04712	0.0410488	2.7081	NA	0.660981	0.812436
Cox7c	ENSMUSG00000017778	Cytochrome c oxidase subunit 7C, mitochondrial	2.04599	5.04324e-06	1.42719	0.0356613	-0.618798	0.469543
Gm11408	ENSMUSG00000083076	predicted gene 11408	2.04513	0.0538956	0.418858	0.903288	-1.62628	0.316299
Uaca	ENSMUSG00000034485	Uveal autoantigen with coiled-coil domains and ankyrin repeats	2.04265	5.91048e-05	0.879334	0.281536	-1.16331	0.134875
Slc22a22	ENSMUSG00000022366	Solute carrier family 22 member 22	2.04211	0.0230125	1.46931	NA	-0.5728	NA
Spint2	ENSMUSG00000074227	Kunitz-type protease inhibitor 2	2.04111	9.59367e-14	0.495876	0.345451	-1.54523	2.40345e-06
Zc2hc1a	ENSMUSG00000043542	Zinc finger C2HC domain-containing protein 1A	2.03995	0.0299381	0.228064	NA	-1.81189	NA
Slc33a1	ENSMUSG00000027822	Acetyl-coenzyme A transporter 1	2.0394	3.75961e-05	0.901051	0.296332	-1.13835	0.126426
Cluh	ENSMUSG00000020741	Clustered mitochondria protein homolog	2.03868	9.99429e-10	1.49292	0.00121725	-0.545763	0.393185
Car5a	ENSMUSG00000025317	Carbonic anhydrase 5A, mitochondrial	2.03741	0.0789672	0.661481	NA	-1.37593	NA
Nadk2	ENSMUSG00000022253	NAD kinase 2, mitochondrial	2.03722	0.000597052	0.791731	0.445292	-1.24549	0.168346
Muc1	ENSMUSG00000042784	Mucin-1	2.03638	0.0228838	-1.23288	0.24041	-3.26926	0.000200416
Pde8a	ENSMUSG00000025584	High affinity cAMP-specific and IBMX-insensitive 3',5'-cyclic phosphodiesterase 8A	2.03573	0.000781716	1.38813	0.14325	-0.647594	0.620578
Gucy1a3	ENSMUSG00000033910	Guanylate cyclase soluble subunit alpha-3	2.03436	0.0235837	0.372744	NA	-1.66162	0.191763
Mfn1	ENSMUSG00000027668	Mitofusin-1	2.03326	0.000195214	1.036	0.225509	-0.997262	0.283116
Edn1	ENSMUSG00000021367	Endothelin-1	2.03272	0.028107	0.205876	NA	-1.82684	NA
Trpc1	ENSMUSG00000032839	Short transient receptor potential channel 1	2.02859	0.0242746	1.45583	NA	-0.57276	NA
Plekha7	ENSMUSG00000045659	Pleckstrin homology domain-containing family A member 7	2.02858	0.023762	0.735897	NA	-1.29268	NA
Ankrd6	ENSMUSG00000040183	Ankyrin repeat domain-containing protein 6	2.02718	0.03302	1.77214	NA	-0.255038	NA
Olfml3	ENSMUSG00000027848	Olfactomedin-like protein 3	2.02609	0.0254324	-0.467363	0.824495	-2.49346	0.0166186
Tmbim6	ENSMUSG00000023010	Bax inhibitor 1	2.02518	9.57441e-11	1.17693	0.0126793	-0.848254	0.0638573
Fam195a	ENSMUSG00000025732	MAPK regulated corepressor interacting protein 2	2.02494	0.00833139	1.60746	0.216203	-0.417478	0.812436
Pcbp4	ENSMUSG00000023495	Poly(rC)-binding protein 4	2.0228	0.000513178	0.92627	0.327707	-1.09653	0.24972
Hmgcs2	ENSMUSG00000027875	Hydroxymethylglutaryl-CoA synthase, mitochondrial	2.02247	4.46399e-07	1.71508	0.00264287	-0.307389	0.7497
P4ha2	ENSMUSG00000018906	Prolyl 4-hydroxylase subunit alpha-2	2.0222	0.0175574	0.368032	NA	-1.65417	0.163954
Rin2	ENSMUSG00000001768	Ras and Rab interactor 2	2.02141	0.00191687	0.826102	0.461908	-1.1953	0.2509
Mgat4b	ENSMUSG00000036620	Alpha-1,3-mannosyl-glycoprotein 4-beta-N-acetylglucosaminyltransferase B	2.02085	7.37861e-09	1.02337	0.0454034	-0.997479	0.0545557
Prnp	ENSMUSG00000079037	Major prion protein	2.02035	1.97487e-05	1.23926	0.104897	-0.781094	0.336824
Crlf1	ENSMUSG00000007888	Cytokine receptor-like factor 1	2.01982	0.0358512	0.966016	NA	-1.0538	NA
1700028j19rik	ENSMUSG00000038782	RIKEN cDNA 1700028J19 gene	2.0196	0.0830883	0.150129	NA	-1.86947	0.256631
Vstm4	ENSMUSG00000050666	V-set and transmembrane domain-containing protein 4	2.01713	0.0379685	0.206095	NA	-1.81103	NA
Fbxw9	ENSMUSG00000008167	F-box and WD-40 domain protein 9	2.01622	0.0056515	0.964274	0.443366	-1.05195	0.407387
Hist1h2bk	ENSMUSG00000062727	Histone H2B type 1-K Histone H2B	2.01505	0.0113559	0.901581	0.577868	-1.11347	0.404137
Caskin2	ENSMUSG00000034471	Caskin-2	2.01417	0.000762505	0.601789	0.606324	-1.41239	0.096634
Mtfr1	ENSMUSG00000027601	Mitochondrial fission regulator 1	2.01363	9.75654e-06	1.1213	0.0990787	-0.892326	0.251871
Ift122	ENSMUSG00000030323	Intraflagellar transport protein 122 homolog	2.0126	0.0271139	0.552074	NA	-1.46052	NA
Cyp4f17	ENSMUSG00000091586	cytochrome P450, family 4, subfamily f, polypeptide 17	2.01255	0.0291906	1.30659	NA	-0.705958	0.725151
Prob1	ENSMUSG00000073600	proline rich basic protein 1	2.01247	0.0600119	1.09479	NA	-0.917687	NA
Sgk1	ENSMUSG00000019970	Serine/threonine-protein kinase Sgk1	2.00794	6.28427e-05	0.694701	0.485459	-1.31324	0.0626126
Gm12338	ENSMUSG00000081485	predicted gene 12338	2.00553	0.0215592	1.47998	0.33319	-0.525553	0.793371
Sim2	ENSMUSG00000062713	Single-minded homolog 2	2.0041	0.0491897	-0.487887	0.834594	-2.49199	0.0354966
Klhl22	ENSMUSG00000022750	Kelch-like protein 22	2.00354	0.00223142	0.920833	0.404127	-1.0827	0.327838
Acot13	ENSMUSG00000006717	Acyl-coenzyme A thioesterase 13	2.00145	0.000415695	0.878451	0.432118	-1.12299	0.195853
Cdc42ep1	ENSMUSG00000049521	Cdc42 effector protein 1	1.99928	0.00104182	0.728475	0.526583	-1.27081	0.165144
Ift43	ENSMUSG00000007867	Intraflagellar transport protein 43 homolog	1.99599	0.000131981	0.96745	0.255881	-1.02854	0.225533
Tfec	ENSMUSG00000029553	Transcription factor EC	1.99428	0.00258031	2.4465	0.0252883	0.452217	0.813884
Thrb	ENSMUSG00000021779	Thyroid hormone receptor beta	1.99349	0.0632744	0.36094	NA	-1.63255	0.306
Pam	ENSMUSG00000026335	Peptidyl-glycine alpha-amidating monooxygenase	1.99329	8.23588e-05	0.675532	0.448811	-1.31776	0.065799
Epb4.1l1	ENSMUSG00000027624	erythrocyte membrane protein band 4.1 like 1	1.99266	0.0254768	0.731933	NA	-1.26073	NA
Nr1d1	ENSMUSG00000020889	Nuclear receptor subfamily 1 group D member 1	1.99262	0.0222468	0.656625	0.759319	-1.336	0.330322
Vwa8	ENSMUSG00000058997	von Willebrand factor A domain-containing protein 8	1.99111	0.000550023	1.30557	0.169807	-0.685536	0.539498
P2ry2	ENSMUSG00000032860	P2Y purinoceptor 2	1.99066	0.049538	-0.04005	NA	-2.03071	0.121015
Ppfibp1	ENSMUSG00000016487	Liprin-beta-1	1.99013	0.000660314	0.760012	0.461623	-1.23012	0.165144
Agmat	ENSMUSG00000040706	Agmatinase, mitochondrial	1.98776	0.0375993	1.36556	NA	-0.622202	NA
Usp20	ENSMUSG00000026854	Ubiquitin carboxyl-terminal hydrolase 20	1.98663	0.00373095	0.904221	0.443297	-1.08241	0.352142
Lhfpl2	ENSMUSG00000045312	LHFPL tetraspan subfamily member 2 protein	1.98557	0.031006	1.14351	NA	-0.842057	NA
Pip4k2c	ENSMUSG00000025417	Phosphatidylinositol 5-phosphate 4-kinase type-2 gamma	1.98552	3.11842e-09	0.543231	0.378466	-1.44229	0.000555571
St14	ENSMUSG00000031995	Suppressor of tumorigenicity 14 protein homolog	1.98426	3.36428e-05	0.0788927	0.958286	-1.90537	0.000666994
Trio	ENSMUSG00000022263	Triple functional domain protein	1.98391	0.00815388	1.42101	NA	-0.562902	0.753492
Manba	ENSMUSG00000028164	Beta-mannosidase	1.98386	0.00106304	0.909077	0.373627	-1.07479	0.283785
Sec14l3	ENSMUSG00000054986	SEC14-like lipid binding 3	1.98351	0.0360601	1.70029	NA	-0.283225	NA
Akr1b8	ENSMUSG00000029762	Aldose reductase-related protein 2	1.98174	0.0112176	-0.899176	0.49524	-2.88092	0.000625824
L1cam	ENSMUSG00000031391	L1 cell adhesion molecule	1.98172	0.0116554	-0.628942	0.628318	-2.61066	0.00169937
Wsb2	ENSMUSG00000029364	WD repeat and SOCS box-containing protein 2	1.98166	3.82869e-06	1.06345	0.117135	-0.91821	0.179463
Spire1	ENSMUSG00000024533	spire type actin nucleation factor 1	1.98163	0.00487331	1.15814	0.325952	-0.823488	0.549278
Scn4b	ENSMUSG00000046480	Sodium channel subunit beta-4	1.98153	0.0271557	1.29961	NA	-0.681922	NA
Id2	ENSMUSG00000020644	DNA-binding protein inhibitor ID-2	1.98066	2.34633e-10	0.970763	0.047074	-1.00989	0.0197893
Dab2ip	ENSMUSG00000026883	Disabled homolog 2-interacting protein	1.98042	0.00804501	0.636742	0.669	-1.34367	0.241013
Fgfrl1	ENSMUSG00000008090	Fibroblast growth factor receptor-like 1	1.97978	0.00254818	1.29643	0.218618	-0.683347	0.623924
H2afy2	ENSMUSG00000020086	Core histone macro-H2A.2	1.97905	0.0342694	0.568368	NA	-1.41068	NA
Cyb5a	ENSMUSG00000024646	Cytochrome b5	1.97759	2.13438e-09	1.0734	0.0352863	-0.904196	0.0609131
Cnnm2	ENSMUSG00000064105	Metal transporter CNNM2	1.9767	0.00575169	1.20718	0.303993	-0.769525	0.598602
Frrs1	ENSMUSG00000033386	Ferric-chelate reductase 1	1.9755	0.0312709	1.40364	NA	-0.571856	NA
Gm15889	ENSMUSG00000089712	predicted gene 15889	1.97529	0.059811	1.24648	NA	-0.728811	NA
Slc30a9	ENSMUSG00000029221	Zinc transporter 9	1.97488	2.06917e-05	1.00551	0.161505	-0.969364	0.199691
Aldh9a1	ENSMUSG00000026687	4-trimethylaminobutyraldehyde dehydrogenase	1.97483	2.90637e-08	1.28074	0.0150397	-0.694088	0.247707
B3galnt1	ENSMUSG00000043300	UDP-GalNAc:beta-1,3-N-acetylgalactosaminyltransferase 1	1.9716	0.0196875	0.696709	0.696143	-1.27489	0.347192
Tmem106b	ENSMUSG00000029571	Transmembrane protein 106B	1.9703	7.3421e-06	0.61052	0.458359	-1.35978	0.0212428
Cat	ENSMUSG00000027187	Catalase	1.9692	3.10566e-07	1.28889	0.0283192	-0.680308	0.298107
Ctnna1	ENSMUSG00000037815	Catenin alpha-1	1.96769	1.03793e-09	0.375942	0.597932	-1.59175	3.96068e-05
Hoxb6	ENSMUSG00000000690	Homeobox protein Hox-B6	1.96753	0.0396759	0.339304	NA	-1.62822	NA
2610034b18rik	ENSMUSG00000039043	actin-related protein 2/3 complex inhibitor	1.96637	0.000417328	0.258526	0.859	-1.70784	0.0145259
H6pd	ENSMUSG00000028980	GDH/6PGL endoplasmic bifunctional protein	1.96584	3.92144e-06	0.703797	0.373698	-1.26204	0.0315159
Ankrd13c	ENSMUSG00000039988	Ankyrin repeat domain-containing protein 13C	1.96501	9.12544e-05	1.59046	0.0347854	-0.374555	0.76682
Dstn	ENSMUSG00000015932	Destrin	1.96341	2.2792e-10	0.293621	0.706081	-1.66979	4.94851e-06
Thpo	ENSMUSG00000022847	Thrombopoietin	1.9634	0.0348487	1.11461	NA	-0.848793	NA
St3gal3	ENSMUSG00000028538	CMP-N-acetylneuraminate-beta-1,4-galactoside alpha-2,3-sialyltransferase	1.96303	2.28545e-05	1.62423	0.0175109	-0.338804	0.779371
Jmjd8	ENSMUSG00000025736	JmjC domain-containing protein 8	1.96198	0.000212492	1.13839	0.183226	-0.82359	0.386946
Il17rc	ENSMUSG00000030281	Interleukin-17 receptor C	1.96176	0.00949517	0.121646	0.956044	-1.84012	0.0552759
Phyh	ENSMUSG00000026664	Phytanoyl-CoA dioxygenase, peroxisomal	1.96044	6.29558e-07	1.1163	0.0762556	-0.844136	0.172023
Cdh3	ENSMUSG00000061048	Cadherin-3	1.95996	0.0396654	0.713989	NA	-1.24597	NA
Nudt4	ENSMUSG00000020029	Diphosphoinositol polyphosphate phosphohydrolase 2	1.95967	2.70733e-05	0.290418	0.839348	-1.66925	0.00464543
C1rl	ENSMUSG00000038527	Complement C1r subcomponent-like protein	1.9589	0.0062229	0.954709	0.4515	-1.00419	0.423612
Ptprd	ENSMUSG00000028399	Receptor-type tyrosine-protein phosphatase delta	1.95214	0.0418089	0.635972	NA	-1.31617	NA
Rhbdf1	ENSMUSG00000020282	Inactive rhomboid protein 1	1.95208	0.00120836	0.80389	0.443132	-1.14819	0.230512
Mfap2	ENSMUSG00000060572	microfibrillar-associated protein 2	1.95167	0.0361656	0.390281	NA	-1.56139	0.251392
Arrdc3	ENSMUSG00000074794	Arrestin domain-containing protein 3	1.95033	0.00546593	0.316128	0.859	-1.6342	0.0822637
Lrp6	ENSMUSG00000030201	Low-density lipoprotein receptor-related protein Low-density lipoprotein receptor-related protein 6	1.95028	0.00443964	0.91076	0.470044	-1.03952	0.371438
Atf3	ENSMUSG00000026628	Cyclic AMP-dependent transcription factor ATF-3	1.94951	0.0202246	0.960841	0.571634	-0.988664	0.509996
Gm15494_1			1.94688	0.0634693	1.03321	NA	-0.913666	NA
Fam63a	ENSMUSG00000038712	MINDY lysine 48 deubiquitinase 1	1.9467	7.14074e-05	0.689229	0.417036	-1.25747	0.0728943
Frk	ENSMUSG00000019779	Tyrosine-protein kinase FRK	1.94667	0.0389741	0.345153	NA	-1.60152	NA
Gpc1	ENSMUSG00000034220	Glypican-1	1.94661	0.0104947	1.17124	0.378466	-0.775369	0.609964
Nit2	ENSMUSG00000022751	Omega-amidase NIT2	1.94563	5.47027e-08	1.26531	0.0140512	-0.680318	0.2834
Stbd1	ENSMUSG00000047963	Starch-binding domain-containing protein 1	1.94411	0.0428447	1.11527	NA	-0.828834	NA
Aldh2	ENSMUSG00000029455	Aldehyde dehydrogenase, mitochondrial	1.94323	8.31451e-09	1.60744	0.000639276	-0.335795	0.64741
Gm15264	ENSMUSG00000081355	predicted gene 15264	1.94189	0.0431502	1.68664	NA	-0.25525	NA
Pls3	ENSMUSG00000016382	Plastin-3	1.94152	0.000265003	0.0334232	0.986358	-1.90809	0.00237589
Nr1d2	ENSMUSG00000021775	Nuclear receptor subfamily 1 group D member 2	1.94145	0.00547115	0.748328	0.580933	-1.19312	0.283228
Gm22750	ENSMUSG00000076030	predicted gene, 22750	1.93951	0.0367009	1.65176	0.302808	-0.28775	0.90766
Tns2	ENSMUSG00000037003	Tensin-2	1.93739	0.000159399	0.768933	0.382141	-1.16846	0.129112
Gyltl1b	ENSMUSG00000040434	LARGE xylosyl- and glucuronyltransferase 2	1.93712	0.0331867	0.862812	NA	-1.0743	NA
Fpgs	ENSMUSG00000009566	Folylpolyglutamate synthase, mitochondrial	1.93676	0.000229626	0.959885	0.263629	-0.976871	0.261727
Nudt12	ENSMUSG00000024228	Peroxisomal NADH pyrophosphatase NUDT12	1.93557	0.0354453	1.6777	NA	-0.25787	NA
Col4a1	ENSMUSG00000031502	Collagen alpha-1(IV) chain	1.93484	0.000371879	0.940543	0.355023	-0.994299	0.24972
Lypd2	ENSMUSG00000022595	Ly6/PLAUR domain-containing protein 2	1.93463	0.056311	-1.47995	0.24159	-3.41458	0.000673169
Alas1	ENSMUSG00000032786	5-aminolevulinate synthase, nonspecific, mitochondrial 5-aminolevulinate synthase	1.93295	9.86485e-08	1.12981	0.0383507	-0.80314	0.167671
Ryk	ENSMUSG00000032547	Tyrosine-protein kinase RYK	1.93279	0.000787828	0.078299	0.96325	-1.85449	0.00719568
Prlr	ENSMUSG00000005268	Prolactin receptor	1.93201	0.0510812	1.02751	NA	-0.904499	NA
Ghdc	ENSMUSG00000017747	GH3 domain-containing protein	1.93059	0.00184981	0.675569	0.580933	-1.25502	0.176694
Pdgfb	ENSMUSG00000000489	Platelet-derived growth factor subunit B	1.92939	0.00216486	0.705968	0.592548	-1.22342	0.199825
Lrrc66	ENSMUSG00000067206	Leucine-rich repeat-containing protein 66	1.92823	0.0963787	0.554288	NA	-1.37394	NA
Nr1i2	ENSMUSG00000022809	Nuclear receptor subfamily 1 group I member 2	1.92714	0.0361916	1.05705	NA	-0.870092	NA
Lmbrd2	ENSMUSG00000039704	LMBR1 domain-containing protein 2	1.92643	0.0909922	0.762479	NA	-1.16395	NA
Reps2	ENSMUSG00000040855	RalBP1-associated Eps domain-containing protein 2	1.92632	0.0358512	1.66821	NA	-0.258109	NA
Bcl2l1	ENSMUSG00000007659	Bcl-2-like protein 1	1.92419	4.35577e-06	0.495784	0.553114	-1.42841	0.00814442
C1qtnf5	ENSMUSG00000079592	Complement C1q tumor necrosis factor-related protein 5 Membrane frizzled-related protein	1.92086	0.0562984	1.65995	NA	-0.260911	NA
Pax2	ENSMUSG00000004231	Paired box protein Pax-2	1.919	0.0390963	1.06467	NA	-0.854324	NA
Farp2	ENSMUSG00000034066	FERM, ARHGEF and pleckstrin domain-containing protein 2	1.91761	0.0447485	1.29692	NA	-0.620688	NA
Fblim1	ENSMUSG00000006219	Filamin-binding LIM protein 1	1.91748	0.0162773	0.251353	0.916776	-1.66613	0.127413
Ank3	ENSMUSG00000069601	Ankyrin-3	1.91682	0.0479785	0.599853	NA	-1.31696	NA
Loxl1	ENSMUSG00000032334	Lysyl oxidase homolog 1	1.91578	0.0348887	1.05183	NA	-0.863947	0.623924
Baiap2	ENSMUSG00000025372	Brain-specific angiogenesis inhibitor 1-associated protein 2	1.9154	0.000236721	1.02377	0.218444	-0.891626	0.325329
Ai854703	ENSMUSG00000053297	expressed sequence AI854703	1.91338	0.0370724	2.06204	NA	0.148661	NA
Gls	ENSMUSG00000026103	Glutaminase kidney isoform, mitochondrial	1.91228	0.00138436	0.70403	0.533191	-1.20825	0.181503
Coprs	ENSMUSG00000031458	Coordinator of PRMT5 and differentiation stimulator	1.91054	0.000206416	0.457237	0.702315	-1.4533	0.0350542
Kctd1	ENSMUSG00000036225	BTB/POZ domain-containing protein KCTD1	1.90968	0.00274499	0.495524	0.721414	-1.41416	0.117336
Thbd	ENSMUSG00000074743	Thrombomodulin	1.90967	0.00123804	0.923104	0.37416	-0.986563	0.31964
Pxdn	ENSMUSG00000020674	Peroxidasin homolog	1.90959	0.0373992	1.28004	NA	-0.629552	NA
Bhlhe40	ENSMUSG00000030103	Class E basic helix-loop-helix protein 40	1.90888	1.56732e-05	0.662531	0.438508	-1.24635	0.0416047
Ahcy	ENSMUSG00000027597	Adenosylhomocysteinase	1.90857	2.44038e-05	1.10425	0.135778	-0.804322	0.289732
Tmem144	ENSMUSG00000027956	Transmembrane protein 144	1.90784	0.0396538	0.823245	NA	-1.0846	NA
Lgalsl	ENSMUSG00000042363	Galectin-related protein	1.90412	0.0106907	1.12372	0.382141	-0.7804	0.599248
B230118h07rik	ENSMUSG00000027165	Uncharacterized protein C11orf74 homolog	1.90157	0.0294926	1.03497	NA	-0.866605	NA
Ttc8	ENSMUSG00000021013	Tetratricopeptide repeat protein 8	1.90154	0.027732	0.664442	NA	-1.2371	NA
Tmem207	ENSMUSG00000091972	Transmembrane protein 207	1.89977	0.144972	-0.455336	NA	-2.35511	0.156843
Pacsin3	ENSMUSG00000027257	Protein kinase C and casein kinase II substrate protein 3	1.89918	0.0349163	0.052094	NA	-1.84708	NA
Nccrp1	ENSMUSG00000047586	F-box only protein 50	1.89911	0.133785	-0.112175	NA	-2.01129	0.247437
Ccs	ENSMUSG00000034108	Copper chaperone for superoxide dismutase	1.89851	2.24621e-06	1.35344	0.0249901	-0.545066	0.475219
Top1mt	ENSMUSG00000000934	DNA topoisomerase I, mitochondrial	1.89819	5.66841e-05	1.10912	0.125369	-0.789069	0.352269
Mir22hg	ENSMUSG00000085148	Mir22 host gene (non-protein coding)	1.89634	0.0484174	1.32781	NA	-0.568535	NA
Wasl	ENSMUSG00000029684	Neural Wiskott-Aldrich syndrome protein	1.89624	0.000880352	0.304145	0.835731	-1.59209	0.0312028
H1f0	ENSMUSG00000096210	Histone H1.0	1.8962	1.80652e-08	0.337508	0.672881	-1.55869	0.000128765
Tex2	ENSMUSG00000040548	Testis-expressed protein 2	1.89584	0.000984562	1.97019	0.0300691	0.0743421	0.967107
Galns	ENSMUSG00000015027	N-acetylgalactosamine-6-sulfatase	1.89388	0.000294132	0.987086	0.265926	-0.90679	0.300829
Tmem205	ENSMUSG00000040883	Transmembrane protein 205	1.89371	0.00316099	1.39711	0.194534	-0.496595	0.717849
Sqle	ENSMUSG00000022351	Squalene monooxygenase	1.89351	0.000927426	1.04548	0.266353	-0.848035	0.407659
Fads1	ENSMUSG00000010663	Fatty acid desaturase 1	1.8917	3.01691e-07	0.772044	0.191836	-1.11966	0.0313461
Tead3	ENSMUSG00000002249	Transcriptional enhancer factor TEF-5	1.89141	0.0356414	-0.182144	NA	-2.07355	0.0545557
Efna1	ENSMUSG00000027954	Ephrin-A1	1.8896	0.00231013	0.00688425	0.996297	-1.88271	0.0114474
Kazn	ENSMUSG00000040606	Kazrin	1.88825	0.0390685	0.459897	NA	-1.42835	NA
Fam129b	ENSMUSG00000026796	Niban-like protein 1	1.88824	0.00112332	-0.432914	0.720157	-2.32116	0.000241895
Palld	ENSMUSG00000058056	Palladin	1.88544	0.0403065	0.830351	NA	-1.05509	NA
Akap12	ENSMUSG00000038587	A-kinase anchor protein 12	1.88353	0.00512114	0.431613	0.792139	-1.45192	0.124909
Slc11a2	ENSMUSG00000023030	Natural resistance-associated macrophage protein 2	1.88217	0.000754275	1.05749	0.240941	-0.824681	0.419196
Serpinb8	ENSMUSG00000026315	Serpin B8	1.88137	0.0454387	0.77497	NA	-1.1064	NA
Ndufaf6	ENSMUSG00000050323	NADH dehydrogenase (ubiquinone) complex I, assembly factor 6	1.88121	0.000579313	1.59848	0.0583674	-0.282731	0.849264
Ccdc107	ENSMUSG00000028461	Coiled-coil domain-containing protein 107	1.88086	2.41553e-05	1.30056	0.0609005	-0.580304	0.491565
Slc25a25	ENSMUSG00000026819	Calcium-binding mitochondrial carrier protein SCaMC-2	1.87853	0.00110892	1.09008	0.265249	-0.788442	0.4547
Lpp	ENSMUSG00000033306	Lipoma-preferred partner homolog	1.87781	0.0155994	0.959559	NA	-0.918253	0.528536
Ampd3	ENSMUSG00000005686	AMP deaminase 3 AMP deaminase	1.87561	0.0409815	0.15675	NA	-1.71886	NA
Gm10080	ENSMUSG00000060467	predicted gene 10080	1.87542	0.0682109	1.18174	0.571492	-0.693677	0.741272
Tmem254a	ENSMUSG00000072676	Transmembrane protein 254c Transmembrane protein 254 Transmembrane protein 254b	1.87475	0.00442274	0.810447	0.485748	-1.06431	0.331543
Ankib1	ENSMUSG00000040351	Ankyrin repeat and IBR domain-containing protein 1	1.87222	0.000856627	1.08878	0.240583	-0.78344	0.452844
Fam20b	ENSMUSG00000033557	Glycosaminoglycan xylosylkinase	1.87208	0.000314422	0.553836	0.593912	-1.31824	0.0690989
Grb10	ENSMUSG00000020176	Growth factor receptor-bound protein 10	1.87032	0.0464223	0.822381	NA	-1.04794	NA
Tcaf1	ENSMUSG00000036667	TRPM8 channel-associated factor 1	1.86924	0.0457142	1.03641	NA	-0.832837	NA
Spats2	ENSMUSG00000051934	Spermatogenesis-associated serine-rich protein 2	1.86914	0.0330209	0.826122	NA	-1.04302	NA
Mansc4	ENSMUSG00000072662	MANSC domain-containing protein 4	1.86594	0.0368184	0.585284	NA	-1.28066	0.368386
Dhrs3	ENSMUSG00000066026	Short-chain dehydrogenase/reductase 3	1.86563	2.79017e-07	0.875513	0.139779	-0.990115	0.060733
Hgsnat	ENSMUSG00000037260	Heparan-alpha-glucosaminide N-acetyltransferase	1.86544	0.000254283	0.445959	0.689947	-1.41948	0.0374065
Asah2	ENSMUSG00000024887	Neutral ceramidase	1.86308	0.0123749	1.66647	NA	-0.1966	0.930925
Dusp14	ENSMUSG00000018648	Dual specificity protein phosphatase 14	1.86091	0.000664764	0.787638	0.402574	-1.07327	0.213121
Dbt	ENSMUSG00000000340	Lipoamide acyltransferase component of branched-chain alpha-keto acid dehydrogenase complex, mitochondrial	1.85923	0.00028494	1.37405	0.0857997	-0.485187	0.660982
Tjp1	ENSMUSG00000030516	Tight junction protein ZO-1	1.85923	0.0106314	0.183408	0.933733	-1.67582	0.0788699
Gm21685	ENSMUSG00000022066	ectonucleoside triphosphate diphosphohydrolase 4B	1.85901	0.0335896	1.21763	NA	-0.641386	NA
Pctp	ENSMUSG00000020553	phosphatidylcholine transfer protein	1.85546	0.00472808	1.44633	0.177085	-0.409125	0.805473
Nfs1	ENSMUSG00000027618	Cysteine desulfurase, mitochondrial	1.85511	2.31783e-06	1.11559	0.0576516	-0.73952	0.27923
Akr1a1	ENSMUSG00000028692	Alcohol dehydrogenase [NADP(+)]	1.85092	4.28582e-27	1.17637	1.7867e-07	-0.674545	0.00402738
Laptm4b	ENSMUSG00000022257	Lysosomal-associated transmembrane protein 4B	1.85085	6.10098e-07	0.680081	0.308143	-1.17077	0.0203094
Col4a2	ENSMUSG00000031503	Collagen alpha-2(IV) chain	1.85017	0.00776584	0.977677	0.473883	-0.872494	0.476036
Acp6	ENSMUSG00000028093	Lysophosphatidic acid phosphatase type 6	1.84902	0.000553822	1.04466	0.237142	-0.804357	0.400839
Ext1	ENSMUSG00000061731	Exostosin-1	1.84802	0.00406387	0.0173694	0.992948	-1.83065	0.0196831
Gatsl2	ENSMUSG00000015944	Cytosolic arginine sensor for mTORC1 subunit 2	1.8478	0.0035729	0.831318	0.461623	-1.01648	0.338294
Tmem106a	ENSMUSG00000034947	Transmembrane protein 106A	1.84753	3.16886e-08	1.11121	0.0202731	-0.736324	0.185505
Fabp7	ENSMUSG00000019874	Fatty acid-binding protein, brain	1.84703	0.0545232	1.59091	NA	-0.256122	NA
Rergl	ENSMUSG00000092164	RERG/RAS-like	1.84703	0.060701	1.0256	NA	-0.821435	NA
Rasd1	ENSMUSG00000049892	Dexamethasone-induced Ras-related protein 1	1.84562	0.0244862	0.554377	0.774888	-1.29124	0.309782
Adamts5	ENSMUSG00000022894	A disintegrin and metalloproteinase with thrombospondin motifs 5	1.84283	0.0609983	1.02117	NA	-0.821663	NA
Tlcd1	ENSMUSG00000019437	Calfacilitin	1.84163	0.0357583	0.969779	NA	-0.871853	NA
Myh14	ENSMUSG00000030739	Myosin-14	1.84076	0.0519994	0.545467	NA	-1.29529	NA
Nacc2	ENSMUSG00000026932	Nucleus accumbens-associated protein 2	1.84058	0.00654532	0.971336	0.408361	-0.869248	0.486548
Sox4	ENSMUSG00000076431	Transcription factor SOX-4	1.84039	0.0502665	-0.771018	0.631393	-2.6114	0.00993311
Apoo	ENSMUSG00000079508	MICOS complex subunit Mic26	1.83931	0.00398202	0.808856	0.540047	-1.03046	0.319081
Lzts2	ENSMUSG00000035342	Leucine zipper putative tumor suppressor 2	1.83729	0.00122857	0.0850611	0.96118	-1.75223	0.0113933
Shd	ENSMUSG00000039154	SH2 domain-containing adapter protein D	1.83721	0.0560438	1.21737	NA	-0.61984	NA
Grina	ENSMUSG00000022564	Protein lifeguard 1	1.8369	3.64191e-07	1.15574	0.0387292	-0.681156	0.253471
Zdhhc9	ENSMUSG00000036985	Palmitoyltransferase ZDHHC9	1.83496	0.00226819	0.924016	0.366115	-0.910946	0.386946
Pex7	ENSMUSG00000020003	Peroxisomal targeting signal 2 receptor	1.83489	3.50953e-05	0.951548	0.177491	-0.883347	0.226479
Tgoln1	ENSMUSG00000056429	Trans-Golgi network integral membrane protein 2 Trans-Golgi network integral membrane protein 1	1.83486	2.11417e-07	1.03213	0.0615214	-0.802734	0.146988
Spsb2	ENSMUSG00000038451	SPRY domain-containing SOCS box protein 2	1.83271	0.00220553	0.375213	0.79961	-1.45749	0.0726169
Zfyve9	ENSMUSG00000034557	zinc finger, FYVE domain containing 9	1.83249	0.0405969	0.924424	NA	-0.908071	NA
Tax1bp3	ENSMUSG00000040158	Tax1-binding protein 3	1.83133	1.74255e-06	0.462725	0.54921	-1.3686	0.0050723
Shisa4	ENSMUSG00000041889	Protein shisa-4	1.8308	0.0439539	0.627995	NA	-1.2028	0.417372
Fkbp9	ENSMUSG00000029781	Peptidyl-prolyl cis-trans isomerase FKBP9	1.82778	9.68797e-08	1.1247	0.022353	-0.70308	0.235482
Luzp1	ENSMUSG00000001089	Leucine zipper protein 1	1.82728	0.00931627	0.760672	0.562695	-1.06661	0.363493
Suox	ENSMUSG00000049858	Sulfite oxidase, mitochondrial	1.82711	0.000682455	0.66241	0.515149	-1.1647	0.146325
Akap1	ENSMUSG00000018428	A-kinase anchor protein 1, mitochondrial	1.82697	0.000519426	0.877703	0.338066	-0.949267	0.270268
Aspg	ENSMUSG00000037686	60 kDa lysophospholipase	1.82694	0.0329425	2.22001	0.115635	0.393071	0.865152
Slco4a1	ENSMUSG00000038963	Solute carrier organic anion transporter family member 4A1	1.82509	0.034154	-0.419816	NA	-2.2449	0.0205221
Ctsl	ENSMUSG00000021477	Cathepsin L1	1.82433	6.86149e-06	0.812713	0.272855	-1.01161	0.0856786
Dmxl2	ENSMUSG00000041268	DmX-like protein 2	1.82379	0.0509064	1.56572	NA	-0.258072	NA
Mcfd2	ENSMUSG00000024150	Multiple coagulation factor deficiency protein 2 homolog	1.82375	1.54258e-12	1.14109	0.00136882	-0.682657	0.0903692
Anks6	ENSMUSG00000066191	Ankyrin repeat and SAM domain-containing protein 6	1.8227	0.0624924	1.53896	NA	-0.283739	NA
Steap3	ENSMUSG00000026389	Metalloreductase STEAP3	1.82126	0.0124303	1.43205	0.240583	-0.389211	0.83292
Hspa12a	ENSMUSG00000025092	Heat shock 70 kDa protein 12A	1.81934	0.0362123	1.18115	NA	-0.638182	NA
St5	ENSMUSG00000031024	Suppression of tumorigenicity 5 protein	1.81696	0.00128883	0.195117	0.902795	-1.62184	0.0221201
Tmem63b	ENSMUSG00000036026	CSC1-like protein 2	1.81657	0.000565823	0.939267	0.275285	-0.877305	0.335327
Lrba	ENSMUSG00000028080	Lipopolysaccharide-responsive and beige-like anchor protein	1.81547	0.0424589	0.560451	NA	-1.25501	0.378036
Net1	ENSMUSG00000021215	Neuroepithelial cell-transforming gene 1 protein	1.81468	2.15016e-06	0.662068	0.322182	-1.15261	0.0292756
Sgsm2	ENSMUSG00000038351	Small G protein signaling modulator 2	1.81457	0.0504438	0.960252	NA	-0.854321	NA
2310022b05rik	ENSMUSG00000031983	Uncharacterized protein C1orf198 homolog	1.81346	0.000744399	0.315437	0.824495	-1.49803	0.0332801
Afap1	ENSMUSG00000029094	Actin filament-associated protein 1	1.81277	0.0437924	1.14297	NA	-0.669799	NA
Cdc42bpa	ENSMUSG00000026490	Serine/threonine-protein kinase MRCK alpha	1.81253	0.0512459	1.21866	NA	-0.593871	NA
Dhrs13	ENSMUSG00000020834	Dehydrogenase/reductase SDR family member 13	1.81248	0.0516298	0.953213	NA	-0.859268	NA
Pomgnt2	ENSMUSG00000066235	Protein O-linked-mannose beta-1,4-N-acetylglucosaminyltransferase 2	1.81222	0.0536845	0.513756	NA	-1.29847	NA
Fzd6	ENSMUSG00000022297	Frizzled-6	1.81109	0.0482457	0.219728	NA	-1.59136	NA
Hnmt	ENSMUSG00000026986	Histamine N-methyltransferase	1.81092	0.0493022	-0.350378	NA	-2.1613	0.0424917
Rsph9	ENSMUSG00000023966	Radial spoke head protein 9 homolog	1.81051	0.051646	0.976042	NA	-0.834472	NA
Dsp	ENSMUSG00000054889	Desmoplakin	1.81045	0.050272	-0.561504	NA	-2.37195	0.019673
Smim3	ENSMUSG00000038059	Small integral membrane protein 3	1.80978	0.0195837	0.311116	0.885004	-1.49866	0.165144
Fstl3	ENSMUSG00000020325	Follistatin-related protein 3	1.80954	0.0539217	0.735388	NA	-1.07415	NA
Comt	ENSMUSG00000000326	Catechol O-methyltransferase	1.80932	2.0432e-05	1.40291	0.0294792	-0.406415	0.639501
Smad3	ENSMUSG00000032402	Mothers against decapentaplegic homolog 3	1.80874	0.000463902	0.727809	0.419257	-1.08093	0.171753
2300009a05rik	ENSMUSG00000032403	Uncharacterized protein C15orf61 homolog	1.80814	0.00111783	0.485865	0.689844	-1.32227	0.0886781
Abca13	ENSMUSG00000004668	ATP-binding cassette sub-family A member 13	1.80751	0.112721	0.6459	NA	-1.16161	NA
Slc16a5	ENSMUSG00000045775	Monocarboxylate transporter 6	1.80731	0.0633753	0.164267	NA	-1.64304	NA
Habp4	ENSMUSG00000021476	Intracellular hyaluronan-binding protein 4	1.80711	1.55116e-05	0.689086	0.333385	-1.11803	0.060954
Tmem9	ENSMUSG00000026411	Transmembrane protein 9	1.80682	2.5544e-06	1.2497	0.025537	-0.55712	0.46785
Cdh6	ENSMUSG00000039385	Cadherin-6	1.80679	0.0567887	0.187188	NA	-1.61961	NA
Scoc	ENSMUSG00000063253	Short coiled-coil protein	1.80578	0.000744399	0.847729	0.377072	-0.958046	0.269768
Pcbp3	ENSMUSG00000001120	Poly(rC)-binding protein 3	1.80286	0.028263	0.722457	NA	-1.0804	0.440345
Btd	ENSMUSG00000021900	Biotinidase	1.80226	8.3548e-07	1.07823	0.0492962	-0.724025	0.244344
Cav2	ENSMUSG00000000058	Caveolin-2 Caveolin	1.80218	0.0562133	0.693116	0.764738	-1.10906	0.48911
Map4k3	ENSMUSG00000024242	Mitogen-activated protein kinase kinase kinase kinase 3	1.79838	0.00146438	0.175694	0.916867	-1.62268	0.0228042
As3mt	ENSMUSG00000003559	Arsenite methyltransferase	1.79832	1.72226e-07	1.00976	0.0488754	-0.788554	0.153085
Tm4sf1	ENSMUSG00000027800	Transmembrane 4 L6 family member 1	1.79828	0.00187646	0.492817	0.709451	-1.30546	0.111544
Dpyd	ENSMUSG00000033308	Dihydropyrimidine dehydrogenase [NADP(+)]	1.79665	NA	1.94554	NA	0.148888	NA
Tcaim	ENSMUSG00000046603	T-cell activation inhibitor, mitochondrial	1.7959	0.00745202	1.34543	0.224528	-0.450469	0.783949
Plekhh1	ENSMUSG00000060716	Pleckstrin homology domain-containing family H member 1	1.79561	0.0619824	1.17665	NA	-0.61896	NA
Tmem64	ENSMUSG00000043252	Transmembrane protein 64	1.79557	0.000404046	0.663589	0.495698	-1.13198	0.131664
Plscr1	ENSMUSG00000032369	Phospholipid scramblase 1	1.79555	5.58887e-05	0.592438	0.506001	-1.20311	0.0523247
Adgrl2	ENSMUSG00000028184	adhesion G protein-coupled receptor L2	1.7951	0.040025	0.721716	NA	-1.07338	NA
Snx24	ENSMUSG00000024535	Sorting nexin-24	1.7944	0.0112781	0.302211	0.869959	-1.49219	0.124318
Fech	ENSMUSG00000024588	Ferrochelatase	1.79236	2.74403e-07	0.769524	0.169261	-1.02284	0.0393043
Aldoc	ENSMUSG00000017390	Fructose-bisphosphate aldolase C	1.79153	0.0844936	-0.512314	0.833265	-2.30384	0.0604079
Mthfd1	ENSMUSG00000021048	C-1-tetrahydrofolate synthase, cytoplasmic	1.79047	0.000202845	1.03482	0.211525	-0.755648	0.360824
Slc19a2	ENSMUSG00000040918	Thiamine transporter 1	1.78616	0.0556246	0.716492	NA	-1.06967	NA
Arl4d	ENSMUSG00000034936	ADP-ribosylation factor-like protein 4D	1.78555	0.0185284	-0.411857	0.817221	-2.19741	0.0106485
Osr2	ENSMUSG00000022330	Protein odd-skipped-related 2	1.78494	0.0576039	0.951094	NA	-0.833847	NA
Ctnnal1	ENSMUSG00000038816	Alpha-catulin	1.78467	0.0552549	0.347317	NA	-1.43736	NA
Stxbp6	ENSMUSG00000046314	syntaxin binding protein 6 (amisyn)	1.78445	0.0584402	0.735085	NA	-1.04936	NA
Clca3a1	ENSMUSG00000056025	Calcium-activated chloride channel regulator 3A-1	1.78353	0.0463892	0.883087	0.653843	-0.90044	0.580384
Clpx	ENSMUSG00000015357	ATP-dependent Clp protease ATP-binding subunit clpX-like, mitochondrial	1.78231	2.98866e-06	0.978767	0.0961914	-0.803546	0.196475
Zswim7	ENSMUSG00000014243	Zinc finger SWIM domain-containing protein 7	1.78219	0.00105066	1.04903	0.244505	-0.733158	0.472956
Pgrmc1	ENSMUSG00000006373	Membrane-associated progesterone receptor component 1	1.78212	3.25383e-06	0.895379	0.168599	-0.886736	0.126623
Gde1	ENSMUSG00000033917	Glycerophosphodiester phosphodiesterase 1	1.78155	7.61569e-07	1.36608	0.00961809	-0.41547	0.570763
Per2	ENSMUSG00000055866	Period circadian protein homolog 2	1.78037	0.0496916	1.04206	NA	-0.738312	NA
Cald1	ENSMUSG00000029761	caldesmon 1	1.78021	0.00562244	0.138391	0.950793	-1.64182	0.050429
Rab38	ENSMUSG00000030559	Ras-related protein Rab-38	1.77468	0.02813	0.51214	0.80244	-1.26254	0.311221
Rnf11	ENSMUSG00000028557	RING finger protein 11	1.77458	3.94381e-05	0.833903	0.25255	-0.940675	0.158219
Slc30a2	ENSMUSG00000028836	Zinc transporter 2	1.77414	0.0685216	1.92326	NA	0.149118	NA
Lrrk2	ENSMUSG00000036273	Leucine-rich repeat serine/threonine-protein kinase 2	1.77372	0.0107097	1.04846	0.399526	-0.725267	0.591289
Tpi1	ENSMUSG00000023456	Triosephosphate isomerase	1.77354	1.67758e-07	0.707966	0.251502	-1.06557	0.021012
Klhl3	ENSMUSG00000014164	Kelch-like protein 3	1.77319	0.0751687	1.15023	NA	-0.622959	NA
Megf8	ENSMUSG00000045039	Multiple epidermal growth factor-like domains protein 8	1.77179	0.0244862	0.685043	NA	-1.08675	0.405715
Hsd17b7	ENSMUSG00000026675	3-keto-steroid reductase	1.77136	0.0361454	1.04196	NA	-0.729402	NA
C8g	ENSMUSG00000015083	Complement component C8 gamma chain	1.77056	0.0723939	1.91982	NA	0.14926	NA
Cxxc5	ENSMUSG00000046668	CXXC-type zinc finger protein 5	1.76978	2.28085e-06	0.532626	0.443132	-1.23716	0.0121932
Pcyt1a	ENSMUSG00000005615	Choline-phosphate cytidylyltransferase A	1.76932	0.00346238	0.943485	0.363668	-0.825832	0.456087
Hsd17b4	ENSMUSG00000024507	Peroxisomal multifunctional enzyme type 2	1.76874	7.10492e-07	0.990792	0.0760216	-0.777944	0.169871
Lap3	ENSMUSG00000039682	Cytosol aminopeptidase	1.76702	1.7925e-11	1.09459	0.00325718	-0.672423	0.0990593
Ift81	ENSMUSG00000029469	Intraflagellar transport protein 81 homolog	1.76488	0.0668117	1.19434	NA	-0.57054	NA
Kidins220	ENSMUSG00000036333	kinase D-interacting substrate 220	1.76486	3.20864e-05	0.775507	0.297541	-0.989357	0.119364
Agpat9	ENSMUSG00000029314	glycerol-3-phosphate acyltransferase 3	1.76086	0.0275006	1.22171	NA	-0.539158	0.770628
Uxs1	ENSMUSG00000057363	UDP-glucuronic acid decarboxylase 1	1.75937	0.000623668	0.823305	0.343329	-0.936066	0.267481
Hook1	ENSMUSG00000028572	Protein Hook homolog 1	1.75918	0.0359564	0.844631	NA	-0.914552	NA
Maged2	ENSMUSG00000025268	melanoma antigen, family D, 2	1.75782	0.001008	0.769883	0.416762	-0.987941	0.249233
0610009b22rik	ENSMUSG00000007777	Trafficking protein particle complex subunit 2	1.75773	0.00078511	0.404024	0.766812	-1.3537	0.0576381
Fdx1	ENSMUSG00000032051	Adrenodoxin, mitochondrial	1.75623	0.00361961	0.343082	0.843534	-1.41315	0.0899863
5730559c18rik	ENSMUSG00000041605	Innate immunity activator protein	1.75341	0.0707911	0.899094	NA	-0.854312	NA
Tmem38a	ENSMUSG00000031791	Trimeric intracellular cation channel type A	1.75296	0.0284937	0.542867	0.769082	-1.2101	0.333915
Chac1	ENSMUSG00000027313	Glutathione-specific gamma-glutamylcyclotransferase 1	1.75199	0.0781488	0.304856	NA	-1.44713	NA
Fut9	ENSMUSG00000055373	Alpha-(1,3)-fucosyltransferase 9	1.75135	0.0689512	0.902511	NA	-0.848837	NA
Acot2	ENSMUSG00000021226	Acyl-coenzyme A thioesterase 2, mitochondrial	1.74822	0.00283664	0.861105	0.412739	-0.887112	0.377108
Ak3	ENSMUSG00000024782	GTP:AMP phosphotransferase AK3, mitochondrial	1.74743	1.16297e-06	0.91351	0.118268	-0.833918	0.130913
Tacstd2	ENSMUSG00000051397	Tumor-associated calcium signal transducer 2	1.74706	0.076711	-0.374747	NA	-2.1218	NA
Gpr153	ENSMUSG00000042804	Probable G-protein coupled receptor 153	1.74641	0.0750069	0.341745	NA	-1.40466	NA
Myo18a	ENSMUSG00000000631	Unconventional myosin-XVIIIa	1.74422	0.000200012	0.836732	0.292999	-0.907488	0.23045
Pdpr	ENSMUSG00000033624	Pyruvate dehydrogenase phosphatase regulatory subunit, mitochondrial	1.74337	0.113354	1.00257	NA	-0.740806	NA
Spry2	ENSMUSG00000022114	Protein sprouty homolog 2	1.74268	0.0327288	0.669816	NA	-1.07287	0.432631
Tob1	ENSMUSG00000037573	Protein Tob1	1.74108	6.96897e-05	0.851947	0.23815	-0.889137	0.204482
Epn2	ENSMUSG00000001036	Epsin-2	1.74064	0.0198198	0.129233	0.953179	-1.6114	0.0981484
Odc1	ENSMUSG00000011179	Ornithine decarboxylase	1.73873	1.8e-16	1.24004	1.13214e-05	-0.498693	0.149361
Dgcr6	ENSMUSG00000003531	Protein DGCR6	1.73859	0.00663809	0.969039	0.402433	-0.769549	0.517118
Slc9a3r2	ENSMUSG00000002504	Na(+)/H(+) exchange regulatory cofactor NHE-RF2 Na(+)/H(+) exchange regulatory cofactor NHE-RF	1.73843	8.18257e-07	0.951837	0.0788358	-0.786596	0.163153
Rn7sk	ENSMUSG00000065037	RNA, 7SK, nuclear	1.73782	NA	0.721648	NA	-1.01617	NA
Fahd2a	ENSMUSG00000027371	Fumarylacetoacetate hydrolase domain-containing protein 2A	1.73624	8.52504e-05	1.10581	0.109555	-0.630429	0.452554
Mcur1	ENSMUSG00000021371	Mitochondrial calcium uniporter regulator 1	1.73584	0.000219078	1.11208	0.143889	-0.623767	0.481625
4430402i18rik	ENSMUSG00000064202	Spermatogenesis associated 6-like protein	1.73523	0.074999	1.11609	NA	-0.619137	NA
Hadh	ENSMUSG00000027984	Hydroxyacyl-coenzyme A dehydrogenase, mitochondrial	1.73424	0.000111271	1.44536	0.0331495	-0.288882	0.787863
Tanc2	ENSMUSG00000053580	Protein TANC2	1.73203	NA	1.88108	NA	0.149057	NA
Snap47	ENSMUSG00000009894	Synaptosomal-associated protein 47	1.73012	3.56446e-05	0.797287	0.244257	-0.932835	0.150513
Dag1	ENSMUSG00000039952	Dystroglycan	1.73002	0.000530574	0.332701	0.811083	-1.39732	0.035431
Rhoc	ENSMUSG00000002233	Rho-related GTP-binding protein RhoC	1.73	0.000139758	0.857447	0.290411	-0.872552	0.226137
Ccser2	ENSMUSG00000058690	Serine-rich coiled-coil domain-containing protein 2	1.72821	0.000796705	1.1521	0.161537	-0.576103	0.589468
Sh3bp4	ENSMUSG00000036206	SH3 domain-binding protein 4	1.72819	0.0109048	0.00184008	0.998842	-1.72635	0.0406709
Slco3a1	ENSMUSG00000025790	Solute carrier organic anion transporter family member 3A1	1.72771	0.0091575	0.540972	0.699546	-1.18674	0.240039
Rerg	ENSMUSG00000030222	Ras-related and estrogen-regulated growth inhibitor	1.7265	0.0977615	0.190049	NA	-1.53645	NA
Twf1	ENSMUSG00000022451	Twinfilin-1	1.72257	0.000475104	0.941962	0.264343	-0.780606	0.357975
Zkscan1	ENSMUSG00000029729	Zinc finger protein with KRAB and SCAN domains 1	1.72219	0.0213034	0.929919	NA	-0.792273	0.583685
Arhgap18	ENSMUSG00000039031	Rho GTPase-activating protein 18	1.71997	0.00727215	0.393862	0.808663	-1.32611	0.144568
Tmem254b	ENSMUSG00000021867	Transmembrane protein 254c Transmembrane protein 254 Transmembrane protein 254b	1.71806	0.00915107	0.54221	0.700172	-1.17585	0.242409
Clcn2	ENSMUSG00000022843	Chloride channel protein 2	1.71775	NA	1.86657	NA	0.148821	NA
Fn3k	ENSMUSG00000025175	Fructosamine-3-kinase	1.7159	0.0767248	1.43413	NA	-0.281766	NA
S100a16	ENSMUSG00000074457	Protein S100-A16	1.71327	3.37261e-08	0.565347	0.29069	-1.14792	0.00437885
Gkap1	ENSMUSG00000021552	G kinase-anchoring protein 1	1.71322	0.000679361	0.880264	0.295855	-0.832958	0.335782
Mdh1	ENSMUSG00000020321	Malate dehydrogenase, cytoplasmic	1.71214	1.86918e-08	0.853862	0.0876942	-0.858278	0.048042
Gm17104		predicted gene 17104	1.71187	0.057885	1.47179	NA	-0.240082	NA
Renbp	ENSMUSG00000031387	N-acylglucosamine 2-epimerase	1.70946	1.70477e-05	0.955024	0.127583	-0.75444	0.258758
Ppap2a	ENSMUSG00000021759	phospholipid phosphatase 1	1.70701	0.000222548	0.164042	0.912447	-1.54297	0.00726282
Clstn1	ENSMUSG00000039953	Calsyntenin-1	1.7068	1.09697e-05	0.432989	0.595815	-1.27381	0.0115297
Atp5g3	ENSMUSG00000018770	ATP synthase F(0) complex subunit C3, mitochondrial	1.7058	5.04561e-17	0.929756	0.0011972	-0.776042	0.00459161
Kmo	ENSMUSG00000039783	Kynurenine 3-monooxygenase	1.70574	0.000885121	1.28112	0.116462	-0.424625	0.713502
Tjp2	ENSMUSG00000024812	Tight junction protein ZO-2	1.70369	0.00194953	0.10627	0.953179	-1.59742	0.0189776
Kcnc3	ENSMUSG00000062785	potassium voltage gated channel, Shaw-related subfamily, member 3	1.7032	NA	1.85195	NA	0.148749	NA
Scrn3	ENSMUSG00000008226	Secernin-3	1.70319	0.0746043	0.618895	NA	-1.0843	NA
Depdc7	ENSMUSG00000027173	DEP domain-containing protein 7	1.70087	0.0648335	0.850761	NA	-0.85011	NA
Tet2	ENSMUSG00000040943	Methylcytosine dioxygenase TET2	1.70048	0.0538956	1.20508	NA	-0.495402	NA
Pdgfrb	ENSMUSG00000024620	Platelet-derived growth factor receptor beta	1.69852	0.0511732	0.576416	0.800236	-1.1221	0.429258
Gm4285	ENSMUSG00000085829	predicted gene 4285	1.69737	0.104547	0.347484	NA	-1.34989	NA
Twsg1	ENSMUSG00000024098	Twisted gastrulation protein homolog 1	1.69468	1.1243e-06	0.314992	0.694754	-1.37969	0.0012266
Fhit	ENSMUSG00000060579	Bis(5'-adenosyl)-triphosphatase	1.69456	NA	1.84366	NA	0.149101	NA
Kifap3	ENSMUSG00000026585	Kinesin-associated protein 3	1.69456	0.0110333	0.340431	0.839434	-1.35413	0.147047
Acad8	ENSMUSG00000031969	Isobutyryl-CoA dehydrogenase, mitochondrial	1.69442	0.00068163	0.961384	0.241179	-0.733037	0.417525
Zfp871	ENSMUSG00000024298	zinc finger protein 871	1.69423	0.113662	1.40611	NA	-0.288123	NA
Tmem136	ENSMUSG00000048503	Transmembrane protein 136	1.69383	0.0748916	0.256508	NA	-1.43732	NA
Ephb4	ENSMUSG00000029710	Ephrin type-B receptor 4	1.69127	0.000439896	0.560572	0.546152	-1.13069	0.102602
B9d1	ENSMUSG00000001039	B9 domain-containing protein 1	1.68751	0.0149019	-0.00935665	0.995135	-1.69687	0.0490562
Mrps6	ENSMUSG00000039680	28S ribosomal protein S6, mitochondrial	1.68677	0.000508779	-0.221574	0.894214	-1.90835	0.000960931
Cd320	ENSMUSG00000002308	CD320 antigen	1.68673	0.00798294	0.36353	0.824508	-1.3232	0.138922
Dapk1	ENSMUSG00000021559	Death-associated protein kinase 1	1.68133	0.00129484	0.592557	0.5545	-1.08877	0.163662
Hoxb4	ENSMUSG00000038692	Homeobox protein Hox-B4	1.68121	0.0258104	-0.0265133	0.99135	-1.70773	0.0695657
Rabl2	ENSMUSG00000022621	Rab-like protein 2A	1.68023	0.0638493	0.616214	NA	-1.06401	NA
Cpeb1	ENSMUSG00000025586	Cytoplasmic polyadenylation element-binding protein 1	1.6783	0.0693456	1.29856	NA	-0.379745	NA
Slc48a1	ENSMUSG00000081534	Heme transporter HRG1	1.67653	5.72665e-08	1.1008	0.0154031	-0.575733	0.28301
Lpin3	ENSMUSG00000027412	Phosphatidate phosphatase LPIN3	1.67597	0.0789672	0.601683	NA	-1.07429	NA
Stradb	ENSMUSG00000026027	STE20-related kinase adapter protein beta	1.67581	0.0839051	1.08165	NA	-0.594165	NA
Cux1	ENSMUSG00000029705	Homeobox protein cut-like 1 Homeobox protein cut-like	1.67543	0.00413888	0.929316	0.353055	-0.746115	0.495411
Qdpr	ENSMUSG00000015806	Dihydropteridine reductase	1.67509	7.37504e-09	1.32245	0.00109163	-0.352634	0.564555
Pgam2	ENSMUSG00000020475	Phosphoglycerate mutase 2 Phosphoglycerate mutase	1.67495	0.0815467	1.78849	0.267088	0.113548	0.96339
Wdr35	ENSMUSG00000066643	WD repeat-containing protein 35	1.67448	0.0824941	1.08043	NA	-0.594056	NA
Ccdc68	ENSMUSG00000038903	Coiled-coil domain-containing protein 68	1.67164	0.0844185	1.0775	NA	-0.594137	NA
Arhgap10	ENSMUSG00000037148	Rho GTPase-activating protein 10	1.67111	0.00142796	0.551424	0.600082	-1.11968	0.146314
Fosl2	ENSMUSG00000029135	Fos-related antigen 2	1.67053	0.0254014	-0.116191	0.958277	-1.78672	0.0524439
Zfp768	ENSMUSG00000047371	Zinc finger protein 768	1.67038	0.00971172	0.347819	0.843347	-1.32256	0.147489
Notum	ENSMUSG00000042988	Palmitoleoyl-protein carboxylesterase NOTUM	1.66927	NA	1.81963	NA	0.15036	NA
Slc25a48	ENSMUSG00000021509	Solute carrier family 25 member 48	1.66911	0.109549	0.547682	NA	-1.12143	NA
Lrrc1	ENSMUSG00000032352	Leucine-rich repeat-containing protein 1	1.66906	0.0473836	0.0425145	NA	-1.62654	0.139296
Lpcat3	ENSMUSG00000004270	Lysophospholipid acyltransferase 5	1.66892	7.09083e-05	0.818256	0.253721	-0.850669	0.199795
Gm5559	ENSMUSG00000096617	predicted gene 5559	1.66809	0.0724844	1.76698	NA	0.0988867	NA
Trak2	ENSMUSG00000026028	trafficking protein, kinesin binding 2	1.66794	0.000244545	0.945591	0.207331	-0.722345	0.368386
Mthfr	ENSMUSG00000029009	Methylenetetrahydrofolate reductase	1.66791	0.00742436	1.38415	0.177085	-0.283757	0.865444
Gtf2ird1	ENSMUSG00000023079	General transcription factor II-I repeat domain-containing protein 1	1.66763	0.00783666	0.900535	0.410885	-0.767095	0.515377
Gm12070	ENSMUSG00000069939	predicted gene 12070	1.66619	0.0854653	1.2774	NA	-0.388791	NA
Ccdc91	ENSMUSG00000030301	Coiled-coil domain-containing protein 91	1.66557	0.000193003	0.789845	0.294794	-0.875725	0.222157
Sash1	ENSMUSG00000015305	SAM and SH3 domain-containing protein 1	1.66445	0.00848773	0.648536	0.610641	-1.01591	0.318596
Rbfox2	ENSMUSG00000033565	RNA binding protein fox-1 homolog 2	1.66229	0.0858049	0.422073	NA	-1.24022	NA
Pcp4l1	ENSMUSG00000038370	Purkinje cell protein 4-like protein 1	1.66066	0.0889481	0.800926	NA	-0.859734	NA
Pvrl1	ENSMUSG00000032012	nectin cell adhesion molecule 1	1.66064	0.0618578	1.73898	NA	0.0783408	NA
Rnd1	ENSMUSG00000054855	Rho-related GTP-binding protein Rho6	1.66059	0.0792227	1.27715	NA	-0.38344	NA
Gnpda1	ENSMUSG00000052102	Glucosamine-6-phosphate isomerase 1 Glucosamine-6-phosphate isomerase	1.65957	2.76736e-06	0.973288	0.0760216	-0.686286	0.247903
Nbl1	ENSMUSG00000041120	Neuroblastoma suppressor of tumorigenicity 1	1.65917	0.0195837	-0.247203	0.904014	-1.90637	0.0272236
Adgrl4	ENSMUSG00000039167	Adhesion G protein-coupled receptor L4	1.65878	0.00903126	0.316048	0.851359	-1.34273	0.128558
Sfxn1	ENSMUSG00000021474	Sideroflexin-1	1.65854	1.97476e-06	1.40789	0.00496814	-0.250643	0.765196
Lrp11	ENSMUSG00000019796	Low-density lipoprotein receptor-related protein 11	1.65838	NA	1.40115	NA	-0.257232	NA
Lrrc8b	ENSMUSG00000070639	Volume-regulated anion channel subunit LRRC8B	1.65614	0.0378624	1.02446	NA	-0.631681	0.706969
Dock7	ENSMUSG00000028556	dedicator of cytokinesis 7	1.65575	0.0398977	0.0958929	NA	-1.55985	0.144766
Schip1_1			1.65484	0.0963339	0.614994	NA	-1.03985	NA
Slc6a12	ENSMUSG00000030109	Transporter	1.65365	0.211754	-0.798357	NA	-2.45201	0.126139
Prkci	ENSMUSG00000037643	Protein kinase C Protein kinase C iota type	1.65323	0.0122292	0.59056	0.666543	-1.06267	0.310457
Slc27a4	ENSMUSG00000059316	Long-chain fatty acid transport protein 4	1.65192	0.000979291	0.690255	0.454271	-0.961662	0.220738
Tulp3	ENSMUSG00000001521	Tubby-related protein 3	1.65104	0.050371	0.937221	NA	-0.713816	NA
Ctnnbip1	ENSMUSG00000028988	Beta-catenin-interacting protein 1	1.65094	0.0245415	1.1186	0.38501	-0.53234	0.746342
Ptprb	ENSMUSG00000020154	Receptor-type tyrosine-protein phosphatase beta	1.65014	0.0521522	0.577531	NA	-1.07261	NA
Iqsec2	ENSMUSG00000041115	IQ motif and SEC7 domain-containing protein 2	1.65008	0.02082	1.26633	0.295855	-0.383755	0.829055
Spryd7	ENSMUSG00000021930	SPRY domain-containing protein 7	1.64955	0.0519803	0.277644	NA	-1.37191	0.26266
Agpat3	ENSMUSG00000001211	1-acyl-sn-glycerol-3-phosphate acyltransferase gamma	1.64942	5.69468e-05	1.17087	0.0668754	-0.478549	0.554432
Hspa1a	ENSMUSG00000091971	Heat shock 70 kDa protein 1A	1.64885	0.0316962	0.888556	0.561072	-0.760297	0.597415
Ckb	ENSMUSG00000001270	Creatine kinase B-type	1.64814	0.00628976	0.119951	0.956304	-1.52819	0.0576761
Spry1	ENSMUSG00000037211	Protein sprouty homolog 1	1.64659	0.0179959	0.434186	0.800925	-1.2124	0.243275
Ssfa2	ENSMUSG00000027007	Sperm-specific antigen 2 homolog	1.64586	5.92682e-05	0.849755	0.207331	-0.79611	0.236929
Ston2	ENSMUSG00000020961	Stonin-2	1.64554	0.150877	1.00886	NA	-0.636674	NA
Cyp2s1	ENSMUSG00000040703	Cytochrome P450 2S1	1.64519	0.0940325	0.365599	NA	-1.27959	NA
Schip1_2			1.64492	0.0395241	0.345539	0.869849	-1.29938	0.268189
Ufsp1	ENSMUSG00000051502	Ufm1-specific protease 1	1.64479	0.0377525	0.849998	NA	-0.794795	0.596999
Celsr1	ENSMUSG00000016028	Cadherin EGF LAG seven-pass G-type receptor 1	1.64348	0.0582002	1.28202	NA	-0.361462	NA
Ndufb4	ENSMUSG00000022820	NADH dehydrogenase [ubiquinone] 1 beta subcomplex subunit 4	1.6417	0.0417589	1.70617	0.19271	0.0644661	0.975428
Auh	ENSMUSG00000021460	Methylglutaconyl-CoA hydratase, mitochondrial	1.63939	0.0197572	1.04266	0.398237	-0.596726	0.68686
Daam2	ENSMUSG00000040260	Disheveled-associated activator of morphogenesis 2	1.63897	0.100629	0.593734	NA	-1.04524	NA
Scly	ENSMUSG00000026307	Selenocysteine lyase	1.63842	0.000516983	1.07085	0.166813	-0.567564	0.536047
Phb	ENSMUSG00000038845	Prohibitin	1.63788	0.000463902	0.94182	0.250359	-0.696056	0.387457
Acat1	ENSMUSG00000032047	Acetyl-CoA acetyltransferase, mitochondrial	1.63695	7.93748e-05	1.08484	0.105379	-0.552117	0.472328
Tmed4	ENSMUSG00000004394	Transmembrane emp24 domain-containing protein 4	1.63641	6.52477e-09	0.7147	0.117135	-0.921705	0.0173723
Sgms1	ENSMUSG00000040451	Phosphatidylcholine:ceramide cholinephosphotransferase 1	1.63393	0.0363373	1.01904	NA	-0.614887	0.70986
Rpusd3	ENSMUSG00000051169	Mitochondrial mRNA pseudouridine synthase Rpusd3	1.63224	0.0479062	1.2759	NA	-0.356341	0.86844
Ap1ar	ENSMUSG00000074238	adaptor-related protein complex 1 associated regulatory protein	1.63178	0.0746043	1.56005	NA	-0.0717345	NA
Iscu	ENSMUSG00000025825	Iron-sulfur cluster assembly enzyme ISCU, mitochondrial	1.63175	4.27389e-05	1.05783	0.100873	-0.573927	0.419049
E130311k13rik	ENSMUSG00000048581	Protein C3orf33 homolog	1.63118	0.110092	0.756889	NA	-0.874293	NA
Trip6	ENSMUSG00000023348	Thyroid receptor-interacting protein 6	1.62941	0.000359702	0.489898	0.590369	-1.13952	0.0752592
Echs1	ENSMUSG00000025465	Enoyl-CoA hydratase, mitochondrial	1.6294	0.000667298	1.13589	0.149858	-0.493514	0.607057
Palm3	ENSMUSG00000047986	Paralemmin-3	1.62854	0.0783635	1.23772	NA	-0.390823	NA
Sdhc	ENSMUSG00000058076	Succinate dehydrogenase cytochrome b560 subunit, mitochondrial	1.62773	9.26823e-05	1.09971	0.100958	-0.528011	0.498779
Ppip5k1	ENSMUSG00000033526	Inositol hexakisphosphate and diphosphoinositol-pentakisphosphate kinase 1	1.62768	0.0351409	0.674107	NA	-0.953572	0.476717
Kif16b	ENSMUSG00000038844	Kinesin-like protein KIF16B	1.62719	0.022145	1.08975	0.378784	-0.537431	0.733207
Gphn	ENSMUSG00000047454	Gephyrin	1.62665	0.00296655	0.742267	0.452981	-0.884379	0.332399
Fam13a	ENSMUSG00000037709	Protein FAM13A	1.62331	0.0533331	1.09592	0.48708	-0.527388	0.774405
Arl15	ENSMUSG00000042348	ADP-ribosylation factor-like protein 15	1.62311	0.0616495	0.398957	NA	-1.22415	NA
Got1	ENSMUSG00000025190	Aspartate aminotransferase, cytoplasmic	1.62309	0.00031037	0.649485	0.466591	-0.9736	0.146988
Slc39a13	ENSMUSG00000002105	Zinc transporter ZIP13	1.62125	0.0747116	0.366749	NA	-1.2545	NA
Pdia5	ENSMUSG00000022844	Protein disulfide-isomerase A5	1.61915	0.00521449	0.740952	0.50005	-0.878202	0.366798
Fam110c	ENSMUSG00000036136	Protein FAM110C	1.61685	0.103146	0.543011	NA	-1.07384	NA
Ndfip2	ENSMUSG00000053253	Nedd4 family interacting protein 2	1.61345	0.0344841	0.545828	NA	-1.06762	0.38663
Myl9	ENSMUSG00000067818	Myosin regulatory light polypeptide 9	1.61266	0.00803017	-0.0298845	0.990745	-1.64255	0.0379364
Tjp3	ENSMUSG00000034917	tight junction protein 3	1.61171	0.021201	-0.437776	0.759566	-2.04949	0.0074193
Ldlrad3	ENSMUSG00000048058	Low-density lipoprotein receptor class A domain-containing protein 3	1.61052	0.0843947	1.55161	NA	-0.05891	NA
Gpr137b	ENSMUSG00000021306	Integral membrane protein GPR137B	1.61021	5.47198e-05	0.989214	0.122436	-0.620997	0.383134
Prosc	ENSMUSG00000031485	pyridoxal phosphate binding protein	1.61019	2.15379e-06	1.07676	0.0315197	-0.533433	0.40423
Atp5g1	ENSMUSG00000006057	ATP synthase F(0) complex subunit C1, mitochondrial	1.60987	1.17386e-05	0.961238	0.0980649	-0.648635	0.302482
Amdhd2	ENSMUSG00000036820	N-acetylglucosamine-6-phosphate deacetylase	1.60855	0.00115323	1.11057	0.163293	-0.497975	0.63609
Nsmf	ENSMUSG00000006476	NMDA receptor synaptonuclear signaling and neuronal migration factor	1.60834	0.00287478	1.0747	0.231147	-0.533642	0.633221
Gm13394	ENSMUSG00000083773	predicted gene 13394	1.60601	0.00113356	0.499255	0.675246	-1.10676	0.120529
Dnajb4	ENSMUSG00000028035	DnaJ homolog subfamily B member 4	1.60564	0.0280154	0.831582	0.561424	-0.774059	0.569022
Kif13a	ENSMUSG00000021375	kinesin family member 13A	1.6051	0.0236713	1.06573	0.390884	-0.539365	0.730786
Fgfr1	ENSMUSG00000031565	Fibroblast growth factor receptor 1 Fibroblast growth factor receptor	1.60501	0.0118912	0.727053	0.550252	-0.877955	0.424017
Slc2a12	ENSMUSG00000037490	Solute carrier family 2, facilitated glucose transporter member 12	1.60302	0.115183	0.703812	NA	-0.899209	NA
Ar	ENSMUSG00000046532	Androgen receptor	1.60298	NA	1.34602	NA	-0.256961	NA
F2r	ENSMUSG00000048376	Proteinase-activated receptor 1	1.60283	0.0467602	0.317579	0.902192	-1.28525	0.287903
Tmem140	ENSMUSG00000057137	Transmembrane protein 140	1.60124	0.00905886	0.625616	0.608671	-0.975621	0.325122
Foxo3	ENSMUSG00000048756	Forkhead box protein O3	1.59947	0.0178542	0.85642	0.504533	-0.743049	0.553873
Acad9	ENSMUSG00000027710	Acyl-CoA dehydrogenase family member 9, mitochondrial	1.59791	0.00661126	1.30303	0.178685	-0.294885	0.841246
Uhrf1bp1l	ENSMUSG00000019951	UHRF1-binding protein 1-like	1.59757	0.00390387	0.609041	0.576187	-0.988532	0.253753
Iba57	ENSMUSG00000049287	Putative transferase CAF17 homolog, mitochondrial	1.59576	0.0846496	1.51877	NA	-0.0769923	NA
Acss1	ENSMUSG00000027452	Acetyl-coenzyme A synthetase Acetyl-coenzyme A synthetase 2-like, mitochondrial	1.59501	4.31408e-05	1.15077	0.0560412	-0.444243	0.569935
Rai14	ENSMUSG00000022246	Ankycorbin	1.59218	0.00454954	0.367644	0.785149	-1.22453	0.119166
Ggh	ENSMUSG00000073987	Gamma-glutamyl hydrolase	1.59176	0.00433719	0.49898	0.694927	-1.09278	0.184965
Mlec	ENSMUSG00000048578	Malectin	1.5914	1.33232e-11	1.23463	0.000128798	-0.356773	0.423469
Mapk15	ENSMUSG00000063704	Mitogen-activated protein kinase 15	1.58975	0.109673	0.299322	NA	-1.29042	NA
Aifm1	ENSMUSG00000036932	Apoptosis-inducing factor 1, mitochondrial	1.58829	0.000487197	0.625665	0.478126	-0.962626	0.159013
Nup62	ENSMUSG00000109511	Nuclear pore glycoprotein p62	1.58825	0.0674933	1.39036	NA	-0.197892	0.935441
Tmem119	ENSMUSG00000054675	Transmembrane protein 119	1.58797	0.0548125	0.335139	0.88785	-1.25284	0.311823
Oat	ENSMUSG00000030934	Ornithine aminotransferase, mitochondrial	1.58794	0.000198071	0.537861	0.564213	-1.05008	0.0835949
Itga7	ENSMUSG00000025348	integrin alpha 7	1.58618	0.0871282	1.18448	NA	-0.401694	NA
Slc25a42	ENSMUSG00000002346	Mitochondrial coenzyme A transporter SLC25A42	1.58553	0.00283952	1.5614	0.0637781	-0.0241326	0.989734
Nhsl1	ENSMUSG00000039835	NHS-like protein 1	1.58457	NA	1.30121	NA	-0.28335	NA
Bc067074	ENSMUSG00000021763	cDNA sequence BC067074	1.58456	0.118626	0.705423	NA	-0.879136	NA
Bcat1	ENSMUSG00000030268	Branched-chain-amino-acid aminotransferase Branched-chain-amino-acid aminotransferase, cytosolic	1.58435	0.109372	0.325131	NA	-1.25922	NA
C2cd2l	ENSMUSG00000032120	Phospholipid transfer protein C2CD2L	1.5837	0.000384065	1.17947	0.0910211	-0.404227	0.681574
Atp6v1b2	ENSMUSG00000006273	V-type proton ATPase subunit B, brain isoform	1.58354	3.34244e-07	1.00442	0.0294792	-0.579113	0.282615
Clcn3	ENSMUSG00000004319	Chloride channel protein H(+)/Cl(-) exchange transporter 3	1.58337	0.0738528	0.648575	NA	-0.934794	NA
Adk	ENSMUSG00000039197	Adenosine kinase	1.58264	3.05007e-06	0.735284	0.209791	-0.84736	0.0898764
Aplp2	ENSMUSG00000031996	Amyloid-like protein 2	1.58225	0.000529205	0.502712	0.637198	-1.07954	0.0975132
Rhpn2	ENSMUSG00000030494	Rhophilin-2	1.58203	0.111522	-0.0190618	NA	-1.6011	NA
Pebp1	ENSMUSG00000032959	Phosphatidylethanolamine-binding protein 1	1.58141	1.00924e-08	0.961516	0.0216315	-0.619892	0.150959
Slc41a2	ENSMUSG00000034591	Solute carrier family 41 member 2	1.58107	0.0574898	1.00334	NA	-0.577737	NA
Bckdha	ENSMUSG00000060376	branched chain ketoacid dehydrogenase E1, alpha polypeptide	1.57982	0.000222548	1.33143	0.041316	-0.248389	0.806544
2610507b11rik	ENSMUSG00000010277	Protein KIAA0100	1.57777	0.000267096	0.981962	0.177969	-0.595805	0.445589
Hspa1b	ENSMUSG00000090877	Heat shock 70 kDa protein 1B	1.57715	0.0644915	-0.369655	0.890643	-1.94681	0.0744643
Fam213a	ENSMUSG00000021792	Redox-regulatory protein FAM213A	1.57684	0.0129741	1.52235	0.135387	-0.0544925	0.974031
Dgkq	ENSMUSG00000004815	Diacylglycerol kinase theta	1.57638	0.0455449	1.16306	NA	-0.413318	0.828946
Rhbdd2	ENSMUSG00000039917	Rhomboid domain-containing protein 2	1.57582	0.049191	0.945065	NA	-0.630755	0.704219
Atrn	ENSMUSG00000027312	Attractin	1.57496	0.0684548	0.331166	NA	-1.2438	0.33928
Mfsd1	ENSMUSG00000027775	Major facilitator superfamily domain-containing protein 1	1.57448	1.90758e-09	0.972887	0.00896034	-0.601591	0.163436
Fmn1_1			1.5743	NA	0.980222	NA	-0.59408	NA
Ncald	ENSMUSG00000051359	Neurocalcin-delta	1.57423	NA	1.72307	NA	0.148841	NA
Slc30a4	ENSMUSG00000005802	Zinc transporter 4	1.57401	0.118726	-0.191488	NA	-1.7655	NA
Unc119b	ENSMUSG00000046562	Protein unc-119 homolog B	1.57285	1.1771e-06	0.865268	0.0817485	-0.707586	0.173792
Gm3244	ENSMUSG00000083380	NADH:ubiquinone oxidoreductase subunit B4C	1.57167	0.103376	1.06786	0.582483	-0.50381	0.811241
Fbln1	ENSMUSG00000006369	Fibulin-1	1.57095	0.100785	-0.591936	NA	-2.16289	0.04748
Slc6a4	ENSMUSG00000020838	Sodium-dependent serotonin transporter	1.57082	NA	1.71988	NA	0.149057	NA
Mecom	ENSMUSG00000027684	MDS1 and EVI1 complex locus protein MDS1	1.5695	0.111366	0.479985	NA	-1.08952	NA
Pcca	ENSMUSG00000041650	Propionyl-CoA carboxylase alpha chain, mitochondrial	1.56938	0.00323417	1.30171	0.128867	-0.267669	0.844575
Tmem117	ENSMUSG00000063296	Transmembrane protein 117	1.56926	NA	1.28706	NA	-0.2822	NA
Gm10146	ENSMUSG00000064317	predicted gene 10146	1.56914	0.0208504	0.73621	0.608817	-0.832929	0.479312
Plek2	ENSMUSG00000021118	Pleckstrin-2	1.56911	0.114257	0.484248	NA	-1.08486	NA
Tspan3	ENSMUSG00000032324	Tetraspanin-3 Tetraspanin	1.56901	2.07802e-08	0.578328	0.237592	-0.99068	0.00731614
Rab20	ENSMUSG00000031504	Ras-related protein Rab-20	1.56849	0.00216163	0.374131	0.777711	-1.19436	0.0934786
Mob3b	ENSMUSG00000073910	MOB kinase activator 3B	1.56839	0.119472	0.460399	NA	-1.10799	NA
Slc9a6	ENSMUSG00000060681	Sodium/hydrogen exchanger	1.56821	0.050942	0.483967	NA	-1.08424	0.396108
1810058i24rik	ENSMUSG00000073155	RIKEN cDNA 1810058I24 gene	1.56724	0.000104121	0.858749	0.196435	-0.708496	0.30131
Fam120aos	ENSMUSG00000097059	family with sequence similarity 120A, opposite strand	1.56693	0.10791	0.641657	NA	-0.925272	NA
Glul	ENSMUSG00000026473	Glutamine synthetase	1.56602	0.0182329	0.911065	0.48708	-0.654953	0.59278
Afmid	ENSMUSG00000017718	Kynurenine formamidase	1.56536	0.00591462	1.90485	0.0386789	0.339498	0.830606
Cfl2	ENSMUSG00000062929	Cofilin-2	1.56523	0.00540532	1.02292	0.291411	-0.542317	0.629647
Kif1c	ENSMUSG00000020821	Kinesin-like protein KIF1C Kinesin-like protein	1.56455	2.48116e-05	0.76615	0.221457	-0.798397	0.165585
Sema3f	ENSMUSG00000034684	Semaphorin-3F	1.5643	0.0551395	-0.111248	NA	-1.67554	0.098987
Nenf	ENSMUSG00000037499	Neudesin	1.56308	0.000506209	0.896699	0.25215	-0.666382	0.391323
Mtus1	ENSMUSG00000045636	Microtubule-associated tumor suppressor 1 homolog	1.56291	0.00980601	0.85914	0.429743	-0.703773	0.53562
Tm2d2	ENSMUSG00000031556	TM2 domain-containing protein 2	1.56274	1.39678e-07	0.837648	0.0738281	-0.725093	0.107739
Mtfp1	ENSMUSG00000004748	Mitochondrial fission process protein 1	1.5609	0.0616289	0.590546	0.77337	-0.970351	0.493722
Kctd6	ENSMUSG00000021752	BTB/POZ domain-containing protein KCTD6	1.56052	0.0454387	0.636388	NA	-0.924134	0.494835
Hyi	ENSMUSG00000006395	Putative hydroxypyruvate isomerase	1.56043	0.000237808	1.31811	0.041316	-0.242323	0.821028
Gbas	ENSMUSG00000029432	nipsnap homolog 2	1.55993	5.57762e-06	0.748866	0.182123	-0.811068	0.122141
Vegfa	ENSMUSG00000023951	Vascular endothelial growth factor A	1.55837	1.5607e-06	1.03094	0.0342957	-0.527434	0.371511
Yes1	ENSMUSG00000014932	Tyrosine-protein kinase Tyrosine-protein kinase Yes	1.55803	0.111642	0.488517	NA	-1.06951	NA
Rab11fip4	ENSMUSG00000017639	Rab11 family-interacting protein 4	1.55759	0.0216239	0.915685	0.458696	-0.641902	0.630065
Ptprg	ENSMUSG00000021745	Receptor-type tyrosine-protein phosphatase gamma	1.55625	NA	0.985051	NA	-0.571196	NA
Flnb	ENSMUSG00000025278	Filamin-B	1.55602	0.000209798	0.535306	0.517996	-1.02071	0.08915
Tmem237	ENSMUSG00000038079	Transmembrane protein 237	1.55508	0.0375805	0.167758	0.942332	-1.38732	0.172763
Rusc2	ENSMUSG00000035969	RUN and SH3 domain containing 2	1.55494	NA	0.977421	NA	-0.577519	NA
Pak1	ENSMUSG00000030774	p21 (RAC1) activated kinase 1	1.55373	0.000967586	0.637293	0.472384	-0.916441	0.208523
Mocos	ENSMUSG00000039616	Molybdenum cofactor sulfurase	1.55312	0.0128082	0.988392	0.363859	-0.564729	0.661594
Dbi	ENSMUSG00000026385	Acyl-CoA-binding protein	1.55234	0.00909525	1.37738	0.156262	-0.174954	0.906373
Itfg3	ENSMUSG00000024187	family with sequence similarity 234, member A	1.54828	0.000276356	0.782112	0.281891	-0.766169	0.274957
Ubiad1	ENSMUSG00000047719	UbiA prenyltransferase domain-containing protein 1	1.54783	0.00715512	0.925918	0.37048	-0.621908	0.571879
Lrrc8a	ENSMUSG00000007476	Volume-regulated anion channel subunit LRRC8A	1.54683	0.0222041	0.587225	0.686182	-0.959608	0.386946
Snord32a	ENSMUSG00000065219	small nucleolar RNA, C/D box 32A	1.54626	0.226461	1.6026	0.50814	0.0563331	0.988098
Lhfp	ENSMUSG00000048332	LHFPL tetraspan subfamily member 6 protein	1.54513	0.0603305	-0.273185	0.914561	-1.81832	0.0851936
Cdc42bpb	ENSMUSG00000021279	Serine/threonine-protein kinase MRCK beta	1.54292	0.000187266	0.715818	0.31138	-0.827098	0.204602
Il17rb	ENSMUSG00000015966	Interleukin-17 receptor B	1.54238	NA	1.28551	NA	-0.256874	NA
Lamp1	ENSMUSG00000031447	Lysosome-associated membrane glycoprotein 1	1.54226	1.13889e-19	1.01805	9.06065e-06	-0.524208	0.0332801
Pdzrn3	ENSMUSG00000035357	E3 ubiquitin-protein ligase PDZRN3	1.54212	NA	0.964805	NA	-0.577317	NA
Sqrdl	ENSMUSG00000005803	sulfide quinone oxidoreductase	1.54147	0.00624607	0.709755	0.505512	-0.831711	0.383837
Syt17	ENSMUSG00000058420	Synaptotagmin-17	1.53917	0.127681	0.431544	NA	-1.10762	NA
Gm5617	ENSMUSG00000042293	Uncharacterized protein C11orf71 homolog	1.53887	0.0349834	0.591159	0.737294	-0.947713	0.432075
Mylk	ENSMUSG00000022836	myosin, light polypeptide kinase	1.53765	0.0017902	0.229232	0.868924	-1.30842	0.0414039
Lamc2	ENSMUSG00000026479	laminin, gamma 2	1.53658	0.0746545	-0.764589	0.568687	-2.30117	0.010354
Gas1	ENSMUSG00000052957	Growth arrest-specific protein 1	1.53539	0.131797	0.124523	NA	-1.41087	NA
Snrpn	ENSMUSG00000102252	Small nuclear ribonucleoprotein-associated protein N Small nuclear ribonucleoprotein-associated protein	1.53429	0.0440662	0.959381	0.516261	-0.574911	0.708926
Gm10451	ENSMUSG00000073000	predicted gene 10451	1.53374	0.102983	1.1483	NA	-0.385441	NA
Scp2	ENSMUSG00000028603	Non-specific lipid-transfer protein	1.53177	1.37892e-06	1.37079	0.00235214	-0.160972	0.84111
Osbpl8	ENSMUSG00000020189	Oxysterol-binding protein-related protein 8 Oxysterol-binding protein	1.52991	0.00460461	1.24129	0.160067	-0.288616	0.82952
Txnrd1	ENSMUSG00000020250	Thioredoxin reductase 1, cytoplasmic	1.52919	2.33582e-07	0.879485	0.0504549	-0.649701	0.171038
Plekhb2	ENSMUSG00000026123	Pleckstrin homology domain-containing family B member 2	1.52618	1.55116e-05	0.911327	0.0943675	-0.614854	0.323309
Kirrel	ENSMUSG00000041734	Kin of IRRE-like protein 1	1.52608	0.13145	0.283353	NA	-1.24273	NA
Dusp8	ENSMUSG00000037887	Dual specificity protein phosphatase 8	1.52405	NA	1.26871	NA	-0.255342	NA
Ttc12	ENSMUSG00000040219	Tetratricopeptide repeat protein 12	1.52332	NA	0.947304	NA	-0.576018	NA
Mrpl50	ENSMUSG00000044018	39S ribosomal protein L50, mitochondrial	1.52313	1.91351e-05	0.947918	0.0840441	-0.575212	0.373036
Mvd	ENSMUSG00000006517	Diphosphomevalonate decarboxylase	1.52209	0.00585084	1.3035	0.147063	-0.21859	0.879681
Golga4	ENSMUSG00000038708	Golgin subfamily A member 4	1.52139	0.000608483	0.900328	0.232786	-0.62106	0.439364
Lox	ENSMUSG00000024529	Protein-lysine 6-oxidase	1.52136	0.136641	0.290337	NA	-1.23102	NA
Ccdc160	ENSMUSG00000073207	Coiled-coil domain-containing protein 160	1.52105	0.133416	0.452606	NA	-1.06844	NA
Tmem141	ENSMUSG00000026939	Transmembrane protein 141	1.52097	0.00782478	0.260268	0.868677	-1.26071	0.105196
Pmpcb	ENSMUSG00000029017	Mitochondrial-processing peptidase subunit beta	1.52067	0.000137726	0.705339	0.310192	-0.815335	0.189354
Slc39a14	ENSMUSG00000022094	Zinc transporter ZIP14	1.52023	0.048106	1.19782	NA	-0.322413	0.870878
Cml5	ENSMUSG00000079494	N-acetyltransferase 8 (GCN5-related) family member 5	1.51992	NA	0.485135	NA	-1.03478	NA
Atp1b2	ENSMUSG00000041329	Sodium/potassium-transporting ATPase subunit beta Sodium/potassium-transporting ATPase subunit beta-2	1.51738	NA	0.480553	NA	-1.03683	NA
Trpm7	ENSMUSG00000027365	Transient receptor potential cation channel subfamily M member 7	1.51664	0.0334842	0.539639	0.736499	-0.977006	0.397577
Figf	ENSMUSG00000031380	vascular endothelial growth factor D	1.5165	0.14224	0.287075	NA	-1.22943	NA
2010320m18rik	ENSMUSG00000100691	RIKEN cDNA 2010320M18 gene	1.51438	0.00223295	0.585619	0.554559	-0.928758	0.22608
Fam109a	ENSMUSG00000044134	Sesquipedalian-1	1.51427	0.098962	0.800828	NA	-0.713446	NA
Gm13835	ENSMUSG00000086922	predicted gene 13835	1.51188	0.0394992	0.848498	0.555733	-0.663386	0.640914
Krt5	ENSMUSG00000061527	Keratin, type II cytoskeletal 5	1.51106	0.172176	-4.9216	5.7251e-08	-6.43267	2.58393e-13
Atp6v0c	ENSMUSG00000024121	V-type proton ATPase proteolipid subunit V-type proton ATPase 16 kDa proteolipid subunit	1.51032	4.95916e-08	0.740827	0.0977396	-0.769494	0.0545557
Tex264	ENSMUSG00000040813	testis expressed gene 264	1.50966	8.24552e-05	0.783673	0.232786	-0.725992	0.2434
Hacd1	ENSMUSG00000063275	Very-long-chain (3R)-3-hydroxyacyl-CoA dehydratase 1 Very-long-chain (3R)-3-hydroxyacyl-CoA dehydratase	1.50961	0.152241	0.423019	NA	-1.08659	NA
Lrrc32	ENSMUSG00000090958	leucine rich repeat containing 32	1.50944	0.0166441	0.449392	0.769212	-1.06005	0.267568
4930461g14rik	ENSMUSG00000097651	RIKEN cDNA 4930461G14 gene	1.50765	0.182273	0.148902	NA	-1.35875	NA
Decr2	ENSMUSG00000036775	Peroxisomal 2,4-dienoyl-CoA reductase	1.50446	0.0014799	1.08624	0.15704	-0.418214	0.685828
Cd151	ENSMUSG00000025510	CD151 antigen	1.50436	0.000622512	0.598762	0.510505	-0.9056	0.169652
Aplp1	ENSMUSG00000006651	Amyloid-like protein 1	1.50352	0.0441424	0.916681	0.513639	-0.586843	0.703666
Il13ra1	ENSMUSG00000017057	Interleukin-13 receptor subunit alpha-1	1.50232	0.00427605	0.679114	0.498847	-0.823202	0.344182
Hsd17b14	ENSMUSG00000030825	hydroxysteroid (17-beta) dehydrogenase 14	1.50105	NA	1.21137	NA	-0.289676	NA
Ptgr2	ENSMUSG00000072946	Prostaglandin reductase 2	1.50078	0.0031472	1.05657	0.213028	-0.444205	0.682225
Shank2	ENSMUSG00000037541	SH3 and multiple ankyrin repeat domains protein 2	1.49995	NA	1.2148	NA	-0.285158	NA
Tmem218	ENSMUSG00000032121	Transmembrane protein 218	1.49842	0.0410775	0.597973	0.712164	-0.900448	0.473386
Acot7	ENSMUSG00000028937	Cytosolic acyl coenzyme A thioester hydrolase	1.49827	0.0098499	0.977544	0.353433	-0.520729	0.647626
Gm26397	ENSMUSG00000065637	predicted gene, 26397	1.49581	0.272482	-0.145236	0.972688	-1.64105	0.411435
Ift57	ENSMUSG00000032965	Intraflagellar transport protein 57 homolog	1.495	0.0251631	0.597409	0.674349	-0.897586	0.41938
Zdhhc1	ENSMUSG00000039199	Palmitoyltransferase Probable palmitoyltransferase ZDHHC1	1.49221	0.0194499	0.589684	0.667232	-0.902527	0.389246
Ndel1	ENSMUSG00000018736	Nuclear distribution protein nudE-like 1	1.49098	2.14139e-05	0.784787	0.167493	-0.706194	0.213789
Tbcel	ENSMUSG00000037287	Tubulin-specific chaperone cofactor E-like protein	1.48544	0.0104511	0.866126	0.397915	-0.61931	0.584677
9530068e07rik	ENSMUSG00000036275	Keratinocyte-associated transmembrane protein 2	1.48267	1.83904e-08	0.972327	0.0109628	-0.510339	0.260872
Acads	ENSMUSG00000029545	Short-chain specific acyl-CoA dehydrogenase, mitochondrial	1.48227	0.000114035	1.43985	0.0102534	-0.0424239	0.967866
Sptlc2	ENSMUSG00000021036	Serine palmitoyltransferase 2	1.48121	0.00544658	0.818933	0.395638	-0.662281	0.496521
Ndufa4	ENSMUSG00000029632	Ndufa4, mitochondrial complex associated	1.48071	0.000996349	0.862579	0.288424	-0.618135	0.4268
Tmem35	ENSMUSG00000033578	transmembrane protein 35A	1.48016	NA	0.911921	NA	-0.568239	NA
Cox7a2	ENSMUSG00000032330	Cytochrome c oxidase subunit 7A2, mitochondrial	1.47958	0.00333338	0.844524	0.373789	-0.635057	0.476655
2810030d12rik	ENSMUSG00000099338	RIKEN cDNA 2810030D12 gene	1.47857	NA	1.62784	NA	0.149269	NA
Akr1e1	ENSMUSG00000045410	1,5-anhydro-D-fructose reductase	1.4769	0.0832129	0.745482	NA	-0.731417	0.654679
Arhgap32	ENSMUSG00000041444	Rho GTPase-activating protein 32	1.475	NA	0.88057	NA	-0.594429	NA
Zfp629	ENSMUSG00000045639	Zinc finger protein 629	1.47447	0.148761	0.637467	NA	-0.837006	NA
Nit1	ENSMUSG00000013997	Deaminated glutathione amidase	1.47442	8.69304e-05	0.967111	0.0986884	-0.507304	0.485088
Btbd3	ENSMUSG00000062098	BTB/POZ domain-containing protein 3	1.47287	0.115744	0.239017	NA	-1.23385	NA
Hbb-Bs	ENSMUSG00000052305	Hemoglobin subunit beta-1 Hemoglobin subunit beta-2	1.47135	0.287558	-0.663663	0.862692	-2.13501	0.26643
Tspan12	ENSMUSG00000029669	Tetraspanin-12	1.47112	0.0328586	0.148243	0.948597	-1.32288	0.160722
Arsg	ENSMUSG00000020604	Arylsulfatase G	1.47103	0.100533	1.56717	NA	0.0961444	NA
Ropn1l	ENSMUSG00000022236	Ropporin-1-like protein	1.47083	0.147339	1.3772	NA	-0.0936205	NA
Smpd1	ENSMUSG00000037049	Sphingomyelin phosphodiesterase	1.46843	0.000273673	0.562936	0.48271	-0.905492	0.127305
Tmem107	ENSMUSG00000020895	Transmembrane protein 107	1.46682	0.0855547	1.40078	NA	-0.0660413	NA
Tmem238	ENSMUSG00000030431	Transmembrane protein 238	1.46675	0.048106	1.09646	0.407637	-0.37029	0.836495
Ppt2	ENSMUSG00000015474	Lysosomal thioesterase PPT2	1.46481	0.000450727	0.740219	0.315661	-0.724595	0.29195
Acta2	ENSMUSG00000035783	Actin, aortic smooth muscle	1.46431	0.123284	0.522452	0.845209	-0.941858	0.565108
Lmna	ENSMUSG00000028063	Prelamin-A/C	1.46408	0.00424589	0.706138	0.455499	-0.757942	0.38557
Rdh13	ENSMUSG00000008435	Retinol dehydrogenase 13	1.46366	0.0994918	0.971148	NA	-0.492513	NA
Tmx2	ENSMUSG00000050043	Thioredoxin-related transmembrane protein 2	1.46211	1.83342e-06	0.659052	0.202628	-0.803055	0.0723209
Akr1d1	ENSMUSG00000038641	3-oxo-5-beta-steroid 4-dehydrogenase	1.4614	0.230159	-0.510933	NA	-1.97233	NA
Gorasp1	ENSMUSG00000032513	Golgi reassembly-stacking protein 1	1.45954	NA	1.19772	NA	-0.261826	NA
[truncated: 11,984 more rows]
