# Supplementary material for: Kidney Tertiary Lymphoid Structures in Lupus Nephritis Develop into Large Interconnected Networks and Resemble Lymph Nodes in Gene Signature
Source: Am J Pathol. 2020 Aug 17;190(11):2203–25. doi: 10.1016/j.ajpath.2020.07.015 (PMC12178333; doi:10.1016/j.ajpath.2020.07.015)
Supplement: Supplemental Table S2 [file mmc3.xlsx]

## Sheet: Sup Table S2
Supplemental Table S2. Significant DE genes in Kidney vs TLS. https://www.ensembl.org/index.html
GENE	Ensembl Gene ID	UniProt Protein Name	KID vs TLS log2FC	KID vs TLS padj
Ighv5-17	ENSMUSG00000095571	immunoglobulin heavy variable 5-17	-6.82459	3.5667e-08
Ighv10-1	ENSMUSG00000095981	immunoglobulin heavy variable 10-1	-6.60798	7.18969e-08
Ighv1-31	ENSMUSG00000096649	immunoglobulin heavy variable 1-31	-6.33204	3.16965e-08
Ly6d	ENSMUSG00000034634	Lymphocyte antigen 6D	-6.20888	8.83306e-19
Igkv4-68	ENSMUSG00000076549	immunoglobulin kappa variable 4-68	-6.18553	6.96212e-09
Hist1h2ap	ENSMUSG00000094777	Histone H2A type 1-N Histone H2A type 1-D Histone H2A type 1-G Histone H2A type 1-E Histone H2A type 1-I Histone H2A type 1-B Histone H2A type 1-P Histone H2A type 1-O Histone H2A type 1-C Histone H2A	-6.14071	0.000542025
Glycam1	ENSMUSG00000022491	Glycosylation-dependent cell adhesion molecule 1	-6.12985	1.15643e-21
Igkv14-126	ENSMUSG00000094345	immunoglobulin kappa variable 14-126	-5.9811	2.82432e-06
Ighv1-7	ENSMUSG00000095200	immunoglobulin heavy variable V1-7	-5.97183	7.81376e-10
Igkv13-84	ENSMUSG00000076538	immunoglobulin kappa chain variable 13-84	-5.96989	1.7867e-07
Ighg1	ENSMUSG00000076614	immunoglobulin heavy constant gamma 1 (G1m marker)	-5.85365	1.84592e-11
Ighv1-25	ENSMUSG00000102952	immunoglobulin heavy variable 1-25	-5.83391	4.20405e-11
Igkv17-121	ENSMUSG00000076514	immunoglobulin kappa variable 17-121	-5.81026	3.76142e-11
Igkv4-61	ENSMUSG00000076552	immunoglobulin kappa chain variable 4-61	-5.78597	7.26203e-08
Ighv14-1	ENSMUSG00000094509	immunoglobulin heavy variable 14-1	-5.76768	9.45891e-07
Igkv9-120	ENSMUSG00000094872	immunoglobulin kappa chain variable 9-120	-5.76314	2.08668e-12
Igkv17-127	ENSMUSG00000076508	immunoglobulin kappa variable 17-127	-5.73387	1.84687e-06
Ighv2-9-1	ENSMUSG00000095565	immunoglobulin heavy variable 2-9-1	-5.71399	2.28189e-13
Ighv1-62	ENSMUSG00000102765	immunoglobulin heavy variable V1-62	-5.6429	2.71623e-15
Igkv3-2	ENSMUSG00000095351	immunoglobulin kappa variable 3-2	-5.62057	0.000125251
Igkv4-55	ENSMUSG00000096833	immunoglobulin kappa variable 4-55	-5.54298	1.70765e-09
Cfd	ENSMUSG00000061780	Complement factor D	-5.53451	0.00109163
Igkv3-4	ENSMUSG00000096715	immunoglobulin kappa variable 3-4	-5.45526	9.70083e-12
Igkv8-19	ENSMUSG00000096594	immunoglobulin kappa variable 8-19	-5.43574	2.587e-05
Igkv1-99	ENSMUSG00000076525	immunoglobulin kappa variable 1-99	-5.4042	0.00383632
Igkv4-80	ENSMUSG00000076540	immunoglobulin kappa variable 4-80	-5.40369	1.55422e-05
Igkv3-7	ENSMUSG00000076598	immunoglobulin kappa variable 3-7	-5.39369	5.41766e-07
Igkv12-47_1			-5.36899	6.47934e-06
Igkv6-25	ENSMUSG00000094930	immunoglobulin kappa chain variable 6-25	-5.36778	5.12208e-05
Igkv4-86	ENSMUSG00000076536	immunoglobulin kappa variable 4-86	-5.31452	0.00337628
Igkv6-17	ENSMUSG00000095794	immunoglobulin kappa variable 6-17	-5.31193	3.05278e-12
Igkv6-32	ENSMUSG00000076576	immunoglobulin kappa variable 6-32	-5.30376	1.11148e-08
Ighg2c	ENSMUSG00000076612	immunoglobulin heavy constant gamma 2C	-5.29802	2.00254e-25
Igkv8-21	ENSMUSG00000076586	immunoglobulin kappa variable 8-21	-5.29464	7.37385e-09
Igkv12-44	ENSMUSG00000096422	immunoglobulin kappa variable 12-44	-5.24792	2.38328e-09
Mzb1	ENSMUSG00000024353	Marginal zone B- and B1-cell-specific protein	-5.2374	6.31167e-15
Igkv1-132	ENSMUSG00000096580	immunoglobulin kappa variable 1-132	-5.23626	1.51146e-10
Ighv1-50	ENSMUSG00000094198	immunoglobulin heavy variable 1-50	-5.21658	2.14865e-07
Pou2af1	ENSMUSG00000032053	POU domain class 2-associating factor 1	-5.20892	1.93505e-11
Igkv2-137	ENSMUSG00000076501	immunoglobulin kappa chain variable 2-137	-5.19316	2.60477e-12
Ighj3	ENSMUSG00000076619	immunoglobulin heavy joining 3	-5.19271	1.62489e-06
Ighg3	ENSMUSG00000076615	Immunoglobulin heavy constant gamma 3	-5.18811	3.07943e-16
Ighv8-12	ENSMUSG00000076731	immunoglobulin heavy variable V8-12	-5.18773	0.000325824
Igkv4-50	ENSMUSG00000076562	immunoglobulin kappa variable 4-50	-5.17716	4.16601e-06
Ighv1-37	ENSMUSG00000095923	immunoglobulin heavy variable 1-37	-5.16267	4.44753e-13
Igkv3-12	ENSMUSG00000094117	immunoglobulin kappa variable 3-12	-5.15571	3.82317e-16
Ighv3-1	ENSMUSG00000093838	immunoglobulin heavy variable 3-1	-5.15383	0.00213664
Ighv1-56	ENSMUSG00000094862	immunoglobulin heavy variable 1-56	-5.13408	2.15981e-07
Ighv2-6	ENSMUSG00000096670	immunoglobulin heavy variable 2-6	-5.10373	1.70683e-17
Igkv4-57-1	ENSMUSG00000076555	immunoglobulin kappa variable 4-57-1	-5.09736	1.9507e-07
Igkv12-46	ENSMUSG00000076564	immunoglobulin kappa variable 12-46	-5.05045	3.75922e-15
Krt14	ENSMUSG00000045545	Keratin, type I cytoskeletal 14	-5.03411	3.91416e-06
Igkv6-23	ENSMUSG00000095630	immunoglobulin kappa variable 6-23	-5.02081	6.04916e-09
Ighv1-5	ENSMUSG00000096499	immunoglobulin heavy variable V1-5	-5.01788	2.08668e-12
Ighv1-64	ENSMUSG00000094088	immunoglobulin heavy variable 1-64	-4.97999	1.80124e-12
Ighv1-52	ENSMUSG00000095204	immunoglobulin heavy variable 1-52	-4.97428	2.43508e-08
Ighv1-69	ENSMUSG00000094502	immunoglobulin heavy variable 1-69	-4.96948	5.95146e-11
Igkv8-27	ENSMUSG00000076580	immunoglobulin kappa chain variable 8-27	-4.96882	6.07167e-08
Ighg2b	ENSMUSG00000076613	immunoglobulin heavy constant gamma 2B	-4.95936	3.14004e-19
Igkv8-28	ENSMUSG00000094356	immunoglobulin kappa variable 8-28	-4.93098	1.47273e-06
Ighv14-3	ENSMUSG00000095642	immunoglobulin heavy variable V14-3	-4.92392	9.26112e-08
Krt5	ENSMUSG00000061527	Keratin, type II cytoskeletal 5	-4.9216	5.7251e-08
Pla2g2d	ENSMUSG00000041202	Phospholipase A(2) Group IID secretory phospholipase A2	-4.91163	8.34789e-08
Igkv6-14	ENSMUSG00000096844	immunoglobulin kappa variable 6-14	-4.90555	0.000262277
Ighv1-12	ENSMUSG00000095416	immunoglobulin heavy variable V1-12	-4.90284	3.23077e-05
Krt15	ENSMUSG00000054146	Keratin, type I cytoskeletal 15	-4.90204	7.02163e-07
Igkv16-104	ENSMUSG00000076522	immunoglobulin kappa variable 16-104	-4.89883	2.15981e-07
Gm15056	ENSMUSG00000082976	predicted gene 15056	-4.88943	6.12777e-06
Upk3a	ENSMUSG00000022435	Uroplakin-3a	-4.87885	3.53882e-10
Cd79a	ENSMUSG00000003379	B-cell antigen receptor complex-associated protein alpha chain	-4.87319	6.82549e-18
Sprr2a2	ENSMUSG00000068893	Small proline-rich protein 2A1 Small proline-rich protein 2A3	-4.85754	2.83404e-05
Ighv1-18	ENSMUSG00000076695	immunoglobulin heavy variable V1-18	-4.83374	1.72828e-08
Ighv1-83	ENSMUSG00000105757	immunoglobulin heavy variable 1-83	-4.82913	1.6694e-07
Ighv7-3	ENSMUSG00000076652	immunoglobulin heavy variable 7-3	-4.82155	0.000353313
Ighv1-84	ENSMUSG00000094940	immunoglobulin heavy variable 1-84	-4.82036	2.28536e-05
Ighv1-34	ENSMUSG00000093955	immunoglobulin heavy variable 1-34	-4.8174	1.32562e-11
Igkv1-131	ENSMUSG00000076505	immunoglobulin kappa variable 1-131	-4.81309	0.000145615
Igkv4-91	ENSMUSG00000076532	immunoglobulin kappa chain variable 4-91	-4.81132	8.27048e-06
Ighv2-6-8	ENSMUSG00000076646	immunoglobulin heavy variable 2-6-8	-4.80823	2.13795e-07
Igkv4-74	ENSMUSG00000076543	immunoglobulin kappa variable 4-74	-4.80342	5.2538e-12
Ighv1-39	ENSMUSG00000095130	immunoglobulin heavy variable 1-39	-4.79151	2.13933e-08
Slpi	ENSMUSG00000017002	Antileukoproteinase	-4.78307	5.35531e-09
Ighv1-80	ENSMUSG00000094075	immunoglobulin heavy variable 1-80	-4.77182	5.03836e-21
Ighv3-8	ENSMUSG00000076674	immunoglobulin heavy variable V3-8	-4.75088	2.42544e-08
Ighv1-26	ENSMUSG00000094546	immunoglobulin heavy variable 1-26	-4.7396	1.23939e-08
Ighv14-4	ENSMUSG00000076666	immunoglobulin heavy variable 14-4	-4.73409	3.14409e-10
Igkv12-41	ENSMUSG00000095007	immunoglobulin kappa chain variable 12-41	-4.72953	6.62117e-06
Ighj4	ENSMUSG00000076618	immunoglobulin heavy joining 4	-4.7089	8.14622e-10
Ighd	ENSMUSG00000104213	immunoglobulin heavy constant delta	-4.70802	9.27744e-10
Ighv1-33	ENSMUSG00000102942	immunoglobulin heavy variable 1-33	-4.697	6.47554e-08
Ighv14-2	ENSMUSG00000095583	immunoglobulin heavy variable 14-2	-4.69413	1.3624e-05
Igkv5-39	ENSMUSG00000076569	immunoglobulin kappa variable 5-39	-4.68882	1.26657e-08
Rnu1a1	ENSMUSG00000095969	U1a1 small nuclear RNA	-4.67151	0.0203214
Ighv5-12	ENSMUSG00000095429	immunoglobulin heavy variable 5-12	-4.66843	0.000732051
Ighv1-63	ENSMUSG00000096672	immunoglobulin heavy variable V1-63	-4.66373	7.07086e-10
Ighv1-14	ENSMUSG00000104422	immunoglobulin heavy variable 1-14	-4.66186	3.21828e-22
Ighv8-8	ENSMUSG00000104452	immunoglobulin heavy variable 8-8	-4.65977	2.75579e-06
Igkv5-45	ENSMUSG00000094094	immunoglobulin kappa chain variable 5-45	-4.65245	5.90262e-05
Igkv8-30	ENSMUSG00000076577	immunoglobulin kappa chain variable 8-30	-4.65216	7.97808e-06
Igkv4-59	ENSMUSG00000094006	immunoglobulin kappa variable 4-59	-4.64043	6.61696e-08
Ighv5-4	ENSMUSG00000095612	immunoglobulin heavy variable 5-4	-4.62403	2.42344e-08
Igkv4-57	ENSMUSG00000076556	immunoglobulin kappa variable 4-57	-4.60755	3.74474e-09
Igkv3-10	ENSMUSG00000076596	immunoglobulin kappa variable 3-10	-4.60578	6.88881e-08
Igkv9-123	ENSMUSG00000076512	immunoglobulin kappa variable 9-123	-4.60393	0.000539488
Igkv12-89	ENSMUSG00000076534	immunoglobulin kappa chain variable 12-89	-4.59184	8.8944e-06
Ighv1-61	ENSMUSG00000094087	immunoglobulin heavy variable 1-61	-4.58665	1.01075e-07
Igkv1-110	ENSMUSG00000093861	immunoglobulin kappa variable 1-110	-4.56987	7.07086e-10
Thrsp	ENSMUSG00000035686	Thyroid hormone-inducible hepatic protein	-4.54651	0.0123308
Ighv1-78	ENSMUSG00000096326	immunoglobulin heavy variable 1-78	-4.54022	0.00294348
Cbr2	ENSMUSG00000025150	Carbonyl reductase [NADPH] 2	-4.53621	4.95621e-06
Igkv19-93_2			-4.53201	5.13048e-07
Igkv1-135	ENSMUSG00000096336	immunoglobulin kappa variable 1-135	-4.52742	1.62435e-09
Ighv1-82	ENSMUSG00000095127	immunoglobulin heavy variable 1-82	-4.50986	8.83306e-19
Ighv1-53	ENSMUSG00000093894	immunoglobulin heavy variable 1-53	-4.50513	4.42403e-19
Igkv1-133	ENSMUSG00000094491	immunoglobulin kappa variable 1-133	-4.49719	1.61333e-10
Faim3	ENSMUSG00000042474	Fc fragment of IgM receptor	-4.4946	1.28399e-05
Fcrla	ENSMUSG00000038421	Fc receptor-like A	-4.48307	7.02448e-07
Igkv10-96	ENSMUSG00000094420	immunoglobulin kappa variable 10-96	-4.47897	1.31538e-09
Ighv2-5	ENSMUSG00000096498	immunoglobulin heavy variable 2-5	-4.47661	6.13833e-05
Jchain	ENSMUSG00000067149	immunoglobulin joining chain	-4.47057	4.98175e-20
Ighv1-4	ENSMUSG00000095442	immunoglobulin heavy variable 1-4	-4.47012	3.57612e-07
Ighv2-2	ENSMUSG00000096464	immunoglobulin heavy variable 2-2	-4.46517	2.37286e-17
Ucp1	ENSMUSG00000031710	Mitochondrial brown fat uncoupling protein 1	-4.46007	0.0215795
Iglc2	ENSMUSG00000076937	immunoglobulin lambda constant 2	-4.4522	2.15986e-13
Upk1b	ENSMUSG00000049436	Uroplakin-1b	-4.44484	2.70582e-05
Igkv9-124	ENSMUSG00000096632	immunoglobulin kappa chain variable 9-124	-4.41255	8.26207e-11
Iglv3	ENSMUSG00000076939	immunoglobulin lambda variable 3	-4.41221	2.17085e-06
Cd2	ENSMUSG00000027863	T-cell surface antigen CD2	-4.40878	1.17073e-06
Trbv13-2	ENSMUSG00000076469	T cell receptor beta, variable 13-2	-4.39291	2.17873e-06
Igkv12-38	ENSMUSG00000076570	immunoglobulin kappa chain variable 12-38	-4.38767	0.00352363
Ighv5-16	ENSMUSG00000094194	immunoglobulin heavy variable 5-16	-4.37592	4.94723e-05
Cd79b	ENSMUSG00000040592	B-cell antigen receptor complex-associated protein beta chain	-4.36962	1.15643e-21
Cxcr3	ENSMUSG00000050232	C-X-C chemokine receptor type 3	-4.36129	6.47934e-06
Lax1	ENSMUSG00000051998	Lymphocyte transmembrane adapter 1	-4.36043	2.56033e-09
Ltb	ENSMUSG00000024399	Lymphotoxin-beta	-4.35973	5.79178e-12
Ighj2	ENSMUSG00000076620	immunoglobulin heavy joining 2	-4.35474	4.2149e-06
Ighm	ENSMUSG00000076617	immunoglobulin heavy constant mu	-4.3544	1.01797e-17
Ly6c2	ENSMUSG00000022584	Lymphocyte antigen 6C1 Lymphocyte antigen 6C2	-4.34809	2.24961e-08
Ighv5-9	ENSMUSG00000095285	immunoglobulin heavy variable 5-9	-4.34023	1.9507e-07
Igkv3-5	ENSMUSG00000095335	immunoglobulin kappa chain variable 3-5	-4.33467	4.38216e-08
Cd19	ENSMUSG00000030724	B-lymphocyte antigen CD19	-4.31228	6.66188e-09
Igkv6-15	ENSMUSG00000094797	immunoglobulin kappa variable 6-15	-4.31119	2.50923e-07
Igkv2-109	ENSMUSG00000105606	immunoglobulin kappa variable 2-109	-4.30985	1.84685e-06
Map4k1	ENSMUSG00000037337	Mitogen-activated protein kinase kinase kinase kinase 1 Mitogen-activated protein kinase kinase kinase kinase	-4.29397	1.17001e-05
Igkv6-20	ENSMUSG00000076587	immunoglobulin kappa variable 6-20	-4.27528	0.000184163
Krt17	ENSMUSG00000035557	Keratin, type I cytoskeletal 17	-4.24591	0.000357666
Cd3g	ENSMUSG00000002033	T-cell surface glycoprotein CD3 gamma chain	-4.23516	1.88583e-11
Igkv8-24	ENSMUSG00000076583	immunoglobulin kappa chain variable 8-24	-4.23066	1.10294e-06
Cxcl9	ENSMUSG00000029417	C-X-C motif chemokine 9	-4.22079	3.77188e-06
Igkv10-94	ENSMUSG00000096490	immunoglobulin kappa variable 10-94	-4.21147	0.000129088
Tnfrsf13c	ENSMUSG00000068105	Tumor necrosis factor receptor superfamily member 13C	-4.21021	7.63499e-06
Spib	ENSMUSG00000008193	Transcription factor Spi-B	-4.19968	2.36122e-05
Ighv1-81	ENSMUSG00000094689	immunoglobulin heavy variable 1-81	-4.1883	0.000515479
Cd37	ENSMUSG00000030798	Tetraspanin Leukocyte antigen CD37	-4.18777	3.16965e-08
Ighv1-75	ENSMUSG00000096020	immunoglobulin heavy variable 1-75	-4.18222	0.00436726
Ighv1-74	ENSMUSG00000094124	immunoglobulin heavy variable V1-74	-4.17426	4.0505e-09
Clca3a2	ENSMUSG00000028262	chloride channel accessory 3A2	-4.17098	0.000673357
Ighv1-77	ENSMUSG00000096452	immunoglobulin heavy variable 1-77	-4.16265	1.77e-09
Igkv5-48	ENSMUSG00000076563	immunoglobulin kappa variable 5-48	-4.16046	1.17802e-06
Msln	ENSMUSG00000063011	Mesothelin	-4.14979	0.000154577
Ighv2-4	ENSMUSG00000095866	immunoglobulin heavy variable V2-4	-4.14837	5.29297e-06
Cxcr5	ENSMUSG00000047880	C-X-C chemokine receptor type 5	-4.14583	1.73455e-05
Igkv15-103	ENSMUSG00000076523	immunoglobulin kappa chain variable 15-103	-4.13262	9.26112e-08
Hvcn1	ENSMUSG00000064267	Voltage-gated hydrogen channel 1	-4.1295	1.11947e-08
Igkv1-117	ENSMUSG00000094335	immunoglobulin kappa variable 1-117	-4.1221	6.47934e-06
Psca	ENSMUSG00000022598	Prostate stem cell antigen	-4.11859	5.7251e-08
Ighv10-3	ENSMUSG00000095700	immunoglobulin heavy variable V10-3	-4.09971	0.00543495
Igkv3-3	ENSMUSG00000094478	immunoglobulin kappa variable 3-3	-4.09532	0.0321593
Vsig2	ENSMUSG00000001943	V-set and immunoglobulin domain-containing protein 2	-4.0891	0.000141662
Ighv1-86	ENSMUSG00000105605	immunoglobulin heavy variable 1-86	-4.07747	0.00254037
Gm20730	ENSMUSG00000076500	predicted gene, 20730	-4.05865	0.000673357
Ccl19	ENSMUSG00000071005	C-C motif chemokine 19 C-C motif chemokine	-4.05501	1.72161e-09
Ighv1-72	ENSMUSG00000096074	immunoglobulin heavy variable 1-72	-4.03504	6.70915e-08
H2-Ob	ENSMUSG00000041538	histocompatibility 2, O region beta locus	-4.031	1.71609e-05
Ighv1-42	ENSMUSG00000094652	immunoglobulin heavy variable V1-42	-4.0259	2.95918e-12
Ms4a1	ENSMUSG00000024673	B-lymphocyte antigen CD20	-4.01984	7.57035e-05
Ighv1-59	ENSMUSG00000095197	immunoglobulin heavy variable V1-59	-4.00374	9.6649e-05
Krt19	ENSMUSG00000020911	Keratin, type I cytoskeletal 19	-3.99322	2.25624e-07
Pglyrp1	ENSMUSG00000030413	Peptidoglycan recognition protein 1 Peptidoglycan-recognition protein	-3.98578	4.53412e-06
Ighv6-3	ENSMUSG00000076677	immunoglobulin heavy variable 6-3	-3.98154	0.000357218
Gm28872	ENSMUSG00000099937	predicted gene 28872	-3.97933	0.00961809
Ighv5-15	ENSMUSG00000094134	immunoglobulin heavy variable 5-15	-3.97716	1.48258e-05
Ighv1-55	ENSMUSG00000095589	immunoglobulin heavy variable 1-55	-3.97624	1.97368e-09
Mir142hg	ENSMUSG00000084796	Mir142 host gene (non-protein coding)	-3.97156	0.00158421
Igkv14-111	ENSMUSG00000095771	immunoglobulin kappa variable 14-111	-3.9672	0.000169745
Igkv4-90	ENSMUSG00000076533	immunoglobulin kappa chain variable 4-90	-3.96371	0.00100501
Tbc1d10c	ENSMUSG00000040247	Carabin	-3.9599	1.95872e-08
Trbc2	ENSMUSG00000076498	T cell receptor beta, constant 2	-3.95407	5.71465e-12
Cxcl13	ENSMUSG00000023078	C-X-C motif chemokine C-X-C motif chemokine 13	-3.94967	7.37385e-09
Ighv6-6	ENSMUSG00000076680	immunoglobulin heavy variable 6-6	-3.93597	4.94723e-05
Igkv3-1	ENSMUSG00000095682	immunoglobulin kappa variable 3-1	-3.9335	0.00119077
Car3	ENSMUSG00000027559	Carbonic anhydrase 3	-3.92935	0.0466318
Cxcr4	ENSMUSG00000045382	C-X-C chemokine receptor type 4	-3.90863	1.70738e-05
Igkv9-129	ENSMUSG00000093906	immunoglobulin kappa variable 9-129	-3.90849	0.00026851
Cyp2f2	ENSMUSG00000052974	Cytochrome P450 2F2	-3.903	0.00085476
Igkv4-53	ENSMUSG00000095753	immunoglobulin kappa variable 4-53	-3.89592	0.00214359
Ighv8-11	ENSMUSG00000095170	immunoglobulin heavy variable V8-11	-3.88839	0.0023138
Igkv4-72	ENSMUSG00000076545	immunoglobulin kappa chain variable 4-72	-3.88422	0.000140687
Ighv1-66	ENSMUSG00000095519	immunoglobulin heavy variable 1-66	-3.88134	0.00021458
Ighv1-22	ENSMUSG00000094561	immunoglobulin heavy variable 1-22	-3.86929	0.00277024
Ighv1-19	ENSMUSG00000096410	immunoglobulin heavy variable V1-19	-3.86521	2.46815e-05
Fcrl1	ENSMUSG00000059994	Fc receptor-like protein 1	-3.86105	8.66495e-05
Ighv5-6	ENSMUSG00000094951	immunoglobulin heavy variable 5-6	-3.85404	4.16601e-06
Reg3g	ENSMUSG00000030017	Regenerating islet-derived protein 3-gamma	-3.85114	0.00109163
Ccr7	ENSMUSG00000037944	C-C chemokine receptor type 7	-3.83447	0.000359631
Ighv1-70	ENSMUSG00000106601	immunoglobulin heavy variable 1-70	-3.8342	0.0169479
Sprr2a1	ENSMUSG00000078664	Small proline-rich protein 2A1 Small proline-rich protein 2A3	-3.82327	0.00575255
Igkv2-116	ENSMUSG00000106630	immunoglobulin kappa variable 2-116	-3.80326	0.0182458
Blk	ENSMUSG00000014453	Tyrosine-protein kinase Blk	-3.79048	0.000179816
Ctse	ENSMUSG00000004552	Cathepsin E	-3.7832	1.17765e-05
Lat	ENSMUSG00000030742	Linker for activation of T-cells family member 1	-3.78308	2.92413e-05
Ighv8-5	ENSMUSG00000102364	immunoglobulin heavy variable V8-5	-3.78111	0.00207163
Ighj1	ENSMUSG00000076621	immunoglobulin heavy joining 1	-3.77626	0.000198133
Ighv1-85	ENSMUSG00000096150	immunoglobulin heavy variable 1-85	-3.7567	5.14399e-05
Gsdmc2	ENSMUSG00000056293	Gasdermin-C2	-3.73281	6.99728e-05
Gm25099	ENSMUSG00000095676	predicted gene, 25099	-3.71859	0.0475643
Igkv6-13	ENSMUSG00000076594	immunoglobulin kappa variable 6-13	-3.71309	0.0222885
Igkv14-100	ENSMUSG00000096515	immunoglobulin kappa chain variable 14-100	-3.70649	0.000414519
Igkv5-43	ENSMUSG00000094433	immunoglobulin kappa chain variable 5-43	-3.69091	0.00212729
Iglv1	ENSMUSG00000076934	immunoglobulin lambda variable 1	-3.68567	4.02617e-06
H2-Oa	ENSMUSG00000024334	histocompatibility 2, O region alpha locus	-3.67973	0.000630981
Ighv1-47	ENSMUSG00000076709	immunoglobulin heavy variable 1-47	-3.66962	0.00667391
Ptprcap	ENSMUSG00000045826	Protein tyrosine phosphatase receptor type C-associated protein	-3.66743	7.39712e-07
Ighv2-9	ENSMUSG00000096638	immunoglobulin heavy variable 2-9	-3.655	0.000179816
Upk2	ENSMUSG00000041523	uroplakin 2	-3.65339	0.000191018
Igkv4-54	ENSMUSG00000094319	immunoglobulin kappa chain variable 4-54	-3.6477	0.0385547
Igkv4-78	ENSMUSG00000094315	immunoglobulin kappa variable 4-78	-3.63965	0.0435779
Fam46c	ENSMUSG00000044468	Putative nucleotidyltransferase FAM46C	-3.61329	0.000422993
Ly9	ENSMUSG00000004707	T-lymphocyte surface antigen Ly-9	-3.60359	0.000263784
Ighv3-4	ENSMUSG00000103939	immunoglobulin heavy variable V3-4	-3.59403	7.80411e-05
Batf	ENSMUSG00000034266	Basic leucine zipper transcriptional factor ATF-like	-3.59066	4.4352e-05
Il21r	ENSMUSG00000030745	Interleukin-21 receptor	-3.58875	1.23252e-05
Sash3	ENSMUSG00000031101	SAM and SH3 domain-containing protein 3	-3.58608	4.21834e-06
Igkj2	ENSMUSG00000076605	immunoglobulin kappa joining 2	-3.56009	0.0416389
Igkv4-79	ENSMUSG00000076541	immunoglobulin kappa variable 4-79	-3.54331	0.0325288
Mmp7	ENSMUSG00000018623	Matrix metalloproteinase	-3.53468	0.00542552
Ccl8	ENSMUSG00000009185	C-C motif chemokine 8 C-C motif chemokine	-3.52574	3.07111e-05
Pou2f2	ENSMUSG00000008496	POU domain, class 2, transcription factor 2	-3.52415	0.00321475
Ighv2-7	ENSMUSG00000096824	immunoglobulin heavy variable 2-7	-3.5141	0.00610612
Tcf7	ENSMUSG00000000782	Transcription factor 7	-3.51229	0.00235214
Ighv1-43	ENSMUSG00000095859	immunoglobulin heavy variable V1-43	-3.51197	3.89775e-05
Ighv5-1	ENSMUSG00000102901	immunoglobulin heavy variable V5-1	-3.50971	0.0333173
Sprr2a3	ENSMUSG00000074445	Small proline-rich protein 2A3 Small proline-rich protein 2A1	-3.50547	0.00895852
Derl3	ENSMUSG00000009092	Derlin Derlin-3	-3.48749	5.31564e-05
Fcer2a	ENSMUSG00000005540	Low affinity immunoglobulin epsilon Fc receptor	-3.48678	0.00164565
Igkv4-70	ENSMUSG00000076547	immunoglobulin kappa chain variable 4-70	-3.43812	0.00087223
Irf4	ENSMUSG00000021356	Interferon regulatory factor 4	-3.43397	0.000208186
Sp140	ENSMUSG00000070031	Sp140 nuclear body protein	-3.42981	5.37176e-08
Il2rb	ENSMUSG00000068227	Interleukin-2 receptor subunit beta	-3.42973	0.00213664
Gsdmc3	ENSMUSG00000055827	Gasdermin-C3	-3.42599	0.00212729
Fam26f	ENSMUSG00000046031	Calcium homeostasis modulator protein 6	-3.41358	0.00128168
Ighv1-28	ENSMUSG00000102315	immunoglobulin heavy variable 1-28	-3.40348	5.65962e-05
Ly6k	ENSMUSG00000044678	Lymphocyte antigen 6K	-3.40107	0.000704349
Acap1	ENSMUSG00000001588	Arf-GAP with coiled-coil, ANK repeat and PH domain-containing protein 1	-3.40031	0.000562695
Btla	ENSMUSG00000052013	B- and T-lymphocyte attenuator	-3.39221	0.000133748
Cd48	ENSMUSG00000015355	CD48 antigen	-3.38505	9.23883e-11
Oit1	ENSMUSG00000021749	Protein FAM3D	-3.37798	0.00055189
Ms4a4c	ENSMUSG00000024675	membrane-spanning 4-domains, subfamily A, member 4C	-3.37618	4.22761e-05
Gimap3	ENSMUSG00000039264	GTPase IMAP family member 3	-3.36339	6.88881e-08
Ai662270	ENSMUSG00000087107	expressed sequence AI662270	-3.33926	1.20523e-08
Parvg	ENSMUSG00000022439	Gamma-parvin	-3.32637	0.000302829
Ighv1-21	ENSMUSG00000102654	immunoglobulin heavy variable V1-21	-3.31756	0.010757
Sell	ENSMUSG00000026581	L-selectin	-3.27781	0.00088746
Trbv13-1	ENSMUSG00000076467	T cell receptor beta, variable 13-1	-3.27753	0.000198133
Cd52	ENSMUSG00000000682	CAMPATH-1 antigen	-3.27744	1.5342e-17
Lck	ENSMUSG00000000409	Tyrosine-protein kinase Proto-oncogene tyrosine-protein kinase LCK	-3.27728	1.32015e-06
Cd3d	ENSMUSG00000032094	T-cell surface glycoprotein CD3 delta chain	-3.27622	0.000113815
Cd22	ENSMUSG00000030577	B-cell receptor CD22	-3.26803	2.75064e-05
Cd4	ENSMUSG00000023274	T-cell surface glycoprotein CD4	-3.2653	0.000448418
Dusp2	ENSMUSG00000027368	Dual specificity protein phosphatase 2	-3.25698	0.000740005
Cfp	ENSMUSG00000001128	Properdin	-3.25629	1.37781e-07
Ighv5-9-1	ENSMUSG00000095210	immunoglobulin heavy variable 5-9-1	-3.25025	0.000360092
Capn13	ENSMUSG00000043705	Calpain-13	-3.22054	0.011638
Sptssb	ENSMUSG00000043461	Serine palmitoyltransferase small subunit B	-3.21664	0.00613373
Traf3ip3	ENSMUSG00000037318	TRAF3-interacting JNK-activating modulator	-3.21023	0.00270131
Pdcd1	ENSMUSG00000026285	Programmed cell death protein 1	-3.19796	0.00202221
Isg20	ENSMUSG00000039236	Interferon-stimulated gene 20 kDa protein	-3.18534	8.41688e-05
Fcgbp	ENSMUSG00000047730	Fc fragment of IgG binding protein	-3.17845	0.0136384
Ighv1-71	ENSMUSG00000096577	immunoglobulin heavy variable 1-71	-3.17692	0.0359875
Cst7	ENSMUSG00000068129	Cystatin-F Cystatin	-3.17092	0.00352363
Rasal3	ENSMUSG00000052142	RAS protein activator like-3	-3.16355	0.000539488
Kcnn4	ENSMUSG00000054342	Intermediate conductance calcium-activated potassium channel protein 4	-3.14998	0.000737304
Ighv1-20	ENSMUSG00000095761	immunoglobulin heavy variable V1-20	-3.13461	3.44557e-06
Igfbp2	ENSMUSG00000039323	Insulin-like growth factor-binding protein 2	-3.12494	0.00567762
Igkv4-71	ENSMUSG00000073028	immunoglobulin kappa chain variable 4-71	-3.12003	0.00990648
Serpina3g	ENSMUSG00000041481	serine (or cysteine) peptidase inhibitor, clade A, member 3G	-3.11407	7.07086e-10
Cd5	ENSMUSG00000024669	T-cell surface glycoprotein CD5	-3.10872	0.00824716
Igkv12-98	ENSMUSG00000076526	immunoglobulin kappa variable 12-98	-3.10796	0.000654235
Cd53	ENSMUSG00000040747	Leukocyte surface antigen CD53 Tetraspanin	-3.08492	3.86027e-12
Igkv8-16	ENSMUSG00000076591	immunoglobulin kappa variable 8-16	-3.08259	0.0406961
Casp1	ENSMUSG00000025888	Caspase-1	-3.07835	0.000121789
Trbc1	ENSMUSG00000076490	T cell receptor beta, constant region 1	-3.04971	0.000262277
Lat2	ENSMUSG00000040751	Linker for activation of T-cells family member 2	-3.04919	1.97746e-05
Psmb9	ENSMUSG00000096727	Proteasome subunit beta type-9 Proteasome subunit beta type	-3.04773	2.76108e-07
Slc14a2	ENSMUSG00000024552	Urea transporter 2 Urea transporter	-3.03832	0.00448865
Rbm38	ENSMUSG00000027510	RNA-binding protein 38	-3.02209	0.015774
Ly86	ENSMUSG00000021423	Lymphocyte antigen 86	-3.01395	5.29297e-06
Ncf1	ENSMUSG00000015950	Neutrophil cytosol factor 1	-3.00249	0.00191991
Snx20	ENSMUSG00000031662	Sorting nexin-20	-3.0024	0.000844279
Il2rg	ENSMUSG00000031304	Cytokine receptor common subunit gamma	-3.00023	5.73114e-07
Syk	ENSMUSG00000021457	Tyrosine-protein kinase Tyrosine-protein kinase SYK	-2.9852	2.4711e-05
Sept1	ENSMUSG00000000486	Septin-1	-2.98358	9.32815e-06
Tnfrsf4	ENSMUSG00000029075	Tumor necrosis factor receptor superfamily member 4	-2.97833	0.00821805
Hmha1	ENSMUSG00000035697	Rho GTPase activating protein 45	-2.96986	0.000139296
C130026i21rik	ENSMUSG00000052477	RIKEN cDNA C130026I21 gene	-2.95567	0.00528465
Tspan13	ENSMUSG00000020577	Tetraspanin-13	-2.94673	6.34933e-05
Rps27	ENSMUSG00000090733	40S ribosomal protein S27	-2.94437	2.30665e-06
Dapl1	ENSMUSG00000026989	Death-associated protein-like 1	-2.94279	0.0110137
Rac2	ENSMUSG00000033220	Ras-related C3 botulinum toxin substrate 2	-2.93458	5.7251e-08
Gm10925	ENSMUSG00000100862	predicted gene 10925	-2.90456	0.000589453
Slamf7	ENSMUSG00000038179	SLAM family member 7	-2.90338	0.00695256
Gpr18	ENSMUSG00000050350	N-arachidonyl glycine receptor	-2.89977	0.0185404
Aw112010	ENSMUSG00000075010	expressed sequence AW112010	-2.89862	6.29487e-07
Selplg	ENSMUSG00000048163	selectin, platelet (p-selectin) ligand	-2.8909	4.94723e-05
Zap70	ENSMUSG00000026117	Tyrosine-protein kinase ZAP-70	-2.88644	0.0100519
Irf8	ENSMUSG00000041515	Interferon regulatory factor 8	-2.88211	0.0111937
Coch	ENSMUSG00000020953	Cochlin	-2.88011	0.0136095
Card11	ENSMUSG00000036526	Caspase recruitment domain-containing protein 11	-2.87764	0.00331617
Pparg	ENSMUSG00000000440	Peroxisome proliferator-activated receptor gamma	-2.86896	0.0221946
Dpt	ENSMUSG00000026574	Dermatopontin	-2.86879	0.000378446
Rassf5	ENSMUSG00000026430	Ras association domain-containing protein 5	-2.8646	0.00717491
Arhgap25	ENSMUSG00000030047	Rho GTPase-activating protein 25	-2.86023	0.00136882
Dnase1l3	ENSMUSG00000025279	Deoxyribonuclease gamma	-2.84897	0.0176003
Itgb7	ENSMUSG00000001281	Integrin beta-7	-2.84615	0.000520085
Igkv1-88	ENSMUSG00000076535	immunoglobulin kappa chain variable 1-88	-2.8415	0.0382592
Ighv1-32	ENSMUSG00000102656	immunoglobulin heavy variable V1-32	-2.83548	0.0373087
Gm14446	ENSMUSG00000079339	interferon induced protein with tetratricpeptide repeats 1B like 1	-2.83439	0.0121561
H2-Dmb2	ENSMUSG00000037548	histocompatibility 2, class II, locus Mb2	-2.83376	1.02704e-05
Bcl2a1a	ENSMUSG00000102037	Bcl-2-related protein A1	-2.83176	0.000505885
Penk	ENSMUSG00000045573	Proenkephalin-A	-2.82414	0.031983
Cd27	ENSMUSG00000030336	CD27 antigen	-2.80523	0.0174357
Itgax	ENSMUSG00000030789	Integrin alpha-X	-2.7971	0.0190335
Cd8b1	ENSMUSG00000053044	T-cell surface glycoprotein CD8 beta chain	-2.79266	0.0105345
Ikzf1	ENSMUSG00000018654	IKAROS family zinc finger 1	-2.79009	0.000190651
Basp1	ENSMUSG00000045763	Brain acid soluble protein 1	-2.78043	0.00184746
Tlr1	ENSMUSG00000044827	Toll-like receptor 1	-2.77594	0.011451
Cd6	ENSMUSG00000024670	T-cell differentiation antigen CD6	-2.7742	0.0155549
Rltpr	ENSMUSG00000050357	capping protein regulator and myosin 1 linker 2	-2.76359	0.0493113
Ptprc	ENSMUSG00000026395	protein tyrosine phosphatase, receptor type, C	-2.75819	2.4168e-05
Mmp3	ENSMUSG00000043613	Matrix metalloproteinase Stromelysin-1	-2.75511	0.0296894
Trac	ENSMUSG00000076928	T cell receptor alpha constant	-2.75474	5.67828e-05
Siglecg	ENSMUSG00000030468	Sialic acid-binding Ig-like lectin 10	-2.74803	0.0238638
Rnase6	ENSMUSG00000021880	Ribonuclease K6	-2.74548	0.000493076
Ccnd2	ENSMUSG00000000184	G1/S-specific cyclin-D2	-2.74399	0.000151244
Cd3e	ENSMUSG00000032093	T-cell surface glycoprotein CD3 epsilon chain	-2.7426	0.024088
Cd83	ENSMUSG00000015396	CD83 antigen	-2.73241	8.32967e-06
Wdfy4	ENSMUSG00000051506	WD repeat and FYVE domain containing 4	-2.73162	0.00675788
Ubd	ENSMUSG00000035186	Ubiquitin D	-2.72655	2.1709e-06
P2ry10	ENSMUSG00000050921	Putative P2Y purinoceptor 10	-2.72582	0.0222885
Dok3	ENSMUSG00000035711	Docking protein 3	-2.7202	0.00104394
Igha	ENSMUSG00000095079	immunoglobulin heavy constant alpha	-2.7106	0.000238145
Bin2	ENSMUSG00000098112	bridging integrator 2	-2.70288	0.00175733
Calml3	ENSMUSG00000063130	Calmodulin-like protein 3	-2.70153	0.0109845
Dock2	ENSMUSG00000020143	Dedicator of cytokinesis protein 2	-2.69359	0.00240903
Coro1a	ENSMUSG00000030707	Coronin-1A Coronin	-2.69339	3.46835e-07
Stk17b	ENSMUSG00000026094	Serine/threonine-protein kinase 17B	-2.69334	2.19582e-07
Art2a-Ps	ENSMUSG00000092517	T-cell ecto-ADP-ribosyltransferase 1	-2.69211	0.0163041
Pax5	ENSMUSG00000014030	Paired box protein Pax-5	-2.69147	0.0232672
Gm4955	ENSMUSG00000037849	interferon activated gene 206	-2.68886	0.0221539
Arhgap30	ENSMUSG00000048865	Rho GTPase-activating protein 30	-2.68161	0.000264941
Lcp2	ENSMUSG00000002699	Lymphocyte cytosolic protein 2	-2.6791	0.00246653
Trbv1	ENSMUSG00000076461	T cell receptor beta, variable 1	-2.66924	0.00274781
Ada	ENSMUSG00000017697	Adenosine deaminase	-2.66637	0.00483613
S1pr4	ENSMUSG00000044199	Sphingosine 1-phosphate receptor 4	-2.66447	0.0266456
Wfdc17	ENSMUSG00000069792	WAP four-disulfide core domain 17	-2.66101	0.0228479
Epsti1	ENSMUSG00000022014	Epithelial-stromal interaction protein 1	-2.65734	0.000116382
Tnfrsf13b	ENSMUSG00000010142	Tumor necrosis factor receptor superfamily member 13B	-2.65657	0.00222684
Arhgdib	ENSMUSG00000030220	Rho GDP-dissociation inhibitor 2	-2.65541	3.36218e-07
Glipr1	ENSMUSG00000056888	Glioma pathogenesis-related protein 1	-2.65301	4.94385e-06
Slamf6	ENSMUSG00000015314	SLAM family member 6	-2.65199	0.0211106
Spn	ENSMUSG00000051457	Leukosialin	-2.65008	3.94739e-05
Lag3	ENSMUSG00000030124	Lymphocyte activation gene 3 protein	-2.64922	0.0312881
Bst1	ENSMUSG00000029082	ADP-ribosyl cyclase/cyclic ADP-ribose hydrolase 2	-2.64797	0.00349001
Gm7676	ENSMUSG00000068631	predicted gene 7676	-2.64242	0.000473682
Vav1	ENSMUSG00000034116	Proto-oncogene vav	-2.64163	4.03105e-05
Il4i1	ENSMUSG00000074141	L-amino-acid oxidase Amine oxidase	-2.63228	0.0161386
Tspan32	ENSMUSG00000000244	Tetraspanin-32	-2.62649	0.0262337
Ccr6	ENSMUSG00000040899	C-C chemokine receptor type 6	-2.62303	0.036011
Mcemp1	ENSMUSG00000013974	Mast cell-expressed membrane protein 1	-2.61874	0.0257905
Pik3cg	ENSMUSG00000020573	Phosphatidylinositol 4,5-bisphosphate 3-kinase catalytic subunit gamma isoform	-2.61232	0.0221388
Pyhin1	ENSMUSG00000043263	interferon activated gene 209	-2.60635	0.000322691
Rhoh	ENSMUSG00000029204	Rho-related GTP-binding protein RhoH	-2.60384	0.0191321
Gm8995	ENSMUSG00000063286	predicted gene 8995	-2.60296	0.00224697
Zc3h12d	ENSMUSG00000039981	Probable ribonuclease ZC3H12D	-2.60102	0.0222885
Nfatc1	ENSMUSG00000033016	nuclear factor of activated T cells, cytoplasmic, calcineurin dependent 1	-2.59783	0.0271662
Themis2	ENSMUSG00000037731	Protein THEMIS2	-2.58527	0.00670953
Slamf8	ENSMUSG00000053318	SLAM family member 8	-2.58226	0.0115063
Ciita	ENSMUSG00000022504	MHC class II transactivator	-2.58092	0.0426048
Ikzf3	ENSMUSG00000018168	Zinc finger protein Aiolos	-2.5692	0.0344015
Prkcb	ENSMUSG00000052889	Protein kinase C beta type	-2.55933	0.025317
Def6	ENSMUSG00000002257	Differentially expressed in FDCP 6	-2.55811	0.0210648
Cd69	ENSMUSG00000030156	Early activation antigen CD69	-2.54682	0.045481
Tnfrsf14	ENSMUSG00000042333	tumor necrosis factor receptor superfamily, member 14 (herpesvirus entry mediator)	-2.54489	0.0360805
H2-Q7	ENSMUSG00000060550	H-2 class I histocompatibility antigen, Q7 alpha chain	-2.53194	0.000467063
H2-Q5	ENSMUSG00000055413	histocompatibility 2, Q region locus 5	-2.52705	0.00119598
Nlrc5	ENSMUSG00000074151	Protein NLRC5	-2.52256	0.0149558
Lpxn	ENSMUSG00000024696	Leupaxin	-2.51071	3.65724e-06
Psmb8	ENSMUSG00000024338	Proteasome subunit beta type-8	-2.50828	8.84532e-05
Plet1	ENSMUSG00000032068	Placenta-expressed transcript 1 protein	-2.50808	0.000902341
Gm2564	ENSMUSG00000091938	predicted gene 2564	-2.50244	0.0157443
Pycard	ENSMUSG00000030793	Apoptosis-associated speck-like protein containing a CARD	-2.4908	1.22803e-05
Upk1a	ENSMUSG00000006313	Uroplakin-1a Tetraspanin	-2.48331	0.0183925
Gmfg	ENSMUSG00000060791	Glia maturation factor gamma	-2.48259	0.0026476
Hid1	ENSMUSG00000034586	Protein HID1	-2.47061	0.0437412
Serpina3n	ENSMUSG00000021091	serine (or cysteine) peptidase inhibitor, clade A, member 3N	-2.45649	0.0187351
Pstpip1	ENSMUSG00000032322	Proline-serine-threonine phosphatase-interacting protein 1	-2.45446	0.0374838
Trp53inp1	ENSMUSG00000028211	Tumor protein p53-inducible nuclear protein 1	-2.45421	0.00372295
Il16	ENSMUSG00000001741	Pro-interleukin-16	-2.45348	0.0443975
Gbp8	ENSMUSG00000034438	guanylate-binding protein 8	-2.45261	0.0190335
Izumo1r	ENSMUSG00000031933	Sperm-egg fusion protein Juno	-2.45176	0.0475643
Fmo5	ENSMUSG00000028088	Dimethylaniline monooxygenase [N-oxide-forming] 5	-2.44414	0.0326893
Was	ENSMUSG00000031165	Wiskott-Aldrich syndrome protein homolog	-2.43921	0.00205709
Grap2	ENSMUSG00000042351	GRB2-related adaptor protein 2	-2.43818	0.0321593
Cnp	ENSMUSG00000006782	2',3'-cyclic-nucleotide 3'-phosphodiesterase	-2.42521	8.59222e-06
Sit1	ENSMUSG00000028460	Signaling threshold-regulating transmembrane adapter 1	-2.41364	0.0488754
Srgn	ENSMUSG00000020077	Serglycin	-2.41325	9.23365e-07
Iglv2	ENSMUSG00000076940	immunoglobulin lambda variable 2	-2.4125	0.0198917
H2-Aa	ENSMUSG00000036594	H-2 class II histocompatibility antigen, A-B alpha chain	-2.40862	6.41945e-06
Stat1	ENSMUSG00000026104	Signal transducer and activator of transcription	-2.40534	1.32015e-06
Arhgap4	ENSMUSG00000031389	Rho GTPase activating protein 4	-2.40026	0.021231
Cd247	ENSMUSG00000005763	T-cell surface glycoprotein CD3 zeta chain	-2.39285	0.0307609
Icos	ENSMUSG00000026009	Inducible T-cell costimulator	-2.39215	0.0439882
Tap1	ENSMUSG00000037321	Antigen peptide transporter 1	-2.39093	0.000882516
H2-M3	ENSMUSG00000016206	histocompatibility 2, M region locus 3	-2.39027	0.000493076
Akr1b3	ENSMUSG00000001642	Aldose reductase	-2.38311	0.000179816
Btk	ENSMUSG00000031264	Tyrosine-protein kinase BTK	-2.3642	0.0485652
Tnfsf13b	ENSMUSG00000031497	Tumor necrosis factor ligand superfamily member 13B	-2.35024	0.00748603
Ms4a6b	ENSMUSG00000024677	Membrane-spanning 4-domains subfamily A member 6B	-2.34155	0.000215183
Trp53i11	ENSMUSG00000068735	Tumor protein p53-inducible protein 11	-2.32587	0.00741742
Cd86	ENSMUSG00000022901	T-lymphocyte activation antigen CD86	-2.32551	0.0117031
Cd274	ENSMUSG00000016496	Programmed cell death 1 ligand 1	-2.3253	0.0388276
Dgka	ENSMUSG00000025357	Diacylglycerol kinase alpha	-2.32311	0.00109575
Ccl21a	ENSMUSG00000094686	C-C motif chemokine 21c C-C motif chemokine 21a C-C motif chemokine 21b	-2.31918	0.000694068
Cd180	ENSMUSG00000021624	CD180 antigen	-2.30788	0.0167799
Pced1b	ENSMUSG00000044250	PC-esterase domain-containing protein 1B	-2.3073	0.0461629
Atp2a3	ENSMUSG00000020788	Sarcoplasmic/endoplasmic reticulum calcium ATPase 3 Calcium-transporting ATPase	-2.30585	0.000536062
Fermt3	ENSMUSG00000024965	Fermitin family homolog 3	-2.30339	0.00388579
Rasa3	ENSMUSG00000031453	Ras GTPase-activating protein 3	-2.28751	0.000701561
Ccdc69	ENSMUSG00000049588	Coiled-coil domain-containing protein 69	-2.28561	0.0364318
Ifitm1	ENSMUSG00000025491	Interferon-induced transmembrane protein 1	-2.28008	7.74717e-05
Csf2rb2	ENSMUSG00000071714	Interleukin-3 receptor class 2 subunit beta	-2.27714	0.0376863
Itgb2	ENSMUSG00000000290	Integrin beta-2 Integrin beta	-2.27665	5.72132e-05
Klhl6	ENSMUSG00000043008	Kelch-like protein 6	-2.27624	0.000262277
Evl	ENSMUSG00000021262	Ena/VASP-like protein	-2.27422	0.00173148
Ms4a4b	ENSMUSG00000056290	membrane-spanning 4-domains, subfamily A, member 4B	-2.27314	0.0383321
A630001g21rik	ENSMUSG00000052760	RIKEN cDNA A630001G21 gene	-2.26966	0.0209325
Plek	ENSMUSG00000020120	Pleckstrin	-2.2636	0.00235193
Akna	ENSMUSG00000039158	AT-hook-containing transcription factor	-2.25858	0.00347378
Zbp1	ENSMUSG00000027514	Z-DNA-binding protein 1	-2.23174	0.00274567
Myo1g	ENSMUSG00000020437	Unconventional myosin-Ig	-2.22967	0.0151531
Sp110	ENSMUSG00000070034	Sp110 nuclear body protein	-2.22822	0.00299823
B3galt4	ENSMUSG00000067370	Beta-1,3-galactosyltransferase 4 Hexosyltransferase	-2.22787	0.0477494
Pon3	ENSMUSG00000029759	Serum paraoxonase/lactonase 3	-2.22195	0.00463792
Hpse	ENSMUSG00000035273	Heparanase	-2.2192	0.0364318
Dennd1c	ENSMUSG00000002668	DENN domain-containing protein 1C	-2.2119	0.0198449
Limd2	ENSMUSG00000040699	LIM domain-containing protein 2	-2.2065	0.000159465
Cd38	ENSMUSG00000029084	ADP-ribosyl cyclase/cyclic ADP-ribose hydrolase 1	-2.20498	0.0435779
Bcl2a1b	ENSMUSG00000089929	B cell leukemia/lymphoma 2 related protein A1b	-2.20444	0.0107976
Ms4a6d	ENSMUSG00000024679	Membrane-spanning 4-domains subfamily A member 6D	-2.20391	0.0326893
Lsp1	ENSMUSG00000018819	Lymphocyte-specific protein 1	-2.20268	0.000164763
H2-Ea-Ps	ENSMUSG00000036322	histocompatibility 2, class II antigen E alpha, pseudogene	-2.19456	1.9507e-07
St6gal1	ENSMUSG00000022885	Beta-galactoside alpha-2,6-sialyltransferase 1	-2.18992	0.000302441
Lrmp	ENSMUSG00000030263	Lymphoid-restricted membrane protein	-2.18654	0.00495938
Apobec3	ENSMUSG00000009585	apolipoprotein B mRNA editing enzyme, catalytic polypeptide 3	-2.18535	0.00139129
Krt18	ENSMUSG00000023043	Keratin, type I cytoskeletal 18	-2.18011	0.0364318
Abcg1	ENSMUSG00000024030	ATP-binding cassette sub-family G member 1	-2.17999	0.00934499
Hcls1	ENSMUSG00000022831	Hematopoietic lineage cell-specific protein	-2.17967	0.00219862
Rpl36a	ENSMUSG00000079435	60S ribosomal protein L36a	-2.17633	3.04331e-05
H2-Eb1	ENSMUSG00000060586	histocompatibility 2, class II antigen E beta	-2.17334	0.000152285
Slfn2	ENSMUSG00000072620	schlafen 2	-2.1704	0.000105271
Clec4n	ENSMUSG00000023349	C-type lectin domain family 6 member A	-2.16181	0.018375
Fscn1	ENSMUSG00000029581	Fascin	-2.14724	0.0340184
Mndal	ENSMUSG00000090272	Myeloid cell nuclear differentiation antigen-like protein	-2.14685	0.00235214
Lcp1	ENSMUSG00000021998	Plastin-2	-2.13944	1.9666e-05
Sfn	ENSMUSG00000047281	14-3-3 protein sigma	-2.13545	0.0345924
Ptpn6	ENSMUSG00000004266	Tyrosine-protein phosphatase non-receptor type 6 Tyrosine-protein phosphatase non-receptor type	-2.13439	1.71699e-06
Dkc1	ENSMUSG00000031403	H/ACA ribonucleoprotein complex subunit 4	-2.13394	0.0196295
Dcn	ENSMUSG00000019929	Decorin	-2.13313	0.000862659
Lst1	ENSMUSG00000073412	leukocyte specific transcript 1	-2.12909	0.00136844
Pik3cd	ENSMUSG00000039936	Phosphatidylinositol 4,5-bisphosphate 3-kinase catalytic subunit delta isoform	-2.12441	0.00547139
Mki67	ENSMUSG00000031004	Proliferation marker protein Ki-67	-2.12074	0.00197121
Plekha2	ENSMUSG00000031557	Pleckstrin homology domain-containing family A member 2	-2.11341	0.000536062
Il10ra	ENSMUSG00000032089	Interleukin-10 receptor subunit alpha	-2.10356	0.0167679
Tnfaip8l2	ENSMUSG00000013707	Tumor necrosis factor alpha-induced protein 8-like protein 2	-2.10122	0.00109163
Rasgrp3	ENSMUSG00000071042	RAS, guanyl releasing protein 3	-2.101	0.0206443
Gimap4	ENSMUSG00000054435	GTPase IMAP family member 4	-2.10006	7.04649e-06
Grap	ENSMUSG00000004837	GRB2-related adapter protein	-2.0903	0.00136844
H2-Q10	ENSMUSG00000067235	H-2 class I histocompatibility antigen, Q10 alpha chain	-2.08891	0.00106333
Itgal	ENSMUSG00000030830	integrin alpha L	-2.08358	0.00244039
Cd74	ENSMUSG00000024610	H-2 class II histocompatibility antigen gamma chain	-2.06107	0.000481066
Blnk	ENSMUSG00000061132	B-cell linker protein	-2.05972	0.00173148
Csf2rb	ENSMUSG00000071713	Cytokine receptor common subunit beta	-2.05552	0.00929355
Traf1	ENSMUSG00000026875	TNF receptor-associated factor 1	-2.05384	0.0245268
Tpst1	ENSMUSG00000034118	Protein-tyrosine sulfotransferase 1	-2.04633	0.0101445
Ggta1	ENSMUSG00000035778	N-acetyllactosaminide alpha-1,3-galactosyltransferase	-2.04389	0.0290977
Rftn1	ENSMUSG00000039316	Raftlin	-2.04172	0.0112327
Gm6467		predicted gene 6467	-2.03875	0.0144666
Creld2	ENSMUSG00000023272	Cysteine-rich with EGF-like domain protein 2	-2.03628	0.000694068
Slfn1	ENSMUSG00000078763	schlafen 1	-2.03271	0.0210485
Ab124611	ENSMUSG00000057191	Protein HIDE1	-2.03268	0.0041113
Nckap1l	ENSMUSG00000022488	Nck-associated protein 1-like	-2.03207	0.00256761
Pim1	ENSMUSG00000024014	proviral integration site 1	-2.031	0.00235214
Trim30a	ENSMUSG00000030921	Tripartite motif-containing protein 30A	-2.03008	0.00476996
Samhd1	ENSMUSG00000027639	Deoxynucleoside triphosphate triphosphohydrolase SAMHD1	-2.0247	0.00142173
Hmgb2	ENSMUSG00000054717	High mobility group protein B2	-2.0243	0.000539488
Pld4	ENSMUSG00000052160	Phospholipase D4	-2.02304	0.0112327
Sec11c	ENSMUSG00000024516	Signal peptidase complex catalytic subunit SEC11C	-2.02029	3.19786e-05
Fyb	ENSMUSG00000022148	FYN-binding protein 1	-2.01293	0.00307347
Laptm5	ENSMUSG00000028581	Lysosomal-associated transmembrane protein 5	-2.00471	0.00215999
Cd72	ENSMUSG00000028459	B-cell differentiation antigen CD72	-1.98281	0.00903102
Cytip	ENSMUSG00000026832	Cytohesin-interacting protein	-1.97569	0.00109163
B4galnt1	ENSMUSG00000006731	Beta-1,4 N-acetylgalactosaminyltransferase Beta-1,4 N-acetylgalactosaminyltransferase 1	-1.97141	0.00192598
Ctss	ENSMUSG00000038642	Cathepsin S	-1.96795	0.00139129
Usp18	ENSMUSG00000030107	Ubl carboxyl-terminal hydrolase 18	-1.95823	0.0125334
Gadd45b	ENSMUSG00000015312	Growth arrest and DNA damage-inducible protein GADD45 beta	-1.94206	0.0119801
Arhgap9	ENSMUSG00000040345	Rho GTPase activating protein 9	-1.93714	0.0215641
Inpp5d	ENSMUSG00000026288	Phosphatidylinositol 3,4,5-trisphosphate 5-phosphatase 1	-1.93204	0.023761
Fas	ENSMUSG00000024778	Tumor necrosis factor receptor superfamily member 6	-1.92538	0.00542115
Dok1	ENSMUSG00000068335	Docking protein 1	-1.91537	0.042055
Ncf4	ENSMUSG00000071715	Neutrophil cytosol factor 4	-1.91295	0.00695256
Adcy7	ENSMUSG00000031659	Adenylate cyclase type 7	-1.90295	0.0446153
Gngt2	ENSMUSG00000038811	Guanine nucleotide-binding protein subunit gamma Guanine nucleotide-binding protein G(I)/G(S)/G(O) subunit gamma-T2	-1.89767	0.00896034
Cybb	ENSMUSG00000015340	Cytochrome b-245 heavy chain	-1.88978	0.00215999
Gimap6	ENSMUSG00000047867	GTPase IMAP family member 6	-1.88681	1.97916e-05
Gm8186	ENSMUSG00000049124	predicted gene 8186	-1.8585	0.0328872
Apobec1	ENSMUSG00000040613	C->U-editing enzyme APOBEC-1	-1.83953	0.00623227
Smc4	ENSMUSG00000034349	Structural maintenance of chromosomes protein 4 Structural maintenance of chromosomes protein	-1.83685	0.015618
Slfn8	ENSMUSG00000035208	schlafen 8	-1.83675	0.0258535
Cdc25b	ENSMUSG00000027330	M-phase inducer phosphatase 2	-1.83393	0.0308006
H2-Q4	ENSMUSG00000035929	histocompatibility 2, Q region locus 4	-1.83039	0.0046298
Nrros	ENSMUSG00000052384	Negative regulator of reactive oxygen species	-1.8166	0.0364318
Lyz2	ENSMUSG00000069516	Lysozyme Lysozyme C-2	-1.81543	3.23077e-05
Unc93b1	ENSMUSG00000036908	Protein unc-93 homolog B1	-1.80168	0.0120095
C1qa	ENSMUSG00000036887	Complement C1q subcomponent subunit A	-1.79582	0.0206328
Gsdmd	ENSMUSG00000022575	Gasdermin-D	-1.79527	0.0102654
Fyn	ENSMUSG00000019843	Tyrosine-protein kinase Fyn	-1.77874	0.0427523
Prkd2	ENSMUSG00000041187	Serine/threonine-protein kinase D2	-1.77543	0.0211106
Sipa1	ENSMUSG00000056917	signal-induced proliferation associated gene 1	-1.76649	0.0237498
H2-Q6	ENSMUSG00000073409	histocompatibility 2, Q region locus 6	-1.76056	0.0052047
Tmem173	ENSMUSG00000024349	Stimulator of interferon genes protein	-1.75866	0.0137162
Gm12250	ENSMUSG00000082292	predicted gene 12250	-1.75722	0.0151
Mcm5	ENSMUSG00000005410	DNA helicase	-1.75358	0.003984
Cnn2	ENSMUSG00000004665	Calponin-2 Calponin	-1.7483	0.00323885
Ifi27l2a	ENSMUSG00000079017	Interferon alpha-inducible protein 27-like protein 2A	-1.74733	0.0282303
C1qc	ENSMUSG00000036896	Complement C1q subcomponent subunit C	-1.74672	0.00669213
Mcm3	ENSMUSG00000041859	DNA helicase DNA replication licensing factor MCM3	-1.74367	0.0103816
Sdc1	ENSMUSG00000020592	Syndecan-1 Syndecan	-1.7417	0.013632
H2-Ab1	ENSMUSG00000073421	H-2 class II histocompatibility antigen, A beta chain	-1.73746	0.00278191
Aif1	ENSMUSG00000024397	Allograft inflammatory factor 1	-1.73559	0.0192775
H2-Dma	ENSMUSG00000037649	histocompatibility 2, class II, locus DMa	-1.72682	0.00429417
Tmsb4x	ENSMUSG00000049775	Thymosin beta-4	-1.72417	0.00122273
Stk10	ENSMUSG00000020272	Serine/threonine-protein kinase 10	-1.72222	0.0458491
Hmgn3	ENSMUSG00000066456	High mobility group nucleosome-binding domain-containing protein 3	-1.71167	0.0291318
Esyt1	ENSMUSG00000025366	Extended synaptotagmin-1	-1.70781	0.00462349
Mpeg1	ENSMUSG00000046805	Macrophage-expressed gene 1 protein	-1.69346	0.0188391
Serpina1b	ENSMUSG00000071178	Alpha-1-antitrypsin 1-2	-1.69291	0.0262337
Nfkbia	ENSMUSG00000021025	NF-kappa-B inhibitor alpha	-1.69267	0.000704349
Rgs10	ENSMUSG00000030844	Regulator of G-protein signaling 10	-1.66896	0.0101919
Trim12c	ENSMUSG00000057143	tripartite motif-containing 12C	-1.65102	0.0300691
Cdc42ep3	ENSMUSG00000036533	Cdc42 effector protein 3	-1.64935	0.0387292
Lyn	ENSMUSG00000042228	Tyrosine-protein kinase Lyn Tyrosine-protein kinase	-1.6379	0.0100278
Plcg2	ENSMUSG00000034330	1-phosphatidylinositol 4,5-bisphosphate phosphodiesterase gamma-2	-1.63769	0.00368467
Irf1	ENSMUSG00000018899	Interferon regulatory factor 1 Interferon regulatory factor	-1.63223	0.00287176
Phf11b	ENSMUSG00000091649	PHD finger protein 11B	-1.62637	0.00388579
Edem1	ENSMUSG00000030104	ER degradation-enhancing alpha-mannosidase-like protein 1	-1.6243	0.000529524
B2m	ENSMUSG00000060802	Beta-2-microglobulin	-1.62419	0.0023907
Swap70	ENSMUSG00000031015	Switch-associated protein 70	-1.62137	0.0117518
H2-Q2	ENSMUSG00000091705	histocompatibility 2, Q region locus 2	-1.6205	0.0228018
Marcksl1	ENSMUSG00000047945	MARCKS-related protein	-1.61872	0.0206663
Crlf3	ENSMUSG00000017561	Cytokine receptor-like factor 3	-1.61786	0.0241039
C1qb	ENSMUSG00000036905	Complement C1q subcomponent subunit B	-1.61653	0.0187351
Ppp1r18	ENSMUSG00000034595	Phostensin	-1.61487	0.0399713
H2-K1	ENSMUSG00000061232	H-2 class I histocompatibility antigen, K-B alpha chain	-1.6101	0.0157585
Trex1	ENSMUSG00000049734	Three prime repair exonuclease 1	-1.60917	0.0256904
Mcm4	ENSMUSG00000022673	DNA helicase DNA replication licensing factor MCM4	-1.60765	0.0109713
Pml	ENSMUSG00000036986	Protein PML	-1.60545	0.0175109
Fnbp1	ENSMUSG00000075415	Formin-binding protein 1	-1.60435	0.0433556
Sp100	ENSMUSG00000026222	Nuclear autoantigen Sp-100	-1.60285	0.0205649
H2-K2	ENSMUSG00000067203	histocompatibility 2, K region locus 2	-1.59271	0.00537968
Rps27rt	ENSMUSG00000050621	40S ribosomal protein S27	-1.57396	0.0384724
Ets1	ENSMUSG00000032035	Protein C-ets-1	-1.55769	0.017259
Ptpn22	ENSMUSG00000027843	Tyrosine-protein phosphatase non-receptor type 22	-1.55649	0.0480927
Isg15	ENSMUSG00000035692	Ubiquitin-like protein ISG15	-1.54066	0.0386789
Tyrobp	ENSMUSG00000030579	TYRO protein tyrosine kinase-binding protein	-1.54023	0.0387292
Mbnl1	ENSMUSG00000027763	Muscleblind-like protein 1	-1.53943	0.037368
Ms4a6c	ENSMUSG00000079419	Membrane-spanning 4-domains subfamily A member 6C	-1.53651	0.0478612
Gimap9	ENSMUSG00000051124	GTPase, IMAP family member 9	-1.53417	0.0302378
Fam49b	ENSMUSG00000022378	Protein FAM49B	-1.53232	0.0347702
Rgs19	ENSMUSG00000002458	Regulator of G-protein signaling 19	-1.5302	0.0419655
Tmem123	ENSMUSG00000050912	Porimin	-1.52218	8.89537e-05
Rps15a	ENSMUSG00000008683	40S ribosomal protein S15a	-1.51668	0.0427555
Grk6	ENSMUSG00000074886	G protein-coupled receptor kinase G protein-coupled receptor kinase 6	-1.50683	0.00613373
Ifi30	ENSMUSG00000110777	Gamma-interferon-inducible lysosomal thiol reductase	-1.49658	8.04842e-05
H2-D1	ENSMUSG00000073411	H-2 class I histocompatibility antigen, D-B alpha chain	-1.48655	0.0138955
Shisa5	ENSMUSG00000025647	Protein shisa-5	-1.48238	0.00576704
Crip1	ENSMUSG00000006360	Cysteine-rich protein 1	-1.47946	0.0489724
H2-Dmb1	ENSMUSG00000079547	histocompatibility 2, class II, locus Mb1	-1.46567	0.0222885
Lfng	ENSMUSG00000029570	Beta-1,3-N-acetylglucosaminyltransferase lunatic fringe Beta-1,3-N-acetylglucosaminyltransferase	-1.45435	0.0157854
Adrbk1	ENSMUSG00000024858	G protein-coupled receptor kinase 2	-1.45159	0.00505699
Gm8909	ENSMUSG00000073402	predicted gene 8909	-1.43918	0.0433402
Gramd3	ENSMUSG00000001700	GRAM domain-containing protein 2B	-1.41968	0.00948492
Cmtm7	ENSMUSG00000032436	CKLF-like MARVEL transmembrane domain-containing protein 7	-1.41359	0.0437412
H2-T23	ENSMUSG00000067212	H-2 class I histocompatibility antigen, D-37 alpha chain	-1.40927	0.0198878
Iigp1	ENSMUSG00000054072	Interferon-inducible GTPase 1	-1.39942	0.00649165
Cxcl12	ENSMUSG00000061353	Stromal cell-derived factor 1	-1.39053	0.0347702
C920025e04rik	ENSMUSG00000073405	histocompatibility 2, T region locus, pseudogene	-1.37369	0.0180603
Gbp2	ENSMUSG00000028270	Guanylate-binding protein 2	-1.37084	0.0211379
Csk	ENSMUSG00000032312	Tyrosine-protein kinase CSK	-1.3686	0.0020031
Rps18	ENSMUSG00000008668	40S ribosomal protein S18	-1.34202	0.0138226
Hsp90b1	ENSMUSG00000020048	Endoplasmin	-1.32948	0.000844942
Smap2	ENSMUSG00000032870	Stromal membrane-associated protein 2	-1.30238	0.0266456
Ifitm2	ENSMUSG00000060591	Interferon-induced transmembrane protein 2	-1.29959	0.0130416
Twf2	ENSMUSG00000023277	Twinfilin-2	-1.29052	0.047446
Fxyd5	ENSMUSG00000009687	FXYD domain-containing ion transport regulator FXYD domain-containing ion transport regulator 5	-1.28445	0.0326893
Birc2	ENSMUSG00000057367	Baculoviral IAP repeat-containing protein 2	-1.27811	0.0222885
Rps24	ENSMUSG00000025290	40S ribosomal protein S24	-1.26831	0.0443975
Xbp1	ENSMUSG00000020484	X-box-binding protein 1	-1.26578	0.00203429
Fbl	ENSMUSG00000046865	rRNA 2'-O-methyltransferase fibrillarin	-1.26058	0.0140578
Cyb561a3	ENSMUSG00000034445	Cytochrome b ascorbate-dependent protein 3	-1.23025	0.0489724
Ube2j1	ENSMUSG00000028277	Ubiquitin-conjugating enzyme E2 J1	-1.22936	0.0141633
Bin1	ENSMUSG00000024381	Myc box-dependent-interacting protein 1	-1.2283	0.0187933
Rgs5	ENSMUSG00000026678	Regulator of G-protein signaling 5	-1.22075	0.0464172
S1pr1	ENSMUSG00000045092	Sphingosine 1-phosphate receptor 1	-1.21798	0.0256757
Zfp36l2	ENSMUSG00000045817	mRNA decay activator protein ZFP36L2	-1.21093	0.0304871
Btg1	ENSMUSG00000036478	Protein BTG1	-1.20522	0.0278218
Capza1	ENSMUSG00000070372	capping protein (actin filament) muscle Z-line, alpha 1	-1.18936	0.0195608
Cdc42se2	ENSMUSG00000052298	CDC42 small effector protein 2	-1.18888	0.0142466
Grb2	ENSMUSG00000059923	Growth factor receptor-bound protein 2	-1.17043	0.0122227
Plekho1	ENSMUSG00000015745	Pleckstrin homology domain-containing family O member 1	-1.16585	0.0486163
Pdia4	ENSMUSG00000025823	Protein disulfide-isomerase A4	-1.15308	0.0416525
Frg1	ENSMUSG00000031590	Protein FRG1	-1.12682	0.0277963
Ifi35	ENSMUSG00000010358	Interferon-induced 35 kDa protein homolog	-1.11933	0.0348999
Mcm6	ENSMUSG00000026355	DNA replication licensing factor MCM6 DNA helicase	-1.11071	0.0427952
Mta2	ENSMUSG00000071646	Metastasis-associated protein MTA2	-1.09198	0.0129777
H2-T22	ENSMUSG00000056116	histocompatibility 2, T region locus 22	-1.05488	0.0316361
Gm15500	ENSMUSG00000086583	predicted pseudogene 15500	-1.04471	0.00919277
Rbmxl1	ENSMUSG00000037070	RNA binding motif protein, X-linked-like-1	-1.0392	0.0364846
Rpl18a	ENSMUSG00000045128	60S ribosomal protein L18a	-1.02875	0.0277682
Rps9	ENSMUSG00000006333	40S ribosomal protein S9	-1.00763	0.0215795
Txndc5	ENSMUSG00000038991	Thioredoxin domain-containing protein 5	-0.997777	0.0274074
Npm1	ENSMUSG00000057113	Nucleophosmin	-0.993872	0.0164058
Psme1	ENSMUSG00000022216	Proteasome activator complex subunit 1	-0.981268	0.0420997
Ptp4a2	ENSMUSG00000028788	Protein tyrosine phosphatase type IVA 2	-0.980466	0.0383273
Serinc3	ENSMUSG00000017707	Serine incorporator 3	-0.961843	0.0214964
Actr1b	ENSMUSG00000037351	Beta-centractin	0.956781	0.0348265
Pebp1	ENSMUSG00000032959	Phosphatidylethanolamine-binding protein 1	0.961516	0.0216315
Higd2a	ENSMUSG00000025868	HIG1 domain family member 2A	0.969179	0.0382366
Id2	ENSMUSG00000020644	DNA-binding protein inhibitor ID-2	0.970763	0.047074
9530068e07rik	ENSMUSG00000036275	Keratinocyte-associated transmembrane protein 2	0.972327	0.0109628
Mfsd1	ENSMUSG00000027775	Major facilitator superfamily domain-containing protein 1	0.972887	0.00896034
Trap1	ENSMUSG00000005981	Heat shock protein 75 kDa, mitochondrial	0.982313	0.0128488
Sdc4	ENSMUSG00000017009	Syndecan Syndecan-4	0.987014	0.0448175
Cpt1a	ENSMUSG00000024900	Carnitine O-palmitoyltransferase 1, liver isoform	0.992147	0.0325288
Atp6v1b2	ENSMUSG00000006273	V-type proton ATPase subunit B, brain isoform	1.00442	0.0294792
As3mt	ENSMUSG00000003559	Arsenite methyltransferase	1.00976	0.0488754
Lamp1	ENSMUSG00000031447	Lysosome-associated membrane glycoprotein 1	1.01805	9.06065e-06
Mgat4b	ENSMUSG00000036620	Alpha-1,3-mannosyl-glycoprotein 4-beta-N-acetylglucosaminyltransferase B	1.02337	0.0454034
Vegfa	ENSMUSG00000023951	Vascular endothelial growth factor A	1.03094	0.0342957
Naga	ENSMUSG00000022453	Alpha-N-acetylgalactosaminidase	1.03955	0.0205116
Fcgrt	ENSMUSG00000003420	IgG receptor FcRn large subunit p51	1.04937	0.0409157
Tmem176a	ENSMUSG00000023367	Transmembrane protein 176A	1.05232	0.00695093
Ltbr	ENSMUSG00000030339	Tumor necrosis factor receptor superfamily member 3	1.05562	0.036011
Cyb5a	ENSMUSG00000024646	Cytochrome b5	1.0734	0.0352863
Prosc	ENSMUSG00000031485	pyridoxal phosphate binding protein	1.07676	0.0315197
Btd	ENSMUSG00000021900	Biotinidase	1.07823	0.0492962
Mrpl28	ENSMUSG00000024181	39S ribosomal protein L28, mitochondrial	1.08082	0.00904427
Npnt	ENSMUSG00000040998	Nephronectin	1.08416	0.0175109
Lap3	ENSMUSG00000039682	Cytosol aminopeptidase	1.09459	0.00325718
Chchd2	ENSMUSG00000070493	Coiled-coil-helix-coiled-coil-helix domain-containing protein 2	1.09698	0.0200873
Slc48a1	ENSMUSG00000081534	Heme transporter HRG1	1.1008	0.0154031
Chmp6	ENSMUSG00000025371	Charged multivesicular body protein 6	1.10784	0.0366615
Tmem106a	ENSMUSG00000034947	Transmembrane protein 106A	1.11121	0.0202731
Atp5d	ENSMUSG00000003072	ATP synthase subunit delta, mitochondrial	1.11411	0.0170026
Rgl1	ENSMUSG00000026482	Ral guanine nucleotide dissociation stimulator-like 1	1.12035	0.0421751
Fkbp9	ENSMUSG00000029781	Peptidyl-prolyl cis-trans isomerase FKBP9	1.1247	0.022353
Alas1	ENSMUSG00000032786	5-aminolevulinate synthase, nonspecific, mitochondrial 5-aminolevulinate synthase	1.12981	0.0383507
Mcfd2	ENSMUSG00000024150	Multiple coagulation factor deficiency protein 2 homolog	1.14109	0.00136882
Esd	ENSMUSG00000021996	S-formylglutathione hydrolase	1.14449	0.00686743
Gprc5c	ENSMUSG00000051043	G-protein coupled receptor family C group 5 member C	1.14803	0.0279066
Grina	ENSMUSG00000022564	Protein lifeguard 1	1.15574	0.0387292
Tmem176b	ENSMUSG00000029810	Transmembrane protein 176B	1.1581	0.015618
Fuca2	ENSMUSG00000019810	Plasma alpha-L-fucosidase	1.16797	0.0211379
Agtrap	ENSMUSG00000029007	Type-1 angiotensin II receptor-associated protein	1.17517	0.0386789
Gsr	ENSMUSG00000031584	Glutathione reductase, mitochondrial	1.17581	0.0399909
Akr1a1	ENSMUSG00000028692	Alcohol dehydrogenase [NADP(+)]	1.17637	1.7867e-07
Tmbim6	ENSMUSG00000023010	Bax inhibitor 1	1.17693	0.0126793
Ppa2	ENSMUSG00000028013	Inorganic pyrophosphatase 2, mitochondrial	1.17724	0.0215795
Ethe1	ENSMUSG00000064254	Persulfide dioxygenase ETHE1, mitochondrial	1.18493	0.00387388
Vdac1	ENSMUSG00000020402	Voltage-dependent anion-selective channel protein 1	1.18795	0.000546652
Cd63	ENSMUSG00000025351	Tetraspanin CD63 antigen	1.18894	0.00190833
Cndp2	ENSMUSG00000024644	Cytosolic non-specific dipeptidase	1.19351	0.00242777
Pcyt2	ENSMUSG00000025137	Ethanolamine-phosphate cytidylyltransferase	1.19872	0.0329595
Coq9	ENSMUSG00000031782	Ubiquinone biosynthesis protein COQ9, mitochondrial	1.21608	0.0283721
B4galt5	ENSMUSG00000017929	Beta-1,4-galactosyltransferase 5	1.22062	0.047446
Iah1	ENSMUSG00000062054	Isoamyl acetate-hydrolyzing esterase 1 homolog	1.22648	0.00109163
1700011h14rik	ENSMUSG00000021850	Uncharacterized protein CCDC198	1.22803	0.0216736
Mlec	ENSMUSG00000048578	Malectin	1.23463	0.000128798
Odc1	ENSMUSG00000011179	Ornithine decarboxylase	1.24004	1.13214e-05
Car2	ENSMUSG00000027562	Carbonic anhydrase 2	1.24181	0.00587419
Tmem9	ENSMUSG00000026411	Transmembrane protein 9	1.2497	0.025537
Mdk	ENSMUSG00000027239	Midkine	1.2501	0.02447
Ppic	ENSMUSG00000024538	Peptidyl-prolyl cis-trans isomerase C Peptidyl-prolyl cis-trans isomerase	1.25959	0.0212234
Uap1l1	ENSMUSG00000026956	UDP-N-acetylhexosamine pyrophosphorylase-like protein 1	1.26019	0.019167
Nit2	ENSMUSG00000022751	Omega-amidase NIT2	1.26531	0.0140512
Xpnpep1	ENSMUSG00000025027	Xaa-Pro aminopeptidase 1	1.26828	0.0181271
Gsta3	ENSMUSG00000025934	Glutathione S-transferase A3	1.27204	0.0304871
Ddr1	ENSMUSG00000003534	Epithelial discoidin domain-containing receptor 1	1.27884	0.0220337
Aldh9a1	ENSMUSG00000026687	4-trimethylaminobutyraldehyde dehydrogenase	1.28074	0.0150397
Cat	ENSMUSG00000027187	Catalase	1.28889	0.0283192
Gpx1	ENSMUSG00000063856	Glutathione peroxidase 1 Glutathione peroxidase	1.29412	0.00187447
Gm4737	ENSMUSG00000048087	Adenosylhomocysteinase	1.2951	0.0283192
Abhd17c	ENSMUSG00000038459	Protein ABHD17C	1.29616	0.00468114
Crot	ENSMUSG00000003623	Peroxisomal carnitine O-octanoyltransferase	1.29904	0.0227365
Idh1	ENSMUSG00000025950	Isocitrate dehydrogenase [NADP] cytoplasmic	1.30494	0.000404415
Plscr2	ENSMUSG00000032372	Phospholipid scramblase 2	1.3064	0.0138217
Hyi	ENSMUSG00000006395	Putative hydroxypyruvate isomerase	1.31811	0.041316
Qdpr	ENSMUSG00000015806	Dihydropteridine reductase	1.32245	0.00109163
Bckdha	ENSMUSG00000060376	branched chain ketoacid dehydrogenase E1, alpha polypeptide	1.33143	0.041316
Chdh	ENSMUSG00000015970	Choline dehydrogenase, mitochondrial	1.34821	0.0387292
Igfbp3	ENSMUSG00000020427	Insulin-like growth factor-binding protein 3	1.35212	0.0340184
Ccs	ENSMUSG00000034108	Copper chaperone for superoxide dismutase	1.35344	0.0249901
Csrp2	ENSMUSG00000020186	Cysteine and glycine-rich protein 2	1.36211	0.00631873
Gde1	ENSMUSG00000033917	Glycerophosphodiester phosphodiesterase 1	1.36608	0.00961809
Scp2	ENSMUSG00000028603	Non-specific lipid-transfer protein	1.37079	0.00235214
Pafah2	ENSMUSG00000037366	Platelet-activating factor acetylhydrolase 2, cytoplasmic Platelet-activating factor acetylhydrolase	1.37304	0.0265723
Rab3ip	ENSMUSG00000064181	Rab-3A-interacting protein	1.37651	0.00128798
Pxmp4	ENSMUSG00000000876	Peroxisomal membrane protein 4	1.38647	0.00954607
Gabarapl1	ENSMUSG00000030161	Gamma-aminobutyric acid receptor-associated protein-like 1	1.38863	0.00685107
Slc25a30	ENSMUSG00000022003	Kidney mitochondrial carrier protein 1	1.39447	0.00824716
Lgmn	ENSMUSG00000021190	Legumain	1.3986	0.0113849
Palm	ENSMUSG00000035863	Paralemmin-1	1.40014	0.00719301
Slc16a13	ENSMUSG00000044367	Monocarboxylate transporter 13	1.40237	0.0283192
Comt	ENSMUSG00000000326	Catechol O-methyltransferase	1.40291	0.0294792
Nipsnap1	ENSMUSG00000034285	Protein NipSnap homolog 1	1.40518	0.0157528
Suclg2	ENSMUSG00000061838	Succinate--CoA ligase [GDP-forming] subunit beta, mitochondrial	1.40679	6.48113e-05
Sfxn1	ENSMUSG00000021474	Sideroflexin-1	1.40789	0.00496814
Glis2	ENSMUSG00000014303	Zinc finger protein GLIS2	1.41054	0.0147176
Bod1	ENSMUSG00000044502	Biorientation of chromosomes in cell division protein 1	1.41351	0.00961809
Tmbim4	ENSMUSG00000020225	Protein lifeguard 4	1.41406	1.70738e-05
Plau	ENSMUSG00000021822	Urokinase-type plasminogen activator	1.41718	0.00191271
Atp6v0e2	ENSMUSG00000039347	V-type proton ATPase subunit e 2	1.41734	0.0443367
Myo6	ENSMUSG00000033577	myosin VI	1.4212	0.0347702
Spr	ENSMUSG00000033735	sepiapterin reductase	1.42152	0.00339665
Tfcp2l1	ENSMUSG00000026380	Transcription factor CP2-like protein 1	1.42577	0.0251622
Cox7c	ENSMUSG00000017778	Cytochrome c oxidase subunit 7C, mitochondrial	1.42719	0.0356613
Stard10	ENSMUSG00000030688	START domain-containing protein 10	1.43557	0.0347702
Tm7sf3	ENSMUSG00000040234	Transmembrane 7 superfamily member 3	1.43605	0.011888
Acads	ENSMUSG00000029545	Short-chain specific acyl-CoA dehydrogenase, mitochondrial	1.43985	0.0102534
Dhrs4	ENSMUSG00000022210	Dehydrogenase/reductase SDR family member 4	1.44126	0.000343846
Galc	ENSMUSG00000021003	Galactocerebrosidase	1.44426	0.0181271
Hadh	ENSMUSG00000027984	Hydroxyacyl-coenzyme A dehydrogenase, mitochondrial	1.44536	0.0331495
Gm10053	ENSMUSG00000058927	predicted gene 10053	1.4466	0.0376919
Tpcn1	ENSMUSG00000032741	Two pore calcium channel protein 1	1.44811	0.0072958
Trpv4	ENSMUSG00000014158	Transient receptor potential cation channel subfamily V member 4	1.44854	0.00461365
Nmrk1	ENSMUSG00000037847	Nicotinamide riboside kinase 1	1.45171	0.0360805
Aco1	ENSMUSG00000028405	Cytoplasmic aconitate hydratase	1.45668	0.0205649
Gstm5	ENSMUSG00000004032	Glutathione S-transferase Mu 5	1.45712	0.0437412
Pdxk	ENSMUSG00000032788	Pyridoxal kinase	1.45943	0.0150853
Aldh1a1	ENSMUSG00000053279	Retinal dehydrogenase 1	1.46377	0.0166461
Lgr4	ENSMUSG00000050199	Leucine-rich repeat-containing G-protein coupled receptor 4	1.47118	0.040147
Clrn3	ENSMUSG00000050866	Clarin-3	1.47621	0.0322683
Atp6v1b1	ENSMUSG00000006269	ATPase, H+ transporting, lysosomal V1 subunit B1	1.48174	0.00216939
Rcan1	ENSMUSG00000022951	Calcipressin-1	1.48185	0.0107503
Abhd14b	ENSMUSG00000042073	abhydrolase domain containing 14b	1.4845	0.0345964
Pdzk1ip1	ENSMUSG00000028716	PDZK1-interacting protein 1	1.48525	4.73878e-06
Acox1	ENSMUSG00000020777	Peroxisomal acyl-coenzyme A oxidase 1	1.48594	0.0179257
Slc16a12	ENSMUSG00000009378	Monocarboxylate transporter 12	1.48697	0.0296894
Cluh	ENSMUSG00000020741	Clustered mitochondria protein homolog	1.49292	0.00121725
Pcbd1	ENSMUSG00000020098	Pterin-4-alpha-carbinolamine dehydratase	1.49765	0.0105701
Abhd3	ENSMUSG00000002475	Phospholipase ABHD3	1.50036	0.0484746
Pipox	ENSMUSG00000017453	Peroxisomal sarcosine oxidase	1.50994	0.0365033
Abcg2	ENSMUSG00000029802	ATP-binding cassette sub-family G member 2	1.5134	0.0329545
Kcnk5	ENSMUSG00000023243	potassium channel, subfamily K, member 5	1.52077	0.0291318
Coasy	ENSMUSG00000001755	Bifunctional coenzyme A synthase	1.52097	0.0340184
Pccb	ENSMUSG00000032527	Propionyl-CoA carboxylase beta chain, mitochondrial	1.52292	0.000992399
Podxl	ENSMUSG00000025608	Podocalyxin	1.5266	0.00213664
Bc022687	ENSMUSG00000037594	Uncharacterized protein CLBA1	1.52687	0.00588224
Slc7a7	ENSMUSG00000000958	Y+L amino acid transporter 1	1.52785	0.000357218
Abca3	ENSMUSG00000024130	ATP-binding cassette sub-family A member 3	1.52872	0.00458713
Dpp7	ENSMUSG00000026958	Dipeptidyl peptidase 2	1.53189	0.00352363
Aoah	ENSMUSG00000021322	Acyloxyacyl hydrolase	1.53472	0.0239129
Slc1a4	ENSMUSG00000020142	Amino acid transporter Neutral amino acid transporter A	1.53483	0.0276175
Fhl1	ENSMUSG00000023092	Four and a half LIM domains protein 1	1.53604	0.0133825
Mia2	ENSMUSG00000021000	Melanoma inhibitory activity protein 2	1.54002	0.0433556
Pter	ENSMUSG00000026730	Phosphotriesterase-related protein	1.55842	0.0193549
Asl	ENSMUSG00000025533	Argininosuccinate lyase	1.56251	0.00150342
Tmem37	ENSMUSG00000050777	Voltage-dependent calcium channel gamma-like subunit	1.56527	0.00705559
Slc6a8	ENSMUSG00000019558	Sodium- and chloride-dependent creatine transporter 1 Transporter	1.56746	0.00910311
Nt5e	ENSMUSG00000032420	5'-nucleotidase	1.57015	0.0113449
Clcnkb	ENSMUSG00000006216	Chloride channel protein ClC-Kb	1.57684	0.000598847
Ggact	ENSMUSG00000041625	Gamma-glutamylaminecyclotransferase	1.58437	0.00451836
Slc25a39	ENSMUSG00000018677	Solute carrier family 25 member 39	1.58631	0.0010306
Ddah1	ENSMUSG00000028194	N(G),N(G)-dimethylarginine dimethylaminohydrolase 1	1.58742	0.0100278
Evc	ENSMUSG00000029122	Ellis-van Creveld syndrome protein homolog	1.58961	0.017259
Ankrd13c	ENSMUSG00000039988	Ankyrin repeat domain-containing protein 13C	1.59046	0.0347854
Kcnj16	ENSMUSG00000051497	Inward rectifier potassium channel 16	1.59674	0.0013309
Uqcr11	ENSMUSG00000020163	Cytochrome b-c1 complex subunit 10	1.59745	0.00425887
Fbp2	ENSMUSG00000021456	Fructose-1,6-bisphosphatase isozyme 2	1.60054	0.00230891
Galnt11	ENSMUSG00000038072	Polypeptide N-acetylgalactosaminyltransferase 11	1.60078	0.0171967
Dab2	ENSMUSG00000022150	Disabled homolog 2	1.60412	0.0200525
Cideb	ENSMUSG00000022219	Cell death activator CIDE-B	1.60452	0.0326893
Aldh2	ENSMUSG00000029455	Aldehyde dehydrogenase, mitochondrial	1.60744	0.000639276
Akr7a5	ENSMUSG00000028743	Aflatoxin B1 aldehyde reductase member 2	1.61155	0.0484892
Tmem19	ENSMUSG00000069520	Transmembrane protein 19	1.6154	0.000144453
Cyp2a4	ENSMUSG00000074254	Cytochrome P450 2A4	1.62144	0.0296894
4931406c07rik	ENSMUSG00000031938	Ester hydrolase C11orf54 homolog	1.62235	0.00934223
St3gal3	ENSMUSG00000028538	CMP-N-acetylneuraminate-beta-1,4-galactoside alpha-2,3-sialyltransferase	1.62423	0.0175109
Rnasek	ENSMUSG00000093989	Ribonuclease kappa	1.62813	0.0222885
Fads3	ENSMUSG00000024664	Fatty acid desaturase 3	1.63579	0.00280021
Serf2	ENSMUSG00000074884	Small EDRK-rich factor 2	1.6376	0.0399909
Agt	ENSMUSG00000031980	angiotensinogen (serpin peptidase inhibitor, clade A, member 8)	1.64326	0.00712473
Aldh7a1	ENSMUSG00000053644	Alpha-aminoadipic semialdehyde dehydrogenase	1.64619	0.00256761
Tmem213	ENSMUSG00000029829	Transmembrane protein 213	1.65076	0.0426455
Bdh2	ENSMUSG00000028167	3-hydroxybutyrate dehydrogenase type 2	1.65159	0.0164893
Bphl	ENSMUSG00000038286	Valacyclovir hydrolase	1.65178	0.0181424
Slc16a2	ENSMUSG00000033965	Monocarboxylate transporter 8	1.65248	0.0322268
Car12	ENSMUSG00000032373	Carbonic anhydrase 12	1.65399	0.00193417
Map3k7cl	ENSMUSG00000025610	MAP3K7 C-terminal-like protein	1.65894	0.0477378
Bmp6	ENSMUSG00000039004	Bone morphogenetic protein 6	1.66359	0.0373166
Selenbp1	ENSMUSG00000068874	Selenium-binding protein 1	1.66471	0.036011
Prodh	ENSMUSG00000003526	Proline dehydrogenase 1, mitochondrial	1.66506	0.00352363
4833439l19rik	ENSMUSG00000025871	Putative monooxygenase p33MONOX	1.66518	0.000120681
Hgd	ENSMUSG00000022821	Homogentisate 1,2-dioxygenase	1.66825	0.0364848
Chchd6	ENSMUSG00000030086	MICOS complex subunit Mic25 MICOS complex subunit	1.66896	0.0447589
Dnajc22	ENSMUSG00000038009	DnaJ homolog subfamily C member 22	1.67126	0.0301212
Trim7	ENSMUSG00000040350	E3 ubiquitin-protein ligase TRIM7	1.67427	0.029732
Slc7a9	ENSMUSG00000030492	b(0,+)-type amino acid transporter 1	1.67625	0.0423613
Thnsl2	ENSMUSG00000054474	Threonine synthase-like 2	1.67662	0.016791
Lims2	ENSMUSG00000024395	LIM and senescent cell antigen-like-containing domain protein 2	1.67663	0.0206328
Slc25a10	ENSMUSG00000025792	Mitochondrial dicarboxylate carrier	1.6783	0.0254543
Slc51a	ENSMUSG00000035699	Organic solute transporter subunit alpha	1.68059	0.0187351
Glb1l	ENSMUSG00000026200	Beta-galactosidase-1-like protein	1.68224	0.00518807
Folh1	ENSMUSG00000001773	Glutamate carboxypeptidase 2	1.68294	0.0257433
Isoc2a	ENSMUSG00000086784	Isochorismatase domain-containing protein 2A	1.68401	0.00236068
9030617o03rik	ENSMUSG00000021185	D-glutamate cyclase	1.68629	0.00532984
Car15	ENSMUSG00000090236	Carbonic anhydrase 15	1.6899	0.00388579
Hook2	ENSMUSG00000052566	Protein Hook homolog 2	1.69139	0.0299402
Fam132a	ENSMUSG00000023571	C1q and tumor necrosis factor related 12	1.69524	0.00157152
Cyp2j5	ENSMUSG00000052520	Cytochrome P450 2J5	1.69621	0.00246772
Cyp4a31	ENSMUSG00000028712	cytochrome P450, family 4, subfamily a, polypeptide 31	1.70024	0.0399909
Slc6a18	ENSMUSG00000021612	Sodium-dependent neutral amino acid transporter B(0)AT3 Transporter	1.70222	0.0343021
Hrsp12	ENSMUSG00000022323	reactive intermediate imine deaminase A homolog	1.70577	0.00483613
Srr	ENSMUSG00000001323	Serine racemase	1.70577	0.0227365
Fbp1	ENSMUSG00000069805	Fructose-1,6-bisphosphatase 1	1.70714	0.0132058
Enpep	ENSMUSG00000028024	Glutamyl aminopeptidase Aminopeptidase	1.71091	0.00285603
Calml4	ENSMUSG00000032246	Calmodulin-like protein 4	1.71225	0.0283721
Timp3	ENSMUSG00000020044	Metalloproteinase inhibitor 3	1.71457	3.30544e-05
Hmgcs2	ENSMUSG00000027875	Hydroxymethylglutaryl-CoA synthase, mitochondrial	1.71508	0.00264287
Tmem150a	ENSMUSG00000055912	Transmembrane protein 150A	1.71838	0.000273887
Atp6v0a4	ENSMUSG00000038600	V-type proton ATPase 116 kDa subunit a isoform 4 V-type proton ATPase subunit a	1.71996	0.00451692
Pyroxd2	ENSMUSG00000060224	Pyridine nucleotide-disulfide oxidoreductase domain-containing protein 2	1.7219	0.00571154
Lrpap1	ENSMUSG00000029103	Alpha-2-macroglobulin receptor-associated protein	1.72358	0.00417667
Grtp1	ENSMUSG00000038515	Growth hormone-regulated TBC protein 1	1.72365	0.00293706
Cryz	ENSMUSG00000028199	Quinone oxidoreductase	1.72366	0.000539488
Msra	ENSMUSG00000054733	Mitochondrial peptide methionine sulfoxide reductase	1.72624	0.000123796
Snx7	ENSMUSG00000028007	sorting nexin 7	1.72638	0.000993318
Grhpr	ENSMUSG00000035637	Glyoxylate reductase/hydroxypyruvate reductase	1.72816	0.000191021
Glyat	ENSMUSG00000063683	Glycine N-acyltransferase	1.72868	0.0249496
Kif12	ENSMUSG00000028357	Kinesin-like protein KIF12 Kinesin-like protein	1.73128	6.24791e-07
Gatm	ENSMUSG00000027199	Glycine amidinotransferase, mitochondrial	1.73393	0.00143672
Hoga1	ENSMUSG00000025176	4-hydroxy-2-oxoglutarate aldolase, mitochondrial	1.73633	0.0087061
L2hgdh	ENSMUSG00000020988	L-2-hydroxyglutarate dehydrogenase, mitochondrial	1.74197	0.0456468
Hpn	ENSMUSG00000001249	Serine protease hepsin	1.74425	0.00446904
Lyplal1	ENSMUSG00000039246	Lysophospholipase-like protein 1	1.74935	0.0237498
Cldn2	ENSMUSG00000047230	Claudin-2	1.75398	8.78125e-05
Habp2	ENSMUSG00000025075	Hyaluronan-binding protein 2	1.75517	0.00118218
Aldob	ENSMUSG00000028307	Fructose-bisphosphate aldolase B Fructose-bisphosphate aldolase	1.75745	0.0163523
Chchd10	ENSMUSG00000049422	coiled-coil-helix-coiled-coil-helix domain containing 10	1.75952	0.0222885
Sord	ENSMUSG00000027227	Sorbitol dehydrogenase	1.76067	0.0345964
C130074g19rik	ENSMUSG00000039349	Uncharacterized protein C1orf115 homolog	1.7622	7.06467e-06
Mettl7a1	ENSMUSG00000054619	methyltransferase like 7A1	1.76322	0.00145936
Cbs	ENSMUSG00000024039	Cystathionine beta-synthase	1.76479	0.0434647
Ivd	ENSMUSG00000027332	Isovaleryl-CoA dehydrogenase, mitochondrial	1.76504	0.007398
Scrn2	ENSMUSG00000020877	Secernin-2	1.76689	0.00233187
Sall1	ENSMUSG00000031665	spalt like transcription factor 1	1.77145	0.0364846
Gstz1	ENSMUSG00000021033	Maleylacetoacetate isomerase	1.77313	0.0384724
Ehhadh	ENSMUSG00000022853	Peroxisomal bifunctional enzyme	1.77662	0.0227365
Pecr	ENSMUSG00000026189	Peroxisomal trans-2-enoyl-CoA reductase	1.77715	0.0103559
Ass1	ENSMUSG00000076441	Argininosuccinate synthase	1.77778	0.000318599
Folr1	ENSMUSG00000001827	Folate receptor alpha	1.78003	0.00164565
Gsta2	ENSMUSG00000057933	Glutathione S-transferase A2	1.78222	0.0157854
Bc021785	ENSMUSG00000038528	major facilitator superfamily domain containing 4B5	1.78813	0.0227892
Gcdh	ENSMUSG00000003809	Glutaryl-CoA dehydrogenase, mitochondrial	1.78821	0.0203214
Acot1	ENSMUSG00000072949	Acyl-coenzyme A thioesterase 1	1.78961	0.000107167
Fxyd2	ENSMUSG00000059412	FXYD domain-containing ion transport regulator Sodium/potassium-transporting ATPase subunit gamma	1.78976	0.00445302
Acsf3	ENSMUSG00000015016	Acyl-CoA synthetase family member 3, mitochondrial	1.79022	0.0464122
Sephs2	ENSMUSG00000049091	Selenide, water dikinase 2	1.79278	0.00191271
Echdc2	ENSMUSG00000028601	Enoyl-CoA hydratase domain-containing protein 2, mitochondrial	1.79531	0.00062609
Mogat1	ENSMUSG00000012187	2-acylglycerol O-acyltransferase 1	1.79763	0.00649165
Cdhr5	ENSMUSG00000025497	Cadherin-related family member 5	1.80231	0.0163324
Tmem8	ENSMUSG00000024180	Post-GPI attachment to proteins factor 6	1.80297	0.00160248
Ggt1	ENSMUSG00000006345	Glutathione hydrolase 1 proenzyme	1.80308	0.0458953
Proc	ENSMUSG00000024386	Vitamin K-dependent protein C	1.80563	0.00342726
Bc035947	ENSMUSG00000090486	cDNA sequence BC035947	1.80936	0.00207163
Gas2	ENSMUSG00000030498	Growth arrest-specific protein 2	1.8096	0.0147944
Anks4b	ENSMUSG00000030909	Ankyrin repeat and SAM domain-containing protein 4B	1.81326	0.00339865
Tmem174	ENSMUSG00000046082	Transmembrane protein 174	1.81364	0.00321475
Serpinf2	ENSMUSG00000038224	Alpha-2-antiplasmin	1.81686	0.0303883
Vil1	ENSMUSG00000026175	Villin-1	1.82126	0.00801844
Slc22a5	ENSMUSG00000018900	Solute carrier family 22 member 5	1.82176	0.00496709
Ace2	ENSMUSG00000015405	Angiotensin-converting enzyme Angiotensin-converting enzyme 2	1.83231	0.0391992
Dcxr	ENSMUSG00000039450	L-xylulose reductase	1.83368	0.00352363
Igfbp4	ENSMUSG00000017493	Insulin-like growth factor-binding protein 4	1.83595	5.7251e-08
Slc19a1	ENSMUSG00000001436	Folate transporter 1	1.83619	0.0132058
Slc36a1	ENSMUSG00000020261	Proton-coupled amino acid transporter 1	1.84789	0.0140905
Sirt3	ENSMUSG00000025486	NAD-dependent protein deacetylase NAD-dependent protein deacetylase sirtuin-3	1.84903	0.00376167
Gcat	ENSMUSG00000006378	Galanin receptor type 3 2-amino-3-ketobutyrate coenzyme A ligase, mitochondrial	1.85013	0.0426789
Gpc4	ENSMUSG00000031119	Glypican-4	1.86236	0.00487303
Slc4a4	ENSMUSG00000060961	Anion exchange protein Electrogenic sodium bicarbonate cotransporter 1	1.86318	0.0163219
Pdzk1	ENSMUSG00000038298	Na(+)/H(+) exchange regulatory cofactor NHE-RF3	1.86369	0.0477516
Hsd3b2	ENSMUSG00000063730	3 beta-hydroxysteroid dehydrogenase/Delta 5-->4-isomerase type 2	1.86386	0.00322723
Spink3	ENSMUSG00000024503	serine peptidase inhibitor, Kazal type 1	1.86736	0.00195022
Myo15b	ENSMUSG00000034427	myosin XVB	1.86749	0.0181131
Neu1	ENSMUSG00000007038	Sialidase-1	1.86755	1.44119e-06
Amacr	ENSMUSG00000022244	Alpha-methylacyl-CoA racemase	1.869	0.00481227
Tmem27	ENSMUSG00000015401	Collectrin	1.87205	0.00126026
Abhd14a	ENSMUSG00000042210	abhydrolase domain containing 14A	1.87393	0.0186085
Abat	ENSMUSG00000057880	4-aminobutyrate aminotransferase, mitochondrial	1.87455	0.0283721
Agxt2	ENSMUSG00000089678	Alanine--glyoxylate aminotransferase 2, mitochondrial	1.88099	0.0426789
Smim24	ENSMUSG00000078439	Small integral membrane protein 24	1.88987	0.0194398
Tinag	ENSMUSG00000032357	tubulointerstitial nephritis antigen	1.89384	0.00756351
Ces2c	ENSMUSG00000061825	Acylcarnitine hydrolase	1.90194	9.19908e-05
Dao	ENSMUSG00000042096	D-amino-acid oxidase	1.90373	0.000115425
Afmid	ENSMUSG00000017718	Kynurenine formamidase	1.90485	0.0386789
Tcn2	ENSMUSG00000020432	Transcobalamin-2	1.90506	3.66262e-05
Ush1c	ENSMUSG00000030838	Harmonin	1.90692	0.0118468
Slc37a4	ENSMUSG00000032114	solute carrier family 37 (glucose-6-phosphate transporter), member 4	1.90943	0.00537968
Dak	ENSMUSG00000034371	triokinase, FMN cyclase	1.91275	0.00429417
Abcb1b	ENSMUSG00000028970	Multidrug resistance protein 1B	1.91939	0.000614794
Klk1	ENSMUSG00000063903	Kallikrein-1	1.92149	0.00101552
Rbpms2	ENSMUSG00000032387	RNA-binding protein with multiple splicing 2	1.92364	0.00212729
Adhfe1	ENSMUSG00000025911	Hydroxyacid-oxoacid transhydrogenase, mitochondrial	1.92424	0.0427523
0610011f06rik	ENSMUSG00000025731	methyltransferase like 26	1.92441	0.000481066
Cyp4a10	ENSMUSG00000066072	Cytochrome P450 4A10	1.92614	0.00191271
Kcnj15	ENSMUSG00000062609	ATP-sensitive inward rectifier potassium channel 15	1.93054	0.0104065
Cdhr2	ENSMUSG00000034918	Cadherin-related family member 2	1.93438	0.0222382
Slc47a1	ENSMUSG00000010122	Multidrug and toxin extrusion protein 1	1.94424	9.75248e-06
Alpl	ENSMUSG00000028766	Alkaline phosphatase, tissue-nonspecific isozyme Alkaline phosphatase	1.94772	0.00317383
Fmo2	ENSMUSG00000040170	Dimethylaniline monooxygenase [N-oxide-forming] 2	1.94925	0.00282418
Dhcr24	ENSMUSG00000034926	Delta(24)-sterol reductase	1.95249	0.000107167
Tgm1	ENSMUSG00000022218	Protein-glutamine gamma-glutamyltransferase K	1.95495	0.0292986
Aldh4a1	ENSMUSG00000028737	Delta-1-pyrroline-5-carboxylate dehydrogenase, mitochondrial	1.95769	0.00488307
Tmigd1	ENSMUSG00000020839	Transmembrane and immunoglobulin domain-containing protein 1	1.96606	0.000243784
Tex2	ENSMUSG00000040548	Testis-expressed protein 2	1.97019	0.0300691
Bc026585	ENSMUSG00000033488	crystallin zeta like 2	1.97341	0.00569039
Acsm2	ENSMUSG00000030945	Acyl-coenzyme A synthetase ACSM2, mitochondrial	1.97389	0.00124379
Trabd2b	ENSMUSG00000070867	Metalloprotease TIKI2	1.9773	0.0150629
Cpb2	ENSMUSG00000021999	Carboxypeptidase B2	1.98306	0.0254543
Prr15l	ENSMUSG00000047040	Proline-rich protein 15-like protein	1.98846	0.0118656
Clic5	ENSMUSG00000023959	Chloride intracellular channel protein 5	1.98972	0.0192552
Cda	ENSMUSG00000028755	Cytidine deaminase	1.99038	0.00309338
Slc17a1	ENSMUSG00000021335	Sodium-dependent phosphate transport protein 1	1.9946	0.000153074
Cyp2d22	ENSMUSG00000061740	cytochrome P450, family 2, subfamily d, polypeptide 22	1.997	0.0205649
Cryl1	ENSMUSG00000021947	Lambda-crystallin homolog	1.99961	1.37781e-07
Guca2b	ENSMUSG00000032978	Guanylate cyclase activator 2B	2.00515	0.00116253
Hnf4a	ENSMUSG00000017950	Hepatocyte nuclear factor 4-alpha	2.01141	0.014281
Ldhd	ENSMUSG00000031958	Probable D-lactate dehydrogenase, mitochondrial	2.0148	7.27229e-08
Rab11fip3	ENSMUSG00000037098	Rab11 family-interacting protein 3	2.01503	1.18323e-06
Cml1	ENSMUSG00000030004	N-acetyltransferase 8 (GCN5-related)	2.0163	0.0239667
Pth1r	ENSMUSG00000032492	Parathyroid hormone/parathyroid hormone-related peptide receptor	2.02135	9.54765e-05
Mtmr11	ENSMUSG00000045934	Myotubularin-related protein 11	2.02147	0.00100094
G6pc	ENSMUSG00000078650	Glucose-6-phosphatase	2.02804	0.00304929
Slc18a1	ENSMUSG00000036330	Chromaffin granule amine transporter	2.03063	0.0474929
Sgk2	ENSMUSG00000017868	Serine/threonine-protein kinase Sgk2	2.03186	0.0151317
Apob	ENSMUSG00000020609	Apolipoprotein B-100	2.03273	0.0164141
Pah	ENSMUSG00000020051	Phenylalanine-4-hydroxylase	2.04261	0.00354407
Slc6a19	ENSMUSG00000021565	Transporter Sodium-dependent neutral amino acid transporter B(0)AT1	2.04314	0.00901602
Fam151a	ENSMUSG00000034871	Protein FAM151A	2.04644	0.00542012
Them7	ENSMUSG00000055312	thioesterase superfamily member 7	2.04688	0.00279918
Ugt2b38	ENSMUSG00000061906	UDP glucuronosyltransferase 2 family, polypeptide B38	2.05997	0.0181174
Sugct	ENSMUSG00000055137	Succinate--hydroxymethylglutarate CoA-transferase	2.09322	0.00669213
Cgref1	ENSMUSG00000029161	Cell growth regulator with EF hand domain protein 1	2.0934	0.0128488
Haao	ENSMUSG00000000673	3-hydroxyanthranilate 3,4-dioxygenase	2.09603	0.00235214
Ttc36	ENSMUSG00000039438	Tetratricopeptide repeat protein 36	2.1031	0.0181131
Slc25a15	ENSMUSG00000031482	Mitochondrial ornithine transporter 1	2.10575	0.00029507
Cyp2d26	ENSMUSG00000022445	Cytochrome P450 2D26	2.10795	0.0030126
Mapt	ENSMUSG00000018411	Microtubule-associated protein tau Microtubule-associated protein	2.10821	0.00896034
Sod3	ENSMUSG00000072941	Superoxide dismutase [Cu-Zn] Extracellular superoxide dismutase [Cu-Zn]	2.10873	0.000118224
Iyd	ENSMUSG00000019762	Iodotyrosine deiodinase 1	2.11003	0.00206858
Ai317395	ENSMUSG00000038522	major facilitator superfamily domain containing 4B1	2.11456	0.000520085
Pm20d1	ENSMUSG00000042251	N-fatty-acyl-amino acid synthase/hydrolase PM20D1	2.1164	0.0373087
S100g	ENSMUSG00000040808	Protein S100-G Protein S100	2.12234	0.004258
Mettl7b	ENSMUSG00000025347	Methyltransferase-like protein 7B	2.12829	0.0272677
Slc22a21	ENSMUSG00000063652	Solute carrier family 22 member 21	2.12841	0.0307609
Dnajc12	ENSMUSG00000036764	DnaJ homolog subfamily C member 12	2.13838	0.0129709
Ddc	ENSMUSG00000020182	Aromatic-L-amino-acid decarboxylase	2.14996	0.000902341
Dpep1	ENSMUSG00000019278	Dipeptidase 1	2.16879	0.000678654
Elovl2	ENSMUSG00000021364	Elongation of very long chain fatty acids protein 2	2.17166	0.00532984
Nox4	ENSMUSG00000030562	NADPH oxidase 4	2.17346	0.00425887
Bhmt2	ENSMUSG00000042118	S-methylmethionine--homocysteine S-methyltransferase BHMT2	2.17793	0.0435195
Aass	ENSMUSG00000029695	Alpha-aminoadipic semialdehyde synthase, mitochondrial	2.17911	0.00022617
Nkain1	ENSMUSG00000078532	Sodium/potassium-transporting ATPase subunit beta-1-interacting protein 1	2.1814	0.0465908
Ndrg1	ENSMUSG00000005125	Protein NDRG1	2.18186	2.06067e-07
Rdh16	ENSMUSG00000069456	retinol dehydrogenase 16	2.18505	0.0046298
Slc4a9	ENSMUSG00000024485	Anion exchange protein	2.18671	0.0206869
Slc6a20a	ENSMUSG00000036814	Sodium- and chloride-dependent transporter XTRP3A	2.1901	0.0247138
Glyctk	ENSMUSG00000020258	Glycerate kinase	2.19094	0.000825841
Kl	ENSMUSG00000058488	Klotho	2.19189	0.00623227
Slc7a8	ENSMUSG00000022180	Large neutral amino acids transporter small subunit 2	2.19218	0.00119077
Slc13a3	ENSMUSG00000018459	Solute carrier family 13 member 3	2.19412	0.0132058
Xylb	ENSMUSG00000035769	Xylulose kinase	2.19485	0.000301828
Gm13443	ENSMUSG00000075391	predicted gene 13443	2.19588	0.0329661
Abcc2	ENSMUSG00000025194	Canalicular multispecific organic anion transporter 1	2.20003	0.00436422
Gpt2	ENSMUSG00000031700	Alanine aminotransferase 2	2.20814	0.0101254
Slc22a1	ENSMUSG00000023829	Solute carrier family 22 member 1	2.21433	2.54053e-05
Crym	ENSMUSG00000030905	Ketimine reductase mu-crystallin	2.21952	0.034431
Cyp4b1	ENSMUSG00000028713	Cytochrome P450 4B1	2.21988	2.20817e-06
Acsm5	ENSMUSG00000030972	Acyl-coenzyme A synthetase ACSM5, mitochondrial	2.22552	0.0157854
Adra2b	ENSMUSG00000058620	adrenergic receptor, alpha 2b	2.23498	0.0327678
Cyp4a14	ENSMUSG00000028715	Cytochrome P450 4A14	2.23742	0.000414519
Miox	ENSMUSG00000022613	Inositol oxygenase	2.23938	2.06067e-07
Myo7b	ENSMUSG00000024388	Unconventional myosin-VIIb	2.2443	0.0389319
Acaa1b	ENSMUSG00000010651	3-ketoacyl-CoA thiolase B, peroxisomal	2.24909	1.26778e-06
Car14	ENSMUSG00000038526	Carbonic anhydrase 14	2.25077	0.0423485
Slc12a3	ENSMUSG00000031766	Solute carrier family 12 member 3	2.25478	6.04916e-09
Cela1	ENSMUSG00000023031	Chymotrypsin-like elastase family member 1	2.25565	0.00012539
Phlda2	ENSMUSG00000010760	Pleckstrin homology-like domain family A member 2	2.26333	0.017418
Spp2	ENSMUSG00000026295	Secreted phosphoprotein 24	2.28081	4.18876e-05
Nphs2	ENSMUSG00000026602	Podocin	2.29834	0.00223962
Pdzd3	ENSMUSG00000032105	Na(+)/H(+) exchange regulatory cofactor NHE-RF4	2.3023	0.000155761
Sema4g	ENSMUSG00000025207	Semaphorin-4G	2.3075	0.0167799
Slc6a20b	ENSMUSG00000025243	Sodium- and chloride-dependent transporter XTRP3B	2.30876	0.0123041
Ren1	ENSMUSG00000070645	Renin-1 Renin-2	2.30938	0.00934499
Slc34a1	ENSMUSG00000021490	solute carrier family 34 (sodium phosphate), member 1	2.31125	0.000247679
Treh	ENSMUSG00000032098	Trehalase	2.32205	0.000473682
F13b	ENSMUSG00000026368	Coagulation factor XIII B chain	2.32785	0.00125827
Sypl2	ENSMUSG00000027887	Synaptophysin-like protein 2	2.32969	0.03488
Erich4	ENSMUSG00000074261	Glutamate-rich protein 4	2.32991	0.000578396
Amn	ENSMUSG00000021278	Protein amnionless	2.33543	6.24447e-05
Acat3	ENSMUSG00000062480	acetyl-Coenzyme A acetyltransferase 3	2.35657	0.0374811
A1cf	ENSMUSG00000052595	APOBEC1 complementation factor	2.3641	0.0387292
Slc22a12	ENSMUSG00000061742	Solute carrier family 22 member 12	2.36427	6.50659e-07
Igsf11	ENSMUSG00000022790	Immunoglobulin superfamily member 11	2.36484	0.000738153
Pklr	ENSMUSG00000041237	Pyruvate kinase	2.37003	0.0466318
Acnat2	ENSMUSG00000060317	Acyl-coenzyme A amino acid N-acyltransferase 2	2.37516	1.05453e-06
Gpx3	ENSMUSG00000018339	Glutathione peroxidase 3	2.38365	0.00179174
Slc39a5	ENSMUSG00000039878	Zinc transporter ZIP5	2.38889	0.0227365
Bc089597	ENSMUSG00000074639	RDH16 family member 2	2.39928	0.00369711
Slc2a2	ENSMUSG00000027690	Solute carrier family 2, facilitated glucose transporter member 2	2.41312	0.0227365
Slc22a6	ENSMUSG00000024650	Solute carrier family 22 member 6	2.44273	4.53412e-06
Tfec	ENSMUSG00000029553	Transcription factor EC	2.4465	0.0252883
Angptl7	ENSMUSG00000028989	Angiopoietin-related protein 7	2.46649	0.00211694
Gm16010	ENSMUSG00000085541	predicted gene 16010	2.47596	0.0228018
Slc5a12	ENSMUSG00000041644	Sodium-coupled monocarboxylate transporter 2	2.52259	0.000992399
Aspdh	ENSMUSG00000038704	Putative L-aspartate dehydrogenase	2.52631	0.00487303
Slc5a2	ENSMUSG00000030781	Sodium/glucose cotransporter 2	2.5269	1.31341e-06
Apom	ENSMUSG00000024391	Apolipoprotein M	2.53349	1.35924e-06
Ugt1a10	ENSMUSG00000090165	UDP-glucuronosyltransferase	2.549	3.29126e-05
Pbld2	ENSMUSG00000020072	Phenazine biosynthesis-like domain-containing protein 2	2.55162	0.000612579
Prodh2	ENSMUSG00000036892	Hydroxyproline dehydrogenase	2.56785	5.25195e-05
Ggt6	ENSMUSG00000040471	Glutathione hydrolase 6	2.57793	0.0220575
Slc22a8	ENSMUSG00000063796	Solute carrier family 22 member 8	2.5782	6.88881e-08
Fgfr4	ENSMUSG00000005320	Fibroblast growth factor receptor 4 Fibroblast growth factor receptor	2.63482	0.0089321
Gldc	ENSMUSG00000024827	Glycine dehydrogenase (decarboxylating), mitochondrial	2.66968	0.00109575
Acmsd	ENSMUSG00000026348	2-amino-3-carboxymuconate-6-semialdehyde decarboxylase	2.67781	8.11627e-05
Dio1	ENSMUSG00000034785	Type I iodothyronine deiodinase	2.70503	0.00429417
Nat8	ENSMUSG00000030004	N-acetyltransferase 8	2.73523	0.000273887
Rhpn1	ENSMUSG00000022580	Rhophilin-1	2.7358	0.0206328
Calb1	ENSMUSG00000028222	Calbindin	2.76242	0.0149395
Nlrp6	ENSMUSG00000038745	NACHT, LRR and PYD domains-containing protein 6	2.76563	0.0182816
0610005c13rik	ENSMUSG00000109644	RIKEN cDNA 0610005C13 gene	2.87021	0.0142651
Dnase1	ENSMUSG00000005980	Deoxyribonuclease-1 Deoxyribonuclease	2.95231	0.0142651
Lrrc19	ENSMUSG00000049799	Leucine-rich repeat-containing protein 19	2.99151	0.00275312
Ugt1a7c	ENSMUSG00000090124	UDP-glucuronosyltransferase 1-7C	3.01963	0.0120095
Hdc	ENSMUSG00000027360	Histidine decarboxylase	3.14131	0.0280904
Ugt1a2	ENSMUSG00000090171	UDP-glucuronosyltransferase 1-2	3.31437	1.63459e-07
Rp23-437c24.1			3.38509	0.00954607
Smlr1	ENSMUSG00000096546	small leucine-rich protein 1	3.42348	0.00146216
Slc26a1	ENSMUSG00000046959	Sulfate anion transporter 1	3.44892	9.34994e-05
Fitm1	ENSMUSG00000022215	Fat storage-inducing transmembrane protein 1	3.46857	0.00904427
Enpp6	ENSMUSG00000038173	Ectonucleotide pyrophosphatase/phosphodiesterase family member 6	3.58692	0.00296315
