# Supplementary material for: Kidney Tertiary Lymphoid Structures in Lupus Nephritis Develop into Large Interconnected Networks and Resemble Lymph Nodes in Gene Signature
Source: Am J Pathol. 2020 Aug 17;190(11):2203–25. doi: 10.1016/j.ajpath.2020.07.015 (PMC12178333; doi:10.1016/j.ajpath.2020.07.015)
Supplement: Supplemental Table S3 [file mmc4.xlsx]

## Sheet: Sup Table S3
Supplemental Table S3. Significantly DE genes in Kidney vs LyN. https://www.ensembl.org/index.html
GENE	Ensembl Gene ID	UniProt Protein Name	KID vs LyN log2FC	KID vs LyN padj
Kap	ENSMUSG00000032758	Kidney androgen-regulated protein	12.7392	1.41734e-69
Spp1	ENSMUSG00000029304	Osteopontin	11.4379	2.19745e-35
Umod	ENSMUSG00000030963	Uromodulin	10.3388	8.43455e-47
Aldob	ENSMUSG00000028307	Fructose-bisphosphate aldolase B Fructose-bisphosphate aldolase	10.227	1.0806e-44
Aadat	ENSMUSG00000057228	Kynurenine/alpha-aminoadipate aminotransferase, mitochondrial	9.69849	1.85898e-23
Miox	ENSMUSG00000022613	Inositol oxygenase	9.56421	1.17013e-49
Spink3	ENSMUSG00000024503	serine peptidase inhibitor, Kazal type 1	9.4604	2.36085e-42
Tmem27	ENSMUSG00000015401	Collectrin	8.71319	8.25173e-37
Hao2	ENSMUSG00000027870	Hydroxyacid oxidase 2	8.71219	1.56548e-28
Fbp1	ENSMUSG00000069805	Fructose-1,6-bisphosphatase 1	8.69115	6.19851e-34
Cdh16	ENSMUSG00000031881	Cadherin-16	8.61104	5.37332e-40
Slc34a1	ENSMUSG00000021490	solute carrier family 34 (sodium phosphate), member 1	8.53965	6.33409e-33
Fxyd2	ENSMUSG00000059412	FXYD domain-containing ion transport regulator Sodium/potassium-transporting ATPase subunit gamma	8.50489	6.03286e-77
Slc27a2	ENSMUSG00000027359	Very long-chain acyl-CoA synthetase	8.3545	2.69179e-30
Slc22a12	ENSMUSG00000061742	Solute carrier family 22 member 12	8.23425	1.05323e-35
Wfdc2	ENSMUSG00000017723	WAP four-disulfide core domain protein 2	8.05213	1.16094e-40
Bc089597	ENSMUSG00000074639	RDH16 family member 2	8.02595	3.45268e-24
Slc3a1	ENSMUSG00000024131	Neutral and basic amino acid transport protein rBAT	8.00636	6.31731e-25
Pdzk1	ENSMUSG00000038298	Na(+)/H(+) exchange regulatory cofactor NHE-RF3	7.93187	8.3129e-23
Acy3	ENSMUSG00000024866	N-acyl-aromatic-L-amino acid amidohydrolase (carboxylate-forming)	7.92493	1.54662e-28
Slc6a18	ENSMUSG00000021612	Sodium-dependent neutral amino acid transporter B(0)AT3 Transporter	7.88819	1.21161e-25
Gm4450	ENSMUSG00000090817	predicted gene 4450	7.8247	5.85418e-19
Cyp2j5	ENSMUSG00000052520	Cytochrome P450 2J5	7.70743	6.36863e-30
Ttc36	ENSMUSG00000039438	Tetratricopeptide repeat protein 36	7.68205	8.56586e-22
Gpx3	ENSMUSG00000018339	Glutathione peroxidase 3	7.61489	8.20473e-48
Spp2	ENSMUSG00000026295	Secreted phosphoprotein 24	7.56902	3.43805e-28
Slc22a7	ENSMUSG00000067144	Solute carrier family 22 member 7	7.54289	2.70948e-12
Lrp2	ENSMUSG00000027070	Low-density lipoprotein receptor-related protein 2	7.52587	8.06818e-16
Gsta2	ENSMUSG00000057933	Glutathione S-transferase A2	7.52211	1.66277e-24
S100g	ENSMUSG00000040808	Protein S100-G Protein S100	7.4999	1.60481e-23
Keg1	ENSMUSG00000024694	Glycine N-acyltransferase-like protein Keg1	7.49967	4.32612e-24
Slc22a1	ENSMUSG00000023829	Solute carrier family 22 member 1	7.48694	1.5872e-28
Cgref1	ENSMUSG00000029161	Cell growth regulator with EF hand domain protein 1	7.47402	1.33131e-21
Pdzk1ip1	ENSMUSG00000028716	PDZK1-interacting protein 1	7.47147	1.21579e-34
Prss8	ENSMUSG00000030800	protease, serine 8 (prostasin)	7.43526	1.70166e-18
Cyp4a10	ENSMUSG00000066072	Cytochrome P450 4A10	7.4132	4.81431e-26
Guca2b	ENSMUSG00000032978	Guanylate cyclase activator 2B	7.4018	6.65777e-26
Pcbd1	ENSMUSG00000020098	Pterin-4-alpha-carbinolamine dehydratase	7.37772	1.9005e-27
Ggt1	ENSMUSG00000006345	Glutathione hydrolase 1 proenzyme	7.35977	5.66745e-22
Folr1	ENSMUSG00000001827	Folate receptor alpha	7.29382	9.81019e-27
Cyp2a4	ENSMUSG00000074254	Cytochrome P450 2A4	7.29158	2.27301e-23
Kcnj16	ENSMUSG00000051497	Inward rectifier potassium channel 16	7.27276	1.76429e-28
Pah	ENSMUSG00000020051	Phenylalanine-4-hydroxylase	7.24718	4.83605e-23
Mettl7b	ENSMUSG00000025347	Methyltransferase-like protein 7B	7.24494	2.40586e-18
Cldn2	ENSMUSG00000047230	Claudin-2	7.21558	4.5312e-29
Ugt3a2	ENSMUSG00000049152	UDP-glucuronosyltransferase 3A2	7.21466	2.8444e-17
Wfdc15b	ENSMUSG00000018211	WAP four-disulfide core domain protein 15B	7.20798	7.98337e-13
Mpv17l	ENSMUSG00000022679	Mpv17-like protein	7.20471	5.66378e-18
Slc12a1	ENSMUSG00000027202	Solute carrier family 12 member 1	7.07538	6.63865e-13
Egf	ENSMUSG00000028017	Pro-epidermal growth factor	7.06396	9.16788e-12
Slc22a18	ENSMUSG00000000154	Solute carrier family 22 member 18	7.02364	5.9676e-16
Slc17a1	ENSMUSG00000021335	Sodium-dependent phosphate transport protein 1	7.00576	1.90294e-25
Cideb	ENSMUSG00000022219	Cell death activator CIDE-B	6.94292	2.53963e-21
Akr1c18	ENSMUSG00000021214	Aldo-keto reductase family 1 member C18	6.94001	9.12028e-21
Ttr	ENSMUSG00000061808	Transthyretin	6.86356	1.82473e-16
Hnf4a	ENSMUSG00000017950	Hepatocyte nuclear factor 4-alpha	6.85654	6.52211e-19
Hsd3b2	ENSMUSG00000063730	3 beta-hydroxysteroid dehydrogenase/Delta 5-->4-isomerase type 2	6.74053	1.02469e-21
Acsm1	ENSMUSG00000033533	Acyl-coenzyme A synthetase ACSM1, mitochondrial	6.73996	6.10158e-15
Slc13a3	ENSMUSG00000018459	Solute carrier family 13 member 3	6.7204	5.03857e-17
Tmem174	ENSMUSG00000046082	Transmembrane protein 174	6.71703	5.66745e-22
G6pc	ENSMUSG00000078650	Glucose-6-phosphatase	6.65965	4.32782e-20
Slc12a3	ENSMUSG00000031766	Solute carrier family 12 member 3	6.65222	1.8731e-26
Apom	ENSMUSG00000024391	Apolipoprotein M	6.63915	5.53062e-23
Cyp2d26	ENSMUSG00000022445	Cytochrome P450 2D26	6.62758	2.30436e-19
Calml4	ENSMUSG00000032246	Calmodulin-like protein 4	6.62081	3.45947e-26
Krt8	ENSMUSG00000049382	Keratin, type II cytoskeletal 8	6.60505	1.51498e-19
Cyp4a14	ENSMUSG00000028715	Cytochrome P450 4A14	6.59714	1.60768e-20
Slc23a1	ENSMUSG00000024354	Solute carrier family 23 member 1	6.5555	7.80196e-13
Slc22a13	ENSMUSG00000074028	Solute carrier family 22 member 13	6.55361	4.42688e-13
Mep1a	ENSMUSG00000023914	Meprin A subunit alpha Meprin A subunit	6.53158	2.8444e-17
Defb1	ENSMUSG00000044748	Beta-defensin 1	6.51937	4.03185e-20
Car15	ENSMUSG00000090236	Carbonic anhydrase 15	6.51697	1.53214e-21
Cyp4a31	ENSMUSG00000028712	cytochrome P450, family 4, subfamily a, polypeptide 31	6.51509	1.12526e-17
Gm10639	ENSMUSG00000074179	Glutathione S-transferase	6.50107	6.54371e-15
Bdh2	ENSMUSG00000028167	3-hydroxybutyrate dehydrogenase type 2	6.43848	1.96416e-19
Slc47a1	ENSMUSG00000010122	Multidrug and toxin extrusion protein 1	6.42753	1.12727e-23
Slc22a8	ENSMUSG00000063796	Solute carrier family 22 member 8	6.42543	6.88506e-23
Plscr2	ENSMUSG00000032372	Phospholipid scramblase 2	6.41144	1.83563e-22
Slc7a12	ENSMUSG00000039710	solute carrier family 7 (cationic amino acid transporter, y+ system), member 12	6.38878	5.84728e-12
Hgd	ENSMUSG00000022821	Homogentisate 1,2-dioxygenase	6.38508	1.58363e-17
Serpina1f	ENSMUSG00000021081	Alpha-1-antitrypsin 1-6	6.38134	1.1126e-15
Slc5a10	ENSMUSG00000042371	Sodium/glucose cotransporter 5	6.34583	4.13009e-13
Ldhd	ENSMUSG00000031958	Probable D-lactate dehydrogenase, mitochondrial	6.34184	4.4003e-32
Hrsp12	ENSMUSG00000022323	reactive intermediate imine deaminase A homolog	6.34156	2.63499e-26
Slc17a3	ENSMUSG00000036083	solute carrier family 17 (sodium phosphate), member 3	6.33062	1.8542e-15
Acsm2	ENSMUSG00000030945	Acyl-coenzyme A synthetase ACSM2, mitochondrial	6.29574	1.65865e-19
Ndrg1	ENSMUSG00000005125	Protein NDRG1	6.29163	1.24207e-56
Fam107a	ENSMUSG00000021750	family with sequence similarity 107, member A	6.28795	4.80693e-12
Cda	ENSMUSG00000028755	Cytidine deaminase	6.2761	2.49005e-18
Slco1a6	ENSMUSG00000079262	Solute carrier organic anion transporter family member 1A6	6.2702	2.39942e-12
Pter	ENSMUSG00000026730	Phosphotriesterase-related protein	6.26639	5.39123e-19
Khk	ENSMUSG00000029162	Ketohexokinase	6.26082	3.31665e-18
Eci3	ENSMUSG00000021416	Enoyl-CoA delta isomerase 3, peroxisomal	6.25404	2.11921e-10
Ugt1a10	ENSMUSG00000090165	UDP-glucuronosyltransferase	6.24929	5.96423e-19
Sult1d1	ENSMUSG00000029273	Sulfotransferase 1 family member D1	6.23644	1.96172e-14
Cdhr5	ENSMUSG00000025497	Cadherin-related family member 5	6.17464	5.75266e-17
Npnt	ENSMUSG00000040998	Nephronectin	6.16998	1.88765e-22
Angptl7	ENSMUSG00000028989	Angiopoietin-related protein 7	6.14339	1.71061e-18
Wwc1	ENSMUSG00000018849	Protein KIBRA	6.06233	1.62543e-19
Kif12	ENSMUSG00000028357	Kinesin-like protein KIF12 Kinesin-like protein	6.05708	3.45736e-23
Slc22a2	ENSMUSG00000040966	Solute carrier family 22 member 2	6.03398	6.54371e-15
Slc22a6	ENSMUSG00000024650	Solute carrier family 22 member 6	6.02716	1.98732e-19
1700011h14rik	ENSMUSG00000021850	Uncharacterized protein CCDC198	6.01907	4.49922e-20
9030619p08rik	ENSMUSG00000053168	RIKEN cDNA 9030619P08 gene	6.01133	6.3519e-08
Dao	ENSMUSG00000042096	D-amino-acid oxidase	6.01075	4.26846e-20
Slc13a1	ENSMUSG00000029700	Solute carrier family 13 member 1	5.98652	6.35409e-12
Ugt1a2	ENSMUSG00000090171	UDP-glucuronosyltransferase 1-2	5.98457	9.40453e-18
Mep1b	ENSMUSG00000024313	Meprin A subunit beta	5.97631	1.25624e-09
Hpn	ENSMUSG00000001249	Serine protease hepsin	5.93321	9.22323e-18
Gc	ENSMUSG00000035540	Vitamin D-binding protein	5.92986	1.10794e-08
Mal	ENSMUSG00000027375	Myelin and lymphocyte protein	5.91353	1.07965e-21
Gm11128	ENSMUSG00000079495	N-acetyltransferase 8 (GCN5-related) family member 6	5.89893	1.58677e-11
Atp1b1	ENSMUSG00000026576	Sodium/potassium-transporting ATPase subunit beta Sodium/potassium-transporting ATPase subunit beta-1	5.85969	6.48853e-43
Aldh8a1	ENSMUSG00000037542	Aldehyde dehydrogenase family 8 member A1	5.85872	7.56697e-14
Ak4	ENSMUSG00000028527	Adenylate kinase 4, mitochondrial	5.8425	4.25989e-11
Proc	ENSMUSG00000024386	Vitamin K-dependent protein C	5.82657	3.98066e-17
Aqp2	ENSMUSG00000023013	Aquaporin-2	5.81613	5.45935e-15
Klk1	ENSMUSG00000063903	Kallikrein-1	5.81123	8.71019e-41
Slc5a2	ENSMUSG00000030781	Sodium/glucose cotransporter 2	5.8079	1.40559e-18
Kcnj15	ENSMUSG00000062609	ATP-sensitive inward rectifier potassium channel 15	5.78814	5.58286e-15
Xylb	ENSMUSG00000035769	Xylulose kinase	5.78143	6.91634e-17
Tmem213	ENSMUSG00000029829	Transmembrane protein 213	5.78067	1.44686e-14
Car2	ENSMUSG00000027562	Carbonic anhydrase 2	5.77104	8.06151e-36
Napsa	ENSMUSG00000002204	Napsin-A	5.74741	1.09377e-21
Tmem52b	ENSMUSG00000030160	Transmembrane protein 52B	5.74363	1.37643e-11
Pipox	ENSMUSG00000017453	Peroxisomal sarcosine oxidase	5.73991	1.18136e-15
Ehhadh	ENSMUSG00000022853	Peroxisomal bifunctional enzyme	5.73879	1.86025e-22
Cth	ENSMUSG00000028179	Cystathionine gamma-lyase	5.72482	1.85455e-11
Kcnk1	ENSMUSG00000033998	Potassium channel subfamily K member 1 Potassium channel subfamily K member	5.71728	1.84959e-14
Tinag	ENSMUSG00000032357	tubulointerstitial nephritis antigen	5.70331	3.40069e-15
Plau	ENSMUSG00000021822	Urokinase-type plasminogen activator	5.6883	1.10972e-50
Ugt3a1	ENSMUSG00000072664	UDP-glucuronosyltransferase 3A1	5.66121	4.25989e-11
Habp2	ENSMUSG00000025075	Hyaluronan-binding protein 2	5.64662	2.12054e-17
Tmigd1	ENSMUSG00000020839	Transmembrane and immunoglobulin domain-containing protein 1	5.62018	2.73622e-17
Slc51b	ENSMUSG00000053862	Organic solute transporter subunit beta	5.61927	3.62139e-14
Acot1	ENSMUSG00000072949	Acyl-coenzyme A thioesterase 1	5.60328	3.6034e-20
Cldn10	ENSMUSG00000022132	Claudin-10	5.60132	4.5311e-13
Erich4	ENSMUSG00000074261	Glutamate-rich protein 4	5.59928	5.83726e-15
Pth1r	ENSMUSG00000032492	Parathyroid hormone/parathyroid hormone-related peptide receptor	5.59644	2.31672e-29
Slc7a9	ENSMUSG00000030492	b(0,+)-type amino acid transporter 1	5.59504	1.277e-13
Fga	ENSMUSG00000028001	Fibrinogen alpha chain	5.59451	3.51532e-09
Kcnj1	ENSMUSG00000041248	ATP-sensitive inward rectifier potassium channel 1	5.59445	1.13545e-11
Cela1	ENSMUSG00000023031	Chymotrypsin-like elastase family member 1	5.58354	1.30479e-17
Tmem252	ENSMUSG00000048572	Transmembrane protein 252	5.57881	2.39081e-14
Clcnkb	ENSMUSG00000006216	Chloride channel protein ClC-Kb	5.57162	2.66418e-18
Acy1	ENSMUSG00000023262	Aminoacylase-1	5.56537	1.04192e-09
Fgg	ENSMUSG00000033860	Fibrinogen gamma chain	5.55763	1.26702e-07
Dmgdh	ENSMUSG00000042102	Dimethylglycine dehydrogenase, mitochondrial	5.55761	9.34806e-11
Cyp2j11	ENSMUSG00000066097	cytochrome P450, family 2, subfamily j, polypeptide 11	5.55202	1.32788e-10
Hoga1	ENSMUSG00000025176	4-hydroxy-2-oxoglutarate aldolase, mitochondrial	5.54565	3.00469e-15
Adgrg1	ENSMUSG00000031785	Adhesion G-protein coupled receptor G1	5.54508	4.47022e-23
Kng2	ENSMUSG00000060459	kininogen 2	5.53672	7.72817e-15
Dnase1	ENSMUSG00000005980	Deoxyribonuclease-1 Deoxyribonuclease	5.53053	2.74035e-09
Thnsl2	ENSMUSG00000054474	Threonine synthase-like 2	5.5139	1.11776e-17
Vil1	ENSMUSG00000026175	Villin-1	5.49782	1.20942e-14
Chdh	ENSMUSG00000015970	Choline dehydrogenase, mitochondrial	5.47899	1.85497e-15
Them7	ENSMUSG00000055312	thioesterase superfamily member 7	5.46442	2.27533e-14
Spint1	ENSMUSG00000027315	Kunitz-type protease inhibitor 1	5.44835	1.32599e-16
Fam151a	ENSMUSG00000034871	Protein FAM151A	5.44037	1.2645e-13
Sult1c2	ENSMUSG00000023122	Sulfotransferase 1C2	5.42313	5.39537e-14
Lcn2	ENSMUSG00000026822	Neutrophil gelatinase-associated lipocalin	5.41269	8.72774e-06
Agt	ENSMUSG00000031980	angiotensinogen (serpin peptidase inhibitor, clade A, member 8)	5.40725	2.64632e-15
Ceacam2	ENSMUSG00000054385	Carcinoembryonic antigen-related cell adhesion molecule 2	5.38336	1.53607e-08
Slc4a4	ENSMUSG00000060961	Anion exchange protein Electrogenic sodium bicarbonate cotransporter 1	5.36931	4.58061e-13
Acnat2	ENSMUSG00000060317	Acyl-coenzyme A amino acid N-acyltransferase 2	5.35441	4.96255e-17
Hsd11b2	ENSMUSG00000031891	Corticosteroid 11-beta-dehydrogenase isozyme 2	5.35285	5.78309e-17
Glod5	ENSMUSG00000031163	Glyoxalase domain-containing protein 5	5.34754	7.00266e-13
Amn	ENSMUSG00000021278	Protein amnionless	5.33456	2.91125e-15
Slc6a13	ENSMUSG00000030108	Sodium- and chloride-dependent GABA transporter 2	5.33422	1.21804e-11
Aadac	ENSMUSG00000027761	Arylacetamide deacetylase	5.33015	4.55653e-12
Efhd1	ENSMUSG00000026255	EF-hand domain-containing protein D1	5.31621	2.12147e-12
Lad1	ENSMUSG00000041782	Ladinin-1	5.30544	1.32862e-15
Tmprss2	ENSMUSG00000000385	Transmembrane protease serine 2	5.29182	3.79755e-16
Glyat	ENSMUSG00000063683	Glycine N-acyltransferase	5.27593	7.7729e-13
Dio1	ENSMUSG00000034785	Type I iodothyronine deiodinase	5.27273	1.68289e-10
Abhd14b	ENSMUSG00000042073	abhydrolase domain containing 14b	5.24504	1.42191e-21
Pdzd3	ENSMUSG00000032105	Na(+)/H(+) exchange regulatory cofactor NHE-RF4	5.2426	1.73332e-14
Eps8l2	ENSMUSG00000025504	Epidermal growth factor receptor kinase substrate 8-like protein 2	5.24096	6.02718e-15
Arg2	ENSMUSG00000021125	Arginase-2, mitochondrial	5.23731	1.1337e-13
Timp3	ENSMUSG00000020044	Metalloproteinase inhibitor 3	5.22345	1.08321e-38
Cx3cl1	ENSMUSG00000031778	Fractalkine	5.21237	6.47149e-11
Gss	ENSMUSG00000027610	Glutathione synthetase	5.20371	2.38637e-11
Map3k7cl	ENSMUSG00000025610	MAP3K7 C-terminal-like protein	5.19607	6.04248e-12
Gprc5c	ENSMUSG00000051043	G-protein coupled receptor family C group 5 member C	5.19331	9.38175e-16
Atp6v0a4	ENSMUSG00000038600	V-type proton ATPase 116 kDa subunit a isoform 4 V-type proton ATPase subunit a	5.19278	2.37964e-14
Cystm1	ENSMUSG00000046727	cysteine-rich transmembrane module containing 1	5.1908	8.82956e-15
Car12	ENSMUSG00000032373	Carbonic anhydrase 12	5.16998	3.40069e-15
Gm15217	ENSMUSG00000079261	predicted gene 15217	5.16701	1.44985e-10
Acaa1b	ENSMUSG00000010651	3-ketoacyl-CoA thiolase B, peroxisomal	5.15977	1.29529e-28
Abat	ENSMUSG00000057880	4-aminobutyrate aminotransferase, mitochondrial	5.15896	1.9454e-11
Cdkl1	ENSMUSG00000020990	Cyclin-dependent kinase-like 1	5.1555	6.17045e-14
Ddah1	ENSMUSG00000028194	N(G),N(G)-dimethylarginine dimethylaminohydrolase 1	5.14511	4.17064e-14
Glyctk	ENSMUSG00000020258	Glycerate kinase	5.14357	1.91355e-13
Sugct	ENSMUSG00000055137	Succinate--hydroxymethylglutarate CoA-transferase	5.13818	1.5741e-13
Sardh	ENSMUSG00000009614	Sarcosine dehydrogenase, mitochondrial	5.10828	9.19112e-10
Cryz	ENSMUSG00000028199	Quinone oxidoreductase	5.10767	2.92199e-26
Slc22a19	ENSMUSG00000024757	Solute carrier family 22 member 19	5.1011	4.72122e-08
Ces2c	ENSMUSG00000061825	Acylcarnitine hydrolase	5.08845	1.76458e-15
Cubn	ENSMUSG00000026726	Cubilin	5.07848	1.02598e-08
Tnfrsf12a	ENSMUSG00000023905	Tumor necrosis factor receptor superfamily member 12A	5.07147	4.88384e-12
Treh	ENSMUSG00000032098	Trehalase	5.06894	4.50346e-13
Slc5a12	ENSMUSG00000041644	Sodium-coupled monocarboxylate transporter 2	5.06814	7.75754e-12
Adhfe1	ENSMUSG00000025911	Hydroxyacid-oxoacid transhydrogenase, mitochondrial	5.06654	8.72119e-12
Dnajc22	ENSMUSG00000038009	DnaJ homolog subfamily C member 22	5.06168	4.73184e-12
Aif1l	ENSMUSG00000001864	Allograft inflammatory factor 1-like	5.05794	3.46314e-15
Trpv4	ENSMUSG00000014158	Transient receptor potential cation channel subfamily V member 4	5.05745	5.58286e-15
Pecr	ENSMUSG00000026189	Peroxisomal trans-2-enoyl-CoA reductase	5.05309	1.04016e-21
Smim22	ENSMUSG00000096215	small integral membrane protein 22	5.05186	1.86918e-08
Gldc	ENSMUSG00000024827	Glycine dehydrogenase (decarboxylating), mitochondrial	5.04887	3.47761e-11
Rab11fip3	ENSMUSG00000037098	Rab11 family-interacting protein 3	5.03788	2.24489e-23
Atp6v1b1	ENSMUSG00000006269	ATPase, H+ transporting, lysosomal V1 subunit B1	5.03418	3.29446e-15
Gm4477	ENSMUSG00000089694	N-acetyltransferase 8 (GCN5-related) family member 7	5.03313	5.19369e-08
Ai317395	ENSMUSG00000038522	major facilitator superfamily domain containing 4B1	5.03287	1.32235e-13
Kl	ENSMUSG00000058488	Klotho	5.02095	2.76533e-11
Glis2	ENSMUSG00000014303	Zinc finger protein GLIS2	4.9842	6.30011e-14
Rdh16	ENSMUSG00000069456	retinol dehydrogenase 16	4.97331	1.96711e-11
Aoc1	ENSMUSG00000029811	Amine oxidase	4.97145	5.5168e-08
Grtp1	ENSMUSG00000038515	Growth hormone-regulated TBC protein 1	4.9616	1.17576e-13
Hnf1b	ENSMUSG00000020679	Hepatocyte nuclear factor 1-beta	4.93265	3.5651e-13
Tspan8	ENSMUSG00000034127	Tetraspanin-8	4.93057	2.4818e-11
Gpc4	ENSMUSG00000031119	Glypican-4	4.9132	1.76507e-12
Lyplal1	ENSMUSG00000039246	Lysophospholipase-like protein 1	4.91044	6.57897e-15
2610528j11rik	ENSMUSG00000028536	Type III endosome membrane protein TEMP	4.90671	6.93269e-09
Aass	ENSMUSG00000029695	Alpha-aminoadipic semialdehyde synthase, mitochondrial	4.90245	2.3472e-13
Serpinf2	ENSMUSG00000038224	Alpha-2-antiplasmin	4.89994	1.01618e-10
Sprr1a	ENSMUSG00000050359	Cornifin-A	4.898	4.76692e-07
Slc6a20b	ENSMUSG00000025243	Sodium- and chloride-dependent transporter XTRP3B	4.89756	9.18587e-10
Cml1	ENSMUSG00000057103	N-acetyltransferase 8 (GCN5-related) family member 1	4.88691	4.06865e-14
Plat	ENSMUSG00000031538	Tissue-type plasminogen activator	4.86994	2.81657e-10
Mogat1	ENSMUSG00000012187	2-acylglycerol O-acyltransferase 1	4.85465	2.70948e-12
Scin	ENSMUSG00000002565	Adseverin	4.85251	1.9277e-11
Dnajc12	ENSMUSG00000036764	DnaJ homolog subfamily C member 12	4.84988	3.20256e-10
Adamts1	ENSMUSG00000022893	A disintegrin and metalloproteinase with thrombospondin motifs 1	4.84921	7.44218e-10
Bhmt2	ENSMUSG00000042118	S-methylmethionine--homocysteine S-methyltransferase BHMT2	4.84691	1.70544e-08
Ghr	ENSMUSG00000055737	Growth hormone receptor	4.83239	1.54938e-11
Acsm5	ENSMUSG00000030972	Acyl-coenzyme A synthetase ACSM5, mitochondrial	4.82974	1.34214e-09
Bc026585	ENSMUSG00000033488	crystallin zeta like 2	4.822	7.73214e-17
Wnk4	ENSMUSG00000035112	Serine/threonine-protein kinase WNK4	4.82095	1.05104e-10
Ugt2b38	ENSMUSG00000061906	UDP glucuronosyltransferase 2 family, polypeptide B38	4.81111	5.01889e-10
Pafah2	ENSMUSG00000037366	Platelet-activating factor acetylhydrolase 2, cytoplasmic Platelet-activating factor acetylhydrolase	4.81015	8.42126e-14
Amt	ENSMUSG00000032607	Aminomethyltransferase, mitochondrial Aminomethyltransferase	4.80648	3.52224e-10
Cbs	ENSMUSG00000024039	Cystathionine beta-synthase	4.80021	3.93554e-10
Car4	ENSMUSG00000000805	Carbonic anhydrase 4	4.79671	7.10654e-11
Enpep	ENSMUSG00000028024	Glutamyl aminopeptidase Aminopeptidase	4.78801	4.97791e-15
Cdh1	ENSMUSG00000000303	Cadherin-1	4.78704	5.56071e-11
Acox2	ENSMUSG00000021751	Peroxisomal acyl-coenzyme A oxidase 2	4.77792	8.99584e-06
Rbpms2	ENSMUSG00000032387	RNA-binding protein with multiple splicing 2	4.77119	3.53456e-16
Bc021785	ENSMUSG00000038528	major facilitator superfamily domain containing 4B5	4.763	1.00085e-10
Sord	ENSMUSG00000027227	Sorbitol dehydrogenase	4.75954	6.19216e-17
Slc51a	ENSMUSG00000035699	Organic solute transporter subunit alpha	4.7559	1.98777e-11
Dak	ENSMUSG00000034371	triokinase, FMN cyclase	4.75523	2.43011e-19
Acmsd	ENSMUSG00000026348	2-amino-3-carboxymuconate-6-semialdehyde decarboxylase	4.75233	5.04227e-12
Ren1	ENSMUSG00000070645	Renin-1 Renin-2	4.74934	1.28115e-09
Slc1a1	ENSMUSG00000024935	Excitatory amino acid transporter 3	4.74079	4.43106e-08
Tmem37	ENSMUSG00000050777	Voltage-dependent calcium channel gamma-like subunit	4.72859	1.39225e-21
Prodh2	ENSMUSG00000036892	Hydroxyproline dehydrogenase	4.72307	1.97617e-12
Slc44a4	ENSMUSG00000007034	Choline transporter-like protein 4	4.71015	6.09289e-09
L2hgdh	ENSMUSG00000020988	L-2-hydroxyglutarate dehydrogenase, mitochondrial	4.7064	2.06652e-12
Vdr	ENSMUSG00000022479	Vitamin D3 receptor	4.70273	1.48573e-09
Igsf5	ENSMUSG00000000159	Immunoglobulin superfamily member 5	4.69322	3.52233e-11
Bc025446	ENSMUSG00000047728	cDNA sequence BC025446	4.68691	2.19791e-09
Scrn2	ENSMUSG00000020877	Secernin-2	4.6799	2.36314e-18
Bc035947	ENSMUSG00000090486	cDNA sequence BC035947	4.67295	2.11373e-12
Clcnka	ENSMUSG00000033770	Chloride channel protein ClC-Ka	4.66746	1.03849e-06
Lzts3	ENSMUSG00000037703	Leucine zipper putative tumor suppressor 3	4.6662	6.83244e-10
Aspdh	ENSMUSG00000038704	Putative L-aspartate dehydrogenase	4.6638	2.87698e-09
Cdhr2	ENSMUSG00000034918	Cadherin-related family member 2	4.65332	8.82265e-10
Folh1	ENSMUSG00000001773	Glutamate carboxypeptidase 2	4.65195	1.13036e-10
Igfals	ENSMUSG00000046070	Insulin-like growth factor-binding protein complex acid labile subunit	4.6507	4.94084e-09
Fbp2	ENSMUSG00000021456	Fructose-1,6-bisphosphatase isozyme 2	4.65016	2.43011e-19
Echdc2	ENSMUSG00000028601	Enoyl-CoA hydratase domain-containing protein 2, mitochondrial	4.63946	5.23076e-16
Slc25a13	ENSMUSG00000015112	Calcium-binding mitochondrial carrier protein Aralar2	4.62974	3.84499e-10
Sgk2	ENSMUSG00000017868	Serine/threonine-protein kinase Sgk2	4.62757	9.0705e-10
Abcg2	ENSMUSG00000029802	ATP-binding cassette sub-family G member 2	4.62256	2.52411e-14
Iyd	ENSMUSG00000019762	Iodotyrosine deiodinase 1	4.62144	3.52686e-11
Tcn2	ENSMUSG00000020432	Transcobalamin-2	4.61695	1.19264e-41
F13b	ENSMUSG00000026368	Coagulation factor XIII B chain	4.61451	8.00664e-11
Slc6a8	ENSMUSG00000019558	Sodium- and chloride-dependent creatine transporter 1 Transporter	4.60959	5.04227e-12
Bc022687	ENSMUSG00000037594	Uncharacterized protein CLBA1	4.60633	1.80205e-12
Smim24	ENSMUSG00000078439	Small integral membrane protein 24	4.60085	1.68432e-14
Havcr1	ENSMUSG00000040405	Hepatitis A virus cellular receptor 1 homolog	4.59543	2.39798e-10
Slc25a15	ENSMUSG00000031482	Mitochondrial ornithine transporter 1	4.59274	4.59498e-14
Gjb2	ENSMUSG00000046352	Gap junction beta-2 protein Gap junction protein	4.58427	2.82625e-08
Clrn3	ENSMUSG00000050866	Clarin-3	4.57531	4.38095e-11
Paqr5	ENSMUSG00000032278	Membrane progestin receptor gamma	4.57135	1.44057e-09
Myo6	ENSMUSG00000033577	myosin VI	4.57066	3.0736e-11
Slc39a5	ENSMUSG00000039878	Zinc transporter ZIP5	4.56639	6.78849e-08
Aldh1l1	ENSMUSG00000030088	Cytosolic 10-formyltetrahydrofolate dehydrogenase	4.55251	3.3205e-10
Bicc1	ENSMUSG00000014329	Protein bicaudal C homolog 1	4.54687	2.79125e-13
Slc5a1	ENSMUSG00000011034	Sodium/glucose cotransporter 1	4.54661	2.22344e-09
Slc26a1	ENSMUSG00000046959	Sulfate anion transporter 1	4.53801	5.99014e-10
Aldh4a1	ENSMUSG00000028737	Delta-1-pyrroline-5-carboxylate dehydrogenase, mitochondrial	4.53653	1.90449e-16
Fmo2	ENSMUSG00000040170	Dimethylaniline monooxygenase [N-oxide-forming] 2	4.53178	3.65031e-11
1700016c15rik	ENSMUSG00000015962	Uncharacterized protein C1orf100 homolog	4.52272	2.2439e-07
Slc6a19	ENSMUSG00000021565	Transporter Sodium-dependent neutral amino acid transporter B(0)AT1	4.52075	6.66375e-10
Aldh1a1	ENSMUSG00000053279	Retinal dehydrogenase 1	4.51918	1.36438e-11
Lactb2	ENSMUSG00000025937	Endoribonuclease LACTB2	4.51309	2.1959e-13
P3h2	ENSMUSG00000038168	Prolyl 3-hydroxylase 2	4.50278	1.10794e-08
Glb1l2	ENSMUSG00000036395	Beta-galactosidase-1-like protein 2 Beta-galactosidase	4.50067	3.15278e-09
Col18a1	ENSMUSG00000001435	Collagen alpha-1(XVIII) chain	4.49953	1.7696e-10
Cgnl1	ENSMUSG00000032232	Cingulin-like protein 1	4.49716	1.91028e-16
Dmtn	ENSMUSG00000022099	Dematin	4.4874	2.17291e-09
Slc16a2	ENSMUSG00000033965	Monocarboxylate transporter 8	4.48561	1.29918e-12
Gatm	ENSMUSG00000027199	Glycine amidinotransferase, mitochondrial	4.46579	5.42151e-27
Slc13a2	ENSMUSG00000001095	Solute carrier family 13 member 2	4.45267	3.34949e-07
Slc1a4	ENSMUSG00000020142	Amino acid transporter Neutral amino acid transporter A	4.45253	1.52852e-10
Ctgf	ENSMUSG00000019997	Connective tissue growth factor	4.43765	1.42988e-09
Eps8	ENSMUSG00000015766	Epidermal growth factor receptor kinase substrate 8	4.41818	4.73296e-10
Arhgap24	ENSMUSG00000057315	Rho GTPase-activating protein 24	4.41533	2.11078e-12
Slc5a11	ENSMUSG00000030769	Sodium/myo-inositol cotransporter 2	4.41464	4.95916e-08
Pbld2	ENSMUSG00000020072	Phenazine biosynthesis-like domain-containing protein 2	4.41342	3.84149e-10
Abhd3	ENSMUSG00000002475	Phospholipase ABHD3	4.40623	7.05172e-10
Gm10681	ENSMUSG00000095388	3 beta-hydroxysteroid dehydrogenase type 4	4.38847	4.38746e-07
Sfrp1	ENSMUSG00000031548	Secreted frizzled-related protein 1	4.38762	4.30561e-14
Aqp4	ENSMUSG00000024411	Aquaporin-4	4.37157	7.22593e-05
Ppap2c	ENSMUSG00000052151	phospholipid phosphatase 2	4.37028	1.69268e-13
Slc7a8	ENSMUSG00000022180	Large neutral amino acids transporter small subunit 2	4.35696	4.18786e-11
Nr1h4	ENSMUSG00000047638	Bile acid receptor	4.35046	9.82075e-10
Slc22a5	ENSMUSG00000018900	Solute carrier family 22 member 5	4.34096	2.26756e-14
Anks4b	ENSMUSG00000030909	Ankyrin repeat and SAM domain-containing protein 4B	4.33849	8.23458e-11
Col4a3	ENSMUSG00000079465	Collagen alpha-3(IV) chain	4.33282	5.88083e-09
Ddc	ENSMUSG00000020182	Aromatic-L-amino-acid decarboxylase	4.31862	1.24873e-10
Timp1	ENSMUSG00000001131	Metalloproteinase inhibitor 1	4.31629	7.47902e-05
0610040j01rik	ENSMUSG00000060512	Uncharacterized protein C4orf19 homolog	4.31626	2.47189e-10
Gclm	ENSMUSG00000028124	Glutamate--cysteine ligase regulatory subunit	4.31036	2.32369e-12
Errfi1	ENSMUSG00000028967	ERBB receptor feedback inhibitor 1	4.30857	8.60857e-18
Perp	ENSMUSG00000019851	p53 apoptosis effector related to PMP-22	4.29841	2.96445e-09
Grb7	ENSMUSG00000019312	Growth factor receptor-bound protein 7	4.29695	1.39292e-09
Bdh1	ENSMUSG00000046598	D-beta-hydroxybutyrate dehydrogenase, mitochondrial	4.29024	1.51433e-09
Atp6v0e2	ENSMUSG00000039347	V-type proton ATPase subunit e 2	4.28665	6.2186e-10
Krt18	ENSMUSG00000023043	Keratin, type I cytoskeletal 18	4.28446	1.94689e-06
Rab17	ENSMUSG00000026304	Ras-related protein Rab-17	4.28398	6.30895e-09
Slc16a12	ENSMUSG00000009378	Monocarboxylate transporter 12	4.28236	4.66016e-10
Tfcp2l1	ENSMUSG00000026380	Transcription factor CP2-like protein 1	4.27715	1.90275e-10
Galnt11	ENSMUSG00000038072	Polypeptide N-acetylgalactosaminyltransferase 11	4.27682	2.68386e-20
Gm853	ENSMUSG00000023120	predicted gene 853	4.2762	1.23488e-06
Bspry	ENSMUSG00000028392	B box and SPRY domain-containing protein	4.2688	1.02297e-09
Baiap2l2	ENSMUSG00000018126	Brain-specific angiogenesis inhibitor 1-associated protein 2-like protein 2	4.26229	1.18672e-08
Rnf128	ENSMUSG00000031438	E3 ubiquitin-protein ligase RNF128	4.2596	8.49032e-09
Mtmr11	ENSMUSG00000045934	Myotubularin-related protein 11	4.2561	1.84063e-11
Cldn4	ENSMUSG00000047501	Claudin-4 Claudin	4.25444	6.20729e-06
Lsr	ENSMUSG00000001247	Lipolysis-stimulated lipoprotein receptor	4.25431	7.15231e-14
Mgat3	ENSMUSG00000042428	mannoside acetylglucosaminyltransferase 3	4.2493	4.46939e-08
Elovl2	ENSMUSG00000021364	Elongation of very long chain fatty acids protein 2	4.24918	4.005e-09
Tcea3	ENSMUSG00000001604	Transcription elongation factor A protein 3	4.24636	6.46533e-09
Cryab	ENSMUSG00000032060	Alpha-crystallin B chain	4.24575	7.57376e-17
Stard10	ENSMUSG00000030688	START domain-containing protein 10	4.24456	2.61781e-19
Gnmt	ENSMUSG00000002769	Glycine N-methyltransferase	4.23787	1.63527e-05
Ptprf	ENSMUSG00000033295	Receptor-type tyrosine-protein phosphatase F	4.23366	1.52924e-11
Igsf11	ENSMUSG00000022790	Immunoglobulin superfamily member 11	4.22759	5.84022e-10
Pkp4	ENSMUSG00000026991	Plakophilin-4	4.22747	5.98706e-16
Akr1c14	ENSMUSG00000033715	aldo-keto reductase family 1, member C14	4.2274	6.83132e-06
Nox4	ENSMUSG00000030562	NADPH oxidase 4	4.22163	3.17492e-09
Snx7	ENSMUSG00000028007	sorting nexin 7	4.21575	2.74438e-15
Myo5b	ENSMUSG00000025885	myosin VB	4.21562	6.63339e-09
Slc10a2	ENSMUSG00000023073	Ileal sodium/bile acid cotransporter	4.21536	3.5789e-07
Aqp3	ENSMUSG00000028435	Aquaporin-3	4.21299	2.4262e-08
Cbr1	ENSMUSG00000051483	Carbonyl reductase [NADPH] 1	4.20723	1.85117e-08
Prr15l	ENSMUSG00000047040	Proline-rich protein 15-like protein	4.20486	6.73752e-09
Pck1	ENSMUSG00000027513	Phosphoenolpyruvate carboxykinase, cytosolic [GTP]	4.19484	7.98849e-08
Ckmt1	ENSMUSG00000000308	Creatine kinase U-type, mitochondrial	4.19236	2.78666e-09
Rp23-437c24.1		LincRNA	4.19044	7.46746e-06
Bc034090	ENSMUSG00000033722	cDNA sequence BC034090	4.18698	1.14977e-08
2310030g06rik	ENSMUSG00000032062	Uncharacterized protein C11orf52 homolog	4.18568	1.52966e-09
Abcc3	ENSMUSG00000020865	Canalicular multispecific organic anion transporter 2	4.1838	2.7357e-06
Prodh	ENSMUSG00000003526	Proline dehydrogenase 1, mitochondrial	4.18036	3.54089e-14
Cldn7	ENSMUSG00000018569	Claudin-7	4.17477	6.61974e-09
Alpl	ENSMUSG00000028766	Alkaline phosphatase, tissue-nonspecific isozyme Alkaline phosphatase	4.17344	1.46049e-15
Cds1	ENSMUSG00000029330	Phosphatidate cytidylyltransferase 1	4.17219	1.35479e-09
Nat8	ENSMUSG00000030004	N-acetyltransferase 8	4.17032	1.05082e-09
Pls1	ENSMUSG00000049493	Plastin-1	4.16362	3.20282e-07
Car14	ENSMUSG00000038526	Carbonic anhydrase 14	4.16323	1.14202e-06
Rhcg	ENSMUSG00000030549	Ammonium transporter Rh type C	4.1616	2.65824e-09
Nphs2	ENSMUSG00000026602	Podocin	4.15963	3.30502e-09
Bphl	ENSMUSG00000038286	Valacyclovir hydrolase	4.15047	1.23224e-17
Sall1	ENSMUSG00000031665	spalt like transcription factor 1	4.14823	2.52846e-08
Selenbp1	ENSMUSG00000068874	Selenium-binding protein 1	4.1467	7.40075e-14
Elf3	ENSMUSG00000003051	ETS-related transcription factor Elf-3	4.14444	7.75565e-09
Cml3	ENSMUSG00000051262	N-acetyltransferase 8 (GCN5-related) family member 3	4.13204	4.22286e-07
Nqo1	ENSMUSG00000003849	NAD(P)H dehydrogenase [quinone] 1	4.13147	1.6282e-08
Ppp1r1a	ENSMUSG00000022490	Protein phosphatase 1 regulatory subunit 1A	4.12911	2.12123e-07
Papss2	ENSMUSG00000024899	Bifunctional 3'-phosphoadenosine 5'-phosphosulfate synthase 2	4.12622	4.31535e-11
Camk2n1	ENSMUSG00000046447	Calcium/calmodulin-dependent protein kinase II inhibitor 1	4.11868	5.38317e-07
Rnf183	ENSMUSG00000063851	Probable E3 ubiquitin-protein ligase RNF183	4.1181	1.51919e-08
Pigr	ENSMUSG00000026417	Polymeric immunoglobulin receptor	4.10961	1.45573e-07
Cadm4	ENSMUSG00000054793	Cell adhesion molecule 4	4.10755	3.71897e-09
Phldb2	ENSMUSG00000033149	Pleckstrin homology-like domain family B member 2	4.10415	1.15631e-09
Pkd2	ENSMUSG00000034462	Polycystin-2	4.08758	4.32508e-09
Cldn3	ENSMUSG00000070473	Claudin-3 Claudin	4.08691	7.46805e-08
Fgf1	ENSMUSG00000036585	Fibroblast growth factor 1 Multifunctional fusion protein	4.08371	1.18307e-06
Tpmt	ENSMUSG00000021376	Thiopurine S-methyltransferase	4.08354	2.58799e-10
Mia2	ENSMUSG00000021000	Melanoma inhibitory activity protein 2	4.07621	9.13038e-09
Mgst3	ENSMUSG00000026688	Microsomal glutathione S-transferase 3	4.07064	4.2656e-11
Mgp	ENSMUSG00000030218	Matrix Gla protein	4.07044	1.30537e-07
Cyp2a5	ENSMUSG00000005547	cytochrome P450, family 2, subfamily a, polypeptide 5	4.06688	1.4295e-08
Fam25c	ENSMUSG00000043681	Protein FAM25C	4.05706	0.000123579
Arhgef28	ENSMUSG00000021662	Rho guanine nucleotide exchange factor 28	4.05325	2.81576e-08
Abcc2	ENSMUSG00000025194	Canalicular multispecific organic anion transporter 1	4.05161	1.11915e-08
Scnn1a	ENSMUSG00000030340	Amiloride-sensitive sodium channel subunit alpha	4.04705	2.24591e-08
Ddr1	ENSMUSG00000003534	Epithelial discoidin domain-containing receptor 1	4.04378	1.57523e-14
Fbln5	ENSMUSG00000021186	Fibulin-5	4.03475	2.28813e-06
Gsta3	ENSMUSG00000025934	Glutathione S-transferase A3	4.03438	1.37643e-11
Aldh6a1	ENSMUSG00000021238	Methylmalonate-semialdehyde dehydrogenase [acylating], mitochondrial	4.03354	7.8298e-10
Pard6b	ENSMUSG00000044641	Partitioning defective 6 homolog beta	4.02063	1.64045e-07
Apob	ENSMUSG00000020609	Apolipoprotein B-100	4.02057	5.57995e-08
Gpm6a	ENSMUSG00000031517	Neuronal membrane glycoprotein M6-a	4.01877	3.04993e-06
Ccbl2	ENSMUSG00000040213	kynurenine aminotransferase 3	4.01702	4.31258e-08
Slc16a4	ENSMUSG00000027896	Monocarboxylate transporter 5	4.01497	3.78797e-05
Lgr4	ENSMUSG00000050199	Leucine-rich repeat-containing G-protein coupled receptor 4	4.0048	7.02628e-09
C8a	ENSMUSG00000035031	Complement component C8 alpha chain	4.00361	0.000304374
Dhcr24	ENSMUSG00000034926	Delta(24)-sterol reductase	4.00302	9.59572e-21
Itgb6	ENSMUSG00000026971	Integrin beta-6	3.9992	5.04802e-07
Cldn1	ENSMUSG00000022512	Claudin Claudin-1	3.99296	4.63362e-06
Klf15	ENSMUSG00000030087	Krueppel-like factor 15	3.9928	2.80969e-07
Smlr1	ENSMUSG00000096546	small leucine-rich protein 1	3.9925	3.26829e-07
Ldhb	ENSMUSG00000030246	L-lactate dehydrogenase B chain	3.99202	9.48781e-11
Plekha6	ENSMUSG00000041757	Pleckstrin homology domain-containing family A member 6	3.99157	1.24655e-08
Gyk	ENSMUSG00000025059	glycerol kinase	3.98777	2.23187e-08
Gas2	ENSMUSG00000030498	Growth arrest-specific protein 2	3.97166	1.34423e-08
Tcf21	ENSMUSG00000045680	Transcription factor 21	3.96718	4.35226e-06
Ccl28	ENSMUSG00000074715	C-C motif chemokine 28	3.96393	8.49143e-05
Hpd	ENSMUSG00000029445	4-hydroxyphenylpyruvate dioxygenase	3.95936	0.000878266
Gpt2	ENSMUSG00000031700	Alanine aminotransferase 2	3.95926	8.71338e-08
Pax8	ENSMUSG00000026976	Paired box protein Pax-8	3.94913	3.67629e-08
Gal3st1	ENSMUSG00000049721	Galactosylceramide sulfotransferase	3.9361	4.61391e-07
Slc22a4	ENSMUSG00000020334	Solute carrier family 22 member 4	3.93297	3.25944e-06
Irx1	ENSMUSG00000060969	Iroquois-class homeodomain protein IRX-1	3.93167	2.44858e-06
Met	ENSMUSG00000009376	Receptor protein-tyrosine kinase	3.93149	1.49494e-07
Cutal	ENSMUSG00000026870	cutA divalent cation tolerance homolog-like	3.92983	4.46488e-08
Nceh1	ENSMUSG00000027698	Neutral cholesterol ester hydrolase 1	3.92125	5.65238e-12
Itga3	ENSMUSG00000001507	Integrin alpha-3	3.91197	7.93701e-08
Hoxb9	ENSMUSG00000020875	Homeobox protein Hox-B9	3.90921	3.46125e-08
Ush1c	ENSMUSG00000030838	Harmonin	3.89556	2.74846e-08
Bmp4	ENSMUSG00000021835	Bone morphogenetic protein 4	3.88914	3.14764e-09
Kcnk5	ENSMUSG00000023243	potassium channel, subfamily K, member 5	3.87747	6.25753e-13
Pyroxd2	ENSMUSG00000060224	Pyridine nucleotide-disulfide oxidoreductase domain-containing protein 2	3.87663	7.1166e-12
Ntn4	ENSMUSG00000020019	Netrin-4	3.87003	1.86539e-10
Slc4a9	ENSMUSG00000024485	Anion exchange protein	3.86725	5.602e-07
Atp1a1	ENSMUSG00000033161	Sodium/potassium-transporting ATPase subunit alpha-1	3.85777	6.71858e-15
Tmc4	ENSMUSG00000019734	Transmembrane channel-like protein 4 Transmembrane channel-like protein	3.85462	1.10577e-07
Tmem72	ENSMUSG00000048108	Transmembrane protein 72	3.85216	7.75661e-05
Ppp1r1b	ENSMUSG00000061718	Protein phosphatase 1 regulatory subunit 1B	3.84967	0.00161376
Myo15b	ENSMUSG00000034427	myosin XVB	3.8454	6.51348e-08
Adtrp	ENSMUSG00000058022	Androgen-dependent TFPI-regulating protein	3.84156	9.21749e-08
Wwc2	ENSMUSG00000031563	Protein WWC2	3.84	4.66922e-08
Gabarapl1	ENSMUSG00000030161	Gamma-aminobutyric acid receptor-associated protein-like 1	3.8344	3.03439e-26
Trabd2b	ENSMUSG00000070867	Metalloprotease TIKI2	3.83203	9.6677e-08
Glb1l	ENSMUSG00000026200	Beta-galactosidase-1-like protein	3.82929	4.6979e-11
Evc	ENSMUSG00000029122	Ellis-van Creveld syndrome protein homolog	3.82616	7.82082e-10
Foxq1	ENSMUSG00000038415	Forkhead box protein Q1	3.826	0.000178467
Hoxd8	ENSMUSG00000027102	Homeobox protein Hox-D8	3.82529	2.25862e-07
Fggy	ENSMUSG00000028573	FGGY carbohydrate kinase domain-containing protein	3.82048	1.02833e-06
Bmp6	ENSMUSG00000039004	Bone morphogenetic protein 6	3.81827	9.43828e-08
Slc9a3	ENSMUSG00000036123	Sodium/hydrogen exchanger 3	3.81748	3.09465e-05
Gstm5	ENSMUSG00000004032	Glutathione S-transferase Mu 5	3.81535	1.35618e-14
Krt20	ENSMUSG00000035775	Keratin, type I cytoskeletal 20	3.81518	0.00015239
Gm5514	ENSMUSG00000045104	predicted gene 5514	3.81285	6.32066e-10
Pllp	ENSMUSG00000031775	Plasmolipin	3.81197	5.90681e-08
Slc9a8	ENSMUSG00000039463	Sodium/hydrogen exchanger 8 Sodium/hydrogen exchanger	3.81189	2.20952e-07
Crb3	ENSMUSG00000044279	Protein crumbs homolog 3	3.81077	8.14861e-08
Msra	ENSMUSG00000054733	Mitochondrial peptide methionine sulfoxide reductase	3.80803	7.35968e-26
Adgra3	ENSMUSG00000029090	Adhesion G protein-coupled receptor A3	3.80006	1.62802e-07
Vnn1	ENSMUSG00000037440	Pantetheinase	3.80002	3.54451e-07
Cep170b	ENSMUSG00000072825	Centrosomal protein of 170 kDa protein B	3.79781	1.46284e-09
Hdc	ENSMUSG00000027360	Histidine decarboxylase	3.78243	0.000108174
Mfsd2a	ENSMUSG00000028655	Sodium-dependent lysophosphatidylcholine symporter 1	3.77663	0.000265019
Def8	ENSMUSG00000001482	Differentially expressed in FDCP 8	3.77469	9.39526e-08
Prom1	ENSMUSG00000029086	Prominin-1	3.76958	4.76774e-08
Acat3	ENSMUSG00000062480	acetyl-Coenzyme A acetyltransferase 3	3.76683	9.18488e-06
4931406c07rik	ENSMUSG00000031938	Ester hydrolase C11orf54 homolog	3.76437	2.83185e-17
Cryl1	ENSMUSG00000021947	Lambda-crystallin homolog	3.76405	2.90665e-30
Agtr1a	ENSMUSG00000049115	Type-1A angiotensin II receptor	3.7605	4.93562e-07
Fitm1	ENSMUSG00000022215	Fat storage-inducing transmembrane protein 1	3.75808	2.50366e-05
Dpep1	ENSMUSG00000019278	Dipeptidase 1	3.75683	3.64355e-12
Pm20d1	ENSMUSG00000042251	N-fatty-acyl-amino acid synthase/hydrolase PM20D1	3.7553	2.57724e-06
Pde4c	ENSMUSG00000031842	cAMP-specific 3',5'-cyclic phosphodiesterase 4C	3.75481	6.67223e-08
Ptprk	ENSMUSG00000019889	Receptor-type tyrosine-protein phosphatase kappa	3.75415	6.31502e-08
Pkhd1	ENSMUSG00000043760	polycystic kidney and hepatic disease 1	3.75312	1.23488e-06
Cfi	ENSMUSG00000058952	Complement factor I	3.74364	5.40471e-05
Eva1a	ENSMUSG00000035104	Protein eva-1 homolog A	3.74214	6.35243e-08
Scnn1b	ENSMUSG00000030873	Amiloride-sensitive sodium channel subunit beta	3.73952	1.40284e-07
Timd2	ENSMUSG00000040413	T-cell immunoglobulin and mucin domain-containing protein 2	3.72966	6.11408e-06
Slc38a3	ENSMUSG00000010064	Sodium-coupled neutral amino acid transporter 3	3.72839	5.31879e-05
Atp6v1g3	ENSMUSG00000026394	V-type proton ATPase subunit G 3	3.72792	4.8104e-07
Arhgef16	ENSMUSG00000029032	Rho guanine nucleotide exchange factor 16	3.72545	9.09907e-08
Krt7	ENSMUSG00000023039	Keratin, type II cytoskeletal 7	3.72251	6.7713e-07
Col4a4	ENSMUSG00000067158	Collagen alpha-4(IV) chain	3.72131	1.83803e-07
Cyp4b1	ENSMUSG00000028713	Cytochrome P450 4B1	3.71789	7.08453e-23
Fhl1	ENSMUSG00000023092	Four and a half LIM domains protein 1	3.71264	1.12326e-11
Sh3d19	ENSMUSG00000028082	SH3 domain-containing protein 19	3.70851	2.00117e-07
Srr	ENSMUSG00000001323	Serine racemase	3.70649	1.17326e-08
Mapt	ENSMUSG00000018411	Microtubule-associated protein tau Microtubule-associated protein	3.70561	1.51351e-07
Gipc2	ENSMUSG00000039131	PDZ domain-containing protein GIPC2	3.69507	7.40718e-07
Klf9	ENSMUSG00000033863	Kruppel-like factor 9	3.68979	2.52433e-07
Pde1a	ENSMUSG00000059173	Phosphodiesterase Calcium/calmodulin-dependent 3',5'-cyclic nucleotide phosphodiesterase 1A	3.6886	2.84887e-07
Tmed6	ENSMUSG00000031919	Transmembrane emp24 domain-containing protein 6	3.68682	3.60226e-07
Podxl	ENSMUSG00000025608	Podocalyxin	3.68341	2.68001e-17
Slc2a2	ENSMUSG00000027690	Solute carrier family 2, facilitated glucose transporter member 2	3.68278	5.45493e-06
Ace	ENSMUSG00000020681	Angiotensin-converting enzyme	3.68134	6.23139e-08
Amacr	ENSMUSG00000022244	Alpha-methylacyl-CoA racemase	3.67406	9.12807e-11
Tpk1	ENSMUSG00000029735	Thiamin pyrophosphokinase 1	3.66715	1.3473e-06
Oaf	ENSMUSG00000032014	Out at first protein homolog	3.66534	5.73767e-11
Gcdh	ENSMUSG00000003809	Glutaryl-CoA dehydrogenase, mitochondrial	3.65744	7.04709e-12
Aldh1a2	ENSMUSG00000013584	Retinal dehydrogenase 2	3.65509	9.90738e-06
Kifc3	ENSMUSG00000031788	Kinesin-like protein KIFC3 Kinesin-like protein	3.65232	1.00479e-14
Farp1	ENSMUSG00000025555	FERM, ARHGEF and pleckstrin domain-containing protein 1	3.65106	2.34327e-07
Acot12	ENSMUSG00000021620	Acyl-coenzyme A thioesterase 12	3.64697	3.91151e-06
Cyb561	ENSMUSG00000019590	Cytochrome b561	3.64193	6.3752e-08
Cldn12	ENSMUSG00000046798	Claudin-12	3.63072	2.16798e-07
Gstm1	ENSMUSG00000058135	Glutathione S-transferase Mu 1	3.62734	6.04095e-20
Slc16a9	ENSMUSG00000037762	Monocarboxylate transporter 9	3.62713	1.03408e-05
Aldh7a1	ENSMUSG00000053644	Alpha-aminoadipic semialdehyde dehydrogenase	3.62219	2.15295e-14
Tuft1	ENSMUSG00000005968	Tuftelin	3.62057	4.3506e-07
Gstm7	ENSMUSG00000004035	Glutathione S-transferase Mu 7	3.61516	8.12569e-06
Sema4g	ENSMUSG00000025207	Semaphorin-4G	3.61471	2.15056e-06
Fads3	ENSMUSG00000024664	Fatty acid desaturase 3	3.61414	3.89739e-16
Hacl1	ENSMUSG00000021884	2-hydroxyacyl-CoA lyase 1	3.61164	1.15839e-07
Sdc4	ENSMUSG00000017009	Syndecan Syndecan-4	3.60605	7.34087e-27
Plet1	ENSMUSG00000032068	Placenta-expressed transcript 1 protein	3.60492	1.03755e-05
Lrrc19	ENSMUSG00000049799	Leucine-rich repeat-containing protein 19	3.6015	8.51601e-07
Tmem150a	ENSMUSG00000055912	Transmembrane protein 150A	3.60115	2.18722e-18
Tmem229a	ENSMUSG00000048022	Transmembrane protein 229A	3.5975	1.23998e-06
Serinc2	ENSMUSG00000023232	Serine incorporator 2	3.59373	1.47671e-06
Upb1	ENSMUSG00000033427	Beta-ureidopropionase	3.58928	9.83681e-05
Slc22a23	ENSMUSG00000038267	Solute carrier family 22 member 23	3.58726	9.58994e-07
Clmn	ENSMUSG00000021097	Calmin	3.58638	6.48728e-07
Slc46a1	ENSMUSG00000020829	Proton-coupled folate transporter	3.58375	1.47654e-06
Gmpr	ENSMUSG00000000253	GMP reductase 1	3.58204	1.30371e-11
Apoc3	ENSMUSG00000032081	Apolipoprotein C-III	3.57931	5.79421e-07
0610011f06rik	ENSMUSG00000025731	methyltransferase like 26	3.57627	3.07028e-18
Cys1	ENSMUSG00000062563	Cystin-1	3.57487	7.46419e-07
Phlda2	ENSMUSG00000010760	Pleckstrin homology-like domain family A member 2	3.57284	2.24885e-06
Tns1	ENSMUSG00000055322	tensin 1	3.56821	2.9419e-11
Gjb1	ENSMUSG00000047797	Gap junction beta-1 protein	3.56397	3.68692e-06
Cpb2	ENSMUSG00000021999	Carboxypeptidase B2	3.5639	1.27259e-06
Dab2	ENSMUSG00000022150	Disabled homolog 2	3.56259	1.76851e-11
Slc37a4	ENSMUSG00000032114	solute carrier family 37 (glucose-6-phosphate transporter), member 4	3.56072	1.33362e-12
Ace2	ENSMUSG00000015405	Angiotensin-converting enzyme Angiotensin-converting enzyme 2	3.55986	1.43336e-06
Tln2	ENSMUSG00000052698	Talin-2	3.55697	3.4015e-05
Akr7a5	ENSMUSG00000028743	Aflatoxin B1 aldehyde reductase member 2	3.55619	5.23367e-11
Misp	ENSMUSG00000035852	Mitotic interactor and substrate of PLK1	3.55446	1.23843e-05
Pgpep1	ENSMUSG00000056204	Pyroglutamyl-peptidase 1	3.55272	1.20246e-09
Agrn	ENSMUSG00000041936	Agrin	3.55159	1.09099e-12
Erbb2	ENSMUSG00000062312	Receptor tyrosine-protein kinase erbB-2	3.54975	7.27878e-07
Slc15a2	ENSMUSG00000022899	solute carrier family 15 (H+/peptide transporter), member 2	3.54889	5.43796e-05
Ugt1a5	ENSMUSG00000089943	UDP-glucuronosyltransferase	3.53895	7.32297e-05
Osgin1	ENSMUSG00000074063	oxidative stress induced growth inhibitor 1	3.5376	3.53013e-07
Mfsd7c	ENSMUSG00000034258	feline leukemia virus subgroup C cellular receptor 2	3.53164	8.77056e-05
Oplah	ENSMUSG00000022562	5-oxoprolinase	3.52544	3.21772e-08
Gpx6	ENSMUSG00000004341	Glutathione peroxidase 6	3.51824	0.00706677
Ihh	ENSMUSG00000006538	Indian hedgehog protein Hedgehog protein	3.51621	7.10599e-06
Thbs1	ENSMUSG00000040152	thrombospondin 1	3.51554	1.12556e-07
Mme	ENSMUSG00000027820	Neprilysin	3.51259	1.79561e-05
Cdkn1c	ENSMUSG00000037664	Cyclin-dependent kinase inhibitor 1C	3.51043	1.10607e-07
Adra2b	ENSMUSG00000058620	adrenergic receptor, alpha 2b	3.50982	1.03468e-05
Rnf24	ENSMUSG00000048911	RING finger protein 24	3.50859	5.08369e-05
Fgfr4	ENSMUSG00000005320	Fibroblast growth factor receptor 4 Fibroblast growth factor receptor	3.50792	3.48265e-06
Ptpn13	ENSMUSG00000034573	Tyrosine-protein phosphatase non-receptor type 13	3.50406	1.18307e-06
Nmrk1	ENSMUSG00000037847	Nicotinamide riboside kinase 1	3.49714	9.80866e-11
Fuca2	ENSMUSG00000019810	Plasma alpha-L-fucosidase	3.49629	5.30794e-17
0610005c13rik	ENSMUSG00000109644	RIKEN cDNA 1700097N02 gene	3.49312	2.18008e-05
Sel1l3	ENSMUSG00000029189	Protein sel-1 homolog 3	3.49214	1.40797e-06
Bsnd	ENSMUSG00000025418	Barttin	3.48302	2.08668e-06
Smtn	ENSMUSG00000020439	Smoothelin	3.48215	3.73953e-12
Cyp51	ENSMUSG00000001467	Lanosterol 14-alpha demethylase	3.47886	1.52114e-07
Ass1	ENSMUSG00000076441	Argininosuccinate synthase	3.47663	2.81112e-22
Mgam	ENSMUSG00000068587	maltase-glucoamylase	3.47516	0.000323784
4833439l19rik	ENSMUSG00000025871	Putative monooxygenase p33MONOX	3.47379	4.21652e-26
Ap1m2	ENSMUSG00000003309	AP-1 complex subunit mu-2	3.46099	1.4716e-07
Abhd14a	ENSMUSG00000042210	abhydrolase domain containing 14A	3.45714	3.1574e-08
Spidr	ENSMUSG00000041974	DNA repair-scaffolding protein	3.45396	5.67363e-05
Gcnt1	ENSMUSG00000038843	Beta-1,3-galactosyl-O-glycosyl-glycoprotein beta-1,6-N-acetylglucosaminyltransferase	3.4498	6.11956e-09
Ntn1	ENSMUSG00000020902	Netrin-1	3.44813	2.3309e-06
Tmem25	ENSMUSG00000002032	Transmembrane protein 25	3.44516	5.08492e-06
Tstd1	ENSMUSG00000103711	thiosulfate sulfurtransferase (rhodanese)-like domain containing 1	3.44341	2.44858e-06
Enpp6	ENSMUSG00000038173	Ectonucleotide pyrophosphatase/phosphodiesterase family member 6	3.43879	2.95837e-06
Cldn8	ENSMUSG00000050520	Claudin Claudin-8	3.43683	1.16788e-06
Aoah	ENSMUSG00000021322	Acyloxyacyl hydrolase	3.43495	1.14083e-09
Hoxa10	ENSMUSG00000000938	Homeobox protein Hox-A10	3.43343	1.43791e-06
C77080	ENSMUSG00000050390	Uncharacterized protein KIAA1522	3.43237	1.58017e-06
Syne2	ENSMUSG00000063450	Nesprin-2	3.43144	1.65138e-06
Defb29	ENSMUSG00000044249	Beta-defensin 29 Beta-defensin	3.42556	6.55282e-05
Prdx5	ENSMUSG00000024953	Peroxiredoxin-5, mitochondrial	3.42323	6.72741e-14
Asb9	ENSMUSG00000031384	Ankyrin repeat and SOCS box protein 9	3.41993	8.59862e-05
Fam171a1	ENSMUSG00000050530	family with sequence similarity 171, member A1	3.41748	7.94614e-06
Hnf1a	ENSMUSG00000029556	Hepatocyte nuclear factor 1-alpha	3.40841	0.000172295
Rab4a	ENSMUSG00000019478	Ras-related protein Rab-4A	3.40661	4.10214e-06
Rnf186	ENSMUSG00000070661	RING finger protein 186	3.40618	1.65651e-06
Steap2	ENSMUSG00000015653	Metalloreductase STEAP2	3.40509	3.5741e-06
Arvcf	ENSMUSG00000000325	Armadillo repeat protein deleted in velo-cardio-facial syndrome homolog	3.40373	5.33018e-06
Itga1	ENSMUSG00000042284	Integrin alpha-1	3.39689	4.45843e-06
Hoxb8	ENSMUSG00000056648	Homeobox protein Hox-B8	3.39637	3.5741e-06
Fhl2	ENSMUSG00000008136	Four and a half LIM domains protein 2	3.39544	2.18008e-05
Mdk	ENSMUSG00000027239	Midkine	3.39336	6.54371e-15
Cyp24a1	ENSMUSG00000038567	nicotinamide nucleotide transhydrogenase	3.39148	3.13125e-05
F3	ENSMUSG00000028128	Tissue factor	3.39114	1.03408e-05
Dcxr	ENSMUSG00000039450	L-xylulose reductase	3.38586	1.90524e-13
Gstt3	ENSMUSG00000001665	Glutathione S-transferase theta-3	3.38246	1.71033e-06
Rhod	ENSMUSG00000041845	Rho-related GTP-binding protein RhoD	3.37883	3.26226e-07
Ngef	ENSMUSG00000026259	Ephexin-1	3.37715	2.33711e-05
Itgb8	ENSMUSG00000025321	Integrin beta	3.37692	7.45953e-05
Elovl7	ENSMUSG00000021696	Elongation of very long chain fatty acids protein 7	3.37077	3.1382e-06
Il34	ENSMUSG00000031750	Interleukin-34	3.36496	1.11413e-05
Tmem116	ENSMUSG00000029452	transmembrane protein 116	3.36355	8.8303e-05
Sh3tc2	ENSMUSG00000045629	SH3 domain and tetratricopeptide repeat-containing protein 2	3.35948	3.47085e-06
Calb1	ENSMUSG00000028222	Calbindin	3.3567	2.41981e-05
Cobll1	ENSMUSG00000034903	Cordon-bleu protein-like 1	3.35537	1.37516e-05
Gclc	ENSMUSG00000032350	Glutamate--cysteine ligase catalytic subunit	3.35417	2.01702e-14
Slc23a3	ENSMUSG00000026205	Solute carrier family 23 member 3	3.34756	0.00273132
Afm	ENSMUSG00000029369	Afamin	3.34527	0.000341346
Zfp503	ENSMUSG00000039081	Zinc finger protein 503	3.34327	7.87464e-06
Plekhg3	ENSMUSG00000052609	Pleckstrin homology domain-containing family G member 3	3.34255	9.32885e-11
Ugt1a1	ENSMUSG00000089960	UDP-glucuronosyltransferase 1-1	3.34154	4.30413e-05
Slc18a1	ENSMUSG00000036330	Chromaffin granule amine transporter	3.33838	1.86304e-05
Usp2	ENSMUSG00000032010	Ubiquitin carboxyl-terminal hydrolase 2	3.33686	0.0035248
Aqp11	ENSMUSG00000042797	Aquaporin-11	3.33123	0.000212272
Agxt2	ENSMUSG00000089678	Alanine--glyoxylate aminotransferase 2, mitochondrial	3.32938	7.03062e-06
Fhod3	ENSMUSG00000034295	FH1/FH2 domain-containing protein 3	3.32615	9.4741e-06
Loxl2	ENSMUSG00000034205	Lysyl oxidase homolog 2 Lysyl oxidase homolog 3	3.32609	0.000351681
Cmbl	ENSMUSG00000022235	Carboxymethylenebutenolidase homolog	3.31845	5.25703e-05
Tmem8	ENSMUSG00000024180	Post-GPI attachment to proteins factor 6	3.31362	7.07145e-14
Akr1c19	ENSMUSG00000071551	aldo-keto reductase family 1, member C19	3.30948	0.000154942
Ugt1a7c	ENSMUSG00000090124	UDP-glucuronosyltransferase 1-7C	3.30138	3.50121e-05
Fgfr3	ENSMUSG00000054252	Fibroblast growth factor receptor	3.29971	3.36428e-05
Uroc1	ENSMUSG00000034456	Urocanate hydratase	3.29741	0.000176798
Slc34a3	ENSMUSG00000006469	Sodium-dependent phosphate transport protein 2C	3.29686	0.000129914
Gpc3	ENSMUSG00000055653	Glypican-3	3.29625	2.23344e-05
Slc6a20a	ENSMUSG00000036814	Sodium- and chloride-dependent transporter XTRP3A	3.29623	5.61357e-06
Slc5a8	ENSMUSG00000020062	Sodium-coupled monocarboxylate transporter 1	3.29367	0.00020544
Gdpd3	ENSMUSG00000030703	Lysophospholipase D GDPD3	3.28873	1.58966e-05
Bmp7	ENSMUSG00000008999	Bone morphogenetic protein 7	3.28507	8.3722e-05
Smim1	ENSMUSG00000078350	Small integral membrane protein 1	3.28198	2.00554e-05
Fst	ENSMUSG00000021765	Follistatin	3.27561	0.000511052
Gm4524	ENSMUSG00000090257	predicted gene 4524	3.27553	0.000193404
Tnfrsf21	ENSMUSG00000023915	Tumor necrosis factor receptor superfamily member 21	3.27435	1.63907e-09
Bik	ENSMUSG00000016758	Bcl-2-interacting killer	3.26855	9.63252e-07
Acnat1	ENSMUSG00000070985	Acyl-coenzyme A amino acid N-acyltransferase 1	3.26821	0.000143569
Sod3	ENSMUSG00000072941	Superoxide dismutase [Cu-Zn] Extracellular superoxide dismutase [Cu-Zn]	3.2669	2.53763e-15
Ajuba	ENSMUSG00000022178	LIM domain-containing protein ajuba	3.2646	2.11075e-05
Reep6	ENSMUSG00000035504	Receptor expression-enhancing protein 6	3.25805	0.000429541
Rab25	ENSMUSG00000008601	Ras-related protein Rab-25	3.25766	5.57868e-05
Retsat	ENSMUSG00000056666	All-trans-retinol 13,14-reductase	3.25622	3.70549e-05
Serpine2	ENSMUSG00000026249	Glia-derived nexin	3.2532	7.70808e-05
Acad10	ENSMUSG00000029456	Acyl-CoA dehydrogenase family member 10	3.24941	1.56305e-05
Gm15375	ENSMUSG00000083478	predicted gene 15375	3.24412	8.88766e-05
Acadm	ENSMUSG00000062908	Medium-chain specific acyl-CoA dehydrogenase, mitochondrial	3.24356	2.88893e-07
Scgb1c1	ENSMUSG00000038801	secretoglobin, family 1C, member 1	3.23991	0.00215858
Spink8	ENSMUSG00000050074	Serine protease inhibitor Kazal-type 8	3.23926	0.000354073
A1cf	ENSMUSG00000052595	APOBEC1 complementation factor	3.23667	7.31502e-05
Slc39a8	ENSMUSG00000053897	Zinc transporter ZIP8	3.2313	8.76319e-05
Qprt	ENSMUSG00000030674	Nicotinate-nucleotide pyrophosphorylase [carboxylating]	3.22684	7.57065e-07
Enpp3	ENSMUSG00000019989	Ectonucleotide pyrophosphatase/phosphodiesterase family member 3	3.22467	9.33763e-05
Slc5a6	ENSMUSG00000006641	Sodium-dependent multivitamin transporter	3.22418	0.00018028
Emx2	ENSMUSG00000043969	Homeobox protein EMX2	3.22294	1.74396e-05
Exoc3l2	ENSMUSG00000011263	exocyst complex component 3-like 2	3.21878	8.78239e-06
Ggact	ENSMUSG00000041625	Gamma-glutamylaminecyclotransferase	3.21188	1.22872e-14
Slc16a13	ENSMUSG00000044367	Monocarboxylate transporter 13	3.21181	5.24606e-10
Sypl2	ENSMUSG00000027887	Synaptophysin-like protein 2	3.20549	5.52199e-05
Sgms2	ENSMUSG00000050931	Phosphatidylcholine:ceramide cholinephosphotransferase 2	3.2008	2.2758e-05
Lrpap1	ENSMUSG00000029103	Alpha-2-macroglobulin receptor-associated protein	3.19727	3.69604e-14
Elmo3	ENSMUSG00000014791	Engulfment and cell motility protein 3	3.19698	2.45002e-07
Vwa2	ENSMUSG00000025082	von Willebrand factor A domain-containing protein 2	3.19449	0.000417663
Bex4	ENSMUSG00000047844	Protein BEX4	3.19387	6.43815e-05
Defb26	ENSMUSG00000074680	Beta-defensin	3.18851	0.000221665
Clic5	ENSMUSG00000023959	Chloride intracellular channel protein 5	3.18809	5.6231e-07
Hook2	ENSMUSG00000052566	Protein Hook homolog 2	3.18797	2.33582e-07
Gm11249	ENSMUSG00000083087	predicted gene 11249	3.18423	0.013278
Ugt1a9	ENSMUSG00000090175	UDP-glucuronosyltransferase 1-9	3.18271	0.000674717
Prkaa2	ENSMUSG00000028518	5'-AMP-activated protein kinase catalytic subunit alpha-2	3.18265	3.51409e-05
Ppic	ENSMUSG00000024538	Peptidyl-prolyl cis-trans isomerase C Peptidyl-prolyl cis-trans isomerase	3.17775	1.58335e-17
Fzd4	ENSMUSG00000049791	Frizzled-4	3.1675	5.58887e-05
Rtkn	ENSMUSG00000034930	Rhotekin	3.16586	1.72281e-05
Nr2f6	ENSMUSG00000002393	Nuclear receptor subfamily 2 group F member 6	3.16482	2.28993e-08
Pla1a	ENSMUSG00000002847	Phospholipase A1 member A	3.16192	0.000533248
Gamt	ENSMUSG00000020150	Guanidinoacetate N-methyltransferase	3.16156	6.4953e-05
Myo1d	ENSMUSG00000035441	Unconventional myosin-Id	3.16039	2.634e-05
Kif21a	ENSMUSG00000022629	Kinesin-like protein Kinesin-like protein KIF21A	3.15885	0.000137641
Palm	ENSMUSG00000035863	Paralemmin-1	3.15357	9.10691e-15
Galc	ENSMUSG00000021003	Galactocerebrosidase	3.15321	9.80866e-11
Ggt6	ENSMUSG00000040471	Glutathione hydrolase 6	3.15155	5.58887e-05
Slc16a7	ENSMUSG00000020102	Monocarboxylate transporter 2	3.1509	0.00395356
B3gat2	ENSMUSG00000026156	Galactosylgalactosylxylosylprotein 3-beta-glucuronosyltransferase 2	3.15049	3.97479e-05
Fat1	ENSMUSG00000070047	FAT atypical cadherin 1	3.14687	2.61616e-05
Ier3	ENSMUSG00000003541	immediate early response 3	3.14609	1.26009e-15
March8	ENSMUSG00000025702	E3 ubiquitin-protein ligase MARCH8	3.14603	5.06725e-10
Vill	ENSMUSG00000038775	Villin-like protein	3.14461	1.13781e-05
Aqp1	ENSMUSG00000004655	Aquaporin-1	3.1445	2.27282e-10
9030617o03rik	ENSMUSG00000021185	D-glutamate cyclase	3.14392	2.55334e-10
Nphp1	ENSMUSG00000027378	Nephrocystin-1	3.14219	6.06191e-06
Sytl2	ENSMUSG00000030616	Synaptotagmin-like protein 2	3.14192	0.000179556
Pawr	ENSMUSG00000035873	PRKC apoptosis WT1 regulator protein	3.13819	7.38938e-08
Evc2	ENSMUSG00000050248	Limbin	3.13375	2.91674e-05
Peli2	ENSMUSG00000021846	E3 ubiquitin-protein ligase pellino homolog 2	3.13287	9.65138e-05
Abhd1	ENSMUSG00000006638	abhydrolase domain containing 1	3.13002	1.92884e-06
Tmem171	ENSMUSG00000052485	Transmembrane protein 171	3.1299	0.000271479
Fam20c	ENSMUSG00000025854	Extracellular serine/threonine protein kinase FAM20C	3.12308	1.07099e-07
Crot	ENSMUSG00000003623	Peroxisomal carnitine O-octanoyltransferase	3.11967	1.20286e-12
Slc40a1	ENSMUSG00000025993	Solute carrier family 40 member 1	3.11317	0.000179457
Myo7b	ENSMUSG00000024388	Unconventional myosin-VIIb	3.11312	6.96995e-05
Rragd	ENSMUSG00000028278	Ras-related GTP-binding protein D	3.11291	3.85385e-05
Cdk18	ENSMUSG00000026437	Cyclin-dependent kinase 18	3.11278	0.000137641
Ugt1a8	ENSMUSG00000089675	UDP glucuronosyltransferase 1 family, polypeptide A8	3.10855	0.000673811
Vstm5	ENSMUSG00000031937	V-set and transmembrane domain-containing protein 5	3.10737	7.41616e-05
Cxcl1	ENSMUSG00000029380	Growth-regulated alpha protein C-X-C motif chemokine	3.10693	0.00262244
Rcan1	ENSMUSG00000022951	Calcipressin-1	3.1062	7.90072e-14
Bcar1	ENSMUSG00000031955	Breast cancer anti-estrogen resistance protein 1	3.10258	7.08635e-09
Mt2	ENSMUSG00000031762	Metallothionein-2	3.10236	2.52433e-07
Fah	ENSMUSG00000030630	Fumarylacetoacetase	3.09913	8.18167e-10
Gm12121	ENSMUSG00000086243	predicted gene 12121	3.09472	0.000121578
Fmo1	ENSMUSG00000040181	Flavin-containing monooxygenase Dimethylaniline monooxygenase [N-oxide-forming] 1	3.09419	9.06965e-06
Pdk2	ENSMUSG00000038967	[Pyruvate dehydrogenase (acetyl-transferring)] kinase isozyme 2, mitochondrial	3.09275	7.7064e-07
Hlf	ENSMUSG00000003949	Hepatic leukemia factor	3.09167	0.000223967
Cd14	ENSMUSG00000051439	Monocyte differentiation antigen CD14	3.09162	7.6178e-05
Gcgr	ENSMUSG00000025127	Glucagon receptor	3.09003	0.00026417
B4galnt3	ENSMUSG00000041372	Beta-1,4-N-acetylgalactosaminyltransferase 3 Beta-1,4-N-acetylgalactosaminyltransferase	3.08531	4.48075e-05
Mapk13	ENSMUSG00000004864	Mitogen-activated protein kinase 13 Mitogen-activated protein kinase	3.08075	5.48764e-05
Tst	ENSMUSG00000044986	Sulfurtransferase Thiosulfate sulfurtransferase	3.08003	1.18394e-08
Grhpr	ENSMUSG00000035637	Glyoxylate reductase/hydroxypyruvate reductase	3.08001	8.03497e-18
Fermt1	ENSMUSG00000027356	Fermitin family homolog 1	3.07384	0.000103862
Crym	ENSMUSG00000030905	Ketimine reductase mu-crystallin	3.07378	5.36515e-05
Gm16010	ENSMUSG00000085541	predicted gene 16010	3.06918	5.52703e-05
Cyr61	ENSMUSG00000028195	Protein CYR61	3.06692	2.50004e-06
Gdf15	ENSMUSG00000038508	Growth/differentiation factor 15	3.0658	0.00159901
Ces1f	ENSMUSG00000031725	Carboxylesterase 1F	3.05697	1.52058e-05
Sostdc1	ENSMUSG00000036169	Sclerostin domain-containing protein 1	3.05684	5.40255e-08
Pxmp2	ENSMUSG00000029499	Peroxisomal membrane protein 2	3.05181	0.000595598
Col8a1	ENSMUSG00000068196	Collagen alpha-1(VIII) chain	3.04823	0.00167018
Mrc2	ENSMUSG00000020695	C-type mannose receptor 2	3.04571	0.00178043
Nlrp6	ENSMUSG00000038745	NACHT, LRR and PYD domains-containing protein 6	3.04389	7.6145e-05
Tbc1d16	ENSMUSG00000039976	TBC1 domain family, member 16	3.04165	7.90883e-06
Gm11992	ENSMUSG00000040978	Uncharacterized protein C7orf57 homolog	3.0404	0.000169875
Nkain1	ENSMUSG00000078532	Sodium/potassium-transporting ATPase subunit beta-1-interacting protein 1	3.04031	0.000101687
Akr1c21	ENSMUSG00000021207	Aldo-keto reductase family 1 member C21	3.0387	0.00208845
Myh10	ENSMUSG00000020900	Myosin-10	3.03817	4.92592e-05
Sema3g	ENSMUSG00000021904	Semaphorin-3G	3.03678	1.91258e-06
Cmtm4	ENSMUSG00000096188	CKLF-like MARVEL transmembrane domain-containing protein 4	3.03663	9.63918e-07
Gadd45a	ENSMUSG00000036390	Growth arrest and DNA damage-inducible protein GADD45 alpha	3.03553	2.28227e-05
Rap1gap	ENSMUSG00000041351	Rap1 GTPase-activating protein 1	3.03242	0.00202455
Fzd1	ENSMUSG00000044674	Frizzled-1	3.03198	1.33711e-06
G630090e17rik	ENSMUSG00000071335	major facilitator superfamily domain containing 4B3	3.03094	7.46095e-05
Dkk3	ENSMUSG00000030772	Dickkopf-related protein 3	3.03021	3.40566e-05
Dclk3	ENSMUSG00000032500	Serine/threonine-protein kinase DCLK3	3.02955	0.000210287
Slc25a30	ENSMUSG00000022003	Kidney mitochondrial carrier protein 1	3.02497	2.70948e-12
D630023f18rik	ENSMUSG00000044816	Uncharacterized protein C2orf80 homolog	3.02459	0.000132646
Mccc2	ENSMUSG00000021646	Methylcrotonoyl-CoA carboxylase beta chain, mitochondrial	3.02132	6.21397e-06
Osbpl1a	ENSMUSG00000044252	Oxysterol-binding protein-related protein 1 Oxysterol-binding protein	3.01825	0.000182418
2200002d01rik	ENSMUSG00000030587	RIKEN cDNA 2200002D01 gene	3.01791	0.000354073
Igf1r	ENSMUSG00000005533	Tyrosine-protein kinase receptor Insulin-like growth factor 1 receptor	3.01649	7.23038e-05
Slc22a21	ENSMUSG00000063652	Solute carrier family 22 member 21	3.01238	2.82523e-05
Aqp6	ENSMUSG00000043144	Aquaporin-6	3.00417	0.00056211
Ackr3	ENSMUSG00000044337	Atypical chemokine receptor 3	3.00351	3.35863e-08
Cttn	ENSMUSG00000031078	Src substrate cortactin	3.00111	1.41294e-14
Fads2	ENSMUSG00000024665	Fatty acid desaturase 2	2.99732	1.33428e-06
Id4	ENSMUSG00000021379	DNA-binding protein inhibitor ID-4	2.9971	0.000768186
Stx3	ENSMUSG00000041488	Syntaxin-3	2.99649	0.000138892
Npy	ENSMUSG00000029819	Pro-neuropeptide Y	2.99634	0.0065163
Nipsnap1	ENSMUSG00000034285	Protein NipSnap homolog 1	2.99616	4.37549e-12
Rhpn1	ENSMUSG00000022580	Rhophilin-1	2.99601	0.000102021
C1qtnf3	ENSMUSG00000058914	Complement C1q tumor necrosis factor-related protein 3	2.98958	9.51364e-05
Rab3ip	ENSMUSG00000064181	Rab-3A-interacting protein	2.98528	4.06568e-18
Nes	ENSMUSG00000004891	Nestin	2.98322	0.00042264
Tspan1	ENSMUSG00000028699	Tetraspanin-1	2.97957	7.09294e-05
Bod1	ENSMUSG00000044502	Biorientation of chromosomes in cell division protein 1	2.97764	3.01877e-13
Cblc	ENSMUSG00000040525	E3 ubiquitin-protein ligase CBL-C	2.97436	0.000110327
Neo1	ENSMUSG00000032340	neogenin	2.97424	8.29864e-05
Ugt1a6b	ENSMUSG00000090145	UDP-glucuronosyltransferase	2.97423	0.0018447
Abca3	ENSMUSG00000024130	ATP-binding cassette sub-family A member 3	2.9705	1.08709e-14
Hoxa7	ENSMUSG00000038236	Homeobox protein Hox-A7	2.9673	8.38523e-05
Erbb3	ENSMUSG00000018166	Receptor tyrosine-protein kinase erbB-3	2.96677	0.000186571
Cfh	ENSMUSG00000026365	Complement factor H	2.96493	0.000282259
Pklr	ENSMUSG00000041237	Pyruvate kinase	2.96412	0.000249331
Selenbp2	ENSMUSG00000068877	Selenium-binding protein 2	2.95901	0.0013182
Ankrd1	ENSMUSG00000024803	Ankyrin repeat domain-containing protein 1	2.9585	0.00397236
Lims2	ENSMUSG00000024395	LIM and senescent cell antigen-like-containing domain protein 2	2.95739	1.82579e-08
Mapk4	ENSMUSG00000024558	Mitogen-activated protein kinase 4	2.95595	0.000223968
Csad	ENSMUSG00000023044	Cysteine sulfinic acid decarboxylase	2.95513	6.93969e-08
Susd2	ENSMUSG00000006342	Sushi domain-containing protein 2	2.95343	2.1454e-06
Tmem178	ENSMUSG00000024245	Transmembrane protein 178A	2.94996	0.000159085
Atp11a	ENSMUSG00000031441	Phospholipid-transporting ATPase Probable phospholipid-transporting ATPase IH	2.94932	3.20256e-10
Arhgef5	ENSMUSG00000033542	Rho guanine nucleotide exchange factor 5	2.94031	0.000134132
Prom2	ENSMUSG00000027376	Prominin-2	2.93798	0.00363187
Ly6f	ENSMUSG00000022583	Lymphocyte antigen 6F	2.93787	0.00146438
Chpt1	ENSMUSG00000060002	Cholinephosphotransferase 1	2.93781	0.000262185
Cyp4a12a	ENSMUSG00000066071	Cytochrome P450 4A12A	2.93578	0.0039183
Gm5678	ENSMUSG00000082815	predicted gene 5678	2.9357	0.00548245
Cyp4a12b	ENSMUSG00000078597	cytochrome P450, family 4, subfamily a, polypeptide 12B	2.93533	0.00477623
Gsta4	ENSMUSG00000032348	Glutathione S-transferase A4	2.93477	9.33488e-06
Cldn19	ENSMUSG00000066058	Claudin-19 Claudin	2.93276	0.000140698
Cgn	ENSMUSG00000068876	cingulin	2.93195	0.000147837
Cldn16	ENSMUSG00000038148	Claudin-16 Claudin	2.92927	0.000123849
Oxct1	ENSMUSG00000022186	Succinyl-CoA:3-ketoacid coenzyme A transferase 1, mitochondrial	2.92735	5.50923e-10
Por	ENSMUSG00000005514	NADPH--cytochrome P450 reductase	2.92682	4.65767e-06
Entpd5	ENSMUSG00000021236	Ectonucleoside triphosphate diphosphohydrolase 5	2.92323	2.09068e-08
Llgl2	ENSMUSG00000020782	Lethal(2) giant larvae protein homolog 2	2.92052	4.74682e-10
Pla2g5	ENSMUSG00000041193	Calcium-dependent phospholipase A2 Phospholipase A(2)	2.91948	0.000135191
Syne4	ENSMUSG00000019737	Nesprin-4	2.91939	5.47532e-05
Ai464131	ENSMUSG00000046312	Myogenesis-regulating glycosidase	2.91927	0.000147984
Ccpg1os	ENSMUSG00000086158	cell cycle progression 1, opposite strand	2.91765	7.23658e-07
Dkk2	ENSMUSG00000028031	Dickkopf-related protein 2	2.91156	0.000191619
Casr	ENSMUSG00000051980	Extracellular calcium-sensing receptor	2.9046	0.00660987
Sestd1	ENSMUSG00000042272	SEC14 domain and spectrin repeat-containing protein 1	2.90445	0.000127426
Hbegf	ENSMUSG00000024486	Proheparin-binding EGF-like growth factor	2.90271	0.000686701
Slc26a4	ENSMUSG00000020651	Pendrin	2.89138	0.000410251
Shb	ENSMUSG00000044813	SH2 domain-containing adapter protein B	2.88249	9.47927e-07
Cckar	ENSMUSG00000029193	Cholecystokinin receptor type A	2.88185	0.00235213
Srxn1	ENSMUSG00000032802	Sulfiredoxin Sulfiredoxin-1	2.87958	1.49e-06
Idh1	ENSMUSG00000025950	Isocitrate dehydrogenase [NADP] cytoplasmic	2.8717	9.73951e-25
Slc6a15	ENSMUSG00000019894	Sodium-dependent neutral amino acid transporter B(0)AT2	2.87091	0.000290075
Acot3	ENSMUSG00000021228	Acyl-coenzyme A thioesterase 3	2.87077	0.000381464
Kank1	ENSMUSG00000032702	KN motif and ankyrin repeat domains 1	2.86996	3.25784e-06
Slc5a9	ENSMUSG00000028544	Sodium/glucose cotransporter 4	2.8605	0.000646653
Mal2	ENSMUSG00000024479	Protein MAL2	2.86032	0.000267904
Lmo7	ENSMUSG00000033060	LIM domain only 7	2.84981	0.000430576
L3hypdh	ENSMUSG00000019718	Trans-L-3-hydroxyproline dehydratase	2.84974	0.00110892
Scamp5	ENSMUSG00000040722	Secretory carrier-associated membrane protein 5	2.84679	5.78846e-05
Echdc3	ENSMUSG00000039063	Enoyl-CoA hydratase domain-containing protein 3, mitochondrial	2.84637	7.34607e-05
Spsb4	ENSMUSG00000046997	SPRY domain-containing SOCS box protein 4	2.84442	0.00032526
Cpn1	ENSMUSG00000025196	Carboxypeptidase N catalytic chain	2.83746	0.000311864
Cobl	ENSMUSG00000020173	Protein cordon-bleu	2.83737	0.000284195
Steap1	ENSMUSG00000015652	Metalloreductase STEAP1	2.83732	0.00188588
Lamb1	ENSMUSG00000002900	Laminin subunit beta-1	2.83529	7.7007e-09
Dact2	ENSMUSG00000048826	Dapper homolog 2	2.83435	0.000527263
Galnt14	ENSMUSG00000024064	Polypeptide N-acetylgalactosaminyltransferase 14 Polypeptide N-acetylgalactosaminyltransferase	2.83254	0.000320721
Smo	ENSMUSG00000001761	Smoothened homolog	2.83193	2.18751e-07
Rassf8	ENSMUSG00000030259	Ras association domain-containing protein 8	2.83058	0.000259299
Hoxb5os	ENSMUSG00000085645	homeobox B5 and homeobox B6, opposite strand	2.8274	0.000294876
Tsc22d1	ENSMUSG00000022010	TSC22 domain family protein 1	2.82431	9.34561e-08
Kdf1	ENSMUSG00000037600	Keratinocyte differentiation factor 1	2.8224	0.00043054
Bag2	ENSMUSG00000042215	BAG family molecular chaperone regulator 2	2.82155	0.000206051
Arnt2	ENSMUSG00000015709	Aryl hydrocarbon receptor nuclear translocator 2	2.81861	0.000390648
Ddo	ENSMUSG00000063428	D-aspartate oxidase	2.81774	3.03513e-05
Slc25a39	ENSMUSG00000018677	Solute carrier family 25 member 39	2.81466	3.49284e-16
Pde9a	ENSMUSG00000041119	High affinity cGMP-specific 3',5'-cyclic phosphodiesterase 9A Phosphodiesterase	2.81327	0.00051301
Map3k15	ENSMUSG00000031303	Mitogen-activated protein kinase kinase kinase 15	2.81159	0.000774066
Igf2	ENSMUSG00000048583	Insulin-like growth factor II	2.81109	0.00160417
Atp6v1a	ENSMUSG00000052459	V-type proton ATPase catalytic subunit A	2.81023	1.91491e-09
Slc25a10	ENSMUSG00000025792	Mitochondrial dicarboxylate carrier	2.80933	2.28993e-08
Gsta1	ENSMUSG00000074183	Glutathione S-transferase A1	2.80917	0.000504652
Rhbg	ENSMUSG00000104445	Ammonium transporter Rh type B	2.80867	0.000769661
Dync2li1	ENSMUSG00000024253	Cytoplasmic dynein 2 light intermediate chain 1	2.80812	3.28863e-08
Ptpn3	ENSMUSG00000038764	Tyrosine-protein phosphatase non-receptor type 3	2.80733	0.000424294
Pank1	ENSMUSG00000033610	Pantothenate kinase 1	2.80731	2.74646e-05
Scnn1g	ENSMUSG00000000216	Amiloride-sensitive sodium channel subunit gamma	2.80698	0.000472557
Esrp2	ENSMUSG00000084128	Epithelial splicing regulatory protein 2	2.80588	0.000271479
Slc16a11	ENSMUSG00000040938	Monocarboxylate transporter 11	2.80422	0.00113696
Acox1	ENSMUSG00000020777	Peroxisomal acyl-coenzyme A oxidase 1	2.80035	6.26048e-11
Suclg2	ENSMUSG00000061838	Succinate--CoA ligase [GDP-forming] subunit beta, mitochondrial	2.8	2.29236e-23
Celsr2	ENSMUSG00000068740	cadherin, EGF LAG seven-pass G-type receptor 2	2.79899	0.000597052
Gm53	ENSMUSG00000078706	predicted gene 53	2.79891	0.000257165
Ctdspl	ENSMUSG00000047409	CTD small phosphatase-like protein	2.7969	0.000398408
Bcam	ENSMUSG00000002980	Basal cell adhesion molecule	2.79673	9.84529e-09
Cyp2d22	ENSMUSG00000061740	cytochrome P450, family 2, subfamily d, polypeptide 22	2.79353	6.74502e-06
Ssx2ip	ENSMUSG00000036825	Afadin- and alpha-actinin-binding protein	2.79248	0.000508085
Ipmk	ENSMUSG00000060733	Inositol polyphosphate multikinase Kinase	2.79082	1.58979e-06
Tm7sf3	ENSMUSG00000040234	Transmembrane 7 superfamily member 3	2.79071	3.02816e-10
Pfn2	ENSMUSG00000027805	Profilin-2	2.79059	8.40481e-05
Plekhf1	ENSMUSG00000074170	Pleckstrin homology domain-containing family F member 1	2.78922	0.000254762
Stard8	ENSMUSG00000031216	StAR-related lipid transfer protein 8	2.78866	1.25877e-05
Gm15962	ENSMUSG00000084981	predicted gene 15962	2.78229	0.00059527
Slc19a3	ENSMUSG00000038496	Thiamine transporter 2	2.77962	0.000483845
Emx1	ENSMUSG00000033726	Homeobox protein EMX1	2.77579	0.00175528
Afap1l2	ENSMUSG00000025083	Actin filament-associated protein 1-like 2	2.77475	0.000776445
Prkcz	ENSMUSG00000029053	Protein kinase C zeta type	2.77262	3.66209e-05
Hagh	ENSMUSG00000024158	Hydroxyacylglutathione hydrolase, mitochondrial	2.76874	4.25989e-11
Tef	ENSMUSG00000022389	Thyrotroph embryonic factor	2.76801	0.000221816
Snta1	ENSMUSG00000027488	syntrophin, acidic 1	2.76378	0.000165105
Fgb	ENSMUSG00000033831	Fibrinogen beta chain	2.76226	0.00406571
Tmem139	ENSMUSG00000071506	transmembrane protein 139	2.75945	0.00176121
Slc25a16	ENSMUSG00000071253	Graves disease carrier protein homolog	2.75587	3.92958e-05
Slc13a4	ENSMUSG00000029843	solute carrier family 13 (sodium/sulfate symporters), member 4	2.75482	0.0108215
Arhgef10l	ENSMUSG00000040964	Rho guanine nucleotide exchange factor 10-like protein	2.7534	6.5731e-05
Tmbim4	ENSMUSG00000020225	Protein lifeguard 4	2.75306	1.07664e-23
Gnai1	ENSMUSG00000057614	Guanine nucleotide-binding protein G(i) subunit alpha-1	2.7501	8.51332e-06
Mettl7a1	ENSMUSG00000054619	methyltransferase like 7A1	2.74883	4.51099e-12
Cdr2	ENSMUSG00000030878	Cerebellar degeneration-related protein 2	2.74672	1.83885e-08
Gramd1b	ENSMUSG00000040111	GRAM domain-containing protein 1B	2.74587	3.9122e-07
Lgmn	ENSMUSG00000021190	Legumain	2.74295	8.28351e-14
Slc19a1	ENSMUSG00000001436	Folate transporter 1	2.74151	4.91873e-07
Fnip2	ENSMUSG00000061175	Folliculin-interacting protein 2	2.74124	0.00210638
Klhdc7a	ENSMUSG00000078234	Kelch domain-containing protein 7A	2.73914	3.02099e-06
Fam81a	ENSMUSG00000032224	Protein FAM81A	2.73867	0.00201699
Acad12	ENSMUSG00000042647	Acyl-CoA dehydrogenase family member 10	2.73802	0.00134763
Abcd3	ENSMUSG00000028127	ATP-binding cassette sub-family D member 3	2.73582	2.79983e-08
Atpif1	ENSMUSG00000054428	ATPase inhibitor, mitochondrial	2.73536	2.60574e-15
Apoa4	ENSMUSG00000032080	Apolipoprotein A-IV	2.73006	0.000663834
Cnksr1	ENSMUSG00000028841	connector enhancer of kinase suppressor of Ras 1	2.72998	0.000491206
Slc20a2	ENSMUSG00000037656	Sodium-dependent phosphate transporter 2	2.72805	6.11372e-07
Cachd1	ENSMUSG00000028532	VWFA and cache domain-containing protein 1	2.72459	0.00111299
Prss23	ENSMUSG00000039405	Serine protease 23	2.7211	1.06002e-07
Abcb1b	ENSMUSG00000028970	Multidrug resistance protein 1B	2.71886	1.45951e-10
Emcn	ENSMUSG00000054690	Endomucin	2.71446	0.000135998
Cish	ENSMUSG00000032578	Cytokine-inducible SH2-containing protein	2.71329	7.17024e-05
Cd63	ENSMUSG00000025351	Tetraspanin CD63 antigen	2.7131	1.7663e-24
Ypel2	ENSMUSG00000018427	Protein yippee-like 2 Protein yippee-like	2.70899	0.00353064
Nt5e	ENSMUSG00000032420	5'-nucleotidase	2.70897	3.25691e-09
Itgav	ENSMUSG00000027087	Integrin alpha-V	2.7062	2.31802e-05
B3galt5	ENSMUSG00000074892	Beta-1,3-galactosyltransferase 5	2.70577	0.000746854
Slc18b1	ENSMUSG00000037455	solute carrier family 18, subfamily B, member 1	2.70296	0.000798661
Tspan9	ENSMUSG00000030352	Tetraspanin-9	2.70128	9.80581e-08
Apela	ENSMUSG00000079042	Apelin receptor early endogenous ligand	2.69503	0.000643755
Wwtr1	ENSMUSG00000027803	WW domain-containing transcription regulator protein 1	2.69471	7.83889e-06
Glis3	ENSMUSG00000052942	Zinc finger protein GLIS3	2.69468	0.00115516
C130074g19rik	ENSMUSG00000039349	Uncharacterized protein C1orf115 homolog	2.69394	4.8126e-18
Plxdc2	ENSMUSG00000026748	Plexin domain-containing protein 2	2.68972	1.13785e-05
Chrna4	ENSMUSG00000027577	Neuronal acetylcholine receptor subunit alpha-4	2.68636	0.000883541
Slc2a5	ENSMUSG00000028976	Solute carrier family 2, facilitated glucose transporter member 5	2.68306	0.00512114
Atp6v1c2	ENSMUSG00000020566	V-type proton ATPase subunit C 2	2.68149	0.00150677
Ces2e	ENSMUSG00000031886	Pyrethroid hydrolase Ces2e	2.68136	0.00037715
Dock1	ENSMUSG00000058325	Dedicator of cytokinesis protein 1	2.68002	0.000297062
Msrb2	ENSMUSG00000023094	Methionine-R-sulfoxide reductase B2, mitochondrial	2.67926	2.22966e-06
Fam132a	ENSMUSG00000023571	C1q and tumor necrosis factor related 12	2.67903	1.75965e-11
Ctbs	ENSMUSG00000028189	Di-N-acetylchitobiase	2.67549	0.00100571
Ptgds	ENSMUSG00000015090	Prostaglandin-H2 D-isomerase	2.67398	0.00228003
Guca2a	ENSMUSG00000023247	Guanylin	2.6724	0.00184339
Rab34	ENSMUSG00000002059	Ras-related protein Rab-34	2.66987	5.32129e-08
Tanc1	ENSMUSG00000035168	Protein TANC1	2.66943	0.000946675
Pcdh1	ENSMUSG00000051375	protocadherin 1	2.66727	0.000384272
Sh2d4a	ENSMUSG00000053886	SH2 domain-containing protein 4A	2.6671	0.000312862
Klc4	ENSMUSG00000003546	Kinesin light chain 4	2.66684	2.78958e-10
Slc35f5	ENSMUSG00000026342	Solute carrier family 35 member F5	2.66495	5.83306e-06
Hmgb3	ENSMUSG00000015217	High mobility group protein B3	2.66489	4.23908e-06
Smoc2	ENSMUSG00000023886	SPARC-related modular calcium-binding protein 2	2.66348	0.00191688
Hoxd9	ENSMUSG00000043342	Homeobox protein Hox-D9	2.66338	0.000158695
Plekhb1	ENSMUSG00000030701	Pleckstrin homology domain-containing family B member 1	2.66307	0.00240414
Igfbp7	ENSMUSG00000036256	Insulin-like growth factor-binding protein 7	2.66188	2.47338e-12
Aco1	ENSMUSG00000028405	Cytoplasmic aconitate hydratase	2.66032	5.724e-10
D630039a03rik	ENSMUSG00000052117	RIKEN cDNA D630039A03 gene	2.65874	0.000823776
Wls	ENSMUSG00000028173	Protein wntless homolog	2.65823	1.63274e-12
Pigq	ENSMUSG00000025728	Phosphatidylinositol N-acetylglucosaminyltransferase subunit Q	2.65807	1.94493e-07
Bmpr1a	ENSMUSG00000021796	Bone morphogenetic protein receptor type-1A Receptor protein serine/threonine kinase	2.6567	0.000338624
Serpina6	ENSMUSG00000060807	Corticosteroid-binding globulin	2.65473	0.0294873
Lpar3	ENSMUSG00000036832	Lysophosphatidic acid receptor 3	2.6528	0.000928742
Olfml1	ENSMUSG00000051041	olfactomedin-like 1	2.65276	8.66565e-05
Mfsd4	ENSMUSG00000059149	major facilitator superfamily domain containing 4A	2.65196	0.0209807
Pex11a	ENSMUSG00000030545	Peroxisomal membrane protein 11A	2.65092	1.2278e-06
Wtip	ENSMUSG00000036459	Wilms tumor protein 1-interacting protein	2.64945	2.86334e-05
Ankrd33b	ENSMUSG00000022237	Ankyrin repeat domain-containing protein 33B	2.64942	0.000247642
Arhgef17	ENSMUSG00000032875	Rho guanine nucleotide exchange factor 17	2.64818	0.000402006
Hist1h2bc	ENSMUSG00000018102	Histone H2B type 1-C/E/G	2.64674	5.3842e-08
Fuom	ENSMUSG00000025466	Fucose mutarotase	2.64276	8.66131e-05
5730437c11rik	ENSMUSG00000085121	RIKEN cDNA 5730437C11 gene	2.64017	0.0039183
Lama5	ENSMUSG00000015647	Laminin subunit alpha-5	2.63876	6.56149e-06
Ndst1	ENSMUSG00000054008	Bifunctional heparan sulfate N-deacetylase/N-sulfotransferase 1	2.63539	8.72774e-06
Snhg11	ENSMUSG00000044349	small nucleolar RNA host gene 11	2.63331	0.00105408
Mfap3l	ENSMUSG00000031647	Microfibrillar-associated protein 3-like	2.63257	0.00239728
Nnt	ENSMUSG00000116207	RIKEN cDNA 0610005C13 gene	2.63204	1.14889e-06
Fmo4	ENSMUSG00000026692	Dimethylaniline monooxygenase [N-oxide-forming] 4	2.63186	0.00107962
Mb21d2	ENSMUSG00000051065	Mab-21 domain containing 2	2.63098	0.000983172
Slc17a5	ENSMUSG00000049624	Sialin	2.63087	2.09498e-06
Wdfy3	ENSMUSG00000043940	WD repeat and FYVE domain-containing protein 3	2.62902	2.2758e-05
S100a1	ENSMUSG00000044080	Protein S100-A1 Protein S100	2.62855	6.77343e-06
Irx3	ENSMUSG00000031734	Iroquois-class homeodomain protein IRX-3	2.62823	0.00106579
F2rl1	ENSMUSG00000021678	Proteinase-activated receptor 2	2.628	0.00015245
Gm15895	ENSMUSG00000085068	predicted gene 15895	2.62715	0.00300825
1810019d21rik	ENSMUSG00000086390	RIKEN cDNA 1810019D21 gene	2.62648	0.00264084
Gm12927	ENSMUSG00000085203	predicted gene 12927	2.62641	0.0123868
Car5b	ENSMUSG00000031373	Carbonic anhydrase 5B, mitochondrial	2.62356	0.000259724
Anpep	ENSMUSG00000039062	Aminopeptidase N	2.62182	1.78984e-07
Enpp5	ENSMUSG00000023960	Ectonucleotide pyrophosphatase/phosphodiesterase family member 5	2.62144	2.65264e-08
Ethe1	ENSMUSG00000064254	Persulfide dioxygenase ETHE1, mitochondrial	2.62051	7.96904e-16
Snx29	ENSMUSG00000071669	Sorting nexin-29	2.6159	0.000314277
Fermt2	ENSMUSG00000037712	Fermitin family homolog 2	2.61455	6.08914e-09
Slc16a14	ENSMUSG00000026220	Monocarboxylate transporter 14	2.61415	0.00156648
Mut	ENSMUSG00000023921	Methylmalonyl-CoA mutase, mitochondrial	2.61019	3.30409e-06
Ppa2	ENSMUSG00000028013	Inorganic pyrophosphatase 2, mitochondrial	2.60999	4.69568e-12
Rgl3	ENSMUSG00000040146	Ral guanine nucleotide dissociation stimulator-like 3	2.60597	3.61275e-06
Map7	ENSMUSG00000019996	Ensconsin	2.6048	1.199e-05
Ddit4l	ENSMUSG00000046818	DNA damage-inducible transcript 4-like protein	2.60463	0.00247258
Gm15318	ENSMUSG00000086010	predicted gene 15318	2.60461	0.00151314
Ivd	ENSMUSG00000027332	Isovaleryl-CoA dehydrogenase, mitochondrial	2.60388	2.91347e-08
Serpine1	ENSMUSG00000037411	serine (or cysteine) peptidase inhibitor, clade E, member 1	2.60388	0.00196737
Hoxb7	ENSMUSG00000038721	Homeobox protein Hox-B7	2.60301	4.45219e-06
Dleu7	ENSMUSG00000048281	Leukemia-associated protein 7 homolog	2.60182	0.00261997
Adcy6	ENSMUSG00000022994	Adenylate cyclase type 6	2.60138	1.89165e-10
Hoxd10	ENSMUSG00000050368	Homeobox protein Hox-D10	2.60114	0.00144767
Itga6	ENSMUSG00000027111	Integrin alpha-6	2.59686	1.14991e-07
Tmem102	ENSMUSG00000089876	Transmembrane protein 102	2.59583	0.00119313
Aph1c	ENSMUSG00000053040	Putative gamma-secretase subunit APH-1C	2.59296	0.00121941
Rapgef3	ENSMUSG00000022469	Rap guanine nucleotide exchange factor 3	2.59208	4.31258e-08
Mpp5	ENSMUSG00000021112	MAGUK p55 subfamily member 5	2.59207	0.00187019
Pxmp4	ENSMUSG00000000876	Peroxisomal membrane protein 4	2.59082	5.73767e-11
Morn2	ENSMUSG00000045257	MORN repeat-containing protein 2	2.58924	7.9032e-05
Slc31a1	ENSMUSG00000066150	High affinity copper uptake protein 1	2.58866	3.35808e-07
Slc22a29	ENSMUSG00000075044	solute carrier family 22. member 29	2.58558	0.00269252
Neu1	ENSMUSG00000007038	Sialidase-1	2.58028	4.192e-18
Vcl	ENSMUSG00000021823	Vinculin	2.57976	3.71861e-05
Dst_1	ENSMUSG00000026131	dystonin	2.5766	0.000304284
Chac2	ENSMUSG00000020309	Putative glutathione-specific gamma-glutamylcyclotransferase 2	2.57601	0.00254022
Dhrs4	ENSMUSG00000022210	Dehydrogenase/reductase SDR family member 4	2.57352	3.17991e-17
Clcn5	ENSMUSG00000004317	H(+)/Cl(-) exchange transporter 5 Chloride channel protein	2.56959	0.0020324
Mccc1	ENSMUSG00000027709	Methylcrotonoyl-CoA carboxylase subunit alpha, mitochondrial	2.5673	0.00124156
Amotl2	ENSMUSG00000032531	Angiomotin-like protein 2	2.56721	9.10649e-05
Kcnj10	ENSMUSG00000044708	ATP-sensitive inward rectifier potassium channel 10	2.56445	0.00022802
Epcam	ENSMUSG00000045394	Epithelial cell adhesion molecule	2.56227	3.14432e-09
Pdxk	ENSMUSG00000032788	Pyridoxal kinase	2.5554	2.19556e-09
Ttyh2	ENSMUSG00000034714	Protein tweety homolog 2	2.55494	6.23091e-05
Cdcp1	ENSMUSG00000035498	CUB domain-containing protein 1	2.55472	0.00151404
Tead1	ENSMUSG00000055320	Transcriptional enhancer factor TEF-1	2.55429	0.00157668
Gm29337	ENSMUSG00000099848	predicted gene 29337	2.5528	0.00573499
Lrp3	ENSMUSG00000001802	low density lipoprotein receptor-related protein 3	2.55249	0.00210638
Galnt3	ENSMUSG00000026994	Polypeptide N-acetylgalactosaminyltransferase 3	2.54857	0.00231013
Pkia	ENSMUSG00000027499	cAMP-dependent protein kinase inhibitor alpha	2.54355	0.00254446
Cldn15	ENSMUSG00000001739	Claudin-15	2.54252	0.000581735
Card10	ENSMUSG00000033170	Caspase recruitment domain-containing protein 10	2.54163	2.83621e-05
Ctnnd1	ENSMUSG00000034101	Catenin delta-1	2.54042	8.44614e-08
Lamp2	ENSMUSG00000016534	Lysosome-associated membrane glycoprotein 2	2.53925	2.67325e-10
Gm13855	ENSMUSG00000087613	predicted gene 13855	2.53877	0.002126
Mpst	ENSMUSG00000071711	Sulfurtransferase	2.53844	2.45515e-05
Ranbp3l	ENSMUSG00000048424	Ran-binding protein 3-like	2.53769	0.0303417
Hmgcs1	ENSMUSG00000093930	Hydroxymethylglutaryl-CoA synthase, cytoplasmic	2.53553	2.56731e-08
Fam149a	ENSMUSG00000070044	Protein FAM149A	2.53391	0.00179705
Hdac11	ENSMUSG00000034245	Histone deacetylase 11	2.53352	0.000899878
Tbx2	ENSMUSG00000000093	T-box transcription factor TBX2	2.53151	0.00154766
Dcdc2a	ENSMUSG00000035910	Doublecortin domain-containing protein 2	2.52749	0.00462169
Snhg18	ENSMUSG00000096956	RAB26, member RAS oncogene family, opposite strand	2.52632	2.26217e-09
Gprc5a	ENSMUSG00000046733	G protein-coupled receptor, family C, group 5, member A	2.52588	0.00173723
Tyw3	ENSMUSG00000047583	tRNA wybutosine-synthesizing protein 3 homolog	2.52541	0.00133389
Gm38303	ENSMUSG00000103392	predicted gene, 38303	2.5253	0.0071973
Sesn2	ENSMUSG00000028893	Sestrin-2	2.52526	1.39278e-05
Ocln	ENSMUSG00000021638	Occludin	2.52323	0.00284275
Ppp2r3a	ENSMUSG00000043154	protein phosphatase 2, regulatory subunit B'', alpha	2.52238	0.00601409
Nedd4l	ENSMUSG00000024589	E3 ubiquitin-protein ligase	2.52066	7.87188e-05
Galm	ENSMUSG00000035473	Aldose 1-epimerase	2.5185	4.36583e-07
Hsd17b2	ENSMUSG00000031844	Estradiol 17-beta-dehydrogenase 2	2.51835	0.00281682
Hoxa9	ENSMUSG00000038227	Homeobox protein Hox-A9	2.51775	0.00199841
Txnrd3	ENSMUSG00000000811	Thioredoxin reductase 3	2.51717	0.00129774
Slc35b4	ENSMUSG00000018999	UDP-xylose and UDP-N-acetylglucosamine transporter	2.51695	0.000197756
Foxi1	ENSMUSG00000047861	Forkhead box protein I1	2.51604	0.00288557
Ppara	ENSMUSG00000022383	Peroxisome proliferator-activated receptor alpha	2.51251	0.00534771
Hdac6	ENSMUSG00000031161	Histone deacetylase 6	2.50869	1.19743e-05
Phldb1	ENSMUSG00000048537	Pleckstrin homology-like domain family B member 1	2.50634	0.000159399
Rnd2	ENSMUSG00000001313	Rho-related GTP-binding protein RhoN	2.50508	0.00235763
Sox13	ENSMUSG00000070643	Transcription factor SOX-13	2.50349	0.00184697
Sh3yl1	ENSMUSG00000020669	SH3 domain-containing YSC84-like protein 1	2.50285	0.00216787
Gatb	ENSMUSG00000028085	Glutamyl-tRNA(Gln) amidotransferase subunit B, mitochondrial	2.50259	0.000353317
Akap2	ENSMUSG00000038729	A-kinase anchor protein 2	2.50104	4.70427e-05
Ugt2b34	ENSMUSG00000029260	UDP-glucuronosyltransferase	2.50096	0.00240609
Acadsb	ENSMUSG00000030861	Short/branched chain specific acyl-CoA dehydrogenase, mitochondrial	2.49789	0.000796472
Slc35e3	ENSMUSG00000060181	Solute carrier family 35 member E3	2.49758	1.26875e-06
Cpt1a	ENSMUSG00000024900	Carnitine O-palmitoyltransferase 1, liver isoform	2.49554	6.27005e-15
Dpp7	ENSMUSG00000026958	Dipeptidyl peptidase 2	2.49392	1.55098e-10
Prr15	ENSMUSG00000045725	Proline-rich protein 15	2.49369	0.00857967
Abcb6	ENSMUSG00000026198	ATP-binding cassette sub-family B member 6, mitochondrial	2.49283	0.00197397
Sirt3	ENSMUSG00000025486	NAD-dependent protein deacetylase NAD-dependent protein deacetylase sirtuin-3	2.49279	3.87109e-08
Cpeb4	ENSMUSG00000020300	Cytoplasmic polyadenylation element-binding protein 4	2.49202	0.000207341
Sema3b	ENSMUSG00000057969	sema domain, immunoglobulin domain (Ig), short basic domain, secreted, (semaphorin) 3B	2.49117	0.000469706
Gcnt2	ENSMUSG00000021360	N-acetyllactosaminide beta-1,6-N-acetylglucosaminyl-transferase	2.4897	0.00259753
Lmcd1	ENSMUSG00000057604	LIM and cysteine-rich domains protein 1	2.48805	0.000384042
Gstz1	ENSMUSG00000021033	Maleylacetoacetate isomerase	2.48767	8.44059e-06
Pim3	ENSMUSG00000035828	Serine/threonine-protein kinase pim-3	2.48222	3.62828e-06
Egfl6	ENSMUSG00000000402	Epidermal growth factor-like protein 6	2.48084	0.0273276
Rbpms	ENSMUSG00000031586	RNA-binding protein with multiple splicing	2.47698	1.55116e-05
Parva	ENSMUSG00000030770	Alpha-parvin	2.47684	1.38499e-05
Mt1	ENSMUSG00000031765	Metallothionein-1	2.4768	6.3752e-08
Tspan33	ENSMUSG00000001763	Tetraspanin-33	2.47457	3.93335e-06
Gm13111	ENSMUSG00000085069	predicted gene 13111	2.47398	0.0216169
Rp24-448c16.7		LincRNA	2.47201	0.00330428
Smtnl2	ENSMUSG00000045667	Smoothelin-like protein 2	2.47087	0.00318079
Camsap3	ENSMUSG00000044433	Calmodulin-regulated spectrin-associated protein 3	2.469	0.00405681
Baiap2l1	ENSMUSG00000038859	Brain-specific angiogenesis inhibitor 1-associated protein 2-like protein 1	2.46697	0.00339103
Slc4a1	ENSMUSG00000006574	Band 3 anion transport protein Anion exchange protein	2.4643	0.00702511
Haao	ENSMUSG00000000673	3-hydroxyanthranilate 3,4-dioxygenase	2.4632	3.8001e-07
Hoxb2	ENSMUSG00000075588	Homeobox protein Hox-B2	2.45615	0.00362726
Coasy	ENSMUSG00000001755	Bifunctional coenzyme A synthase	2.45097	2.45321e-07
Nxt2	ENSMUSG00000042271	NTF2-related export protein 2	2.45085	0.00020769
Zfp810	ENSMUSG00000066829	zinc finger protein 810	2.45058	0.00019996
Osbpl3	ENSMUSG00000029822	Oxysterol-binding protein-related protein 3 Oxysterol-binding protein	2.45039	3.12032e-05
Agtrap	ENSMUSG00000029007	Type-1 angiotensin II receptor-associated protein	2.44874	2.70496e-09
Anxa1	ENSMUSG00000024659	Annexin Annexin A1	2.44797	1.37516e-05
Nrg1	ENSMUSG00000062991	neuregulin 1	2.44763	0.0088243
Osbpl6	ENSMUSG00000042359	Oxysterol-binding protein-related protein 6 Oxysterol-binding protein	2.4471	0.00329581
Plxnb1	ENSMUSG00000053646	Plexin-B1	2.44641	0.00246645
Inadl	ENSMUSG00000061859	PATJ, crumbs cell polarity complex component	2.4442	0.00401229
Sema5a	ENSMUSG00000022231	sema domain, seven thrombospondin repeats (type 1 and type 1-like), transmembrane domain (TM) and short cytoplasmic domain, (semaphorin) 5A	2.4424	0.00436497
Slc28a1	ENSMUSG00000025726	Sodium/nucleoside cotransporter	2.43915	0.0117745
Slc35f3	ENSMUSG00000057060	Putative thiamine transporter SLC35F3	2.43692	0.00320543
Nphs1	ENSMUSG00000006649	Nephrin	2.43687	0.00328037
Casc4	ENSMUSG00000060227	Protein CASC4	2.43678	0.00342948
Tpd52l1	ENSMUSG00000000296	Tumor protein D53	2.43644	0.00379162
Tmem246	ENSMUSG00000039611	Transmembrane protein 246	2.43439	0.00330428
Slc25a34	ENSMUSG00000040740	Solute carrier family 25 member 34	2.4326	0.00637651
Aldh5a1	ENSMUSG00000035936	Succinate-semialdehyde dehydrogenase, mitochondrial	2.43225	0.00562338
Ildr2	ENSMUSG00000040612	Immunoglobulin-like domain-containing receptor 2	2.42838	0.00336933
Esd	ENSMUSG00000021996	S-formylglutathione hydrolase	2.42824	9.3988e-16
Sdc2	ENSMUSG00000022261	Syndecan-2	2.42429	0.000466027
Sh3rf1	ENSMUSG00000031642	E3 ubiquitin-protein ligase SH3RF1	2.42423	0.00351694
Acad11	ENSMUSG00000090150	Acyl-CoA dehydrogenase family member 11	2.41522	0.000378102
Sema3c	ENSMUSG00000028780	Semaphorin-3C	2.41401	0.00592617
Bnip3	ENSMUSG00000078566	BCL2/adenovirus E1B 19 kDa protein-interacting protein 3	2.41065	1.53597e-07
Nckap1	ENSMUSG00000027002	Nck-associated protein 1	2.40981	9.57391e-07
Pccb	ENSMUSG00000032527	Propionyl-CoA carboxylase beta chain, mitochondrial	2.40836	6.75062e-13
Rdh10	ENSMUSG00000025921	Retinol dehydrogenase 10	2.40793	0.00030717
4930402h24rik	ENSMUSG00000027309	Uncharacterized protein C20orf194 homolog	2.4076	0.000127426
Hipk2	ENSMUSG00000061436	Homeodomain-interacting protein kinase 2	2.40605	0.0108197
Ces1e	ENSMUSG00000061959	Carboxylic ester hydrolase Carboxylesterase 1E	2.40559	0.00501975
Xpnpep1	ENSMUSG00000025027	Xaa-Pro aminopeptidase 1	2.40542	3.59287e-10
1700040l02rik	ENSMUSG00000019945	ciliary associated calcium binding coiled-coil 1	2.40291	0.00532352
Syngr1	ENSMUSG00000022415	Synaptogyrin-1	2.40243	0.00415662
Kansl1l	ENSMUSG00000026004	KAT8 regulatory NSL complex subunit 1-like protein	2.40156	0.00255382
C7	ENSMUSG00000079105	complement component 7	2.40106	0.0139502
Prepl	ENSMUSG00000024127	Prolyl endopeptidase-like	2.40035	4.19294e-07
Upk3a	ENSMUSG00000022435	Uroplakin-3a	2.39534	0.0105476
Tinagl1	ENSMUSG00000028776	Tubulointerstitial nephritis antigen-like	2.3927	3.11069e-05
Npr2	ENSMUSG00000028469	Atrial natriuretic peptide receptor 2	2.39253	0.00168117
Mpzl1	ENSMUSG00000026566	Myelin protein zero-like protein 1	2.39182	0.00239103
Gcat	ENSMUSG00000006378	Galanin receptor type 3 2-amino-3-ketobutyrate coenzyme A ligase, mitochondrial	2.3902	9.79401e-05
Aktip	ENSMUSG00000031667	AKT-interacting protein	2.38882	1.02157e-10
Shroom3	ENSMUSG00000029381	Protein Shroom3	2.38833	0.00494633
Atp6v0d2	ENSMUSG00000028238	V-type proton ATPase subunit d 2	2.38737	0.00527211
Cdc42bpg	ENSMUSG00000024769	Serine/threonine-protein kinase MRCK gamma	2.38624	2.41974e-05
Rorc	ENSMUSG00000028150	Nuclear receptor ROR-gamma	2.38298	0.00121658
Hibadh	ENSMUSG00000029776	3-hydroxyisobutyrate dehydrogenase, mitochondrial	2.38168	1.52114e-07
Sfxn2	ENSMUSG00000025036	Sideroflexin Sideroflexin-2	2.3759	0.000549726
Plk2	ENSMUSG00000021701	Serine/threonine-protein kinase PLK Serine/threonine-protein kinase PLK2	2.37372	0.00483593
Npl	ENSMUSG00000042684	N-acetylneuraminate lyase	2.37171	0.000574511
Slc4a11	ENSMUSG00000074796	Sodium bicarbonate transporter-like protein 11	2.37169	0.00814114
Gm17750	ENSMUSG00000098087	small nucleolar RNA host gene 5	2.37053	0.00745717
Dysf	ENSMUSG00000033788	Dysferlin	2.36947	0.0056024
Tmem82	ENSMUSG00000043085	Transmembrane protein 82	2.36167	0.00556085
Gm10197	ENSMUSG00000067085	predicted gene 10197	2.36157	0.017483
Tmem19	ENSMUSG00000069520	Transmembrane protein 19	2.35868	2.08693e-13
Ahcyl2	ENSMUSG00000029772	Adenosylhomocysteinase Putative adenosylhomocysteinase 3	2.35844	5.43997e-05
Abhd17c	ENSMUSG00000038459	Protein ABHD17C	2.35831	8.75294e-12
Trp53bp2	ENSMUSG00000026510	Apoptosis-stimulating of p53 protein 2	2.35554	6.38723e-05
Them4	ENSMUSG00000028145	Acyl-coenzyme A thioesterase THEM4	2.35541	0.00576321
Khdrbs3	ENSMUSG00000022332	KH domain-containing, RNA-binding, signal transduction-associated protein 3	2.35414	0.00152731
St8sia1	ENSMUSG00000030283	Alpha-N-acetylneuraminide alpha-2,8-sialyltransferase	2.35363	0.00496656
Slc45a3	ENSMUSG00000026435	Solute carrier family 45 member 3	2.35274	0.0178467
Wwp1	ENSMUSG00000041058	NEDD4-like E3 ubiquitin-protein ligase WWP1 E3 ubiquitin-protein ligase	2.35267	0.000460709
Krt19	ENSMUSG00000020911	Keratin, type I cytoskeletal 19	2.35048	0.0109071
Slc6a6	ENSMUSG00000030096	Sodium- and chloride-dependent taurine transporter Transporter	2.35035	1.32163e-08
Asl	ENSMUSG00000025533	Argininosuccinate lyase	2.34776	1.74993e-10
Wdr34	ENSMUSG00000039715	WD repeat-containing protein 34	2.34745	0.000711221
Tmem176b	ENSMUSG00000029810	Transmembrane protein 176B	2.34671	6.99244e-14
Pigg	ENSMUSG00000029263	phosphatidylinositol glycan anchor biosynthesis, class G	2.34464	0.00216486
Clybl	ENSMUSG00000025545	Citramalyl-CoA lyase, mitochondrial	2.34352	0.000271479
Rassf7	ENSMUSG00000038618	Ras association domain-containing protein 7	2.33921	0.000247545
Evi5	ENSMUSG00000011831	ecotropic viral integration site 5	2.33863	0.00123737
Sectm1b	ENSMUSG00000039364	secreted and transmembrane 1B	2.33795	0.00647689
Ppargc1a	ENSMUSG00000029167	Peroxisome proliferator-activated receptor gamma coactivator 1-alpha	2.33645	0.0272024
Podn	ENSMUSG00000028600	Podocan	2.33578	0.007441
Tfap2b	ENSMUSG00000025927	Transcription factor AP-2-beta	2.33455	0.00878913
Ramp3	ENSMUSG00000041046	Receptor activity-modifying protein 3	2.33353	0.0020028
Ankrd13b	ENSMUSG00000037907	Ankyrin repeat domain-containing protein 13B	2.33324	0.00584384
Cox6b2	ENSMUSG00000051811	Cytochrome c oxidase subunit 6B2 Cytochrome c oxidase subunit	2.33245	0.00404084
Mllt4	ENSMUSG00000068036	afadin, adherens junction formation factor	2.33088	0.000487034
Tmem30b	ENSMUSG00000034435	Cell cycle control protein 50B	2.33024	0.00864161
Irf6	ENSMUSG00000026638	Interferon regulatory factor 6	2.32946	0.00816903
Cndp2	ENSMUSG00000024644	Cytosolic non-specific dipeptidase	2.3274	3.94633e-17
Tmem53	ENSMUSG00000048772	Transmembrane protein 53	2.32662	0.00203454
Gm16439	ENSMUSG00000072594	predicted pseudogene 16439	2.32448	0.000149166
Pink1	ENSMUSG00000028756	Serine/threonine-protein kinase PINK1, mitochondrial	2.32411	3.85553e-06
Abcc4	ENSMUSG00000032849	ATP-binding cassette, sub-family C (CFTR/MRP), member 4	2.32386	3.57405e-05
Shmt1	ENSMUSG00000020534	Serine hydroxymethyltransferase, cytosolic	2.32273	1.98083e-07
Clic3	ENSMUSG00000015093	Chloride intracellular channel protein 3	2.32013	0.00967147
Il17re	ENSMUSG00000043088	Interleukin-17 receptor E	2.31977	0.0128226
Tmem184a	ENSMUSG00000036687	Transmembrane protein 184A	2.31962	0.00770288
Cyp2j6	ENSMUSG00000052914	Cytochrome P450 2J6	2.31962	0.00416173
Hint2	ENSMUSG00000028470	Histidine triad nucleotide-binding protein 2, mitochondrial	2.31948	3.14e-06
Hykk	ENSMUSG00000035878	Hydroxylysine kinase	2.31897	0.00733696
Sephs2	ENSMUSG00000049091	Selenide, water dikinase 2	2.31859	1.24075e-08
Ngf	ENSMUSG00000027859	Beta-nerve growth factor	2.31691	0.0133958
Arhgap5	ENSMUSG00000035133	Rho GTPase activating protein 5	2.31428	0.00871989
Aldh1b1	ENSMUSG00000035561	Aldehyde dehydrogenase X, mitochondrial	2.31269	0.00953873
Bpnt1	ENSMUSG00000026617	3'(2'),5'-bisphosphate nucleotidase 1	2.30712	2.01149e-07
Dzip1l	ENSMUSG00000037784	Zinc finger protein DZIP1L	2.307	0.006223
Socs2	ENSMUSG00000020027	Suppressor of cytokine signaling 2	2.30458	0.00237609
Apbb1	ENSMUSG00000037032	Amyloid-beta A4 precursor protein-binding family B member 1	2.30425	0.00817179
Tfpi2	ENSMUSG00000029664	Tissue factor pathway inhibitor 2 Tissue factor pathway inhibitor	2.3035	0.00613288
Scamp1	ENSMUSG00000021687	Secretory carrier-associated membrane protein Secretory carrier-associated membrane protein 1	2.3018	0.000337718
Iah1	ENSMUSG00000062054	Isoamyl acetate-hydrolyzing esterase 1 homolog	2.30098	2.29947e-17
Agap1	ENSMUSG00000055013	Arf-GAP with GTPase, ANK repeat and PH domain-containing protein 1	2.30013	0.00708456
Cxadr	ENSMUSG00000022865	Coxsackievirus and adenovirus receptor homolog	2.29751	0.00784713
Dlec1	ENSMUSG00000038060	deleted in lung and esophageal cancer 1	2.29636	0.00649639
Acot4	ENSMUSG00000052392	Acyl-coenzyme A thioesterase 4	2.29588	0.00915107
Igfbp5	ENSMUSG00000026185	Insulin-like growth factor-binding protein 5	2.29541	5.04004e-08
Cpd	ENSMUSG00000020841	Carboxypeptidase D	2.29463	8.59424e-05
Myo19	ENSMUSG00000020527	Unconventional myosin-XIX	2.29445	0.00354181
Tbc1d19	ENSMUSG00000039178	TBC1 domain family, member 19	2.29188	0.000128458
Sowahb	ENSMUSG00000045314	Ankyrin repeat domain-containing protein SOWAHB	2.29079	0.00927463
Fbxo36	ENSMUSG00000073633	F-box only protein 36	2.29046	0.00916841
Nicn1	ENSMUSG00000032606	Nicolin-1	2.28979	0.000264323
Slc25a23	ENSMUSG00000046329	Calcium-binding mitochondrial carrier protein SCaMC-3	2.28966	0.000437384
0610043k17rik	ENSMUSG00000087361	RIKEN cDNA 0610043K17 gene	2.28933	0.0128052
Galnt18	ENSMUSG00000038296	Polypeptide N-acetylgalactosaminyltransferase Polypeptide N-acetylgalactosaminyltransferase 18	2.28798	2.70111e-06
1810011o10rik	ENSMUSG00000056313	transcriptional and immune response regulator	2.28745	0.00066097
Apln	ENSMUSG00000037010	Apelin	2.28632	0.0174549
Synpo	ENSMUSG00000043079	synaptopodin	2.28578	0.00391559
Epha1	ENSMUSG00000029859	Ephrin type-A receptor 1	2.28533	0.00971172
Arl6	ENSMUSG00000022722	ADP-ribosylation factor-like protein 6	2.28514	0.00150976
Marveld2	ENSMUSG00000021636	MARVEL domain-containing protein 2	2.28444	0.00304997
Marveld3	ENSMUSG00000001672	MARVEL domain-containing protein 3	2.28407	0.00871195
Kctd15	ENSMUSG00000030499	BTB/POZ domain-containing protein KCTD15	2.28358	0.00972238
Slc30a1	ENSMUSG00000037434	Zinc transporter 1	2.28318	0.000515117
Firre	ENSMUSG00000085396	functional intergenic repeating RNA element	2.28099	0.000297062
Sat2	ENSMUSG00000069835	Diamine acetyltransferase 2	2.28088	0.00834788
Yap1	ENSMUSG00000053110	Transcriptional coactivator YAP1	2.27798	0.0012227
Nrbp2	ENSMUSG00000075590	Nuclear receptor-binding protein 2	2.27545	3.9122e-07
Dlg5	ENSMUSG00000021782	Disks large homolog 5	2.27457	0.00717415
Epb4.1l5	ENSMUSG00000026383	erythrocyte membrane protein band 4.1 like 5	2.27393	0.00768916
Cspg4	ENSMUSG00000032911	Chondroitin sulfate proteoglycan 4	2.27233	0.00771635
Lhx1os	ENSMUSG00000087211	LIM homeobox 1, opposite strand	2.27223	0.00880243
Ripk4	ENSMUSG00000005251	Receptor-interacting serine/threonine-protein kinase 4	2.26903	0.0106907
Arhgef12	ENSMUSG00000059495	Rho guanine nucleotide exchange factor 12	2.26866	6.53169e-07
1110065p20rik	ENSMUSG00000078570	Uncharacterized protein C1orf122 homolog	2.26852	0.00052927
Shroom4	ENSMUSG00000068270	Protein Shroom4	2.26781	0.0102599
Tprn	ENSMUSG00000048707	Taperin	2.26536	5.24838e-05
Abhd11os	ENSMUSG00000085042	abhydrolase domain containing 11, opposite strand	2.26516	0.0027827
Mturn	ENSMUSG00000038065	Maturin	2.26401	0.000498109
Tmem204	ENSMUSG00000024168	Transmembrane protein 204	2.26334	0.00201699
Inpp5j	ENSMUSG00000034570	Phosphatidylinositol 4,5-bisphosphate 5-phosphatase A	2.26318	0.0104643
Arhgap42	ENSMUSG00000050730	Rho GTPase-activating protein 42	2.26301	0.00810552
Ptger3	ENSMUSG00000040016	prostaglandin E receptor 3 (subtype EP3)	2.26002	0.0405165
Tpcn1	ENSMUSG00000032741	Two pore calcium channel protein 1	2.25949	4.4099e-09
App	ENSMUSG00000022892	Amyloid-beta A4 protein	2.25906	1.12202e-12
Morn4	ENSMUSG00000049670	MORN repeat-containing protein 4	2.25713	0.00988077
Lif	ENSMUSG00000034394	Leukemia inhibitory factor	2.25424	0.0192665
Trp53inp2	ENSMUSG00000038375	Tumor protein p53-inducible nuclear protein 2	2.25406	8.39686e-07
Ninl	ENSMUSG00000068115	Ninein-like protein	2.25229	0.0180141
Vwa1	ENSMUSG00000042116	von Willebrand factor A domain-containing protein 1	2.25109	0.00456848
Espn	ENSMUSG00000028943	Espin	2.25028	0.0155994
Ptpdc1	ENSMUSG00000038042	Protein tyrosine phosphatase domain-containing protein 1	2.24759	0.0116335
Erlin2	ENSMUSG00000031483	Erlin-2	2.24713	1.03993e-09
Slc16a10	ENSMUSG00000019838	Monocarboxylate transporter 10	2.24676	0.00173723
Tm6sf2	ENSMUSG00000036151	Transmembrane 6 superfamily member 2	2.24628	0.00995907
Klhdc10	ENSMUSG00000029775	Kelch domain-containing protein 10	2.24474	9.61841e-05
Tmem176a	ENSMUSG00000023367	Transmembrane protein 176A	2.24155	1.12526e-17
Slc22a28	ENSMUSG00000063590	solute carrier family 22, member 28	2.24091	0.0112285
Fxyd4	ENSMUSG00000004988	FXYD domain-containing ion transport regulator 4 FXYD domain-containing ion transport regulator	2.23824	0.0132171
March9	ENSMUSG00000040502	E3 ubiquitin-protein ligase MARCH9	2.23774	0.0104947
Slc9a2	ENSMUSG00000026062	Sodium/hydrogen exchanger	2.23613	0.0117396
Esrrg	ENSMUSG00000026610	Estrogen-related receptor gamma	2.23364	0.0186301
Pttg1ip	ENSMUSG00000009291	Pituitary tumor-transforming gene 1 protein-interacting protein	2.23318	5.81786e-16
Svip	ENSMUSG00000074093	Small VCP/p97-interacting protein	2.23298	0.00728086
Nuak2	ENSMUSG00000009772	NUAK family SNF1-like kinase 2	2.2315	2.61014e-05
Lypla1	ENSMUSG00000025903	Acyl-protein thioesterase 1	2.22837	0.00299234
Cisd1	ENSMUSG00000037710	CDGSH iron-sulfur domain-containing protein 1	2.2259	5.18373e-05
Gstk1	ENSMUSG00000029864	Glutathione S-transferase kappa 1	2.22442	8.32874e-08
Ctsf	ENSMUSG00000083282	Cathepsin F	2.22404	6.94674e-06
Afap1l1	ENSMUSG00000033032	Actin filament-associated protein 1-like 1	2.22166	0.00197998
Itgb5	ENSMUSG00000022817	Integrin beta-5 Integrin beta	2.21985	4.8111e-11
Gng12	ENSMUSG00000036402	Guanine nucleotide-binding protein G(I)/G(S)/G(O) subunit gamma-12	2.21795	3.14438e-10
Acsf3	ENSMUSG00000015016	Acyl-CoA synthetase family member 3, mitochondrial	2.21716	0.000180316
Hs6st1	ENSMUSG00000045216	Heparan-sulfate 6-O-sulfotransferase 1	2.21635	3.04265e-09
F11r	ENSMUSG00000038235	Junctional adhesion molecule A	2.21622	9.14658e-14
Rbm47_1	ENSMUSG00000070780		2.21377	1.08289e-05
Spns2	ENSMUSG00000040447	Protein spinster homolog 2	2.20733	4.68672e-07
Oxnad1	ENSMUSG00000021906	Oxidoreductase NAD-binding domain-containing protein 1	2.20668	0.00187646
Tmco3	ENSMUSG00000038497	Transmembrane and coiled-coil domain-containing protein 3	2.20661	4.25445e-05
Stra6l	ENSMUSG00000028327	Stimulated by retinoic acid gene 6 protein-like	2.20621	0.0154697
Gm7666	ENSMUSG00000067547	predicted pseudogene 7666	2.20594	0.00304625
Tmem125	ENSMUSG00000050854	Transmembrane protein 125	2.20543	0.0133373
Efemp1	ENSMUSG00000020467	EGF-containing fibulin-like extracellular matrix protein 1	2.2051	0.00771237
Trim7	ENSMUSG00000040350	E3 ubiquitin-protein ligase TRIM7	2.20487	2.9131e-05
Fam84b	ENSMUSG00000072568	family with sequence similarity 84, member B	2.20455	0.000307499
Arhgap35	ENSMUSG00000058230	Rho GTPase-activating protein 35	2.20354	5.89156e-05
Ptpn21	ENSMUSG00000021009	Tyrosine-protein phosphatase non-receptor type	2.20344	0.00336933
Ccbl1	ENSMUSG00000039648	kynurenine aminotransferase 1	2.20341	0.000239705
Plod2	ENSMUSG00000032374	Procollagen-lysine,2-oxoglutarate 5-dioxygenase 2	2.20081	0.00216486
Mpzl2	ENSMUSG00000032092	myelin protein zero-like 2	2.19963	0.00572724
Vdac1	ENSMUSG00000020402	Voltage-dependent anion-selective channel protein 1	2.19935	2.29006e-18
Kcnq1	ENSMUSG00000009545	Potassium voltage-gated channel subfamily KQT member 1	2.19769	0.00916841
Hyal1	ENSMUSG00000010051	Hyaluronidase-1	2.1953	0.0211469
Tle2	ENSMUSG00000034771	Transducin-like enhancer protein 2	2.19386	0.0161528
Pdp2	ENSMUSG00000048371	pyruvate dehyrogenase phosphatase catalytic subunit 2	2.19283	0.00630468
Slc7a7	ENSMUSG00000000958	Y+L amino acid transporter 1	2.19248	4.84363e-12
Irx2	ENSMUSG00000001504	Iroquois-class homeodomain protein IRX-2	2.18795	0.0192427
Col14a1	ENSMUSG00000022371	Collagen alpha-1(XIV) chain	2.18569	0.00908195
Nrep	ENSMUSG00000042834	Neuronal regeneration-related protein	2.18411	0.0188969
Epha2	ENSMUSG00000006445	Ephrin type-A receptor 2	2.18239	0.0237548
Il1f6	ENSMUSG00000026984	Interleukin-36 alpha	2.18218	0.0207668
Tom1l2	ENSMUSG00000000538	TOM1-like protein 2	2.18179	0.000310638
P2rx1	ENSMUSG00000020787	P2X purinoceptor 1	2.17944	0.0212739
Slc52a3	ENSMUSG00000027463	Solute carrier family 52, riboflavin transporter, member 3	2.17914	0.0237576
Tmem189	ENSMUSG00000090213	Transmembrane protein 189	2.17871	3.66998e-07
Ctbp2	ENSMUSG00000030970	C-terminal-binding protein 2	2.17752	0.0118402
Hoxd4	ENSMUSG00000101174	Homeobox protein Hox-D4	2.17382	0.0113005
Frzb	ENSMUSG00000027004	Secreted frizzled-related protein 3	2.17343	0.0247132
Hdhd3	ENSMUSG00000038422	Haloacid dehalogenase-like hydrolase domain-containing protein 3	2.17171	0.000360258
Gadd45g	ENSMUSG00000021453	growth arrest and DNA-damage-inducible 45 gamma	2.17096	3.74541e-07
Veph1	ENSMUSG00000027831	Ventricular zone-expressed PH domain-containing protein 1	2.17084	0.0167224
Ptdss2	ENSMUSG00000025495	Phosphatidylserine synthase 2	2.17009	0.000101334
Myo10	ENSMUSG00000022272	Unconventional myosin-X	2.16919	0.001659
Emp1	ENSMUSG00000030208	Epithelial membrane protein 1	2.16833	2.44218e-05
Sptbn2	ENSMUSG00000067889	Spectrin beta chain	2.16696	0.0190214
Rbbp9	ENSMUSG00000027428	Putative hydrolase RBBP9	2.16639	4.9713e-08
Ak1	ENSMUSG00000026817	Adenylate kinase isoenzyme 1	2.16535	0.00203516
Itpr1	ENSMUSG00000030102	Inositol 1,4,5-trisphosphate receptor type 1	2.16416	5.98487e-06
Slc22a17	ENSMUSG00000022199	Solute carrier family 22 member 17	2.16329	0.00386122
Psca	ENSMUSG00000022598	Prostate stem cell antigen	2.16133	0.00738464
Acyp2	ENSMUSG00000060923	Acylphosphatase-2	2.15983	0.00143694
Cnn3	ENSMUSG00000053931	Calponin-3	2.1575	1.7622e-12
Zfp704	ENSMUSG00000040209	Zinc finger protein 704	2.1566	0.0170441
Naprt	ENSMUSG00000022574	Nicotinate phosphoribosyltransferase	2.15597	0.000492615
Gm15920	ENSMUSG00000080893	predicted gene 15920	2.15458	0.00746423
Slc8a1	ENSMUSG00000054640	Sodium/calcium exchanger 1	2.15231	0.0152529
Col4a5	ENSMUSG00000031274	collagen, type IV, alpha 5	2.15166	0.0136634
Pkp2	ENSMUSG00000041957	plakophilin 2	2.14995	0.014453
Repin1	ENSMUSG00000052751	Replication initiator 1	2.14877	0.0034425
Isoc2a	ENSMUSG00000086784	Isochorismatase domain-containing protein 2A	2.14662	3.60875e-08
Egfr	ENSMUSG00000020122	Epidermal growth factor receptor Receptor protein-tyrosine kinase	2.14557	0.018575
Gcsh	ENSMUSG00000034424	Glycine cleavage system H protein, mitochondrial	2.14544	3.0769e-06
Furin	ENSMUSG00000030530	Furin	2.14445	7.89853e-05
Ston1	ENSMUSG00000033855	Stonin-1	2.14416	0.0157438
Tceal8	ENSMUSG00000051579	Transcription elongation factor A protein-like 8	2.14399	0.00146438
Gab1	ENSMUSG00000031714	GRB2-associated-binding protein 1	2.1429	0.00342608
Iqgap2	ENSMUSG00000021676	Ras GTPase-activating-like protein IQGAP2	2.13852	0.000527263
Chka	ENSMUSG00000024843	Choline kinase alpha	2.13844	0.0103579
Tmprss6	ENSMUSG00000016942	Transmembrane protease serine 6	2.13458	0.0351865
Rasl11b	ENSMUSG00000049907	Ras-like protein family member 11B	2.13302	0.0175844
Pqlc1	ENSMUSG00000034006	PQ-loop repeat-containing protein 1	2.13258	0.00311747
Fnbp1l	ENSMUSG00000039735	formin binding protein 1-like	2.12965	0.00047176
Csrp2	ENSMUSG00000020186	Cysteine and glycine-rich protein 2	2.12844	8.01792e-10
Stk32b	ENSMUSG00000029123	Serine/threonine-protein kinase 32B	2.12812	0.0173691
Lrrc8d	ENSMUSG00000046079	Volume-regulated anion channel subunit LRRC8D	2.12752	0.0013656
Nudt19	ENSMUSG00000034875	Nucleoside diphosphate-linked moiety X motif 19	2.12732	0.000971306
Aspa	ENSMUSG00000020774	Aspartoacylase	2.12618	0.0171505
Myof	ENSMUSG00000048612	Myoferlin	2.12551	0.000610283
Bace1	ENSMUSG00000032086	Beta-secretase 1	2.1243	0.00315187
Spr	ENSMUSG00000033735	sepiapterin reductase	2.11953	5.71219e-10
Mfap4	ENSMUSG00000042436	Microfibril-associated glycoprotein 4	2.11521	0.0210282
Limch1	ENSMUSG00000037736	LIM and calponin homology domains-containing protein 1	2.11409	0.0164373
Gstt2	ENSMUSG00000033318	Glutathione S-transferase theta-2	2.10867	1.08511e-08
Fam83h	ENSMUSG00000046761	Protein FAM83H	2.10672	0.0154506
Mttp	ENSMUSG00000028158	Microsomal triglyceride transfer protein large subunit	2.10572	0.0171866
Adamtsl2	ENSMUSG00000036040	ADAMTS-like protein 2	2.10533	0.0254324
Slc34a2	ENSMUSG00000029188	Sodium-dependent phosphate transport protein 2B	2.1048	0.0324416
Nus1	ENSMUSG00000023068	Dehydrodolichyl diphosphate synthase complex subunit Nus1	2.10457	1.50452e-07
Vldlr	ENSMUSG00000024924	Very low-density lipoprotein receptor	2.10446	0.0164376
Rhov	ENSMUSG00000034226	Rho-related GTP-binding protein RhoV	2.10399	0.037461
Nid2	ENSMUSG00000021806	Nidogen-2	2.1033	0.00700057
Epn3	ENSMUSG00000010080	Epsin-3	2.1024	0.0161284
Gm20528	ENSMUSG00000092220	predicted gene 20528	2.10116	0.040274
Gpx1	ENSMUSG00000063856	Glutathione peroxidase 1 Glutathione peroxidase	2.10051	2.88353e-13
Insr	ENSMUSG00000005534	Tyrosine-protein kinase receptor Insulin receptor	2.09969	0.00709855
Acbd4	ENSMUSG00000056938	acyl-Coenzyme A binding domain containing 4	2.0987	5.45752e-06
Sh3tc1	ENSMUSG00000036553	SH3 domain and tetratricopeptide repeats 1	2.09807	8.8731e-05
Paqr9	ENSMUSG00000064225	Membrane progesterone receptor epsilon	2.0939	0.023614
Nr2f2	ENSMUSG00000030551	COUP transcription factor 2	2.09343	0.000371088
Id1	ENSMUSG00000042745	inhibitor of DNA binding 1	2.09069	7.97724e-05
Cyp2d9	ENSMUSG00000068086	Cytochrome P450 2D9	2.08899	0.0203181
Cmtm8	ENSMUSG00000041012	CKLF-like MARVEL transmembrane domain-containing protein 8	2.08889	0.0180128
Pdgfa	ENSMUSG00000025856	Platelet-derived growth factor subunit A	2.08831	0.00820778
Mxi1	ENSMUSG00000025025	Max-interacting protein 1	2.0873	0.000621068
Apmap	ENSMUSG00000033096	Adipocyte plasma membrane-associated protein	2.08535	1.31819e-06
Jup	ENSMUSG00000001552	Junction plakoglobin	2.08463	1.06266e-06
Tek	ENSMUSG00000006386	Angiopoietin-1 receptor	2.08344	0.00417939
Slc35f2	ENSMUSG00000042195	Solute carrier family 35 member F2	2.07905	0.00895336
Ltbr	ENSMUSG00000030339	Tumor necrosis factor receptor superfamily member 3	2.07892	1.38317e-09
Crim1	ENSMUSG00000024074	Cysteine-rich motor neuron 1 protein	2.07739	0.000139758
Zmynd10	ENSMUSG00000010044	Zinc finger MYND domain-containing protein 10	2.07544	0.0381831
Phactr4	ENSMUSG00000066043	Phosphatase and actin regulator 4	2.07532	0.000353881
Mlxipl	ENSMUSG00000005373	Carbohydrate-responsive element-binding protein	2.07371	0.000374578
Evpl	ENSMUSG00000034282	Envoplakin	2.07191	0.0293899
Dok4	ENSMUSG00000040631	Docking protein 4	2.0719	0.00365978
Hoxc10	ENSMUSG00000022484	Homeobox protein Hox-C10	2.07068	0.0128082
Dcun1d4	ENSMUSG00000051674	DCN1-like protein 4 DCN1-like protein	2.07033	0.00395988
Thap4	ENSMUSG00000026279	THAP domain-containing protein 4	2.06951	0.00540532
Cpped1	ENSMUSG00000065979	Serine/threonine-protein phosphatase CPPED1	2.06548	0.00297176
Vangl1	ENSMUSG00000027860	Vang-like protein 1	2.06504	0.021574
Pvrl3	ENSMUSG00000022656	nectin cell adhesion molecule 3	2.06491	0.0216535
Tmem231	ENSMUSG00000031951	Transmembrane protein 231	2.06354	0.0124837
Au021092	ENSMUSG00000051669	UPF0764 protein C16orf89 homolog	2.06192	0.000673811
Ildr1	ENSMUSG00000022900	Immunoglobulin-like domain-containing receptor 1	2.06045	0.00646756
Klhdc8a	ENSMUSG00000042115	Kelch domain-containing protein 8A	2.05894	0.0219231
Mapk8ip1	ENSMUSG00000027223	C-Jun-amino-terminal kinase-interacting protein 1	2.05741	0.0057175
Garem	ENSMUSG00000042680	GRB2 associated regulator of MAPK1 subtype 1	2.05574	0.0229213
Rab11fip5	ENSMUSG00000051343	Rab11 family-interacting protein 5	2.05469	4.92466e-06
Slco2a1	ENSMUSG00000032548	Solute carrier organic anion transporter family member Solute carrier organic anion transporter family member 2A1	2.05361	0.0155454
Slc36a1	ENSMUSG00000020261	Proton-coupled amino acid transporter 1	2.05324	4.35808e-05
Gstt1	ENSMUSG00000001663	Glutathione S-transferase theta-1	2.05081	1.1752e-09
Idh2	ENSMUSG00000030541	Isocitrate dehydrogenase [NADP], mitochondrial	2.05069	1.34353e-08
Rp23-440c1.3		LincRNA	2.04712	0.0410488
Cox7c	ENSMUSG00000017778	Cytochrome c oxidase subunit 7C, mitochondrial	2.04599	5.04324e-06
Uaca	ENSMUSG00000034485	Uveal autoantigen with coiled-coil domains and ankyrin repeats	2.04265	5.91048e-05
Slc22a22	ENSMUSG00000022366	Solute carrier family 22 member 22	2.04211	0.0230125
Spint2	ENSMUSG00000074227	Kunitz-type protease inhibitor 2	2.04111	9.59367e-14
Zc2hc1a	ENSMUSG00000043542	Zinc finger C2HC domain-containing protein 1A	2.03995	0.0299381
Slc33a1	ENSMUSG00000027822	Acetyl-coenzyme A transporter 1	2.0394	3.75961e-05
Cluh	ENSMUSG00000020741	Clustered mitochondria protein homolog	2.03868	9.99429e-10
Nadk2	ENSMUSG00000022253	NAD kinase 2, mitochondrial	2.03722	0.000597052
Muc1	ENSMUSG00000042784	Mucin-1	2.03638	0.0228838
Pde8a	ENSMUSG00000025584	High affinity cAMP-specific and IBMX-insensitive 3',5'-cyclic phosphodiesterase 8A	2.03573	0.000781716
Gucy1a3	ENSMUSG00000033910	Guanylate cyclase soluble subunit alpha-3	2.03436	0.0235837
Mfn1	ENSMUSG00000027668	Mitofusin-1	2.03326	0.000195214
Edn1	ENSMUSG00000021367	Endothelin-1	2.03272	0.028107
Trpc1	ENSMUSG00000032839	Short transient receptor potential channel 1	2.02859	0.0242746
Plekha7	ENSMUSG00000045659	Pleckstrin homology domain-containing family A member 7	2.02858	0.023762
Ankrd6	ENSMUSG00000040183	Ankyrin repeat domain-containing protein 6	2.02718	0.03302
Olfml3	ENSMUSG00000027848	Olfactomedin-like protein 3	2.02609	0.0254324
Tmbim6	ENSMUSG00000023010	Bax inhibitor 1	2.02518	9.57441e-11
Fam195a	ENSMUSG00000025732	MAPK regulated corepressor interacting protein 2	2.02494	0.00833139
Pcbp4	ENSMUSG00000023495	Poly(rC)-binding protein 4	2.0228	0.000513178
Hmgcs2	ENSMUSG00000027875	Hydroxymethylglutaryl-CoA synthase, mitochondrial	2.02247	4.46399e-07
P4ha2	ENSMUSG00000018906	Prolyl 4-hydroxylase subunit alpha-2	2.0222	0.0175574
Rin2	ENSMUSG00000001768	Ras and Rab interactor 2	2.02141	0.00191687
Mgat4b	ENSMUSG00000036620	Alpha-1,3-mannosyl-glycoprotein 4-beta-N-acetylglucosaminyltransferase B	2.02085	7.37861e-09
Prnp	ENSMUSG00000079037	Major prion protein	2.02035	1.97487e-05
Crlf1	ENSMUSG00000007888	Cytokine receptor-like factor 1	2.01982	0.0358512
Vstm4	ENSMUSG00000050666	V-set and transmembrane domain-containing protein 4	2.01713	0.0379685
Fbxw9	ENSMUSG00000008167	F-box and WD-40 domain protein 9	2.01622	0.0056515
Hist1h2bk	ENSMUSG00000062727	Histone H2B type 1-K Histone H2B	2.01505	0.0113559
Caskin2	ENSMUSG00000034471	Caskin-2	2.01417	0.000762505
Mtfr1	ENSMUSG00000027601	Mitochondrial fission regulator 1	2.01363	9.75654e-06
Ift122	ENSMUSG00000030323	Intraflagellar transport protein 122 homolog	2.0126	0.0271139
Cyp4f17	ENSMUSG00000091586	cytochrome P450, family 4, subfamily f, polypeptide 17	2.01255	0.0291906
Sgk1	ENSMUSG00000019970	Serine/threonine-protein kinase Sgk1	2.00794	6.28427e-05
Gm12338	ENSMUSG00000081485	predicted gene 12338	2.00553	0.0215592
Sim2	ENSMUSG00000062713	Single-minded homolog 2	2.0041	0.0491897
Klhl22	ENSMUSG00000022750	Kelch-like protein 22	2.00354	0.00223142
Acot13	ENSMUSG00000006717	Acyl-coenzyme A thioesterase 13	2.00145	0.000415695
Cdc42ep1	ENSMUSG00000049521	Cdc42 effector protein 1	1.99928	0.00104182
Ift43	ENSMUSG00000007867	Intraflagellar transport protein 43 homolog	1.99599	0.000131981
Tfec	ENSMUSG00000029553	Transcription factor EC	1.99428	0.00258031
Pam	ENSMUSG00000026335	Peptidyl-glycine alpha-amidating monooxygenase	1.99329	8.23588e-05
Epb4.1l1	ENSMUSG00000027624	erythrocyte membrane protein band 4.1 like 1	1.99266	0.0254768
Nr1d1	ENSMUSG00000020889	Nuclear receptor subfamily 1 group D member 1	1.99262	0.0222468
Vwa8	ENSMUSG00000058997	von Willebrand factor A domain-containing protein 8	1.99111	0.000550023
P2ry2	ENSMUSG00000032860	P2Y purinoceptor 2	1.99066	0.049538
Ppfibp1	ENSMUSG00000016487	Liprin-beta-1	1.99013	0.000660314
Agmat	ENSMUSG00000040706	Agmatinase, mitochondrial	1.98776	0.0375993
Usp20	ENSMUSG00000026854	Ubiquitin carboxyl-terminal hydrolase 20	1.98663	0.00373095
Lhfpl2	ENSMUSG00000045312	LHFPL tetraspan subfamily member 2 protein	1.98557	0.031006
Pip4k2c	ENSMUSG00000025417	Phosphatidylinositol 5-phosphate 4-kinase type-2 gamma	1.98552	3.11842e-09
St14	ENSMUSG00000031995	Suppressor of tumorigenicity 14 protein homolog	1.98426	3.36428e-05
Trio	ENSMUSG00000022263	Triple functional domain protein	1.98391	0.00815388
Manba	ENSMUSG00000028164	Beta-mannosidase	1.98386	0.00106304
Sec14l3	ENSMUSG00000054986	SEC14-like lipid binding 3	1.98351	0.0360601
Akr1b8	ENSMUSG00000029762	Aldose reductase-related protein 2	1.98174	0.0112176
L1cam	ENSMUSG00000031391	L1 cell adhesion molecule	1.98172	0.0116554
Wsb2	ENSMUSG00000029364	WD repeat and SOCS box-containing protein 2	1.98166	3.82869e-06
Spire1	ENSMUSG00000024533	spire type actin nucleation factor 1	1.98163	0.00487331
Scn4b	ENSMUSG00000046480	Sodium channel subunit beta-4	1.98153	0.0271557
Id2	ENSMUSG00000020644	DNA-binding protein inhibitor ID-2	1.98066	2.34633e-10
Dab2ip	ENSMUSG00000026883	Disabled homolog 2-interacting protein	1.98042	0.00804501
Fgfrl1	ENSMUSG00000008090	Fibroblast growth factor receptor-like 1	1.97978	0.00254818
H2afy2	ENSMUSG00000020086	Core histone macro-H2A.2	1.97905	0.0342694
Cyb5a	ENSMUSG00000024646	Cytochrome b5	1.97759	2.13438e-09
Cnnm2	ENSMUSG00000064105	Metal transporter CNNM2	1.9767	0.00575169
Frrs1	ENSMUSG00000033386	Ferric-chelate reductase 1	1.9755	0.0312709
Slc30a9	ENSMUSG00000029221	Zinc transporter 9	1.97488	2.06917e-05
Aldh9a1	ENSMUSG00000026687	4-trimethylaminobutyraldehyde dehydrogenase	1.97483	2.90637e-08
B3galnt1	ENSMUSG00000043300	UDP-GalNAc:beta-1,3-N-acetylgalactosaminyltransferase 1	1.9716	0.0196875
Tmem106b	ENSMUSG00000029571	Transmembrane protein 106B	1.9703	7.3421e-06
Cat	ENSMUSG00000027187	Catalase	1.9692	3.10566e-07
Ctnna1	ENSMUSG00000037815	Catenin alpha-1	1.96769	1.03793e-09
Hoxb6	ENSMUSG00000000690	Homeobox protein Hox-B6	1.96753	0.0396759
2610034b18rik	ENSMUSG00000039043	actin-related protein 2/3 complex inhibitor	1.96637	0.000417328
H6pd	ENSMUSG00000028980	GDH/6PGL endoplasmic bifunctional protein	1.96584	3.92144e-06
Ankrd13c	ENSMUSG00000039988	Ankyrin repeat domain-containing protein 13C	1.96501	9.12544e-05
Dstn	ENSMUSG00000015932	Destrin	1.96341	2.2792e-10
Thpo	ENSMUSG00000022847	Thrombopoietin	1.9634	0.0348487
St3gal3	ENSMUSG00000028538	CMP-N-acetylneuraminate-beta-1,4-galactoside alpha-2,3-sialyltransferase	1.96303	2.28545e-05
Jmjd8	ENSMUSG00000025736	JmjC domain-containing protein 8	1.96198	0.000212492
Il17rc	ENSMUSG00000030281	Interleukin-17 receptor C	1.96176	0.00949517
Phyh	ENSMUSG00000026664	Phytanoyl-CoA dioxygenase, peroxisomal	1.96044	6.29558e-07
Cdh3	ENSMUSG00000061048	Cadherin-3	1.95996	0.0396654
Nudt4	ENSMUSG00000020029	Diphosphoinositol polyphosphate phosphohydrolase 2	1.95967	2.70733e-05
C1rl	ENSMUSG00000038527	Complement C1r subcomponent-like protein	1.9589	0.0062229
Ptprd	ENSMUSG00000028399	Receptor-type tyrosine-protein phosphatase delta	1.95214	0.0418089
Rhbdf1	ENSMUSG00000020282	Inactive rhomboid protein 1	1.95208	0.00120836
Mfap2	ENSMUSG00000060572	microfibrillar-associated protein 2	1.95167	0.0361656
Arrdc3	ENSMUSG00000074794	Arrestin domain-containing protein 3	1.95033	0.00546593
Lrp6	ENSMUSG00000030201	Low-density lipoprotein receptor-related protein Low-density lipoprotein receptor-related protein 6	1.95028	0.00443964
Atf3	ENSMUSG00000026628	Cyclic AMP-dependent transcription factor ATF-3	1.94951	0.0202246
Fam63a	ENSMUSG00000038712	MINDY lysine 48 deubiquitinase 1	1.9467	7.14074e-05
Frk	ENSMUSG00000019779	Tyrosine-protein kinase FRK	1.94667	0.0389741
Gpc1	ENSMUSG00000034220	Glypican-1	1.94661	0.0104947
Nit2	ENSMUSG00000022751	Omega-amidase NIT2	1.94563	5.47027e-08
Stbd1	ENSMUSG00000047963	Starch-binding domain-containing protein 1	1.94411	0.0428447
Aldh2	ENSMUSG00000029455	Aldehyde dehydrogenase, mitochondrial	1.94323	8.31451e-09
Gm15264	ENSMUSG00000081355	predicted gene 15264	1.94189	0.0431502
Pls3	ENSMUSG00000016382	Plastin-3	1.94152	0.000265003
Nr1d2	ENSMUSG00000021775	Nuclear receptor subfamily 1 group D member 2	1.94145	0.00547115
Gm22750	ENSMUSG00000076030	predicted gene, 22750	1.93951	0.0367009
Tns2	ENSMUSG00000037003	Tensin-2	1.93739	0.000159399
Gyltl1b	ENSMUSG00000040434	LARGE xylosyl- and glucuronyltransferase 2	1.93712	0.0331867
Fpgs	ENSMUSG00000009566	Folylpolyglutamate synthase, mitochondrial	1.93676	0.000229626
Nudt12	ENSMUSG00000024228	Peroxisomal NADH pyrophosphatase NUDT12	1.93557	0.0354453
Col4a1	ENSMUSG00000031502	Collagen alpha-1(IV) chain	1.93484	0.000371879
Alas1	ENSMUSG00000032786	5-aminolevulinate synthase, nonspecific, mitochondrial 5-aminolevulinate synthase	1.93295	9.86485e-08
Ryk	ENSMUSG00000032547	Tyrosine-protein kinase RYK	1.93279	0.000787828
Ghdc	ENSMUSG00000017747	GH3 domain-containing protein	1.93059	0.00184981
Pdgfb	ENSMUSG00000000489	Platelet-derived growth factor subunit B	1.92939	0.00216486
Nr1i2	ENSMUSG00000022809	Nuclear receptor subfamily 1 group I member 2	1.92714	0.0361916
Reps2	ENSMUSG00000040855	RalBP1-associated Eps domain-containing protein 2	1.92632	0.0358512
Bcl2l1	ENSMUSG00000007659	Bcl-2-like protein 1	1.92419	4.35577e-06
Pax2	ENSMUSG00000004231	Paired box protein Pax-2	1.919	0.0390963
Farp2	ENSMUSG00000034066	FERM, ARHGEF and pleckstrin domain-containing protein 2	1.91761	0.0447485
Fblim1	ENSMUSG00000006219	Filamin-binding LIM protein 1	1.91748	0.0162773
Ank3	ENSMUSG00000069601	Ankyrin-3	1.91682	0.0479785
Loxl1	ENSMUSG00000032334	Lysyl oxidase homolog 1	1.91578	0.0348887
Baiap2	ENSMUSG00000025372	Brain-specific angiogenesis inhibitor 1-associated protein 2	1.9154	0.000236721
Ai854703	ENSMUSG00000053297	expressed sequence AI854703	1.91338	0.0370724
Gls	ENSMUSG00000026103	Glutaminase kidney isoform, mitochondrial	1.91228	0.00138436
Coprs	ENSMUSG00000031458	Coordinator of PRMT5 and differentiation stimulator	1.91054	0.000206416
Kctd1	ENSMUSG00000036225	BTB/POZ domain-containing protein KCTD1	1.90968	0.00274499
Thbd	ENSMUSG00000074743	Thrombomodulin	1.90967	0.00123804
Pxdn	ENSMUSG00000020674	Peroxidasin homolog	1.90959	0.0373992
Bhlhe40	ENSMUSG00000030103	Class E basic helix-loop-helix protein 40	1.90888	1.56732e-05
Ahcy	ENSMUSG00000027597	Adenosylhomocysteinase	1.90857	2.44038e-05
Tmem144	ENSMUSG00000027956	Transmembrane protein 144	1.90784	0.0396538
Lgalsl	ENSMUSG00000042363	Galectin-related protein	1.90412	0.0106907
B230118h07rik	ENSMUSG00000027165	Uncharacterized protein C11orf74 homolog	1.90157	0.0294926
Ttc8	ENSMUSG00000021013	Tetratricopeptide repeat protein 8	1.90154	0.027732
Pacsin3	ENSMUSG00000027257	Protein kinase C and casein kinase II substrate protein 3	1.89918	0.0349163
Ccs	ENSMUSG00000034108	Copper chaperone for superoxide dismutase	1.89851	2.24621e-06
Top1mt	ENSMUSG00000000934	DNA topoisomerase I, mitochondrial	1.89819	5.66841e-05
Mir22hg	ENSMUSG00000085148	Mir22 host gene (non-protein coding)	1.89634	0.0484174
Wasl	ENSMUSG00000029684	Neural Wiskott-Aldrich syndrome protein	1.89624	0.000880352
H1f0	ENSMUSG00000096210	Histone H1.0	1.8962	1.80652e-08
Tex2	ENSMUSG00000040548	Testis-expressed protein 2	1.89584	0.000984562
Galns	ENSMUSG00000015027	N-acetylgalactosamine-6-sulfatase	1.89388	0.000294132
Tmem205	ENSMUSG00000040883	Transmembrane protein 205	1.89371	0.00316099
Sqle	ENSMUSG00000022351	Squalene monooxygenase	1.89351	0.000927426
Fads1	ENSMUSG00000010663	Fatty acid desaturase 1	1.8917	3.01691e-07
Tead3	ENSMUSG00000002249	Transcriptional enhancer factor TEF-5	1.89141	0.0356414
Efna1	ENSMUSG00000027954	Ephrin-A1	1.8896	0.00231013
Kazn	ENSMUSG00000040606	Kazrin	1.88825	0.0390685
Fam129b	ENSMUSG00000026796	Niban-like protein 1	1.88824	0.00112332
Palld	ENSMUSG00000058056	Palladin	1.88544	0.0403065
Akap12	ENSMUSG00000038587	A-kinase anchor protein 12	1.88353	0.00512114
Slc11a2	ENSMUSG00000023030	Natural resistance-associated macrophage protein 2	1.88217	0.000754275
Serpinb8	ENSMUSG00000026315	Serpin B8	1.88137	0.0454387
Ndufaf6	ENSMUSG00000050323	NADH dehydrogenase (ubiquinone) complex I, assembly factor 6	1.88121	0.000579313
Ccdc107	ENSMUSG00000028461	Coiled-coil domain-containing protein 107	1.88086	2.41553e-05
Slc25a25	ENSMUSG00000026819	Calcium-binding mitochondrial carrier protein SCaMC-2	1.87853	0.00110892
Lpp	ENSMUSG00000033306	Lipoma-preferred partner homolog	1.87781	0.0155994
Ampd3	ENSMUSG00000005686	AMP deaminase 3 AMP deaminase	1.87561	0.0409815
Tmem254a	ENSMUSG00000072676	Transmembrane protein 254c Transmembrane protein 254 Transmembrane protein 254b	1.87475	0.00442274
Ankib1	ENSMUSG00000040351	Ankyrin repeat and IBR domain-containing protein 1	1.87222	0.000856627
Fam20b	ENSMUSG00000033557	Glycosaminoglycan xylosylkinase	1.87208	0.000314422
Grb10	ENSMUSG00000020176	Growth factor receptor-bound protein 10	1.87032	0.0464223
Tcaf1	ENSMUSG00000036667	TRPM8 channel-associated factor 1	1.86924	0.0457142
Spats2	ENSMUSG00000051934	Spermatogenesis-associated serine-rich protein 2	1.86914	0.0330209
Mansc4	ENSMUSG00000072662	MANSC domain-containing protein 4	1.86594	0.0368184
Dhrs3	ENSMUSG00000066026	Short-chain dehydrogenase/reductase 3	1.86563	2.79017e-07
Hgsnat	ENSMUSG00000037260	Heparan-alpha-glucosaminide N-acetyltransferase	1.86544	0.000254283
Asah2	ENSMUSG00000024887	Neutral ceramidase	1.86308	0.0123749
Dusp14	ENSMUSG00000018648	Dual specificity protein phosphatase 14	1.86091	0.000664764
Dbt	ENSMUSG00000000340	Lipoamide acyltransferase component of branched-chain alpha-keto acid dehydrogenase complex, mitochondrial	1.85923	0.00028494
Tjp1	ENSMUSG00000030516	Tight junction protein ZO-1	1.85923	0.0106314
Gm21685	ENSMUSG00000022066	ectonucleoside triphosphate diphosphohydrolase 4B	1.85901	0.0335896
Pctp	ENSMUSG00000020553	phosphatidylcholine transfer protein	1.85546	0.00472808
Nfs1	ENSMUSG00000027618	Cysteine desulfurase, mitochondrial	1.85511	2.31783e-06
Akr1a1	ENSMUSG00000028692	Alcohol dehydrogenase [NADP(+)]	1.85092	4.28582e-27
Laptm4b	ENSMUSG00000022257	Lysosomal-associated transmembrane protein 4B	1.85085	6.10098e-07
Col4a2	ENSMUSG00000031503	Collagen alpha-2(IV) chain	1.85017	0.00776584
Acp6	ENSMUSG00000028093	Lysophosphatidic acid phosphatase type 6	1.84902	0.000553822
Ext1	ENSMUSG00000061731	Exostosin-1	1.84802	0.00406387
Gatsl2	ENSMUSG00000015944	Cytosolic arginine sensor for mTORC1 subunit 2	1.8478	0.0035729
Tmem106a	ENSMUSG00000034947	Transmembrane protein 106A	1.84753	3.16886e-08
Rasd1	ENSMUSG00000049892	Dexamethasone-induced Ras-related protein 1	1.84562	0.0244862
Tlcd1	ENSMUSG00000019437	Calfacilitin	1.84163	0.0357583
Nacc2	ENSMUSG00000026932	Nucleus accumbens-associated protein 2	1.84058	0.00654532
Apoo	ENSMUSG00000079508	MICOS complex subunit Mic26	1.83931	0.00398202
Lzts2	ENSMUSG00000035342	Leucine zipper putative tumor suppressor 2	1.83729	0.00122857
Grina	ENSMUSG00000022564	Protein lifeguard 1	1.8369	3.64191e-07
Zdhhc9	ENSMUSG00000036985	Palmitoyltransferase ZDHHC9	1.83496	0.00226819
Pex7	ENSMUSG00000020003	Peroxisomal targeting signal 2 receptor	1.83489	3.50953e-05
Tgoln1	ENSMUSG00000056429	Trans-Golgi network integral membrane protein 2 Trans-Golgi network integral membrane protein 1	1.83486	2.11417e-07
Spsb2	ENSMUSG00000038451	SPRY domain-containing SOCS box protein 2	1.83271	0.00220553
Zfyve9	ENSMUSG00000034557	zinc finger, FYVE domain containing 9	1.83249	0.0405969
Tax1bp3	ENSMUSG00000040158	Tax1-binding protein 3	1.83133	1.74255e-06
Shisa4	ENSMUSG00000041889	Protein shisa-4	1.8308	0.0439539
Fkbp9	ENSMUSG00000029781	Peptidyl-prolyl cis-trans isomerase FKBP9	1.82778	9.68797e-08
Luzp1	ENSMUSG00000001089	Leucine zipper protein 1	1.82728	0.00931627
Suox	ENSMUSG00000049858	Sulfite oxidase, mitochondrial	1.82711	0.000682455
Akap1	ENSMUSG00000018428	A-kinase anchor protein 1, mitochondrial	1.82697	0.000519426
Aspg	ENSMUSG00000037686	60 kDa lysophospholipase	1.82694	0.0329425
Slco4a1	ENSMUSG00000038963	Solute carrier organic anion transporter family member 4A1	1.82509	0.034154
Ctsl	ENSMUSG00000021477	Cathepsin L1	1.82433	6.86149e-06
Mcfd2	ENSMUSG00000024150	Multiple coagulation factor deficiency protein 2 homolog	1.82375	1.54258e-12
Steap3	ENSMUSG00000026389	Metalloreductase STEAP3	1.82126	0.0124303
Hspa12a	ENSMUSG00000025092	Heat shock 70 kDa protein 12A	1.81934	0.0362123
St5	ENSMUSG00000031024	Suppression of tumorigenicity 5 protein	1.81696	0.00128883
Tmem63b	ENSMUSG00000036026	CSC1-like protein 2	1.81657	0.000565823
Lrba	ENSMUSG00000028080	Lipopolysaccharide-responsive and beige-like anchor protein	1.81547	0.0424589
Net1	ENSMUSG00000021215	Neuroepithelial cell-transforming gene 1 protein	1.81468	2.15016e-06
2310022b05rik	ENSMUSG00000031983	Uncharacterized protein C1orf198 homolog	1.81346	0.000744399
Afap1	ENSMUSG00000029094	Actin filament-associated protein 1	1.81277	0.0437924
Fzd6	ENSMUSG00000022297	Frizzled-6	1.81109	0.0482457
Hnmt	ENSMUSG00000026986	Histamine N-methyltransferase	1.81092	0.0493022
Smim3	ENSMUSG00000038059	Small integral membrane protein 3	1.80978	0.0195837
Comt	ENSMUSG00000000326	Catechol O-methyltransferase	1.80932	2.0432e-05
Smad3	ENSMUSG00000032402	Mothers against decapentaplegic homolog 3	1.80874	0.000463902
2300009a05rik	ENSMUSG00000032403	Uncharacterized protein C15orf61 homolog	1.80814	0.00111783
Habp4	ENSMUSG00000021476	Intracellular hyaluronan-binding protein 4	1.80711	1.55116e-05
Tmem9	ENSMUSG00000026411	Transmembrane protein 9	1.80682	2.5544e-06
Scoc	ENSMUSG00000063253	Short coiled-coil protein	1.80578	0.000744399
Pcbp3	ENSMUSG00000001120	Poly(rC)-binding protein 3	1.80286	0.028263
Btd	ENSMUSG00000021900	Biotinidase	1.80226	8.3548e-07
Map4k3	ENSMUSG00000024242	Mitogen-activated protein kinase kinase kinase kinase 3	1.79838	0.00146438
As3mt	ENSMUSG00000003559	Arsenite methyltransferase	1.79832	1.72226e-07
Tm4sf1	ENSMUSG00000027800	Transmembrane 4 L6 family member 1	1.79828	0.00187646
Tcaim	ENSMUSG00000046603	T-cell activation inhibitor, mitochondrial	1.7959	0.00745202
Tmem64	ENSMUSG00000043252	Transmembrane protein 64	1.79557	0.000404046
Plscr1	ENSMUSG00000032369	Phospholipid scramblase 1	1.79555	5.58887e-05
Adgrl2	ENSMUSG00000028184	adhesion G protein-coupled receptor L2	1.7951	0.040025
Snx24	ENSMUSG00000024535	Sorting nexin-24	1.7944	0.0112781
Fech	ENSMUSG00000024588	Ferrochelatase	1.79236	2.74403e-07
Mthfd1	ENSMUSG00000021048	C-1-tetrahydrofolate synthase, cytoplasmic	1.79047	0.000202845
Arl4d	ENSMUSG00000034936	ADP-ribosylation factor-like protein 4D	1.78555	0.0185284
Clca3a1	ENSMUSG00000056025	Calcium-activated chloride channel regulator 3A-1	1.78353	0.0463892
Clpx	ENSMUSG00000015357	ATP-dependent Clp protease ATP-binding subunit clpX-like, mitochondrial	1.78231	2.98866e-06
Zswim7	ENSMUSG00000014243	Zinc finger SWIM domain-containing protein 7	1.78219	0.00105066
Pgrmc1	ENSMUSG00000006373	Membrane-associated progesterone receptor component 1	1.78212	3.25383e-06
Gde1	ENSMUSG00000033917	Glycerophosphodiester phosphodiesterase 1	1.78155	7.61569e-07
Per2	ENSMUSG00000055866	Period circadian protein homolog 2	1.78037	0.0496916
Cald1	ENSMUSG00000029761	caldesmon 1	1.78021	0.00562244
Rab38	ENSMUSG00000030559	Ras-related protein Rab-38	1.77468	0.02813
Rnf11	ENSMUSG00000028557	RING finger protein 11	1.77458	3.94381e-05
Lrrk2	ENSMUSG00000036273	Leucine-rich repeat serine/threonine-protein kinase 2	1.77372	0.0107097
Tpi1	ENSMUSG00000023456	Triosephosphate isomerase	1.77354	1.67758e-07
Megf8	ENSMUSG00000045039	Multiple epidermal growth factor-like domains protein 8	1.77179	0.0244862
Hsd17b7	ENSMUSG00000026675	3-keto-steroid reductase	1.77136	0.0361454
Cxxc5	ENSMUSG00000046668	CXXC-type zinc finger protein 5	1.76978	2.28085e-06
Pcyt1a	ENSMUSG00000005615	Choline-phosphate cytidylyltransferase A	1.76932	0.00346238
Hsd17b4	ENSMUSG00000024507	Peroxisomal multifunctional enzyme type 2	1.76874	7.10492e-07
Lap3	ENSMUSG00000039682	Cytosol aminopeptidase	1.76702	1.7925e-11
Kidins220	ENSMUSG00000036333	kinase D-interacting substrate 220	1.76486	3.20864e-05
Agpat9	ENSMUSG00000029314	glycerol-3-phosphate acyltransferase 3	1.76086	0.0275006
Uxs1	ENSMUSG00000057363	UDP-glucuronic acid decarboxylase 1	1.75937	0.000623668
Hook1	ENSMUSG00000028572	Protein Hook homolog 1	1.75918	0.0359564
Maged2	ENSMUSG00000025268	melanoma antigen, family D, 2	1.75782	0.001008
0610009b22rik	ENSMUSG00000007777	Trafficking protein particle complex subunit 2	1.75773	0.00078511
Fdx1	ENSMUSG00000032051	Adrenodoxin, mitochondrial	1.75623	0.00361961
Tmem38a	ENSMUSG00000031791	Trimeric intracellular cation channel type A	1.75296	0.0284937
Acot2	ENSMUSG00000021226	Acyl-coenzyme A thioesterase 2, mitochondrial	1.74822	0.00283664
Ak3	ENSMUSG00000024782	GTP:AMP phosphotransferase AK3, mitochondrial	1.74743	1.16297e-06
Myo18a	ENSMUSG00000000631	Unconventional myosin-XVIIIa	1.74422	0.000200012
Spry2	ENSMUSG00000022114	Protein sprouty homolog 2	1.74268	0.0327288
Tob1	ENSMUSG00000037573	Protein Tob1	1.74108	6.96897e-05
Epn2	ENSMUSG00000001036	Epsin-2	1.74064	0.0198198
Odc1	ENSMUSG00000011179	Ornithine decarboxylase	1.73873	1.8e-16
Dgcr6	ENSMUSG00000003531	Protein DGCR6	1.73859	0.00663809
Slc9a3r2	ENSMUSG00000002504	Na(+)/H(+) exchange regulatory cofactor NHE-RF2 Na(+)/H(+) exchange regulatory cofactor NHE-RF	1.73843	8.18257e-07
Fahd2a	ENSMUSG00000027371	Fumarylacetoacetate hydrolase domain-containing protein 2A	1.73624	8.52504e-05
Mcur1	ENSMUSG00000021371	Mitochondrial calcium uniporter regulator 1	1.73584	0.000219078
Hadh	ENSMUSG00000027984	Hydroxyacyl-coenzyme A dehydrogenase, mitochondrial	1.73424	0.000111271
Snap47	ENSMUSG00000009894	Synaptosomal-associated protein 47	1.73012	3.56446e-05
Dag1	ENSMUSG00000039952	Dystroglycan	1.73002	0.000530574
Rhoc	ENSMUSG00000002233	Rho-related GTP-binding protein RhoC	1.73	0.000139758
Ccser2	ENSMUSG00000058690	Serine-rich coiled-coil domain-containing protein 2	1.72821	0.000796705
Sh3bp4	ENSMUSG00000036206	SH3 domain-binding protein 4	1.72819	0.0109048
Slco3a1	ENSMUSG00000025790	Solute carrier organic anion transporter family member 3A1	1.72771	0.0091575
Twf1	ENSMUSG00000022451	Twinfilin-1	1.72257	0.000475104
Zkscan1	ENSMUSG00000029729	Zinc finger protein with KRAB and SCAN domains 1	1.72219	0.0213034
Arhgap18	ENSMUSG00000039031	Rho GTPase-activating protein 18	1.71997	0.00727215
Tmem254b	ENSMUSG00000021867	Transmembrane protein 254c Transmembrane protein 254 Transmembrane protein 254b	1.71806	0.00915107
S100a16	ENSMUSG00000074457	Protein S100-A16	1.71327	3.37261e-08
Gkap1	ENSMUSG00000021552	G kinase-anchoring protein 1	1.71322	0.000679361
Mdh1	ENSMUSG00000020321	Malate dehydrogenase, cytoplasmic	1.71214	1.86918e-08
Renbp	ENSMUSG00000031387	N-acylglucosamine 2-epimerase	1.70946	1.70477e-05
Ppap2a	ENSMUSG00000021759	phospholipid phosphatase 1	1.70701	0.000222548
Clstn1	ENSMUSG00000039953	Calsyntenin-1	1.7068	1.09697e-05
Atp5g3	ENSMUSG00000018770	ATP synthase F(0) complex subunit C3, mitochondrial	1.7058	5.04561e-17
Kmo	ENSMUSG00000039783	Kynurenine 3-monooxygenase	1.70574	0.000885121
Tjp2	ENSMUSG00000024812	Tight junction protein ZO-2	1.70369	0.00194953
Twsg1	ENSMUSG00000024098	Twisted gastrulation protein homolog 1	1.69468	1.1243e-06
Kifap3	ENSMUSG00000026585	Kinesin-associated protein 3	1.69456	0.0110333
Acad8	ENSMUSG00000031969	Isobutyryl-CoA dehydrogenase, mitochondrial	1.69442	0.00068163
Ephb4	ENSMUSG00000029710	Ephrin type-B receptor 4	1.69127	0.000439896
B9d1	ENSMUSG00000001039	B9 domain-containing protein 1	1.68751	0.0149019
Mrps6	ENSMUSG00000039680	28S ribosomal protein S6, mitochondrial	1.68677	0.000508779
Cd320	ENSMUSG00000002308	CD320 antigen	1.68673	0.00798294
Dapk1	ENSMUSG00000021559	Death-associated protein kinase 1	1.68133	0.00129484
Hoxb4	ENSMUSG00000038692	Homeobox protein Hox-B4	1.68121	0.0258104
Slc48a1	ENSMUSG00000081534	Heme transporter HRG1	1.67653	5.72665e-08
Cux1	ENSMUSG00000029705	Homeobox protein cut-like 1 Homeobox protein cut-like	1.67543	0.00413888
Qdpr	ENSMUSG00000015806	Dihydropteridine reductase	1.67509	7.37504e-09
Arhgap10	ENSMUSG00000037148	Rho GTPase-activating protein 10	1.67111	0.00142796
Fosl2	ENSMUSG00000029135	Fos-related antigen 2	1.67053	0.0254014
Zfp768	ENSMUSG00000047371	Zinc finger protein 768	1.67038	0.00971172
Lrrc1	ENSMUSG00000032352	Leucine-rich repeat-containing protein 1	1.66906	0.0473836
Lpcat3	ENSMUSG00000004270	Lysophospholipid acyltransferase 5	1.66892	7.09083e-05
Trak2	ENSMUSG00000026028	trafficking protein, kinesin binding 2	1.66794	0.000244545
Mthfr	ENSMUSG00000029009	Methylenetetrahydrofolate reductase	1.66791	0.00742436
Gtf2ird1	ENSMUSG00000023079	General transcription factor II-I repeat domain-containing protein 1	1.66763	0.00783666
Ccdc91	ENSMUSG00000030301	Coiled-coil domain-containing protein 91	1.66557	0.000193003
Sash1	ENSMUSG00000015305	SAM and SH3 domain-containing protein 1	1.66445	0.00848773
Gnpda1	ENSMUSG00000052102	Glucosamine-6-phosphate isomerase 1 Glucosamine-6-phosphate isomerase	1.65957	2.76736e-06
Nbl1	ENSMUSG00000041120	Neuroblastoma suppressor of tumorigenicity 1	1.65917	0.0195837
Adgrl4	ENSMUSG00000039167	Adhesion G protein-coupled receptor L4	1.65878	0.00903126
Sfxn1	ENSMUSG00000021474	Sideroflexin-1	1.65854	1.97476e-06
Lrrc8b	ENSMUSG00000070639	Volume-regulated anion channel subunit LRRC8B	1.65614	0.0378624
Dock7	ENSMUSG00000028556	dedicator of cytokinesis 7	1.65575	0.0398977
Prkci	ENSMUSG00000037643	Protein kinase C Protein kinase C iota type	1.65323	0.0122292
Slc27a4	ENSMUSG00000059316	Long-chain fatty acid transport protein 4	1.65192	0.000979291
Ctnnbip1	ENSMUSG00000028988	Beta-catenin-interacting protein 1	1.65094	0.0245415
Iqsec2	ENSMUSG00000041115	IQ motif and SEC7 domain-containing protein 2	1.65008	0.02082
Agpat3	ENSMUSG00000001211	1-acyl-sn-glycerol-3-phosphate acyltransferase gamma	1.64942	5.69468e-05
Hspa1a	ENSMUSG00000091971	Heat shock 70 kDa protein 1A	1.64885	0.0316962
Ckb	ENSMUSG00000001270	Creatine kinase B-type	1.64814	0.00628976
Spry1	ENSMUSG00000037211	Protein sprouty homolog 1	1.64659	0.0179959
Ssfa2	ENSMUSG00000027007	Sperm-specific antigen 2 homolog	1.64586	5.92682e-05
Schip1_2	ENSMUSG00000027777		1.64492	0.0395241
Ufsp1	ENSMUSG00000051502	Ufm1-specific protease 1	1.64479	0.0377525
Ndufb4	ENSMUSG00000022820	NADH dehydrogenase [ubiquinone] 1 beta subcomplex subunit 4	1.6417	0.0417589
Auh	ENSMUSG00000021460	Methylglutaconyl-CoA hydratase, mitochondrial	1.63939	0.0197572
Scly	ENSMUSG00000026307	Selenocysteine lyase	1.63842	0.000516983
Phb	ENSMUSG00000038845	Prohibitin	1.63788	0.000463902
Acat1	ENSMUSG00000032047	Acetyl-CoA acetyltransferase, mitochondrial	1.63695	7.93748e-05
Tmed4	ENSMUSG00000004394	Transmembrane emp24 domain-containing protein 4	1.63641	6.52477e-09
Sgms1	ENSMUSG00000040451	Phosphatidylcholine:ceramide cholinephosphotransferase 1	1.63393	0.0363373
Rpusd3	ENSMUSG00000051169	Mitochondrial mRNA pseudouridine synthase Rpusd3	1.63224	0.0479062
Iscu	ENSMUSG00000025825	Iron-sulfur cluster assembly enzyme ISCU, mitochondrial	1.63175	4.27389e-05
Trip6	ENSMUSG00000023348	Thyroid receptor-interacting protein 6	1.62941	0.000359702
Echs1	ENSMUSG00000025465	Enoyl-CoA hydratase, mitochondrial	1.6294	0.000667298
Sdhc	ENSMUSG00000058076	Succinate dehydrogenase cytochrome b560 subunit, mitochondrial	1.62773	9.26823e-05
Ppip5k1	ENSMUSG00000033526	Inositol hexakisphosphate and diphosphoinositol-pentakisphosphate kinase 1	1.62768	0.0351409
Kif16b	ENSMUSG00000038844	Kinesin-like protein KIF16B	1.62719	0.022145
Gphn	ENSMUSG00000047454	Gephyrin	1.62665	0.00296655
Got1	ENSMUSG00000025190	Aspartate aminotransferase, cytoplasmic	1.62309	0.00031037
Pdia5	ENSMUSG00000022844	Protein disulfide-isomerase A5	1.61915	0.00521449
Ndfip2	ENSMUSG00000053253	Nedd4 family interacting protein 2	1.61345	0.0344841
Myl9	ENSMUSG00000067818	Myosin regulatory light polypeptide 9	1.61266	0.00803017
Tjp3	ENSMUSG00000034917	tight junction protein 3	1.61171	0.021201
Gpr137b	ENSMUSG00000021306	Integral membrane protein GPR137B	1.61021	5.47198e-05
Prosc	ENSMUSG00000031485	pyridoxal phosphate binding protein	1.61019	2.15379e-06
Atp5g1	ENSMUSG00000006057	ATP synthase F(0) complex subunit C1, mitochondrial	1.60987	1.17386e-05
Amdhd2	ENSMUSG00000036820	N-acetylglucosamine-6-phosphate deacetylase	1.60855	0.00115323
Nsmf	ENSMUSG00000006476	NMDA receptor synaptonuclear signaling and neuronal migration factor	1.60834	0.00287478
Gm13394	ENSMUSG00000083773	predicted gene 13394	1.60601	0.00113356
Dnajb4	ENSMUSG00000028035	DnaJ homolog subfamily B member 4	1.60564	0.0280154
Kif13a	ENSMUSG00000021375	kinesin family member 13A	1.6051	0.0236713
Fgfr1	ENSMUSG00000031565	Fibroblast growth factor receptor 1 Fibroblast growth factor receptor	1.60501	0.0118912
F2r	ENSMUSG00000048376	Proteinase-activated receptor 1	1.60283	0.0467602
Tmem140	ENSMUSG00000057137	Transmembrane protein 140	1.60124	0.00905886
Foxo3	ENSMUSG00000048756	Forkhead box protein O3	1.59947	0.0178542
Acad9	ENSMUSG00000027710	Acyl-CoA dehydrogenase family member 9, mitochondrial	1.59791	0.00661126
Uhrf1bp1l	ENSMUSG00000019951	UHRF1-binding protein 1-like	1.59757	0.00390387
Acss1	ENSMUSG00000027452	Acetyl-coenzyme A synthetase Acetyl-coenzyme A synthetase 2-like, mitochondrial	1.59501	4.31408e-05
Rai14	ENSMUSG00000022246	Ankycorbin	1.59218	0.00454954
Ggh	ENSMUSG00000073987	Gamma-glutamyl hydrolase	1.59176	0.00433719
Mlec	ENSMUSG00000048578	Malectin	1.5914	1.33232e-11
Aifm1	ENSMUSG00000036932	Apoptosis-inducing factor 1, mitochondrial	1.58829	0.000487197
Oat	ENSMUSG00000030934	Ornithine aminotransferase, mitochondrial	1.58794	0.000198071
Slc25a42	ENSMUSG00000002346	Mitochondrial coenzyme A transporter SLC25A42	1.58553	0.00283952
C2cd2l	ENSMUSG00000032120	Phospholipid transfer protein C2CD2L	1.5837	0.000384065
Atp6v1b2	ENSMUSG00000006273	V-type proton ATPase subunit B, brain isoform	1.58354	3.34244e-07
Adk	ENSMUSG00000039197	Adenosine kinase	1.58264	3.05007e-06
Aplp2	ENSMUSG00000031996	Amyloid-like protein 2	1.58225	0.000529205
Pebp1	ENSMUSG00000032959	Phosphatidylethanolamine-binding protein 1	1.58141	1.00924e-08
Bckdha	ENSMUSG00000060376	branched chain ketoacid dehydrogenase E1, alpha polypeptide	1.57982	0.000222548
2610507b11rik	ENSMUSG00000010277	Protein KIAA0100	1.57777	0.000267096
Fam213a	ENSMUSG00000021792	Redox-regulatory protein FAM213A	1.57684	0.0129741
Dgkq	ENSMUSG00000004815	Diacylglycerol kinase theta	1.57638	0.0455449
Rhbdd2	ENSMUSG00000039917	Rhomboid domain-containing protein 2	1.57582	0.049191
Mfsd1	ENSMUSG00000027775	Major facilitator superfamily domain-containing protein 1	1.57448	1.90758e-09
Unc119b	ENSMUSG00000046562	Protein unc-119 homolog B	1.57285	1.1771e-06
Pcca	ENSMUSG00000041650	Propionyl-CoA carboxylase alpha chain, mitochondrial	1.56938	0.00323417
Gm10146	ENSMUSG00000064317	predicted gene 10146	1.56914	0.0208504
Tspan3	ENSMUSG00000032324	Tetraspanin-3 Tetraspanin	1.56901	2.07802e-08
Rab20	ENSMUSG00000031504	Ras-related protein Rab-20	1.56849	0.00216163
1810058i24rik	ENSMUSG00000073155	RIKEN cDNA 1810058I24 gene	1.56724	0.000104121
Glul	ENSMUSG00000026473	Glutamine synthetase	1.56602	0.0182329
Afmid	ENSMUSG00000017718	Kynurenine formamidase	1.56536	0.00591462
Cfl2	ENSMUSG00000062929	Cofilin-2	1.56523	0.00540532
Kif1c	ENSMUSG00000020821	Kinesin-like protein KIF1C Kinesin-like protein	1.56455	2.48116e-05
Nenf	ENSMUSG00000037499	Neudesin	1.56308	0.000506209
Mtus1	ENSMUSG00000045636	Microtubule-associated tumor suppressor 1 homolog	1.56291	0.00980601
Tm2d2	ENSMUSG00000031556	TM2 domain-containing protein 2	1.56274	1.39678e-07
Kctd6	ENSMUSG00000021752	BTB/POZ domain-containing protein KCTD6	1.56052	0.0454387
Hyi	ENSMUSG00000006395	Putative hydroxypyruvate isomerase	1.56043	0.000237808
Gbas	ENSMUSG00000029432	nipsnap homolog 2	1.55993	5.57762e-06
Vegfa	ENSMUSG00000023951	Vascular endothelial growth factor A	1.55837	1.5607e-06
Rab11fip4	ENSMUSG00000017639	Rab11 family-interacting protein 4	1.55759	0.0216239
Flnb	ENSMUSG00000025278	Filamin-B	1.55602	0.000209798
Tmem237	ENSMUSG00000038079	Transmembrane protein 237	1.55508	0.0375805
Pak1	ENSMUSG00000030774	p21 (RAC1) activated kinase 1	1.55373	0.000967586
Mocos	ENSMUSG00000039616	Molybdenum cofactor sulfurase	1.55312	0.0128082
Dbi	ENSMUSG00000026385	Acyl-CoA-binding protein	1.55234	0.00909525
Itfg3	ENSMUSG00000024187	family with sequence similarity 234, member A	1.54828	0.000276356
Ubiad1	ENSMUSG00000047719	UbiA prenyltransferase domain-containing protein 1	1.54783	0.00715512
Lrrc8a	ENSMUSG00000007476	Volume-regulated anion channel subunit LRRC8A	1.54683	0.0222041
Cdc42bpb	ENSMUSG00000021279	Serine/threonine-protein kinase MRCK beta	1.54292	0.000187266
Lamp1	ENSMUSG00000031447	Lysosome-associated membrane glycoprotein 1	1.54226	1.13889e-19
Sqrdl	ENSMUSG00000005803	sulfide quinone oxidoreductase	1.54147	0.00624607
Gm5617	ENSMUSG00000042293	Uncharacterized protein C11orf71 homolog	1.53887	0.0349834
Mylk	ENSMUSG00000022836	myosin, light polypeptide kinase	1.53765	0.0017902
Snrpn	ENSMUSG00000102252	Small nuclear ribonucleoprotein-associated protein N Small nuclear ribonucleoprotein-associated protein	1.53429	0.0440662
Scp2	ENSMUSG00000028603	Non-specific lipid-transfer protein	1.53177	1.37892e-06
Osbpl8	ENSMUSG00000020189	Oxysterol-binding protein-related protein 8 Oxysterol-binding protein	1.52991	0.00460461
Txnrd1	ENSMUSG00000020250	Thioredoxin reductase 1, cytoplasmic	1.52919	2.33582e-07
Plekhb2	ENSMUSG00000026123	Pleckstrin homology domain-containing family B member 2	1.52618	1.55116e-05
Mrpl50	ENSMUSG00000044018	39S ribosomal protein L50, mitochondrial	1.52313	1.91351e-05
Mvd	ENSMUSG00000006517	Diphosphomevalonate decarboxylase	1.52209	0.00585084
Golga4	ENSMUSG00000038708	Golgin subfamily A member 4	1.52139	0.000608483
Tmem141	ENSMUSG00000026939	Transmembrane protein 141	1.52097	0.00782478
Pmpcb	ENSMUSG00000029017	Mitochondrial-processing peptidase subunit beta	1.52067	0.000137726
Slc39a14	ENSMUSG00000022094	Zinc transporter ZIP14	1.52023	0.048106
Trpm7	ENSMUSG00000027365	Transient receptor potential cation channel subfamily M member 7	1.51664	0.0334842
2010320m18rik	ENSMUSG00000100691	RIKEN cDNA 2010320M18 gene	1.51438	0.00223295
Gm13835	ENSMUSG00000086922	predicted gene 13835	1.51188	0.0394992
Atp6v0c	ENSMUSG00000024121	V-type proton ATPase proteolipid subunit V-type proton ATPase 16 kDa proteolipid subunit	1.51032	4.95916e-08
Tex264	ENSMUSG00000040813	testis expressed gene 264	1.50966	8.24552e-05
Lrrc32	ENSMUSG00000090958	leucine rich repeat containing 32	1.50944	0.0166441
Decr2	ENSMUSG00000036775	Peroxisomal 2,4-dienoyl-CoA reductase	1.50446	0.0014799
Cd151	ENSMUSG00000025510	CD151 antigen	1.50436	0.000622512
Aplp1	ENSMUSG00000006651	Amyloid-like protein 1	1.50352	0.0441424
Il13ra1	ENSMUSG00000017057	Interleukin-13 receptor subunit alpha-1	1.50232	0.00427605
Ptgr2	ENSMUSG00000072946	Prostaglandin reductase 2	1.50078	0.0031472
Tmem218	ENSMUSG00000032121	Transmembrane protein 218	1.49842	0.0410775
Acot7	ENSMUSG00000028937	Cytosolic acyl coenzyme A thioester hydrolase	1.49827	0.0098499
Ift57	ENSMUSG00000032965	Intraflagellar transport protein 57 homolog	1.495	0.0251631
Zdhhc1	ENSMUSG00000039199	Palmitoyltransferase Probable palmitoyltransferase ZDHHC1	1.49221	0.0194499
Ndel1	ENSMUSG00000018736	Nuclear distribution protein nudE-like 1	1.49098	2.14139e-05
Tbcel	ENSMUSG00000037287	Tubulin-specific chaperone cofactor E-like protein	1.48544	0.0104511
9530068e07rik	ENSMUSG00000036275	Keratinocyte-associated transmembrane protein 2	1.48267	1.83904e-08
Acads	ENSMUSG00000029545	Short-chain specific acyl-CoA dehydrogenase, mitochondrial	1.48227	0.000114035
Sptlc2	ENSMUSG00000021036	Serine palmitoyltransferase 2	1.48121	0.00544658
Ndufa4	ENSMUSG00000029632	Ndufa4, mitochondrial complex associated	1.48071	0.000996349
Cox7a2	ENSMUSG00000032330	Cytochrome c oxidase subunit 7A2, mitochondrial	1.47958	0.00333338
Nit1	ENSMUSG00000013997	Deaminated glutathione amidase	1.47442	8.69304e-05
Tspan12	ENSMUSG00000029669	Tetraspanin-12	1.47112	0.0328586
Smpd1	ENSMUSG00000037049	Sphingomyelin phosphodiesterase	1.46843	0.000273673
Tmem238	ENSMUSG00000030431	Transmembrane protein 238	1.46675	0.048106
Ppt2	ENSMUSG00000015474	Lysosomal thioesterase PPT2	1.46481	0.000450727
Lmna	ENSMUSG00000028063	Prelamin-A/C	1.46408	0.00424589
Tmx2	ENSMUSG00000050043	Thioredoxin-related transmembrane protein 2	1.46211	1.83342e-06
Adgrf5	ENSMUSG00000056492	Adhesion G protein-coupled receptor F5	1.45908	0.0132821
St6galnac2	ENSMUSG00000057286	Alpha-N-acetylgalactosaminide alpha-2,6-sialyltransferase 2	1.45846	0.00217989
Mvb12b	ENSMUSG00000038740	Multivesicular body subunit 12B	1.45633	0.0288316
Hspb1	ENSMUSG00000004951	Heat shock protein beta-1	1.45216	0.0313406
Adgra2	ENSMUSG00000031486	Adhesion G protein-coupled receptor A2	1.45107	0.0338886
Htra1	ENSMUSG00000006205	Serine protease HTRA1	1.44896	0.00958554
Mapre3	ENSMUSG00000029166	Microtubule-associated protein RP/EB family member 3	1.44809	0.00616204
Osbpl5	ENSMUSG00000037606	Oxysterol-binding protein Oxysterol-binding protein-related protein 5	1.44636	0.00163038
Fbxo7	ENSMUSG00000001786	F-box only protein 7	1.44462	0.0119183
Tmem55a	ENSMUSG00000028221	Type 2 phosphatidylinositol 4,5-bisphosphate 4-phosphatase	1.44441	0.0141086
Sod2	ENSMUSG00000006818	Superoxide dismutase Superoxide dismutase [Mn], mitochondrial	1.4425	0.00572448
Pea15a	ENSMUSG00000013698	Astrocytic phosphoprotein PEA-15	1.4415	0.020691
Ephx2	ENSMUSG00000022040	Bifunctional epoxide hydrolase 2	1.44129	0.0431102
Mtor	ENSMUSG00000028991	Serine/threonine-protein kinase mTOR	1.44013	0.0105664
Au040320	ENSMUSG00000028830	Dyslexia-associated protein KIAA0319-like protein	1.43835	0.000806134
Prune	ENSMUSG00000015711	prune exopolyphosphatase	1.43783	0.023762
Kctd17	ENSMUSG00000033287	potassium channel tetramerisation domain containing 17	1.43693	0.00490169
Lmtk2	ENSMUSG00000038970	Serine/threonine-protein kinase LMTK2	1.43615	0.0159085
Ubxn2a	ENSMUSG00000020634	UBX domain-containing protein 2A	1.43581	0.00461103
Pomt2	ENSMUSG00000034126	Protein O-mannosyl-transferase 2	1.43567	0.0429621
Als2	ENSMUSG00000026024	Alsin	1.43542	0.027163
Zfyve21	ENSMUSG00000021286	Zinc finger FYVE domain-containing protein 21	1.43442	0.000370748
Pcyt2	ENSMUSG00000025137	Ethanolamine-phosphate cytidylyltransferase	1.43311	0.000121311
Lztr1	ENSMUSG00000022761	Leucine-zipper-like transcriptional regulator 1	1.43133	4.00577e-05
Sptbn1	ENSMUSG00000020315	Spectrin beta chain, non-erythrocytic 1	1.4284	0.00042264
Uap1l1	ENSMUSG00000026956	UDP-N-acetylhexosamine pyrophosphorylase-like protein 1	1.42819	7.67482e-05
Fam65a	ENSMUSG00000038604	RHO family interacting cell polarization regulator 1	1.42817	0.00544658
Gpx4	ENSMUSG00000075706	Phospholipid hydroperoxide glutathione peroxidase, mitochondrial Phospholipid hydroperoxide glutathione peroxidase, nuclear Glutathione peroxidase	1.42678	0.00435994
Esrra	ENSMUSG00000024955	Steroid hormone receptor ERR1	1.42639	0.00250216
Ptges2	ENSMUSG00000026820	Prostaglandin E synthase 2	1.4256	0.027368
Aldh3a2	ENSMUSG00000010025	Aldehyde dehydrogenase Fatty aldehyde dehydrogenase	1.42284	0.000598851
Gm37988	ENSMUSG00000104217	predicted gene, 37988	1.41808	0.030466
D10jhu81e	ENSMUSG00000053329	ES1 protein homolog, mitochondrial	1.41673	0.00336576
Cox8a	ENSMUSG00000035885	Cytochrome c oxidase subunit 8A, mitochondrial	1.41528	0.000128749
E130102h24rik	ENSMUSG00000086782	RIKEN cDNA E130102H24 gene	1.41519	0.0309267
Mcee	ENSMUSG00000033429	Methylmalonyl-CoA epimerase, mitochondrial	1.41284	0.0040203
Syde1	ENSMUSG00000032714	synapse defective 1, Rho GTPase, homolog 1 (C. elegans)	1.40818	0.0198367
Aebp1	ENSMUSG00000020473	Adipocyte enhancer-binding protein 1	1.40805	0.0102973
Rhobtb1	ENSMUSG00000019944	Rho-related BTB domain-containing protein 1	1.40705	0.0107573
Hmgcr	ENSMUSG00000021670	3-hydroxy-3-methylglutaryl-coenzyme A reductase 3-hydroxy-3-methylglutaryl coenzyme A reductase	1.40634	0.0233557
Cpt2	ENSMUSG00000028607	Carnitine O-palmitoyltransferase 2, mitochondrial	1.40454	0.00730326
Tmem98	ENSMUSG00000035413	Transmembrane protein 98	1.40425	0.0367558
Chchd10	ENSMUSG00000049422	coiled-coil-helix-coiled-coil-helix domain containing 10	1.40196	0.00902468
Slc37a3	ENSMUSG00000029924	Sugar phosphate exchanger 3	1.40136	0.00201633
Tfcp2	ENSMUSG00000009733	Alpha-globin transcription factor CP2	1.40027	0.0358512
Plxnb2	ENSMUSG00000036606	Plexin-B2	1.39816	0.000115126
Nt5c2	ENSMUSG00000025041	Cytosolic purine 5'-nucleotidase	1.39692	0.00107962
Sigirr	ENSMUSG00000025494	Single Ig IL-1-related receptor	1.3953	4.36457e-05
Slc52a2	ENSMUSG00000022560	Solute carrier family 52, riboflavin transporter, member 2	1.39353	0.0119154
Ugdh	ENSMUSG00000029201	UDP-glucose 6-dehydrogenase	1.39086	0.0100391
Ppap2b	ENSMUSG00000028517	phospholipid phosphatase 3	1.38947	0.000909713
Pdf	ENSMUSG00000078931	Peptide deformylase	1.38444	0.0305607
Cstb	ENSMUSG00000005054	Cystatin-B	1.37837	0.00140089
Gm15487	ENSMUSG00000080242	ATPase, H+ transporting, lysosomal V0 subunit C, pseudogene 2	1.37751	0.000592901
Ap2a2	ENSMUSG00000002957	AP-2 complex subunit alpha-2 AP-2 complex subunit alpha	1.37669	1.37516e-05
Etfb	ENSMUSG00000004610	Electron transfer flavoprotein subunit beta	1.37653	0.0456946
Higd2a	ENSMUSG00000025868	HIG1 domain family member 2A	1.37647	6.27803e-06
Tmem254c	ENSMUSG00000072680	Transmembrane protein 254 Transmembrane protein 254c Transmembrane protein 254b	1.37616	0.0158204
Ndufa12	ENSMUSG00000020022	NADH dehydrogenase [ubiquinone] 1 alpha subcomplex subunit 12	1.37498	0.00410798
Cd2ap	ENSMUSG00000061665	CD2-associated protein	1.37374	0.00249236
Abcb8	ENSMUSG00000028973	ATP-binding cassette sub-family B member 8, mitochondrial	1.37324	0.0147413
Aacs	ENSMUSG00000029482	Acetoacetyl-CoA synthetase	1.37154	0.0119183
Coq10b	ENSMUSG00000025981	Coenzyme Q-binding protein COQ10 homolog B, mitochondrial	1.37137	0.0160899
Atp6v1e1	ENSMUSG00000019210	V-type proton ATPase subunit E 1	1.37018	2.80201e-08
Gsr	ENSMUSG00000031584	Glutathione reductase, mitochondrial	1.36872	0.000282655
Adh1	ENSMUSG00000074207	Alcohol dehydrogenase 1	1.36837	0.0117772
Gm4737	ENSMUSG00000048087	Adenosylhomocysteinase	1.36828	0.000515135
Atp2a2	ENSMUSG00000029467	Sarcoplasmic/endoplasmic reticulum calcium ATPase 2	1.36706	2.54319e-05
Commd9	ENSMUSG00000027163	COMM domain-containing protein 9	1.36697	0.000196526
Ndufv1	ENSMUSG00000037916	NADH dehydrogenase [ubiquinone] flavoprotein 1, mitochondrial	1.36679	0.0117693
Atraid	ENSMUSG00000013622	All-trans retinoic acid-induced differentiation factor	1.36651	0.000547595
Dnajc19	ENSMUSG00000027679	Mitochondrial import inner membrane translocase subunit TIM14	1.36229	0.0369805
Ech1	ENSMUSG00000053898	Delta(3,5)-Delta(2,4)-dienoyl-CoA isomerase, mitochondrial	1.36075	0.00234783
Abhd4	ENSMUSG00000040997	Protein ABHD4	1.35989	0.000349894
Rnf181	ENSMUSG00000055850	E3 ubiquitin-protein ligase RNF181	1.35955	3.5741e-06
Aff4	ENSMUSG00000049470	AF4/FMR2 family member 4	1.35583	0.0360601
Tns3	ENSMUSG00000020422	Tensin-3	1.35333	0.00524369
Slc25a51	ENSMUSG00000045973	Solute carrier family 25 member 51	1.35073	0.000973437
2310061i04rik	ENSMUSG00000050705	RIKEN cDNA 2310061I04 gene	1.3497	0.015658
Pfkm	ENSMUSG00000033065	ATP-dependent 6-phosphofructokinase, muscle type	1.34915	0.0243771
Atp5b	ENSMUSG00000025393	ATP synthase subunit beta, mitochondrial	1.34881	5.1492e-05
Prrg2	ENSMUSG00000007837	Transmembrane gamma-carboxyglutamic acid protein 2	1.34573	0.027163
Lamb2	ENSMUSG00000052911	Laminin subunit beta-2	1.34501	0.0048841
Itfg1	ENSMUSG00000031703	T-cell immunomodulatory protein	1.34496	0.000250436
Ets2	ENSMUSG00000022895	Protein C-ets-2	1.3444	0.00891991
Glud1	ENSMUSG00000021794	Glutamate dehydrogenase 1, mitochondrial	1.341	2.15808e-07
Tgm1	ENSMUSG00000022218	Protein-glutamine gamma-glutamyltransferase K	1.34095	0.0227018
Ptk2	ENSMUSG00000022607	Focal adhesion kinase 1	1.34042	0.0178633
Zbed3	ENSMUSG00000041995	Zinc finger BED domain-containing protein 3	1.33962	0.0100859
Nagk	ENSMUSG00000034744	N-acetyl-D-glucosamine kinase	1.33406	0.000768929
A4galt	ENSMUSG00000047878	Lactosylceramide 4-alpha-galactosyltransferase	1.33368	0.0123934
Cyp4f13	ENSMUSG00000024055	cytochrome P450, family 4, subfamily f, polypeptide 13	1.33229	0.0408142
Nbr1	ENSMUSG00000017119	Next to BRCA1 gene 1 protein	1.32506	0.00023792
Tmem256	ENSMUSG00000070394	Transmembrane protein 256	1.32486	0.00307669
Opa1	ENSMUSG00000038084	Dynamin-like 120 kDa protein, mitochondrial	1.32305	0.0131089
Pacsin2	ENSMUSG00000016664	Protein kinase C and casein kinase substrate in neurons protein 2	1.3227	3.54445e-05
Acsl1	ENSMUSG00000018796	Long-chain-fatty-acid--CoA ligase 1	1.32258	0.0437199
Lclat1	ENSMUSG00000054469	Lysocardiolipin acyltransferase 1	1.32185	0.0298369
Tprkb	ENSMUSG00000054226	EKC/KEOPS complex subunit Tprkb	1.32182	0.00866789
Gna11	ENSMUSG00000034781	Guanine nucleotide-binding protein subunit alpha-11	1.32181	0.000667298
Nadsyn1	ENSMUSG00000031090	Glutamine-dependent NAD(+) synthetase	1.32179	0.0276917
Ddt	ENSMUSG00000001666	D-dopachrome decarboxylase	1.32015	0.00285388
Sdhd	ENSMUSG00000000171	Succinate dehydrogenase [ubiquinone] cytochrome b small subunit, mitochondrial	1.31928	5.80114e-05
Dnase1l1	ENSMUSG00000019088	Deoxyribonuclease-1-like 1 Deoxyribonuclease	1.3185	0.0107297
Uap1	ENSMUSG00000026670	UDP-N-acetylhexosamine pyrophosphorylase	1.31773	0.000440203
Trap1	ENSMUSG00000005981	Heat shock protein 75 kDa, mitochondrial	1.31753	8.18257e-07
Mt-Co1	ENSMUSG00000064351	mitochondrially encoded cytochrome c oxidase I	1.31688	0.0459519
Dcaf11	ENSMUSG00000022214	DDB1- and CUL4-associated factor 11	1.31466	0.000325543
Smpdl3a	ENSMUSG00000019872	Acid sphingomyelinase-like phosphodiesterase 3a	1.31225	0.00171832
Sod1	ENSMUSG00000022982	Superoxide dismutase [Cu-Zn]	1.31222	0.000138892
Cdadc1	ENSMUSG00000021982	Cytidine and dCMP deaminase domain-containing protein 1	1.31061	0.0195438
Acvr1b	ENSMUSG00000000532	Activin receptor type-1B Receptor protein serine/threonine kinase	1.30979	0.0109617
Ctns	ENSMUSG00000005949	Cystinosin	1.30875	0.0299183
Traf4	ENSMUSG00000017386	TNF receptor-associated factor 4	1.30862	0.00209754
Glo1	ENSMUSG00000024026	Lactoylglutathione lyase	1.30852	3.00681e-05
Tbc1d13	ENSMUSG00000039678	TBC1 domain family member 13	1.30652	0.00144767
Ndufb9	ENSMUSG00000022354	NADH dehydrogenase [ubiquinone] 1 beta subcomplex subunit 9	1.30513	0.00408796
Ptov1	ENSMUSG00000038502	Prostate tumor-overexpressed gene 1 protein homolog	1.30315	0.00218783
Lpgat1	ENSMUSG00000026623	Acyl-CoA:lysophosphatidylglycerol acyltransferase 1	1.30302	0.0074096
Abhd2	ENSMUSG00000039202	Monoacylglycerol lipase ABHD2	1.303	0.00804066
Slc25a17	ENSMUSG00000022404	Peroxisomal membrane protein PMP34	1.303	3.97671e-05
Arsb	ENSMUSG00000042082	Arylsulfatase B	1.30264	0.00327582
Uqcr11	ENSMUSG00000020163	Cytochrome b-c1 complex subunit 10	1.30234	0.00119834
Gucd1	ENSMUSG00000033416	Protein GUCD1	1.30144	0.00288475
Mpp1	ENSMUSG00000031402	55 kDa erythrocyte membrane protein	1.30108	0.000781082
Fam134a	ENSMUSG00000049339	reticulophagy regulator family member 2	1.301	2.67495e-05
Pef1	ENSMUSG00000028779	Peflin	1.30068	9.709e-06
Gsto1	ENSMUSG00000025068	Glutathione S-transferase omega-1	1.29869	0.00123737
Tpp1	ENSMUSG00000030894	Tripeptidyl-peptidase 1	1.2984	0.00107535
Uqcr10	ENSMUSG00000059534	Cytochrome b-c1 complex subunit 9	1.29815	0.0165374
D5ertd579e	ENSMUSG00000029190	Uncharacterized protein KIAA0232	1.29706	0.0205587
Coq9	ENSMUSG00000031782	Ubiquinone biosynthesis protein COQ9, mitochondrial	1.29613	0.0004652
Poldip2	ENSMUSG00000001100	Polymerase delta-interacting protein 2	1.29579	0.00160598
Chchd4	ENSMUSG00000034203	Mitochondrial intermembrane space import and assembly protein 40	1.29537	3.86533e-05
Pcyox1	ENSMUSG00000029998	Prenylcysteine oxidase	1.29439	0.000405453
Afg3l1	ENSMUSG00000031967	AFG3-like protein 1	1.29433	0.0130341
Erlin1	ENSMUSG00000025198	Erlin-1	1.29167	0.0117713
Hmgcl	ENSMUSG00000028672	Hydroxymethylglutaryl-CoA lyase, mitochondrial	1.29129	3.98967e-05
Slc25a3	ENSMUSG00000061904	Phosphate carrier protein, mitochondrial	1.28902	2.70669e-06
Uqcc1	ENSMUSG00000005882	Ubiquinol-cytochrome-c reductase complex assembly factor 1	1.28882	0.0268366
Mul1	ENSMUSG00000041241	Mitochondrial ubiquitin ligase activator of NFKB 1	1.28789	0.013278
Cd9	ENSMUSG00000030342	CD9 antigen	1.28602	0.00833139
Maged1	ENSMUSG00000025151	Melanoma-associated antigen D1	1.28471	0.000241259
Hist1h1c	ENSMUSG00000036181	Histone H1.2	1.28389	0.00653632
Wdfy1	ENSMUSG00000073643	WD repeat and FYVE domain-containing protein 1	1.28314	0.0313585
Smpd2	ENSMUSG00000019822	Sphingomyelin phosphodiesterase 2	1.28083	0.018069
Neurl4	ENSMUSG00000047284	Neuralized-like protein 4	1.28052	0.00237853
Vegfb	ENSMUSG00000024962	Vascular endothelial growth factor B	1.27777	0.00578624
Bc004004	ENSMUSG00000052712	Bombesin receptor-activated protein C6orf89 homolog	1.27576	0.000273133
Map1lc3a	ENSMUSG00000027602	Microtubule-associated proteins 1A/1B light chain 3A	1.27524	0.0020481
C330006a16rik	ENSMUSG00000087679	transmembrane protein 250, pseudogene	1.27471	0.0123413
Prdx2	ENSMUSG00000005161	Peroxiredoxin-2	1.27229	1.19582e-05
Gatad1	ENSMUSG00000007415	GATA zinc finger domain-containing protein 1	1.26748	0.00343782
Pnpo	ENSMUSG00000018659	Pyridoxine-5'-phosphate oxidase	1.26683	0.00635616
Cd99l2	ENSMUSG00000035776	CD99 antigen-like protein 2	1.26656	0.022187
Tgm2	ENSMUSG00000037820	Protein-glutamine gamma-glutamyltransferase 2	1.2662	0.000195266
B4galt5	ENSMUSG00000017929	Beta-1,4-galactosyltransferase 5	1.26287	0.00170227
Tpm1	ENSMUSG00000032366	Tropomyosin alpha-1 chain	1.26225	0.0237548
Ppp4r1	ENSMUSG00000061950	Serine/threonine-protein phosphatase 4 regulatory subunit 1	1.25808	0.00369481
Mrpl12	ENSMUSG00000039640	39S ribosomal protein L12, mitochondrial	1.25608	0.00319525
Tsen34	ENSMUSG00000035585	tRNA-splicing endonuclease subunit Sen34	1.25492	0.00549509
Inpp5a	ENSMUSG00000025477	inositol polyphosphate-5-phosphatase A	1.25098	0.010848
Atg9a	ENSMUSG00000033124	Autophagy-related protein 9A Autophagy-related protein 9	1.24952	0.0241296
Kiz	ENSMUSG00000074749	Centrosomal protein kizuna	1.24784	0.0145646
Arl3	ENSMUSG00000025035	ADP-ribosylation factor-like protein 3	1.24662	1.01701e-05
Tubb2a	ENSMUSG00000058672	Tubulin beta-2A chain	1.24369	0.00217203
Grsf1	ENSMUSG00000044221	G-rich sequence factor 1	1.24178	0.000482071
Fcgrt	ENSMUSG00000003420	IgG receptor FcRn large subunit p51	1.23762	0.000243508
Dusp28	ENSMUSG00000047067	Dual specificity phosphatase 28	1.23714	0.0236746
Rnf13	ENSMUSG00000036503	E3 ubiquitin-protein ligase RNF13	1.23709	0.0166441
Mcoln1	ENSMUSG00000004567	Mucolipin-1	1.23553	0.0055153
Atp5a1	ENSMUSG00000025428	ATP synthase subunit alpha, mitochondrial	1.23541	0.000779266
Pepd	ENSMUSG00000063931	Xaa-Pro dipeptidase	1.23416	2.51326e-05
Ndufb2	ENSMUSG00000002416	NADH dehydrogenase [ubiquinone] 1 beta subcomplex subunit 2, mitochondrial	1.23093	0.0260123
Ivns1abp	ENSMUSG00000023150	Influenza virus NS1A-binding protein homolog	1.22853	5.13016e-05
Oxld1	ENSMUSG00000039670	Oxidoreductase-like domain-containing protein 1	1.22737	0.0111233
Ogfod3	ENSMUSG00000025169	2-oxoglutarate and iron-dependent oxygenase domain-containing protein 3	1.22383	0.0053105
[truncated: 2,182 more rows]
