# Supplementary material for: Kidney Tertiary Lymphoid Structures in Lupus Nephritis Develop into Large Interconnected Networks and Resemble Lymph Nodes in Gene Signature
Source: Am J Pathol. 2020 Aug 17;190(11):2203–25. doi: 10.1016/j.ajpath.2020.07.015 (PMC12178333; doi:10.1016/j.ajpath.2020.07.015)
Supplement: Supplemental Table S4 [file mmc5.xlsx]

## Sheet: Sup Table S4
Supplemental Table S4. Significant DE genes in LyN vs TLS. https://www.ensembl.org/index.html
GENE	Ensembl Gene ID	UniProt Protein Name	LyN vs TLS log2FC	LyN vs TLS padj
Cd209	ENSMUSG00000065987	CD209 antigen-like protein B	6.8081	2.44169e-10
Marco	ENSMUSG00000026390	Macrophage receptor MARCO	6.65595	4.06217e-10
Ac157822.2	ENSMUSG00000105398	miRNA	5.24658	0.00342732
Igkv14-130	ENSMUSG00000096461	immunoglobulin kappa variable 14-130	5.06559	0.000223727
Timd4	ENSMUSG00000055546	T-cell immunoglobulin and mucin domain-containing protein 4	4.74521	4.76678e-11
Ccl21a	ENSMUSG00000094686	C-C motif chemokine 21c C-C motif chemokine 21a C-C motif chemokine 21b	4.73443	2.72839e-27
Cd209g	ENSMUSG00000079168	CD209g antigen	4.49477	0.00312779
Gm12715	ENSMUSG00000059195	predicted gene 12715	4.4727	0.0297601
Vtn	ENSMUSG00000017344	Vitronectin	4.39248	9.19595e-05
Gm22009	ENSMUSG00000089417	predicted gene, 22009	4.08836	0.0476872
S100a8	ENSMUSG00000056054	Protein S100-A8 Protein S100	4.08345	0.0376228
Mcpt4	ENSMUSG00000061068	Mast cell protease 4	3.98399	0.00286554
Lyve1	ENSMUSG00000030787	Lymphatic vessel endothelial hyaluronic acid receptor 1	3.86284	9.18152e-05
Igkv4-62	ENSMUSG00000094262	immunoglobulin kappa variable 4-62	3.84718	0.00574966
Cd209f	ENSMUSG00000051906	CD209f antigen	3.83001	0.00274119
Folr2	ENSMUSG00000032725	Folate receptor beta	3.79274	4.0648e-05
Siglec1	ENSMUSG00000027322	Sialoadhesin	3.7483	0.00010165
Cidea	ENSMUSG00000024526	Cell death activator CIDE-A	3.70025	0.00890523
Ighv12-3	ENSMUSG00000076676	immunoglobulin heavy variable V12-3	3.61336	0.00181181
Orm1	ENSMUSG00000039196	Alpha-1-acid glycoprotein 1	3.54502	0.00894684
Adipoq	ENSMUSG00000022878	Adiponectin	3.5251	0.00282407
Glycam1	ENSMUSG00000022491	Glycosylation-dependent cell adhesion molecule 1	3.50185	1.09997e-22
Hmgn2-Ps1	ENSMUSG00000079067	high mobility group nucleosomal binding domain 2, pseudogene 1	3.50025	0.00265154
Apol7c	ENSMUSG00000044309	apolipoprotein L 7c	3.40406	0.00580536
Saa3	ENSMUSG00000040026	Serum amyloid A-3 protein	3.40339	0.0257704
Gm10073	ENSMUSG00000060019	predicted pseudogene 10073	3.36427	0.00226685
Rps19-Ps3	ENSMUSG00000080059	ribosomal protein S19, pseudogene 3	3.32746	0.00256239
Ac157822.1	ENSMUSG00000092773.1	misc RNA	3.31493	0.0173776
Dtx1	ENSMUSG00000029603	E3 ubiquitin-protein ligase DTX1	3.3061	0.000340671
Rpl9-Ps7	ENSMUSG00000047965	ribosomal protein L9, pseudogene 7	3.26585	0.0185127
Lsmem2	ENSMUSG00000103409	leucine-rich single-pass membrane protein 2	3.2436	0.000860968
Cma1	ENSMUSG00000022225	Chymase	3.24212	0.0134241
Steap4	ENSMUSG00000012428	Metalloreductase STEAP4	3.23206	0.0015125
Siglech	ENSMUSG00000051504	sialic acid binding Ig-like lectin H	3.22141	0.00876125
Cd209d	ENSMUSG00000031495	CD209 antigen-like protein D	3.20196	0.0255483
Rp24-291e8.2	ENSMUSG00000105879	Pseudogene	3.20071	0.0300603
Elovl3	ENSMUSG00000038754	Elongation of very long chain fatty acids protein 3	3.17159	0.0403561
Igkv4-69	ENSMUSG00000076548	immunoglobulin kappa variable 4-69	3.15974	0.00978836
Thrsp	ENSMUSG00000035686	Thyroid hormone-inducible hepatic protein	3.11188	0.0368704
Clec3b	ENSMUSG00000025784	C-type lectin domain family 3, member b	3.10158	0.000302707
Gm11425	ENSMUSG00000082419	predicted gene 11425	3.09338	0.0106485
Cidec	ENSMUSG00000030278	Cell death activator CIDE-3	3.06815	0.00537387
Il22ra2	ENSMUSG00000039760	Interleukin-22 receptor subunit alpha-2	3.06397	0.020307
Gm9844_1			3.0492	0.0312712
Dsc3	ENSMUSG00000059898	Desmocollin-3	3.03446	0.014415
Plin1	ENSMUSG00000030546	Perilipin-1	2.97179	0.00461537
Gm22175	ENSMUSG00000092748	predicted gene, 22175	2.94395	0.0116295
Lyz1	ENSMUSG00000069515	Lysozyme Lysozyme C-1	2.93238	2.53853e-07
Tpsb2	ENSMUSG00000033825	tryptase beta 2	2.91333	0.0392207
Igkj1	ENSMUSG00000076604	immunoglobulin kappa joining 1	2.91134	0.0122711
Igkv11-125	ENSMUSG00000095737	immunoglobulin kappa variable 11-125	2.88492	0.00142326
Eif3s6-Ps2	ENSMUSG00000091697	eukaryotic translation initiation factor 3, subunit 6, pseudogene 2	2.88232	0.00179291
Fcna	ENSMUSG00000026938	Ficolin-1	2.86289	0.0402674
Gm10275	ENSMUSG00000069682	predicted pseudogene 10275	2.82501	7.58372e-05
Retn	ENSMUSG00000012705	Resistin	2.81959	0.0340825
Ighe	ENSMUSG00000087642	Immunoglobulin heavy constant epsilon	2.81623	0.0206082
Ac099934.1			2.80323	0.0451404
Prg3	ENSMUSG00000027072	Proteoglycan 3	2.80262	0.0247249
Prf1	ENSMUSG00000037202	Perforin-1	2.78646	0.0122535
Gm12407	ENSMUSG00000095298	predicted gene 12407	2.7424	0.00196199
Chst4	ENSMUSG00000035930	Carbohydrate sulfotransferase 4 Sulfotransferase	2.7327	0.0349599
Ighv1-40	ENSMUSG00000102991	immunoglobulin heavy variable V1-40	2.72387	0.0341044
Gm7808	ENSMUSG00000091460	predicted pseudogene 7808	2.70726	0.0265659
Fasn	ENSMUSG00000025153	Fatty acid synthase	2.6712	0.00825152
Wdr89	ENSMUSG00000045690	WD repeat-containing protein 89	2.65558	0.0245996
Trav3-3	ENSMUSG00000094828	T cell receptor alpha variable 3-3	2.64401	0.0250182
Fabp4	ENSMUSG00000062515	Fatty acid-binding protein, adipocyte	2.64375	0.00743194
Madcam1	ENSMUSG00000020310	Mucosal addressin cell adhesion molecule 1	2.6116	0.029647
Gzma	ENSMUSG00000023132	Granzyme A	2.56349	1.35179e-06
Spic	ENSMUSG00000004359	Transcription factor Spi-C	2.55203	0.0493231
Gm6594	ENSMUSG00000073371	predicted pseudogene 6594	2.53487	0.0159626
Cd8a	ENSMUSG00000053977	T-cell surface glycoprotein CD8 alpha chain	2.51767	2.11347e-06
Rps25-Ps1	ENSMUSG00000067344	ribosomal protein S25, pseudogene 1	2.50835	0.0303157
Ccl19-Ps1	ENSMUSG00000082902	chemokine (C-C motif) ligand 19, pseudogene 1	2.4732	0.00416253
Pira2	ENSMUSG00000089942	paired-Ig-like receptor A2	2.47155	0.0122535
Nsg2	ENSMUSG00000020297	Neuronal vesicle trafficking-associated protein 2	2.45614	0.0117554
Lrg1	ENSMUSG00000037095	leucine-rich alpha-2-glycoprotein 1	2.43536	0.000352599
Rpl17-Ps9	ENSMUSG00000066543	ribosomal protein L17, pseudogene 9	2.42935	0.0206719
Ighv1-70	ENSMUSG00000106601	immunoglobulin heavy variable 1-70	2.42248	0.0428993
Cd7	ENSMUSG00000025163	T-cell antigen CD7	2.42176	0.00118598
Adamdec1	ENSMUSG00000022057	ADAM DEC1	2.41362	0.0385984
Serpina1e	ENSMUSG00000072849	Alpha-1-antitrypsin 1-5	2.41014	0.00438872
Gm5148	ENSMUSG00000058174	predicted gene 5148	2.40346	0.00137342
Igkv2-112	ENSMUSG00000076518	immunoglobulin kappa variable 2-112	2.36853	0.0257156
Ighj1	ENSMUSG00000076621	immunoglobulin heavy joining 1	2.36798	0.0101635
Gpd1	ENSMUSG00000023019	Glycerol-3-phosphate dehydrogenase [NAD(+)], cytoplasmic	2.34711	0.0425559
Abcg3	ENSMUSG00000029299	ATP-binding cassette sub-family G member 3	2.34358	0.0260294
Agpat2	ENSMUSG00000026922	1-acyl-sn-glycerol-3-phosphate acyltransferase 1-acyl-sn-glycerol-3-phosphate acyltransferase beta	2.34094	0.0438621
Gm6750	ENSMUSG00000101236	predicted gene 6750	2.32905	0.0276084
Cd300ld3	ENSMUSG00000069607	CD300 molecule like family member D3	2.30517	0.0004121
Tcf7	ENSMUSG00000000782	Transcription factor 7	2.30227	0.000235275
Thy1	ENSMUSG00000032011	Thy-1 membrane glycoprotein	2.27961	0.00193417
Cd3e	ENSMUSG00000032093	T-cell surface glycoprotein CD3 epsilon chain	2.27637	0.00130603
Slfn1	ENSMUSG00000078763	schlafen 1	2.26372	3.07257e-07
Cd8b1	ENSMUSG00000053044	T-cell surface glycoprotein CD8 beta chain	2.25497	9.54367e-05
Trbv14	ENSMUSG00000076471	T cell receptor beta, variable 14	2.22909	0.00208109
Cd300ld5	ENSMUSG00000089722	CD300 molecule like family member D5	2.21167	0.0165386
Igkv5-39	ENSMUSG00000076569	immunoglobulin kappa variable 5-39	2.20906	0.00790065
Hp	ENSMUSG00000031722	Haptoglobin	2.20039	0.0204891
Fam189b	ENSMUSG00000032657	Protein FAM189B	2.18922	0.0178884
Chst1	ENSMUSG00000027221	Carbohydrate sulfotransferase 1 Sulfotransferase	2.14152	0.00334139
Ccl19-Ps3	ENSMUSG00000094162	chemokine (C-C motif) ligand 19, pseudogene 3	2.12912	0.00174526
Hcst	ENSMUSG00000064109	Hematopoietic cell signal transducer	2.10174	0.00183912
Mfge8	ENSMUSG00000030605	Lactadherin	2.08569	5.30233e-06
Gm4617	ENSMUSG00000096544	predicted pseudogene 4617	2.07882	0.0460583
Cd96	ENSMUSG00000022657	T-cell surface protein tactile	2.07087	0.0186753
Gfra2	ENSMUSG00000022103	GDNF family receptor alpha-2	2.06273	0.0389066
Gpsm3	ENSMUSG00000034786	G-protein-signaling modulator 3	2.05984	0.00058521
Igkv9-129	ENSMUSG00000093906	immunoglobulin kappa variable 9-129	2.05485	0.0226603
Gm8810	ENSMUSG00000091373	predicted gene 8810	2.04484	0.00877524
Gm11942	ENSMUSG00000094344	predicted gene 11942	2.04187	0.0173776
Lipe	ENSMUSG00000003123	Hormone-sensitive lipase	2.03499	0.0183265
Sh2b2	ENSMUSG00000005057	SH2B adapter protein 2	2.03111	0.014415
Gm20730	ENSMUSG00000076500	predicted gene, 20730	2.02396	0.0311858
Gm9396	ENSMUSG00000063328	predicted gene 9396	2.02291	0.0408426
Mcoln2	ENSMUSG00000011008	Mucolipin-2	2.02111	0.00948187
Ccl11	ENSMUSG00000020676	Eotaxin	2.01247	0.0256494
Colq	ENSMUSG00000057606	Acetylcholinesterase collagenic tail peptide	2.00157	0.0376228
Rp23-235e15.1		Pseudogene	2.00126	0.0384862
Fam78a	ENSMUSG00000050592	Protein FAM78A	1.99803	0.00853279
Trbc2	ENSMUSG00000076498	T cell receptor beta, constant 2	1.99403	2.55922e-07
Eno3	ENSMUSG00000060600	Beta-enolase	1.9793	0.0184759
Trbv2	ENSMUSG00000076462	T cell receptor beta, variable 2	1.97638	0.00333327
Cd55	ENSMUSG00000026399	Complement decay-accelerating factor, GPI-anchored	1.96898	0.000958872
Trbc1	ENSMUSG00000076490	T cell receptor beta, constant region 1	1.96543	0.00024181
Ighv1-76	ENSMUSG00000093896	immunoglobulin heavy variable 1-76	1.96465	0.0400636
Gbp2b	ENSMUSG00000040264	guanylate binding protein 2b	1.96238	0.00156737
Ctsw	ENSMUSG00000024910	Cathepsin W	1.96109	0.000172842
Ubash3a	ENSMUSG00000042345	Ubiquitin-associated and SH3 domain-containing protein A	1.96082	0.0207529
Rin3	ENSMUSG00000044456	Ras and Rab interactor 3	1.95851	0.0222579
Vpreb3	ENSMUSG00000000903	pre-B lymphocyte gene 3	1.95611	0.0185127
Xcl1	ENSMUSG00000026573	Lymphotactin	1.95181	0.0447425
Csf2rb2	ENSMUSG00000071714	Interleukin-3 receptor class 2 subunit beta	1.944	0.000282591
Trbv5	ENSMUSG00000076465	T cell receptor beta, variable 5	1.92807	0.0317555
Ccr7	ENSMUSG00000037944	C-C chemokine receptor type 7	1.92732	0.000703683
Igkv19-93_2			1.89291	0.0416187
Apol7e	ENSMUSG00000071716	apolipoprotein L 7e	1.89155	0.0334484
Elk4	ENSMUSG00000026436	ETS domain-containing protein Elk-4	1.88333	0.0419816
Tespa1	ENSMUSG00000034833	Protein TESPA1	1.88179	0.00591781
Klk8	ENSMUSG00000064023	Kallikrein-8	1.88165	0.0251851
Gm11263	ENSMUSG00000083496	predicted gene 11263	1.8702	0.0386599
Lat	ENSMUSG00000030742	Linker for activation of T-cells family member 1	1.86474	0.00182345
Il27ra	ENSMUSG00000005465	Interleukin-27 receptor subunit alpha	1.86197	0.00262346
Prkcq	ENSMUSG00000026778	Protein kinase C theta type	1.85125	0.0302684
Sell	ENSMUSG00000026581	L-selectin	1.84239	1.04643e-06
Itgb7	ENSMUSG00000001281	Integrin beta-7	1.83545	0.00274394
Zap70	ENSMUSG00000026117	Tyrosine-protein kinase ZAP-70	1.83473	0.000570753
Cd6	ENSMUSG00000024670	T-cell differentiation antigen CD6	1.8249	0.000876292
Nuggc	ENSMUSG00000061356	Nuclear GTPase SLIP-GC	1.824	0.0154425
Il4i1	ENSMUSG00000074141	L-amino-acid oxidase Amine oxidase	1.80955	0.00226685
Il18	ENSMUSG00000039217	Interleukin-18	1.79494	0.01703
Cd27	ENSMUSG00000030336	CD27 antigen	1.79366	0.00291723
Ptprcap	ENSMUSG00000045826	Protein tyrosine phosphatase receptor type C-associated protein	1.78829	0.0011974
Cd3d	ENSMUSG00000032094	T-cell surface glycoprotein CD3 delta chain	1.76386	0.000390655
Tspan32	ENSMUSG00000000244	Tetraspanin-32	1.7505	0.0028041
Rasgrp2	ENSMUSG00000032946	RAS guanyl-releasing protein 2	1.74844	0.0342998
Samsn1	ENSMUSG00000022876	SAM domain-containing protein SAMSN-1	1.74226	0.0428973
Galnt6	ENSMUSG00000037280	Polypeptide N-acetylgalactosaminyltransferase 6	1.73989	0.00978836
Trbv13-1	ENSMUSG00000076467	T cell receptor beta, variable 13-1	1.73723	0.00137468
Arhgap9	ENSMUSG00000040345	Rho GTPase activating protein 9	1.73458	0.00244195
Lck	ENSMUSG00000000409	Tyrosine-protein kinase Proto-oncogene tyrosine-protein kinase LCK	1.72969	3.7246e-05
Glipr2	ENSMUSG00000028480	Golgi-associated plant pathogenesis-related protein 1	1.72609	0.00166428
Fcer2a	ENSMUSG00000005540	Low affinity immunoglobulin epsilon Fc receptor	1.7245	0.00416006
Treml2	ENSMUSG00000071068	Trem-like transcript 2 protein	1.72084	0.00983971
Cd5	ENSMUSG00000024669	T-cell surface glycoprotein CD5	1.71823	0.00867178
Laptm5	ENSMUSG00000028581	Lysosomal-associated transmembrane protein 5	1.71631	0.00079075
Clec10a	ENSMUSG00000000318	C-type lectin domain family 10 member A	1.71591	0.0392084
Gimap3	ENSMUSG00000039264	GTPase IMAP family member 3	1.71138	0.000469929
Fcho1	ENSMUSG00000070000	F-BAR domain only protein 1	1.70732	0.0341284
Sept1	ENSMUSG00000000486	Septin-1	1.68839	0.000218739
Trac	ENSMUSG00000076928	T cell receptor alpha constant	1.68133	0.00253869
Ms4a4b	ENSMUSG00000056290	membrane-spanning 4-domains, subfamily A, member 4B	1.67809	0.00273765
Hpse	ENSMUSG00000035273	Heparanase	1.67185	0.000960931
Igkv3-5	ENSMUSG00000095335	immunoglobulin kappa chain variable 3-5	1.66443	0.0421404
Ai467606	ENSMUSG00000045165	Transmembrane protein C16orf54 homolog	1.66346	0.000590665
Sh3bp1	ENSMUSG00000022436	SH3 domain-binding protein 1 Pyridoxal phosphate phosphatase	1.65786	0.0380222
Chst12	ENSMUSG00000036599	Carbohydrate sulfotransferase 12	1.65431	0.0327394
Epsti1	ENSMUSG00000022014	Epithelial-stromal interaction protein 1	1.64972	1.43698e-05
Ighv5-9-1	ENSMUSG00000095210	immunoglobulin heavy variable 5-9-1	1.64931	0.0467472
Rpl36a	ENSMUSG00000079435	60S ribosomal protein L36a	1.64903	1.45568e-05
Cd2	ENSMUSG00000027863	T-cell surface antigen CD2	1.64592	6.69074e-07
Ighv5-6	ENSMUSG00000094951	immunoglobulin heavy variable 5-6	1.64166	0.0349669
Des	ENSMUSG00000026208	Desmin	1.63579	0.018733
Arhgef1	ENSMUSG00000040940	Rho guanine nucleotide exchange factor 1	1.63231	0.00938237
Arl5c	ENSMUSG00000038352	ADP-ribosylation factor-like protein 5C	1.63141	0.00500444
Rbm38	ENSMUSG00000027510	RNA-binding protein 38	1.62844	0.0322452
Ugcg	ENSMUSG00000028381	Ceramide glucosyltransferase	1.62507	0.0396878
Rpl12	ENSMUSG00000038900	60S ribosomal protein L12	1.62073	0.00614554
Ighv1-83	ENSMUSG00000105757	immunoglobulin heavy variable 1-83	1.61871	0.0381004
Fam65b	ENSMUSG00000036006	RHO family interacting cell polarization regulator 2	1.61736	0.0376943
Grap2	ENSMUSG00000042351	GRB2-related adaptor protein 2	1.61719	0.0118683
Dnase1l3	ENSMUSG00000025279	Deoxyribonuclease gamma	1.61629	0.0145199
Pold1	ENSMUSG00000038644	DNA polymerase delta catalytic subunit	1.61519	0.0386599
Orai2	ENSMUSG00000039747	Protein orai-2	1.61498	0.035431
Acap1	ENSMUSG00000001588	Arf-GAP with coiled-coil, ANK repeat and PH domain-containing protein 1	1.59352	0.0044198
Itk	ENSMUSG00000020395	Tyrosine-protein kinase Tyrosine-protein kinase ITK/TSK	1.59048	0.0157785
Cd247	ENSMUSG00000005763	T-cell surface glycoprotein CD3 zeta chain	1.58503	0.00854077
Fam111a	ENSMUSG00000024691	Protein FAM111A	1.57962	0.0037268
Evl	ENSMUSG00000021262	Ena/VASP-like protein	1.57591	0.00360873
Klhl6	ENSMUSG00000043008	Kelch-like protein 6	1.57277	2.40345e-06
Rgs10	ENSMUSG00000030844	Regulator of G-protein signaling 10	1.57206	3.78016e-05
Dgka	ENSMUSG00000025357	Diacylglycerol kinase alpha	1.57157	0.00500444
Btk	ENSMUSG00000031264	Tyrosine-protein kinase BTK	1.56359	0.00731617
Plk1	ENSMUSG00000030867	Serine/threonine-protein kinase PLK Serine/threonine-protein kinase PLK1	1.56015	0.0316843
Lrmp	ENSMUSG00000030263	Lymphoid-restricted membrane protein	1.55902	0.000716664
Ccdc88b	ENSMUSG00000047810	Coiled-coil domain-containing protein 88B	1.55675	0.0456677
Cfb	ENSMUSG00000090231	complement factor B	1.54787	0.000279437
Bin2	ENSMUSG00000098112	bridging integrator 2	1.54608	0.0150255
Hmha1	ENSMUSG00000035697	Rho GTPase activating protein 45	1.54414	0.0256494
Cd4	ENSMUSG00000023274	T-cell surface glycoprotein CD4	1.54079	0.00624046
Def6	ENSMUSG00000002257	Differentially expressed in FDCP 6	1.53931	0.0157802
Rhoh	ENSMUSG00000029204	Rho-related GTP-binding protein RhoH	1.52877	0.00248275
Il16	ENSMUSG00000001741	Pro-interleukin-16	1.52849	0.0164457
Ripk3	ENSMUSG00000022221	Receptor-interacting serine/threonine-protein kinase 3	1.52489	0.0194314
Il7r	ENSMUSG00000003882	Interleukin-7 receptor subunit alpha	1.51851	0.0475831
Fyn	ENSMUSG00000019843	Tyrosine-protein kinase Fyn	1.51832	0.00209214
Dapl1	ENSMUSG00000026989	Death-associated protein-like 1	1.51255	0.0475831
Card11	ENSMUSG00000036526	Caspase recruitment domain-containing protein 11	1.50479	0.00302567
S1pr4	ENSMUSG00000044199	Sphingosine 1-phosphate receptor 4	1.49633	0.0224628
Ighg3	ENSMUSG00000076615	Immunoglobulin heavy constant gamma 3	1.48848	0.0366761
Lsp1	ENSMUSG00000018819	Lymphocyte-specific protein 1	1.4803	0.000296011
Fscn1	ENSMUSG00000029581	Fascin	1.47856	0.0495688
Ighd	ENSMUSG00000104213	immunoglobulin heavy constant delta	1.47297	0.00125877
Faim3	ENSMUSG00000042474	Fc fragment of IgM receptor	1.46802	0.0144701
Letmd1	ENSMUSG00000037353	LETM1 domain-containing protein 1	1.46537	0.0256122
Izumo1r	ENSMUSG00000031933	Sperm-egg fusion protein Juno	1.46117	0.029647
Rasal3	ENSMUSG00000052142	RAS protein activator like-3	1.45786	0.0173776
Il21r	ENSMUSG00000030745	Interleukin-21 receptor	1.45023	0.000683602
Hhex	ENSMUSG00000024986	Hematopoietically-expressed homeobox protein Hhex	1.44871	0.0459189
Gm6166	ENSMUSG00000074280	predicted gene 6166	1.44735	0.0215688
Rgs14	ENSMUSG00000052087	Regulator of G-protein signaling 14	1.44265	0.0267521
Was	ENSMUSG00000031165	Wiskott-Aldrich syndrome protein homolog	1.44239	0.00247296
Ighv1-20	ENSMUSG00000095761	immunoglobulin heavy variable V1-20	1.44236	0.0132427
Pstpip1	ENSMUSG00000032322	Proline-serine-threonine phosphatase-interacting protein 1	1.44174	0.0150697
Ncf2	ENSMUSG00000026480	Neutrophil cytosol factor 2	1.43912	0.0132975
Klf2	ENSMUSG00000055148	Krueppel-like factor 2	1.43865	0.0202766
Cxcl12	ENSMUSG00000061353	Stromal cell-derived factor 1	1.43777	0.000513655
Serpina1b	ENSMUSG00000071178	Alpha-1-antitrypsin 1-2	1.43404	0.00300569
Pglyrp2	ENSMUSG00000079563	N-acetylmuramoyl-L-alanine amidase	1.42885	0.0470225
Limd2	ENSMUSG00000040699	LIM domain-containing protein 2	1.41704	0.00128813
Wipf1	ENSMUSG00000075284	WAS/WASL-interacting protein family member 1	1.41675	0.00353897
H2-Q10	ENSMUSG00000067235	H-2 class I histocompatibility antigen, Q10 alpha chain	1.41287	0.000474886
Ighv2-2	ENSMUSG00000096464	immunoglobulin heavy variable 2-2	1.40835	0.00629922
Ikzf1	ENSMUSG00000018654	IKAROS family zinc finger 1	1.40652	0.000510018
Kcnab2	ENSMUSG00000028931	Voltage-gated potassium channel subunit beta-2	1.40519	0.0273402
Gm14279	ENSMUSG00000081740	predicted gene 14279	1.40505	0.0374065
Cnr2	ENSMUSG00000062585	Cannabinoid receptor 2	1.40341	0.0245847
Selplg	ENSMUSG00000048163	selectin, platelet (p-selectin) ligand	1.40264	0.0224295
Coro1a	ENSMUSG00000030707	Coronin-1A Coronin	1.40114	0.00456368
Arl4c	ENSMUSG00000049866	ADP-ribosylation factor-like protein 4C	1.40111	0.0213431
Ighm	ENSMUSG00000076617	immunoglobulin heavy constant mu	1.39945	0.00920019
H2-Ob	ENSMUSG00000041538	histocompatibility 2, O region beta locus	1.38972	0.012715
Csf2rb	ENSMUSG00000071713	Cytokine receptor common subunit beta	1.38641	0.00591781
Sept6	ENSMUSG00000050379	Septin-6	1.38618	0.0297688
Icam2	ENSMUSG00000001029	Intercellular adhesion molecule 2	1.38609	0.0157797
Prkd2	ENSMUSG00000041187	Serine/threonine-protein kinase D2	1.38571	0.00470651
Pik3cd	ENSMUSG00000039936	Phosphatidylinositol 4,5-bisphosphate 3-kinase catalytic subunit delta isoform	1.38449	0.00620117
Rpl5	ENSMUSG00000058558	60S ribosomal protein L5	1.38359	0.000344898
Kbtbd11	ENSMUSG00000055675	Kelch repeat and BTB domain-containing protein 11	1.38356	0.0122074
Lyz2	ENSMUSG00000069516	Lysozyme Lysozyme C-2	1.37701	0.000570753
Gbp8	ENSMUSG00000034438	guanylate-binding protein 8	1.37475	0.0138811
Gypc	ENSMUSG00000090523	Glycophorin-C	1.35499	0.0373013
Rps24	ENSMUSG00000025290	40S ribosomal protein S24	1.35487	0.00999919
Ppp1r18	ENSMUSG00000034595	Phostensin	1.34394	0.0132975
Cldn5	ENSMUSG00000041378	Claudin-5	1.34183	0.018733
Irf8	ENSMUSG00000041515	Interferon regulatory factor 8	1.33869	0.0300132
Cotl1	ENSMUSG00000031827	Coactosin-like protein	1.32674	0.00274394
Fmnl1	ENSMUSG00000055805	Formin-like protein 1	1.32638	0.0166186
Lcp2	ENSMUSG00000002699	Lymphocyte cytosolic protein 2	1.32599	0.00470651
Clec4n	ENSMUSG00000023349	C-type lectin domain family 6 member A	1.32184	0.0114474
Tbc1d10c	ENSMUSG00000040247	Carabin	1.31796	0.000852835
Cd22	ENSMUSG00000030577	B-cell receptor CD22	1.31717	0.0154943
Il2rg	ENSMUSG00000031304	Cytokine receptor common subunit gamma	1.31649	0.00560486
Igtp	ENSMUSG00000078853	interferon gamma induced GTPase	1.31575	0.0240754
Gm8909	ENSMUSG00000073402	predicted gene 8909	1.30683	0.016404
Ms4a6b	ENSMUSG00000024677	Membrane-spanning 4-domains subfamily A member 6B	1.30072	0.00222848
Mcemp1	ENSMUSG00000013974	Mast cell-expressed membrane protein 1	1.29995	0.0428973
Rcsd1	ENSMUSG00000040723	CapZ-interacting protein	1.29657	0.0274831
Mob3a	ENSMUSG00000003348	MOB kinase activator 3A	1.29111	0.00106107
Tmem229b	ENSMUSG00000046157	Transmembrane protein 229B	1.28845	0.0425559
Traf3ip3	ENSMUSG00000037318	TRAF3-interacting JNK-activating modulator	1.27532	0.0254848
Sash3	ENSMUSG00000031101	SAM and SH3 domain-containing protein 3	1.27123	0.013945
Actb	ENSMUSG00000029580	Actin, cytoplasmic 1	1.26902	0.0315381
Tcf3	ENSMUSG00000020167	Transcription factor E2-alpha	1.26673	0.042542
Serpinb1a	ENSMUSG00000044734	Leukocyte elastase inhibitor A	1.25844	0.0103104
Ier5	ENSMUSG00000056708	Immediate early response gene 5 protein	1.25676	0.0391097
Tnfrsf13c	ENSMUSG00000068105	Tumor necrosis factor receptor superfamily member 13C	1.25188	0.00282407
Ccdc69	ENSMUSG00000049588	Coiled-coil domain-containing protein 69	1.24983	0.043865
Csk	ENSMUSG00000032312	Tyrosine-protein kinase CSK	1.24736	0.000118852
Grk6	ENSMUSG00000074886	G protein-coupled receptor kinase G protein-coupled receptor kinase 6	1.24483	0.00324114
Cd3g	ENSMUSG00000002033	T-cell surface glycoprotein CD3 gamma chain	1.23618	0.000172842
Tnfrsf13b	ENSMUSG00000010142	Tumor necrosis factor receptor superfamily member 13B	1.23601	0.00617704
Gimap6	ENSMUSG00000047867	GTPase IMAP family member 6	1.22691	3.73168e-05
Gimap4	ENSMUSG00000054435	GTPase IMAP family member 4	1.22594	0.0026155
Kcnn4	ENSMUSG00000054342	Intermediate conductance calcium-activated potassium channel protein 4	1.21957	0.0453986
Fam26f	ENSMUSG00000046031	Calcium homeostasis modulator protein 6	1.2163	0.0382468
S1pr1	ENSMUSG00000045092	Sphingosine 1-phosphate receptor 1	1.21541	0.000830177
Rftn1	ENSMUSG00000039316	Raftlin	1.21185	0.0188278
Irf2	ENSMUSG00000031627	Interferon regulatory factor 2 Interferon regulatory factor	1.20637	0.0170964
Spib	ENSMUSG00000008193	Transcription factor Spi-B	1.20424	0.0253521
Ctla2a	ENSMUSG00000044258	Protein CTLA-2-alpha	1.19777	0.0332801
Pfn1	ENSMUSG00000018293	Profilin Profilin-1	1.1959	0.0373049
Cxcl13	ENSMUSG00000023078	C-X-C motif chemokine C-X-C motif chemokine 13	1.18919	0.00113528
Grap	ENSMUSG00000004837	GRB2-related adapter protein	1.18777	0.0255428
Art2a-Ps	ENSMUSG00000092517	T-cell ecto-ADP-ribosyltransferase 1	1.18274	0.0433147
Akna	ENSMUSG00000039158	AT-hook-containing transcription factor	1.18094	0.0428973
Traf1	ENSMUSG00000026875	TNF receptor-associated factor 1	1.18	0.0435243
Ly9	ENSMUSG00000004707	T-lymphocyte surface antigen Ly-9	1.16719	0.0137441
Pold4	ENSMUSG00000024854	DNA polymerase delta subunit 4	1.16597	0.0474538
Gimap9	ENSMUSG00000051124	GTPase, IMAP family member 9	1.16574	0.0170101
Rac2	ENSMUSG00000033220	Ras-related C3 botulinum toxin substrate 2	1.16524	0.0173342
Btla	ENSMUSG00000052013	B- and T-lymphocyte attenuator	1.16462	0.00856338
Pla2g2d	ENSMUSG00000041202	Phospholipase A(2) Group IID secretory phospholipase A2	1.1628	0.00537387
Tgfb1	ENSMUSG00000002603	Transforming growth factor beta-1	1.16058	0.0246193
Il17ra	ENSMUSG00000002897	Interleukin-17 receptor A	1.15791	0.00639291
Ccm2	ENSMUSG00000000378	Cerebral cavernous malformations protein 2 homolog	1.15776	0.0158595
Fau	ENSMUSG00000038274	40S ribosomal protein S30 Ubiquitin-like protein FUBI	1.15586	0.0312028
Sp110	ENSMUSG00000070034	Sp110 nuclear body protein	1.15494	0.0156486
Rps20	ENSMUSG00000028234	40S ribosomal protein S20	1.15313	0.0263022
Ncf1	ENSMUSG00000015950	Neutrophil cytosol factor 1	1.14953	0.0370134
Apoe	ENSMUSG00000002985	Apolipoprotein E	1.14115	0.0368736
H2afx	ENSMUSG00000049932	Histone H2AX	1.1392	0.0380222
Ptpn6	ENSMUSG00000004266	Tyrosine-protein phosphatase non-receptor type 6 Tyrosine-protein phosphatase non-receptor type	1.13318	0.00377394
Plekhj1	ENSMUSG00000035278	Pleckstrin homology domain-containing family J member 1	1.12767	0.0316884
Vasp	ENSMUSG00000030403	Vasodilator-stimulated phosphoprotein	1.12433	0.0467472
Sun2	ENSMUSG00000042524	SUN domain-containing protein 2	1.12274	0.00787374
Rpl36	ENSMUSG00000057863	60S ribosomal protein L36	1.1196	0.0194314
Lsm4	ENSMUSG00000031848	U6 snRNA-associated Sm-like protein LSm4	1.11883	0.0214783
Cyth1	ENSMUSG00000017132	Cytohesin-1	1.11436	0.00690299
Lfng	ENSMUSG00000029570	Beta-1,3-N-acetylglucosaminyltransferase lunatic fringe Beta-1,3-N-acetylglucosaminyltransferase	1.11321	0.00790065
Sp100	ENSMUSG00000026222	Nuclear autoantigen Sp-100	1.10832	0.0203094
Slfn8	ENSMUSG00000035208	schlafen 8	1.09938	0.0395565
Ets1	ENSMUSG00000032035	Protein C-ets-1	1.0953	0.019673
Cd79b	ENSMUSG00000040592	B-cell antigen receptor complex-associated protein beta chain	1.08746	0.00069976
Sepw1	ENSMUSG00000041571	selenoprotein W	1.08446	0.0234909
Fcrl1	ENSMUSG00000059994	Fc receptor-like protein 1	1.08256	0.0322452
Hmgb2	ENSMUSG00000054717	High mobility group protein B2	1.0808	0.0348591
Gm8995	ENSMUSG00000063286	predicted gene 8995	1.07914	0.0411329
Psmb10	ENSMUSG00000031897	Proteasome subunit beta type-10	1.07906	0.035431
Gimap8	ENSMUSG00000064262	GTPase IMAP family member 8	1.0771	0.022256
Crlf3	ENSMUSG00000017561	Cytokine receptor-like factor 3	1.07355	0.0194314
Dnajc9	ENSMUSG00000021811	DnaJ homolog subfamily C member 9	1.07151	0.0358908
Rasa3	ENSMUSG00000031453	Ras GTPase-activating protein 3	1.06193	0.0254848
Lax1	ENSMUSG00000051998	Lymphocyte transmembrane adapter 1	1.04848	0.000830177
H2-T10	ENSMUSG00000079491	histocompatibility 2, T region locus 10	1.0434	0.0278236
Rpl32	ENSMUSG00000057841	60S ribosomal protein L32	1.04255	0.0371411
2310045n01rik	ENSMUSG00000002345	BLOC-1 related complex subunit 8	1.04121	0.0497692
Bin1	ENSMUSG00000024381	Myc box-dependent-interacting protein 1	1.04048	0.00433811
Ctnnbl1	ENSMUSG00000027649	Beta-catenin-like protein 1	1.03522	0.0351354
Cd83	ENSMUSG00000015396	CD83 antigen	1.03387	0.0273402
Ptprc	ENSMUSG00000026395	protein tyrosine phosphatase, receptor type, C	1.03167	0.0376228
Eef1b2	ENSMUSG00000025967	Elongation factor 1-beta	1.0275	0.012715
Ab124611	ENSMUSG00000057191	Protein HIDE1	1.02336	0.0419816
Snx20	ENSMUSG00000031662	Sorting nexin-20	1.02245	0.0224781
Eif3f	ENSMUSG00000031029	Eukaryotic translation initiation factor 3 subunit F	1.02092	0.00470651
Plbd1	ENSMUSG00000030214	Phospholipase B-like 1 Phospholipase B-like	1.01799	0.0124685
Rpl8	ENSMUSG00000003970	60S ribosomal protein L8	1.01716	0.00663784
Trbv13-2	ENSMUSG00000076469	T cell receptor beta, variable 13-2	1.0169	0.0186659
Rps21	ENSMUSG00000039001	40S ribosomal protein S21	1.01107	0.00295106
Shisa5	ENSMUSG00000025647	Protein shisa-5	1.00336	0.0435243
Syk	ENSMUSG00000021457	Tyrosine-protein kinase Tyrosine-protein kinase SYK	1.00188	0.0428584
H2-K2	ENSMUSG00000067203	histocompatibility 2, K region locus 2	1.00047	0.0338999
Pou2af1	ENSMUSG00000032053	POU domain class 2-associating factor 1	1.0003	0.000977055
Smap2	ENSMUSG00000032870	Stromal membrane-associated protein 2	0.998196	0.0288708
Lcp1	ENSMUSG00000021998	Plastin-2	0.994509	0.0174725
Spn	ENSMUSG00000051457	Leukosialin	0.989742	0.0343967
Me2	ENSMUSG00000024556	NAD-dependent malic enzyme, mitochondrial	0.987411	0.0332996
Rps4x	ENSMUSG00000031320	40S ribosomal protein S4, X isoform 40S ribosomal protein S4	0.984766	0.00280468
Cdca4	ENSMUSG00000047832	Cell division cycle-associated protein 4	0.955518	0.0390977
Mid1ip1	ENSMUSG00000008035	Mid1-interacting protein 1	-0.977537	0.0459935
Tspan3	ENSMUSG00000032324	Tetraspanin-3 Tetraspanin	-0.99068	0.00731614
Id2	ENSMUSG00000020644	DNA-binding protein inhibitor ID-2	-1.00989	0.0197893
Vdac1	ENSMUSG00000020402	Voltage-dependent anion-selective channel protein 1	-1.01141	0.00279447
Fech	ENSMUSG00000024588	Ferrochelatase	-1.02284	0.0393043
Ltbr	ENSMUSG00000030339	Tumor necrosis factor receptor superfamily member 3	-1.02331	0.041085
Abhd17c	ENSMUSG00000038459	Protein ABHD17C	-1.06216	0.0412996
Tpi1	ENSMUSG00000023456	Triosephosphate isomerase	-1.06557	0.021012
Iah1	ENSMUSG00000062054	Isoamyl acetate-hydrolyzing esterase 1 homolog	-1.0745	0.00323311
Papss1	ENSMUSG00000028032	Bifunctional 3'-phosphoadenosine 5'-phosphosulfate synthase 1	-1.11482	0.00876125
Fads1	ENSMUSG00000010663	Fatty acid desaturase 1	-1.11966	0.0313461
Dhrs4	ENSMUSG00000022210	Dehydrogenase/reductase SDR family member 4	-1.13226	0.00798982
Cndp2	ENSMUSG00000024644	Cytosolic non-specific dipeptidase	-1.13389	0.00183912
Xpnpep1	ENSMUSG00000025027	Xaa-Pro aminopeptidase 1	-1.13714	0.0463648
S100a16	ENSMUSG00000074457	Protein S100-A16	-1.14792	0.00437885
Net1	ENSMUSG00000021215	Neuroepithelial cell-transforming gene 1 protein	-1.15261	0.0292756
Laptm4b	ENSMUSG00000022257	Lysosomal-associated transmembrane protein 4B	-1.17077	0.0203094
Tnfaip2	ENSMUSG00000021281	Tumor necrosis factor alpha-induced protein 2	-1.17872	0.0410147
Litaf	ENSMUSG00000022500	Lipopolysaccharide-induced tumor necrosis factor-alpha factor homolog	-1.18494	0.0134549
Fam174b	ENSMUSG00000078670	Membrane protein FAM174B	-1.1879	0.0419816
Tmem176b	ENSMUSG00000029810	Transmembrane protein 176B	-1.18861	0.00411542
Tmem176a	ENSMUSG00000023367	Transmembrane protein 176A	-1.18924	0.000355343
Gstk1	ENSMUSG00000029864	Glutathione S-transferase kappa 1	-1.19285	0.0445957
Slc6a6	ENSMUSG00000030096	Sodium- and chloride-dependent taurine transporter Transporter	-1.19631	0.0443771
Idh2	ENSMUSG00000030541	Isocitrate dehydrogenase [NADP], mitochondrial	-1.19716	0.0143655
Pxmp4	ENSMUSG00000000876	Peroxisomal membrane protein 4	-1.20435	0.0409783
Slc25a39	ENSMUSG00000018677	Solute carrier family 25 member 39	-1.22836	0.00959687
Cxxc5	ENSMUSG00000046668	CXXC-type zinc finger protein 5	-1.23716	0.0121932
Bhlhe40	ENSMUSG00000030103	Class E basic helix-loop-helix protein 40	-1.24635	0.0416047
Gng12	ENSMUSG00000036402	Guanine nucleotide-binding protein G(I)/G(S)/G(O) subunit gamma-12	-1.25965	0.0085811
H6pd	ENSMUSG00000028980	GDH/6PGL endoplasmic bifunctional protein	-1.26204	0.0315159
Agtrap	ENSMUSG00000029007	Type-1 angiotensin II receptor-associated protein	-1.27358	0.0340825
Clstn1	ENSMUSG00000039953	Calsyntenin-1	-1.27381	0.0115297
Esd	ENSMUSG00000021996	S-formylglutathione hydrolase	-1.28376	0.00121079
Slc2a1	ENSMUSG00000028645	Solute carrier family 2, facilitated glucose transporter member 1	-1.2943	0.0387802
Hmgcs1	ENSMUSG00000093930	Hydroxymethylglutaryl-CoA synthase, cytoplasmic	-1.30082	0.0475368
Gstt1	ENSMUSG00000001663	Glutathione S-transferase theta-1	-1.30399	0.00300569
Mylk	ENSMUSG00000022836	myosin, light polypeptide kinase	-1.30842	0.0414039
Cd9	ENSMUSG00000030342	CD9 antigen	-1.31213	0.0371069
Acox1	ENSMUSG00000020777	Peroxisomal acyl-coenzyme A oxidase 1	-1.31441	0.0327394
Jup	ENSMUSG00000001552	Junction plakoglobin	-1.3178	0.025229
Erlin2	ENSMUSG00000031483	Erlin-2	-1.32406	0.00783392
Tmbim4	ENSMUSG00000020225	Protein lifeguard 4	-1.339	0.000242503
Lgmn	ENSMUSG00000021190	Legumain	-1.34435	0.00624107
Grhpr	ENSMUSG00000035637	Glyoxylate reductase/hydroxypyruvate reductase	-1.35184	0.00676117
Tm7sf3	ENSMUSG00000040234	Transmembrane 7 superfamily member 3	-1.35466	0.0412599
Tmem106b	ENSMUSG00000029571	Transmembrane protein 106B	-1.35978	0.0212428
Arhgef12	ENSMUSG00000059495	Rho guanine nucleotide exchange factor 12	-1.36083	0.034703
Tax1bp3	ENSMUSG00000040158	Tax1-binding protein 3	-1.3686	0.0050723
Twsg1	ENSMUSG00000024098	Twisted gastrulation protein homolog 1	-1.37969	0.0012266
Bpnt1	ENSMUSG00000026617	3'(2'),5'-bisphosphate nucleotidase 1	-1.38336	0.0244408
Suclg2	ENSMUSG00000061838	Succinate--CoA ligase [GDP-forming] subunit beta, mitochondrial	-1.39321	0.000143869
Dag1	ENSMUSG00000039952	Dystroglycan	-1.39732	0.035431
Cnn3	ENSMUSG00000053931	Calponin-3	-1.398	0.000284698
Ifit3	ENSMUSG00000074896	Interferon-induced protein with tetratricopeptide repeats 3	-1.40878	0.0346559
Trp53inp2	ENSMUSG00000038375	Tumor protein p53-inducible nuclear protein 2	-1.41033	0.0256122
Hgsnat	ENSMUSG00000037260	Heparan-alpha-glucosaminide N-acetyltransferase	-1.41948	0.0374065
Ppap2b	ENSMUSG00000028517	phospholipid phosphatase 3	-1.42281	0.00383847
Bcl2l1	ENSMUSG00000007659	Bcl-2-like protein 1	-1.42841	0.00814442
Ppa2	ENSMUSG00000028013	Inorganic pyrophosphatase 2, mitochondrial	-1.43275	0.00515008
Ethe1	ENSMUSG00000064254	Persulfide dioxygenase ETHE1, mitochondrial	-1.43557	0.000844983
Abca3	ENSMUSG00000024130	ATP-binding cassette sub-family A member 3	-1.44178	0.00560566
Pip4k2c	ENSMUSG00000025417	Phosphatidylinositol 5-phosphate 4-kinase type-2 gamma	-1.44229	0.000555571
Rbbp9	ENSMUSG00000027428	Putative hydrolase RBBP9	-1.44293	0.00562096
Pcolce	ENSMUSG00000029718	Procollagen C-endopeptidase enhancer 1	-1.45242	0.007768
Coprs	ENSMUSG00000031458	Coordinator of PRMT5 and differentiation stimulator	-1.4533	0.0350542
Itgb5	ENSMUSG00000022817	Integrin beta-5 Integrin beta	-1.46579	0.000609598
Lrpap1	ENSMUSG00000029103	Alpha-2-macroglobulin receptor-associated protein	-1.47369	0.0112615
Wfs1	ENSMUSG00000039474	Wolframin	-1.49239	0.0443816
Rapgef3	ENSMUSG00000022469	Rap guanine nucleotide exchange factor 3	-1.49691	0.0256122
Akr1b3	ENSMUSG00000001642	Aldose reductase	-1.49752	0.00635977
Cyp4b1	ENSMUSG00000028713	Cytochrome P450 4B1	-1.49801	0.00423714
2310022b05rik	ENSMUSG00000031983	Uncharacterized protein C1orf198 homolog	-1.49803	0.0332801
Bnip3	ENSMUSG00000078566	BCL2/adenovirus E1B 19 kDa protein-interacting protein 3	-1.49979	0.0161034
Cpt1a	ENSMUSG00000024900	Carnitine O-palmitoyltransferase 1, liver isoform	-1.50339	0.000214662
Tmem8	ENSMUSG00000024180	Post-GPI attachment to proteins factor 6	-1.51065	0.0174188
F11r	ENSMUSG00000038235	Junctional adhesion molecule A	-1.51265	3.4896e-05
Cdr2	ENSMUSG00000030878	Cerebellar degeneration-related protein 2	-1.51463	0.0299525
Spon1	ENSMUSG00000038156	Spondin-1	-1.52241	0.0311858
Cd63	ENSMUSG00000025351	Tetraspanin CD63 antigen	-1.52416	2.53093e-06
Ppap2a	ENSMUSG00000021759	phospholipid phosphatase 1	-1.54297	0.00726282
Spint2	ENSMUSG00000074227	Kunitz-type protease inhibitor 2	-1.54523	2.40345e-06
Slc31a1	ENSMUSG00000066150	High affinity copper uptake protein 1	-1.54885	0.0310761
Dcxr	ENSMUSG00000039450	L-xylulose reductase	-1.55218	0.016945
Abcc4	ENSMUSG00000032849	ATP-binding cassette, sub-family C (CFTR/MRP), member 4	-1.55469	0.0470393
H1f0	ENSMUSG00000096210	Histone H1.0	-1.55869	0.000128765
Pttg1ip	ENSMUSG00000009291	Pituitary tumor-transforming gene 1 protein-interacting protein	-1.56251	2.4943e-06
Bod1	ENSMUSG00000044502	Biorientation of chromosomes in cell division protein 1	-1.56413	0.00480281
Fah	ENSMUSG00000030630	Fumarylacetoacetase	-1.56612	0.0270354
Idh1	ENSMUSG00000025950	Isocitrate dehydrogenase [NADP] cytoplasmic	-1.56676	6.60423e-06
App	ENSMUSG00000022892	Amyloid-beta A4 protein	-1.58032	5.06251e-05
Nnt	ENSMUSG00000113525	nicotinamide nucleotide transhydrogenase	-1.58111	0.0379364
Sept4	ENSMUSG00000020486	Septin-4	-1.58322	0.00993311
Hs6st1	ENSMUSG00000045216	Heparan-sulfate 6-O-sulfotransferase 1	-1.58696	0.000683993
Klc4	ENSMUSG00000003546	Kinesin light chain 4	-1.58953	0.00468554
Nipsnap1	ENSMUSG00000034285	Protein NipSnap homolog 1	-1.59098	0.00733882
Ctnna1	ENSMUSG00000037815	Catenin alpha-1	-1.59175	3.96068e-05
Wasl	ENSMUSG00000029684	Neural Wiskott-Aldrich syndrome protein	-1.59209	0.0312028
Tjp2	ENSMUSG00000024812	Tight junction protein ZO-2	-1.59742	0.0189776
Adcy6	ENSMUSG00000022994	Adenylate cyclase type 6	-1.60737	0.00280617
Rab3ip	ENSMUSG00000064181	Rab-3A-interacting protein	-1.60877	0.000344792
S100a11	ENSMUSG00000027907	Protein S100-A11	-1.61025	0.0424111
Ptdss2	ENSMUSG00000025495	Phosphatidylserine synthase 2	-1.61873	0.0299702
Mxi1	ENSMUSG00000025025	Max-interacting protein 1	-1.61953	0.048042
Gramd1b	ENSMUSG00000040111	GRAM domain-containing protein 1B	-1.62015	0.0330007
St5	ENSMUSG00000031024	Suppression of tumorigenicity 5 protein	-1.62184	0.0221201
Map4k3	ENSMUSG00000024242	Mitogen-activated protein kinase kinase kinase kinase 3	-1.62268	0.0228042
Rcan1	ENSMUSG00000022951	Calcipressin-1	-1.62435	0.0034916
Ggact	ENSMUSG00000041625	Gamma-glutamylaminecyclotransferase	-1.62751	0.0037689
Slc25a30	ENSMUSG00000022003	Kidney mitochondrial carrier protein 1	-1.6305	0.00630438
Lamp2	ENSMUSG00000016534	Lysosome-associated membrane glycoprotein 2	-1.63346	0.00157214
Myl9	ENSMUSG00000067818	Myosin regulatory light polypeptide 9	-1.64255	0.0379364
Galm	ENSMUSG00000035473	Aldose 1-epimerase	-1.64998	0.0134302
Slc37a4	ENSMUSG00000032114	solute carrier family 37 (glucose-6-phosphate transporter), member 4	-1.65129	0.0205448
0610011f06rik	ENSMUSG00000025731	methyltransferase like 26	-1.65185	0.00264835
Hagh	ENSMUSG00000024158	Hydroxyacylglutathione hydrolase, mitochondrial	-1.65308	0.00252002
Spns2	ENSMUSG00000040447	Protein spinster homolog 2	-1.6625	0.00274394
Tspan33	ENSMUSG00000001763	Tetraspanin-33	-1.66337	0.0224628
Aktip	ENSMUSG00000031667	AKT-interacting protein	-1.66475	0.000308166
Ly6d	ENSMUSG00000034634	Lymphocyte antigen 6D	-1.66708	0.0077055
Nckap1	ENSMUSG00000027002	Nck-associated protein 1	-1.66792	0.00989805
Nudt4	ENSMUSG00000020029	Diphosphoinositol polyphosphate phosphohydrolase 2	-1.66925	0.00464543
Pigq	ENSMUSG00000025728	Phosphatidylinositol N-acetylglucosaminyltransferase subunit Q	-1.66936	0.0163422
Dstn	ENSMUSG00000015932	Destrin	-1.66979	4.94851e-06
Oxct1	ENSMUSG00000022186	Succinyl-CoA:3-ketoacid coenzyme A transferase 1, mitochondrial	-1.67589	0.00753206
B9d1	ENSMUSG00000001039	B9 domain-containing protein 1	-1.69687	0.0490562
Ass1	ENSMUSG00000076441	Argininosuccinate synthase	-1.69885	0.000200966
2610034b18rik	ENSMUSG00000039043	actin-related protein 2/3 complex inhibitor	-1.70784	0.0145259
Ermp1	ENSMUSG00000046324	Endoplasmic reticulum metallopeptidase 1	-1.70818	0.0206082
Galc	ENSMUSG00000021003	Galactocerebrosidase	-1.70896	0.0120417
Atp6v1a	ENSMUSG00000052459	V-type proton ATPase catalytic subunit A	-1.7218	0.00529902
Sh3bp4	ENSMUSG00000036206	SH3 domain-binding protein 4	-1.72635	0.0406709
Coch	ENSMUSG00000020953	Cochlin	-1.73016	0.0280705
Tmem98	ENSMUSG00000035413	Transmembrane protein 98	-1.73508	0.0303157
Gm16439	ENSMUSG00000072594	predicted pseudogene 16439	-1.73536	0.0349669
Rbpms	ENSMUSG00000031586	RNA-binding protein with multiple splicing	-1.7363	0.024481
Emp1	ENSMUSG00000030208	Epithelial membrane protein 1	-1.73657	0.00787374
Rab34	ENSMUSG00000002059	Ras-related protein Rab-34	-1.73682	0.00767804
Nrbp2	ENSMUSG00000075590	Nuclear receptor-binding protein 2	-1.74512	0.00181677
Lzts2	ENSMUSG00000035342	Leucine zipper putative tumor suppressor 2	-1.75223	0.0113933
Palm	ENSMUSG00000035863	Paralemmin-1	-1.75343	0.00102414
Csad	ENSMUSG00000023044	Cysteine sulfinic acid decarboxylase	-1.75628	0.0186554
Cryl1	ENSMUSG00000021947	Lambda-crystallin homolog	-1.76443	3.50831e-05
Snhg18	ENSMUSG00000096956	small nucleolar RNA host gene 18	-1.77647	0.000820165
Vcl	ENSMUSG00000021823	Vinculin	-1.7833	0.0371411
Wtip	ENSMUSG00000036459	Wilms tumor protein 1-interacting protein	-1.78442	0.0419017
Tspan9	ENSMUSG00000030352	Tetraspanin-9	-1.79734	0.00719568
Amacr	ENSMUSG00000022244	Alpha-methylacyl-CoA racemase	-1.80506	0.0301136
Adh1	ENSMUSG00000074207	Alcohol dehydrogenase 1	-1.80701	0.00411537
4833439l19rik	ENSMUSG00000025871	Putative monooxygenase p33MONOX	-1.80861	9.92896e-06
Slc16a13	ENSMUSG00000044367	Monocarboxylate transporter 13	-1.80944	0.0114749
Slc20a2	ENSMUSG00000037656	Sodium-dependent phosphate transporter 2	-1.81181	0.0135864
Tst	ENSMUSG00000044986	Sulfurtransferase Thiosulfate sulfurtransferase	-1.81231	0.0130008
Pdgfra	ENSMUSG00000029231	Platelet-derived growth factor receptor alpha	-1.81338	0.0445366
Scamp1	ENSMUSG00000021687	Secretory carrier-associated membrane protein Secretory carrier-associated membrane protein 1	-1.81343	0.0317555
Map7	ENSMUSG00000019996	Ensconsin	-1.81877	0.0229889
Crot	ENSMUSG00000003623	Peroxisomal carnitine O-octanoyltransferase	-1.82063	0.00159338
Tnfrsf21	ENSMUSG00000023915	Tumor necrosis factor receptor superfamily member 21	-1.8274	0.0137913
Ext1	ENSMUSG00000061731	Exostosin-1	-1.83065	0.0196831
Nedd4l	ENSMUSG00000024589	E3 ubiquitin-protein ligase	-1.8379	0.0322408
Pim3	ENSMUSG00000035828	Serine/threonine-protein kinase pim-3	-1.84266	0.00794627
Parva	ENSMUSG00000030770	Alpha-parvin	-1.84622	0.0126269
Gcnt1	ENSMUSG00000038843	Beta-1,3-galactosyl-O-glycosyl-glycoprotein beta-1,6-N-acetylglucosaminyltransferase	-1.85178	0.0256656
Ryk	ENSMUSG00000032547	Tyrosine-protein kinase RYK	-1.85449	0.00719568
Abcd3	ENSMUSG00000028127	ATP-binding cassette sub-family D member 3	-1.85834	0.00344222
Morn2	ENSMUSG00000045257	MORN repeat-containing protein 2	-1.8613	0.0361676
Gcdh	ENSMUSG00000003809	Glutaryl-CoA dehydrogenase, mitochondrial	-1.86922	0.0101689
Cpd	ENSMUSG00000020841	Carboxypeptidase D	-1.87032	0.0114758
Enpp5	ENSMUSG00000023960	Ectonucleotide pyrophosphatase/phosphodiesterase family member 5	-1.87047	0.00169937
Mccc2	ENSMUSG00000021646	Methylcrotonoyl-CoA carboxylase beta chain, mitochondrial	-1.87079	0.0452886
Cmtm4	ENSMUSG00000096188	CKLF-like MARVEL transmembrane domain-containing protein 4	-1.87381	0.0313005
Klhdc7a	ENSMUSG00000078234	Kelch domain-containing protein 7A	-1.87653	0.01669
Efna1	ENSMUSG00000027954	Ephrin-A1	-1.88271	0.0114474
Tmem150a	ENSMUSG00000055912	Transmembrane protein 150A	-1.88277	0.000517003
Aoah	ENSMUSG00000021322	Acyloxyacyl hydrolase	-1.90024	0.0163422
Ndst1	ENSMUSG00000054008	Bifunctional heparan sulfate N-deacetylase/N-sulfotransferase 1	-1.90205	0.0150032
Oplah	ENSMUSG00000022562	5-oxoprolinase	-1.90382	0.0362934
St14	ENSMUSG00000031995	Suppressor of tumorigenicity 14 protein homolog	-1.90537	0.000666994
Nbl1	ENSMUSG00000041120	Neuroblastoma suppressor of tumorigenicity 1	-1.90637	0.0272236
Pls3	ENSMUSG00000016382	Plastin-3	-1.90809	0.00237589
Mrps6	ENSMUSG00000039680	28S ribosomal protein S6, mitochondrial	-1.90835	0.000960931
Hist1h2bc	ENSMUSG00000018102	Histone H2B type 1-C/E/G	-1.90938	0.00201252
Ctnnd1	ENSMUSG00000034101	Catenin delta-1	-1.91718	0.00113924
Arhgef10l	ENSMUSG00000040964	Rho guanine nucleotide exchange factor 10-like protein	-1.91738	0.0426298
Hmgb3	ENSMUSG00000015217	High mobility group protein B3	-1.91789	0.0113101
Ppic	ENSMUSG00000024538	Peptidyl-prolyl cis-trans isomerase C Peptidyl-prolyl cis-trans isomerase	-1.91816	3.33772e-05
Pdpn	ENSMUSG00000028583	Podoplanin	-1.9208	0.00123293
Atpif1	ENSMUSG00000054428	ATPase inhibitor, mitochondrial	-1.93614	3.21726e-06
Nr2f2	ENSMUSG00000030551	COUP transcription factor 2	-1.94169	0.00619323
Akr7a5	ENSMUSG00000028743	Aflatoxin B1 aldehyde reductase member 2	-1.94464	0.00745165
Kank1	ENSMUSG00000032702	KN motif and ankyrin repeat domains 1	-1.94899	0.018789
March8	ENSMUSG00000025702	E3 ubiquitin-protein ligase MARCH8	-1.95099	0.00342732
Phldb1	ENSMUSG00000048537	Pleckstrin homology-like domain family B member 1	-1.95111	0.0245847
Dab2	ENSMUSG00000022150	Disabled homolog 2	-1.95847	0.00631137
Ildr1	ENSMUSG00000022900	Immunoglobulin-like domain-containing receptor 1	-1.96076	0.0380874
Wls	ENSMUSG00000028173	Protein wntless homolog	-1.96903	1.29428e-05
Atp11a	ENSMUSG00000031441	Phospholipid-transporting ATPase Probable phospholipid-transporting ATPase IH	-1.96932	0.000920027
Aldh7a1	ENSMUSG00000053644	Alpha-aminoadipic semialdehyde dehydrogenase	-1.976	0.00174607
Fads3	ENSMUSG00000024664	Fatty acid desaturase 3	-1.97835	0.000619734
Hoxd9	ENSMUSG00000043342	Homeobox protein Hox-D9	-2.00014	0.0332801
Srr	ENSMUSG00000001323	Serine racemase	-2.00072	0.0330629
Cpped1	ENSMUSG00000065979	Serine/threonine-protein phosphatase CPPED1	-2.00776	0.0207529
Fads2	ENSMUSG00000024665	Fatty acid desaturase 2	-2.00889	0.0153147
Igfbp5	ENSMUSG00000026185	Insulin-like growth factor-binding protein 5	-2.01152	5.94849e-05
Fermt2	ENSMUSG00000037712	Fermitin family homolog 2	-2.01656	0.000225293
Trp53bp2	ENSMUSG00000026510	Apoptosis-stimulating of p53 protein 2	-2.01682	0.0056568
Prdx5	ENSMUSG00000024953	Peroxiredoxin-5, mitochondrial	-2.02473	0.000474263
Nmrk1	ENSMUSG00000037847	Nicotinamide riboside kinase 1	-2.04544	0.00451812
Gsto1	ENSMUSG00000025068	Glutathione S-transferase omega-1	-2.04638	9.78572e-07
Llgl2	ENSMUSG00000020782	Lethal(2) giant larvae protein homolog 2	-2.04714	0.000474263
Matn2	ENSMUSG00000022324	Matrilin-2	-2.0486	0.0075666
Tjp3	ENSMUSG00000034917	tight junction protein 3	-2.04949	0.0074193
Dhcr24	ENSMUSG00000034926	Delta(24)-sterol reductase	-2.05053	0.000223727
Ackr3	ENSMUSG00000044337	Atypical chemokine receptor 3	-2.06014	0.00324114
Dock1	ENSMUSG00000058325	Dedicator of cytokinesis protein 1	-2.07019	0.0346559
Hoxa10	ENSMUSG00000000938	Homeobox protein Hox-A10	-2.07204	0.0406994
Plod2	ENSMUSG00000032374	Procollagen-lysine,2-oxoglutarate 5-dioxygenase 2	-2.07306	0.0189842
Acmsd	ENSMUSG00000026348	2-amino-3-carboxymuconate-6-semialdehyde decarboxylase	-2.07452	0.0472559
Igfbp7	ENSMUSG00000036256	Insulin-like growth factor-binding protein 7	-2.07778	5.36049e-06
Msra	ENSMUSG00000054733	Mitochondrial peptide methionine sulfoxide reductase	-2.08178	3.25087e-06
Apoc3	ENSMUSG00000032081	Apolipoprotein C-III	-2.08829	0.0417881
Fhod3	ENSMUSG00000034295	FH1/FH2 domain-containing protein 3	-2.10016	0.0472559
Ace	ENSMUSG00000020681	Angiotensin-converting enzyme	-2.10898	0.0245996
Aqp1	ENSMUSG00000004655	Aquaporin-1	-2.10928	0.000747068
Lama5	ENSMUSG00000015647	Laminin subunit alpha-5	-2.12871	0.0032213
Nr2f6	ENSMUSG00000002393	Nuclear receptor subfamily 2 group F member 6	-2.12928	0.00360873
Hoxa7	ENSMUSG00000038236	Homeobox protein Hox-A7	-2.13663	0.0358501
Mt1	ENSMUSG00000031765	Metallothionein-1	-2.13996	0.000116659
4931406c07rik	ENSMUSG00000031938	Ester hydrolase C11orf54 homolog	-2.14202	0.000136626
Mdk	ENSMUSG00000027239	Midkine	-2.14327	8.11389e-05
Glb1l	ENSMUSG00000026200	Beta-galactosidase-1-like protein	-2.14705	0.00676117
Bmpr1a	ENSMUSG00000021796	Bone morphogenetic protein receptor type-1A Receptor protein serine/threonine kinase	-2.14847	0.0246193
Def8	ENSMUSG00000001482	Differentially expressed in FDCP 8	-2.1516	0.0311858
Emx2	ENSMUSG00000043969	Homeobox protein EMX2	-2.15383	0.0370134
Bmp6	ENSMUSG00000039004	Bone morphogenetic protein 6	-2.15468	0.0351798
Pyroxd2	ENSMUSG00000060224	Pyridine nucleotide-disulfide oxidoreductase domain-containing protein 2	-2.15473	0.00471277
Prodh2	ENSMUSG00000036892	Hydroxyproline dehydrogenase	-2.15521	0.0302487
Podxl	ENSMUSG00000025608	Podocalyxin	-2.15681	9.19595e-05
Hnmt	ENSMUSG00000026986	Histamine N-methyltransferase	-2.1613	0.0424917
Gas2	ENSMUSG00000030498	Growth arrest-specific protein 2	-2.16206	0.0313461
Fbln1	ENSMUSG00000006369	Fibulin-1	-2.16289	0.04748
Slc7a8	ENSMUSG00000022180	Large neutral amino acids transporter small subunit 2	-2.16478	0.0226603
Pla2g5	ENSMUSG00000041193	Calcium-dependent phospholipase A2 Phospholipase A(2)	-2.16598	0.0339019
Osgin1	ENSMUSG00000074063	oxidative stress induced growth inhibitor 1	-2.1661	0.0235138
Tmed6	ENSMUSG00000031919	Transmembrane emp24 domain-containing protein 6	-2.16618	0.0349669
Shb	ENSMUSG00000044813	SH2 domain-containing adapter protein B	-2.16681	0.00343058
Ddc	ENSMUSG00000020182	Aromatic-L-amino-acid decarboxylase	-2.16866	0.0257156
Tmem229a	ENSMUSG00000048022	Transmembrane protein 229A	-2.16907	0.0384592
Cblc	ENSMUSG00000040525	E3 ubiquitin-protein ligase CBL-C	-2.17481	0.0349669
D630039a03rik	ENSMUSG00000052117	RIKEN cDNA D630039A03 gene	-2.1754	0.0351798
Fhl1	ENSMUSG00000023092	Four and a half LIM domains protein 1	-2.1766	0.0025966
Hdac11	ENSMUSG00000034245	Histone deacetylase 11	-2.1784	0.0244105
Hoxd10	ENSMUSG00000050368	Homeobox protein Hox-D10	-2.18581	0.0384592
Clmn	ENSMUSG00000021097	Calmin	-2.1925	0.0295636
Sdc2	ENSMUSG00000022261	Syndecan-2	-2.19366	0.0093068
Ctdspl	ENSMUSG00000047409	CTD small phosphatase-like protein	-2.19451	0.0351354
Cmtm8	ENSMUSG00000041012	CKLF-like MARVEL transmembrane domain-containing protein 8	-2.19612	0.0388117
Arl4d	ENSMUSG00000034936	ADP-ribosylation factor-like protein 4D	-2.19741	0.0106485
Aldh6a1	ENSMUSG00000021238	Methylmalonate-semialdehyde dehydrogenase [acylating], mitochondrial	-2.20109	0.0134023
Slc14a1	ENSMUSG00000059336	Urea transporter 1	-2.20634	0.0167297
Prr15l	ENSMUSG00000047040	Proline-rich protein 15-like protein	-2.2164	0.0341284
Hoxd8	ENSMUSG00000027102	Homeobox protein Hox-D8	-2.21645	0.0343816
Ssx2ip	ENSMUSG00000036825	Afadin- and alpha-actinin-binding protein	-2.22078	0.0349669
Alpl	ENSMUSG00000028766	Alkaline phosphatase, tissue-nonspecific isozyme Alkaline phosphatase	-2.22571	0.00110007
Slc9a8	ENSMUSG00000039463	Sodium/hydrogen exchanger 8 Sodium/hydrogen exchanger	-2.2265	0.0293844
Bex4	ENSMUSG00000047844	Protein BEX4	-2.23234	0.0401315
Tsc22d1	ENSMUSG00000022010	TSC22 domain family protein 1	-2.23427	0.000619734
Mtmr11	ENSMUSG00000045934	Myotubularin-related protein 11	-2.23463	0.0114716
Evc	ENSMUSG00000029122	Ellis-van Creveld syndrome protein homolog	-2.23655	0.00780843
Bcar1	ENSMUSG00000031955	Breast cancer anti-estrogen resistance protein 1	-2.24065	0.000757821
Vnn1	ENSMUSG00000037440	Pantetheinase	-2.24217	0.0330007
Slco4a1	ENSMUSG00000038963	Solute carrier organic anion transporter family member 4A1	-2.2449	0.0205221
Cyp51	ENSMUSG00000001467	Lanosterol 14-alpha demethylase	-2.24829	0.0104646
Marveld2	ENSMUSG00000021636	MARVEL domain-containing protein 2	-2.24878	0.0156744
Slc35f5	ENSMUSG00000026342	Solute carrier family 35 member F5	-2.25132	0.00154456
Fam20c	ENSMUSG00000025854	Extracellular serine/threonine protein kinase FAM20C	-2.26121	0.00230377
Syne2	ENSMUSG00000063450	Nesprin-2	-2.26746	0.018789
Gm15895	ENSMUSG00000085068	predicted gene 15895	-2.26893	0.0483953
Gm53	ENSMUSG00000078706	predicted gene 53	-2.26991	0.0203094
Smo	ENSMUSG00000001761	Smoothened homolog	-2.2718	0.000596298
F13b	ENSMUSG00000026368	Coagulation factor XIII B chain	-2.28666	0.0249055
Mpzl1	ENSMUSG00000026566	Myelin protein zero-like protein 1	-2.29428	0.0164121
Adgra3	ENSMUSG00000029090	Adhesion G protein-coupled receptor A3	-2.30105	0.0213431
Lamc2	ENSMUSG00000026479	laminin, gamma 2	-2.30117	0.010354
Podn	ENSMUSG00000028600	Podocan	-2.30312	0.031571
Oit1	ENSMUSG00000021749	Protein FAM3D	-2.30337	0.000375581
Stx3	ENSMUSG00000041488	Syntaxin-3	-2.30408	0.0250141
Rhod	ENSMUSG00000041845	Rho-related GTP-binding protein RhoD	-2.3051	0.0075367
Pkhd1	ENSMUSG00000043760	polycystic kidney and hepatic disease 1	-2.30843	0.0320474
Rassf7	ENSMUSG00000038618	Ras association domain-containing protein 7	-2.31248	0.00209275
2200002d01rik	ENSMUSG00000030587	RIKEN cDNA 2200002D01 gene	-2.3201	0.0386599
Fam129b	ENSMUSG00000026796	Niban-like protein 1	-2.32116	0.000241895
Fuca2	ENSMUSG00000019810	Plasma alpha-L-fucosidase	-2.32832	3.82765e-06
Nphp1	ENSMUSG00000027378	Nephrocystin-1	-2.32925	0.00877524
Agtr1a	ENSMUSG00000049115	Type-1A angiotensin II receptor	-2.32947	0.0234565
Myof	ENSMUSG00000048612	Myoferlin	-2.33472	0.0010602
Amotl2	ENSMUSG00000032531	Angiomotin-like protein 2	-2.33536	0.00282407
Plk2	ENSMUSG00000021701	Serine/threonine-protein kinase PLK Serine/threonine-protein kinase PLK2	-2.33919	0.0216936
Hacl1	ENSMUSG00000021884	2-hydroxyacyl-CoA lyase 1	-2.33928	0.00957176
Sestd1	ENSMUSG00000042272	SEC14 domain and spectrin repeat-containing protein 1	-2.34283	0.0147276
Kcnk5	ENSMUSG00000023243	potassium channel, subfamily K, member 5	-2.3567	0.000606312
Gstm5	ENSMUSG00000004032	Glutathione S-transferase Mu 5	-2.35823	0.000141411
Pawr	ENSMUSG00000035873	PRKC apoptosis WT1 regulator protein	-2.35859	0.00104436
F2rl1	ENSMUSG00000021678	Proteinase-activated receptor 2	-2.35963	0.0048154
Pgpep1	ENSMUSG00000056204	Pyroglutamyl-peptidase 1	-2.36039	0.0015125
Ppp2r3a	ENSMUSG00000043154	protein phosphatase 2, regulatory subunit B'', alpha	-2.36041	0.0419816
Dync2li1	ENSMUSG00000024253	Cytoplasmic dynein 2 light intermediate chain 1	-2.36345	7.44541e-05
Cttn	ENSMUSG00000031078	Src substrate cortactin	-2.36451	1.72417e-07
Plxnb1	ENSMUSG00000053646	Plexin-B1	-2.36733	0.0147427
Dsp	ENSMUSG00000054889	Desmoplakin	-2.37195	0.019673
Plekhg3	ENSMUSG00000052609	Pleckstrin homology domain-containing family G member 3	-2.37342	0.000184107
Sall1	ENSMUSG00000031665	spalt like transcription factor 1	-2.37679	0.0213724
Gclc	ENSMUSG00000032350	Glutamate--cysteine ligase catalytic subunit	-2.37688	6.74104e-06
Gldc	ENSMUSG00000024827	Glycine dehydrogenase (decarboxylating), mitochondrial	-2.37918	0.0309335
Prss23	ENSMUSG00000039405	Serine protease 23	-2.37995	7.48971e-05
Gmpr	ENSMUSG00000000253	GMP reductase 1	-2.38311	0.000318636
Lamb1	ENSMUSG00000002900	Laminin subunit beta-1	-2.38468	3.51943e-05
Scnn1g	ENSMUSG00000000216	Amiloride-sensitive sodium channel subunit gamma	-2.38731	0.0183193
Scamp5	ENSMUSG00000040722	Secretory carrier-associated membrane protein 5	-2.39211	0.00607387
Cyr61	ENSMUSG00000028195	Protein CYR61	-2.39284	0.00365905
Cldn15	ENSMUSG00000001739	Claudin-15	-2.39604	0.00640637
Fermt1	ENSMUSG00000027356	Fermitin family homolog 1	-2.39779	0.0189452
Gadd45a	ENSMUSG00000036390	Growth arrest and DNA damage-inducible protein GADD45 alpha	-2.40014	0.00803702
Tns1	ENSMUSG00000055322	tensin 1	-2.41295	0.00031981
Rgl3	ENSMUSG00000040146	Ral guanine nucleotide dissociation stimulator-like 3	-2.4234	0.000199886
Sh3d19	ENSMUSG00000028082	SH3 domain-containing protein 19	-2.42409	0.0101306
Sh3yl1	ENSMUSG00000020669	SH3 domain-containing YSC84-like protein 1	-2.42521	0.0132975
Itga1	ENSMUSG00000042284	Integrin alpha-1	-2.42874	0.0115419
Cgn	ENSMUSG00000068876	cingulin	-2.43059	0.0118683
Bik	ENSMUSG00000016758	Bcl-2-interacting killer	-2.43157	0.00377899
Pde4c	ENSMUSG00000031842	cAMP-specific 3',5'-cyclic phosphodiesterase 4C	-2.43307	0.0078624
Ren1	ENSMUSG00000070645	Renin-1 Renin-2	-2.43996	0.0280705
Gabarapl1	ENSMUSG00000030161	Gamma-aminobutyric acid receptor-associated protein-like 1	-2.44578	1.1764e-08
Tinagl1	ENSMUSG00000028776	Tubulointerstitial nephritis antigen-like	-2.44648	0.000187826
Slc46a1	ENSMUSG00000020829	Proton-coupled folate transporter	-2.44821	0.0125345
Ninl	ENSMUSG00000068115	Ninein-like protein	-2.4502	0.0322452
Fzd4	ENSMUSG00000049791	Frizzled-4	-2.45111	0.0157802
Esrp2	ENSMUSG00000084128	Epithelial splicing regulatory protein 2	-2.45357	0.00921355
Dkk2	ENSMUSG00000028031	Dickkopf-related protein 2	-2.45507	0.0114749
Klf15	ENSMUSG00000030087	Krueppel-like factor 15	-2.45508	0.0204004
Nceh1	ENSMUSG00000027698	Neutral cholesterol ester hydrolase 1	-2.45559	0.000666563
Aldh1a2	ENSMUSG00000013584	Retinal dehydrogenase 2	-2.45919	0.0287335
Nrep	ENSMUSG00000042834	Neuronal regeneration-related protein	-2.46057	0.0244105
Tuft1	ENSMUSG00000005968	Tuftelin	-2.46242	0.00842776
Pfn2	ENSMUSG00000027805	Profilin-2	-2.47205	0.00379847
Slc6a19	ENSMUSG00000021565	Transporter Sodium-dependent neutral amino acid transporter B(0)AT1	-2.47761	0.0138047
Selenbp1	ENSMUSG00000068874	Selenium-binding protein 1	-2.48199	0.00040988
Adtrp	ENSMUSG00000058022	Androgen-dependent TFPI-regulating protein	-2.48346	0.00876125
Slc25a15	ENSMUSG00000031482	Mitochondrial ornithine transporter 1	-2.48699	0.00198718
Snx7	ENSMUSG00000028007	sorting nexin 7	-2.48937	0.000235275
Sim2	ENSMUSG00000062713	Single-minded homolog 2	-2.49199	0.0354966
Olfml3	ENSMUSG00000027848	Olfactomedin-like protein 3	-2.49346	0.0166186
Cldn12	ENSMUSG00000046798	Claudin-12	-2.49856	0.00562096
Bphl	ENSMUSG00000038286	Valacyclovir hydrolase	-2.49869	3.0426e-05
Ugt1a6b	ENSMUSG00000090145	UDP-glucuronosyltransferase	-2.50126	0.0458141
Cep170b	ENSMUSG00000072825	Centrosomal protein of 170 kDa protein B	-2.50965	0.00169275
Iyd	ENSMUSG00000019762	Iodotyrosine deiodinase 1	-2.51141	0.00787374
Prodh	ENSMUSG00000003526	Proline dehydrogenase 1, mitochondrial	-2.5153	0.000327194
Tbx2	ENSMUSG00000000093	T-box transcription factor TBX2	-2.51675	0.00726282
Slc22a5	ENSMUSG00000018900	Solute carrier family 22 member 5	-2.5192	0.00053228
Gipc2	ENSMUSG00000039131	PDZ domain-containing protein GIPC2	-2.52025	0.00974041
Gprc5a	ENSMUSG00000046733	G protein-coupled receptor, family C, group 5, member A	-2.52201	0.0076554
Atp6v1g3	ENSMUSG00000026394	V-type proton ATPase subunit G 3	-2.52305	0.00907849
Anks4b	ENSMUSG00000030909	Ankyrin repeat and SAM domain-containing protein 4B	-2.52523	0.00429763
Gm10925	ENSMUSG00000100862	predicted gene 10925	-2.5291	0.000776779
Id4	ENSMUSG00000021379	DNA-binding protein inhibitor ID-4	-2.53053	0.0270354
Lgr4	ENSMUSG00000050199	Leucine-rich repeat-containing G-protein coupled receptor 4	-2.53362	0.0050057
Ppl	ENSMUSG00000039457	Periplakin	-2.53448	0.0087215
Mia2	ENSMUSG00000021000	Melanoma inhibitory activity protein 2	-2.53619	0.00667899
Slc22a23	ENSMUSG00000038267	Solute carrier family 22 member 23	-2.53664	0.00706871
Papss2	ENSMUSG00000024899	Bifunctional 3'-phosphoadenosine 5'-phosphosulfate synthase 2	-2.53803	0.00157214
Fzd1	ENSMUSG00000044674	Frizzled-1	-2.53983	0.000683373
Scnn1a	ENSMUSG00000030340	Amiloride-sensitive sodium channel subunit alpha	-2.54039	0.00782756
Cyp2a5	ENSMUSG00000005547	cytochrome P450, family 2, subfamily a, polypeptide 5	-2.54243	0.00721384
Slc5a12	ENSMUSG00000041644	Sodium-coupled monocarboxylate transporter 2	-2.54555	0.0130728
Ier3	ENSMUSG00000003541	immediate early response 3	-2.55097	1.6439e-08
Fhl2	ENSMUSG00000008136	Four and a half LIM domains protein 2	-2.55104	0.0137467
Cutal	ENSMUSG00000026870	cutA divalent cation tolerance homolog-like	-2.55322	0.00644872
Dclk3	ENSMUSG00000032500	Serine/threonine-protein kinase DCLK3	-2.56606	0.011814
Gstt3	ENSMUSG00000001665	Glutathione S-transferase theta-3	-2.56735	0.00365535
Dio1	ENSMUSG00000034785	Type I iodothyronine deiodinase	-2.5677	0.0287288
Plekhf1	ENSMUSG00000074170	Pleckstrin homology domain-containing family F member 1	-2.56834	0.00484586
Cys1	ENSMUSG00000062563	Cystin-1	-2.56882	0.0051409
Itgb6	ENSMUSG00000026971	Integrin beta-6	-2.56973	0.0159785
Ldhb	ENSMUSG00000030246	L-lactate dehydrogenase B chain	-2.57183	0.00101584
Pck1	ENSMUSG00000027513	Phosphoenolpyruvate carboxykinase, cytosolic [GTP]	-2.57665	0.013945
Aldh4a1	ENSMUSG00000028737	Delta-1-pyrroline-5-carboxylate dehydrogenase, mitochondrial	-2.57884	0.000218017
Fmo2	ENSMUSG00000040170	Dimethylaniline monooxygenase [N-oxide-forming] 2	-2.58253	0.00443889
Slc6a20b	ENSMUSG00000025243	Sodium- and chloride-dependent transporter XTRP3B	-2.5888	0.0196831
Prom1	ENSMUSG00000029086	Prominin-1	-2.58991	0.00320025
Myo1d	ENSMUSG00000035441	Unconventional myosin-Id	-2.59188	0.00500481
Serpine2	ENSMUSG00000026249	Glia-derived nexin	-2.5932	0.0135233
Sgk2	ENSMUSG00000017868	Serine/threonine-protein kinase Sgk2	-2.5957	0.0112613
Arhgef16	ENSMUSG00000029032	Rho guanine nucleotide exchange factor 16	-2.60087	0.00325701
Acsm5	ENSMUSG00000030972	Acyl-coenzyme A synthetase ACSM5, mitochondrial	-2.60422	0.0178411
Pllp	ENSMUSG00000031775	Plasmolipin	-2.60621	0.00367955
L1cam	ENSMUSG00000031391	L1 cell adhesion molecule	-2.61066	0.00169937
Sox4	ENSMUSG00000076431	Transcription factor SOX-4	-2.6114	0.00993311
Sdc4	ENSMUSG00000017009	Syndecan Syndecan-4	-2.61903	1.43816e-11
Cobll1	ENSMUSG00000034903	Cordon-bleu protein-like 1	-2.62064	0.00676356
Mt2	ENSMUSG00000031762	Metallothionein-2	-2.62171	0.000370816
Sytl2	ENSMUSG00000030616	Synaptotagmin-like protein 2	-2.62673	0.0125913
Zfp503	ENSMUSG00000039081	Zinc finger protein 503	-2.62898	0.00465022
Ripk4	ENSMUSG00000005251	Receptor-interacting serine/threonine-protein kinase 4	-2.63251	0.00886825
Hoxb7	ENSMUSG00000038721	Homeobox protein Hox-B7	-2.6338	3.05597e-05
Ptprk	ENSMUSG00000019889	Receptor-type tyrosine-protein phosphatase kappa	-2.63703	0.00264835
Rnf183	ENSMUSG00000063851	Probable E3 ubiquitin-protein ligase RNF183	-2.64611	0.00507128
Gm5514	ENSMUSG00000045104	predicted gene 5514	-2.65369	0.000582794
Elovl7	ENSMUSG00000021696	Elongation of very long chain fatty acids protein 7	-2.65665	0.00279935
Exoc3l2	ENSMUSG00000011263	exocyst complex component 3-like 2	-2.6591	0.00244759
Tpd52l1	ENSMUSG00000000296	Tumor protein D53	-2.66409	0.00537597
Ociad2	ENSMUSG00000029153	OCIA domain-containing protein 2	-2.66409	0.00497801
Eva1a	ENSMUSG00000035104	Protein eva-1 homolog A	-2.66564	0.00209197
Bhmt2	ENSMUSG00000042118	S-methylmethionine--homocysteine S-methyltransferase BHMT2	-2.66897	0.0252333
Emcn	ENSMUSG00000054690	Endomucin	-2.67019	0.00119578
Ugt1a2	ENSMUSG00000090171	UDP-glucuronosyltransferase 1-2	-2.6702	0.00485435
Erbb2	ENSMUSG00000062312	Receptor tyrosine-protein kinase erbB-2	-2.67073	0.00273045
Galnt11	ENSMUSG00000038072	Polypeptide N-acetylgalactosaminyltransferase 11	-2.67604	1.69127e-06
Pde1a	ENSMUSG00000059173	Phosphodiesterase Calcium/calmodulin-dependent 3',5'-cyclic nucleotide phosphodiesterase 1A	-2.68205	0.00290389
Wnt7b	ENSMUSG00000022382	Protein Wnt Protein Wnt-7b	-2.68304	0.00983971
Gyk	ENSMUSG00000025059	glycerol kinase	-2.68351	0.00334139
Mmp3	ENSMUSG00000043613	Matrix metalloproteinase Stromelysin-1	-2.68427	0.00537455
Hes1	ENSMUSG00000022528	Transcription factor HES-1	-2.68493	0.00115216
Slc10a2	ENSMUSG00000023073	Ileal sodium/bile acid cotransporter	-2.69625	0.0146932
Mapk13	ENSMUSG00000004864	Mitogen-activated protein kinase 13 Mitogen-activated protein kinase	-2.69936	0.00320025
Smim24	ENSMUSG00000078439	Small integral membrane protein 24	-2.71098	0.000344898
Rab17	ENSMUSG00000026304	Ras-related protein Rab-17	-2.71102	0.00462668
Dnajc12	ENSMUSG00000036764	DnaJ homolog subfamily C member 12	-2.7115	0.00873996
Tcn2	ENSMUSG00000020432	Transcobalamin-2	-2.71189	1.3284e-11
Fat1	ENSMUSG00000070047	FAT atypical cadherin 1	-2.71436	0.00249825
Col4a4	ENSMUSG00000067158	Collagen alpha-4(IV) chain	-2.71771	0.00226255
Cdhr2	ENSMUSG00000034918	Cadherin-related family member 2	-2.71894	0.00688382
Aass	ENSMUSG00000029695	Alpha-aminoadipic semialdehyde synthase, mitochondrial	-2.72335	0.00179341
Olfml1	ENSMUSG00000051041	olfactomedin-like 1	-2.72508	0.000344792
Cbr2	ENSMUSG00000025150	Carbonyl reductase [NADPH] 2	-2.72618	0.000831157
Cldn1	ENSMUSG00000022512	Claudin Claudin-1	-2.72855	0.0183464
Gatm	ENSMUSG00000027199	Glycine amidinotransferase, mitochondrial	-2.73186	3.22477e-08
Smtn	ENSMUSG00000020439	Smoothelin	-2.73559	2.66706e-06
Fgf1	ENSMUSG00000036585	Fibroblast growth factor 1 Multifunctional fusion protein	-2.74475	0.0132462
Treh	ENSMUSG00000032098	Trehalase	-2.7469	0.0028664
Ugt2b38	ENSMUSG00000061906	UDP glucuronosyltransferase 2 family, polypeptide B38	-2.75114	0.00753146
Lurap1l	ENSMUSG00000048706	Leucine rich adaptor protein 1-like	-2.75315	0.009468
Gsta3	ENSMUSG00000025934	Glutathione S-transferase A3	-2.76234	0.000155757
Vill	ENSMUSG00000038775	Villin-like protein	-2.76372	0.00124186
Ddr1	ENSMUSG00000003534	Epithelial discoidin domain-containing receptor 1	-2.76494	1.22277e-05
Cdkn1c	ENSMUSG00000037664	Cyclin-dependent kinase inhibitor 1C	-2.76964	0.000486368
Au021092	ENSMUSG00000051669	UPF0764 protein C16orf89 homolog	-2.77056	7.8512e-06
Ptpn13	ENSMUSG00000034573	Tyrosine-protein phosphatase non-receptor type 13	-2.7738	0.0015683
Cyb561	ENSMUSG00000019590	Cytochrome b561	-2.7773	0.000683993
Sh2d4a	ENSMUSG00000053886	SH2 domain-containing protein 4A	-2.77907	0.000831157
Mgst3	ENSMUSG00000026688	Microsomal glutathione S-transferase 3	-2.78748	0.000289134
Rdh16	ENSMUSG00000069456	retinol dehydrogenase 16	-2.78825	0.00430371
Slc9a3	ENSMUSG00000036123	Sodium/hydrogen exchanger 3	-2.78892	0.0205448
Sostdc1	ENSMUSG00000036169	Sclerostin domain-containing protein 1	-2.7892	2.33074e-05
Tmem171	ENSMUSG00000052485	Transmembrane protein 171	-2.79192	0.00790065
Slc16a12	ENSMUSG00000009378	Monocarboxylate transporter 12	-2.79539	0.00124186
Igfals	ENSMUSG00000046070	Insulin-like growth factor-binding protein complex acid labile subunit	-2.80874	0.00733937
Stard10	ENSMUSG00000030688	START domain-containing protein 10	-2.80899	6.38723e-07
Cbr1	ENSMUSG00000051483	Carbonyl reductase [NADPH] 1	-2.81012	0.00360163
Loxl2	ENSMUSG00000034205	Lysyl oxidase homolog 2 Lysyl oxidase homolog 3	-2.8103	0.0184555
Wwc2	ENSMUSG00000031563	Protein WWC2	-2.81735	0.00115216
Kl	ENSMUSG00000058488	Klotho	-2.82906	0.00431184
Ajuba	ENSMUSG00000022178	LIM domain-containing protein ajuba	-2.82918	0.00205741
Bdh1	ENSMUSG00000046598	D-beta-hydroxybutyrate dehydrogenase, mitochondrial	-2.82952	0.0017719
Cd14	ENSMUSG00000051439	Monocyte differentiation antigen CD14	-2.83019	0.00365734
Col4a3	ENSMUSG00000079465	Collagen alpha-3(IV) chain	-2.83226	0.0028664
Slc16a2	ENSMUSG00000033965	Monocarboxylate transporter 8	-2.83313	0.000343595
Gm853	ENSMUSG00000023120	predicted gene 853	-2.84091	0.0149775
Dak	ENSMUSG00000034371	triokinase, FMN cyclase	-2.84248	1.06495e-05
Myh10	ENSMUSG00000020900	Myosin-10	-2.84365	0.00101584
Echdc2	ENSMUSG00000028601	Enoyl-CoA hydratase domain-containing protein 2, mitochondrial	-2.84415	5.47621e-05
Atp1a1	ENSMUSG00000033161	Sodium/potassium-transporting ATPase subunit alpha-1	-2.84457	1.62889e-06
Ccl28	ENSMUSG00000074715	C-C motif chemokine 28	-2.84498	0.0360409
Abcc3	ENSMUSG00000020865	Canalicular multispecific organic anion transporter 2	-2.84518	0.0164121
Rbpms2	ENSMUSG00000032387	RNA-binding protein with multiple splicing 2	-2.84755	8.99752e-05
Bc026585	ENSMUSG00000033488	crystallin zeta like 2	-2.8486	7.41593e-05
Tfcp2l1	ENSMUSG00000026380	Transcription factor CP2-like protein 1	-2.85138	0.00063389
Farp1	ENSMUSG00000025555	FERM, ARHGEF and pleckstrin domain-containing protein 1	-2.85302	0.000820165
Bc035947	ENSMUSG00000090486	cDNA sequence BC035947	-2.86359	0.000633166
Ranbp3l	ENSMUSG00000048424	Ran-binding protein 3-like	-2.86426	0.0477856
Atp6v0e2	ENSMUSG00000039347	V-type proton ATPase subunit e 2	-2.86931	0.000889849
Cml1	ENSMUSG00000057103	N-acetyltransferase 8 (GCN5-related) family member 1	-2.87062	0.000448756
Bc034090	ENSMUSG00000033722	cDNA sequence BC034090	-2.87195	0.00181677
Acer2	ENSMUSG00000038007	Alkaline ceramidase 2	-2.87345	0.00135192
Slc5a11	ENSMUSG00000030769	Sodium/myo-inositol cotransporter 2	-2.87733	0.00609871
Akr1b8	ENSMUSG00000029762	Aldose reductase-related protein 2	-2.88092	0.000625824
Rhcg	ENSMUSG00000030549	Ammonium transporter Rh type C	-2.88629	0.000844983
Pla1a	ENSMUSG00000002847	Phospholipase A1 member A	-2.90256	0.00993311
Abhd3	ENSMUSG00000002475	Phospholipase ABHD3	-2.90587	0.00118911
Ehf	ENSMUSG00000012350	ETS homologous factor	-2.90594	0.00290389
Havcr1	ENSMUSG00000040405	Hepatitis A virus cellular receptor 1 homolog	-2.90845	0.00174885
Acaa1b	ENSMUSG00000010651	3-ketoacyl-CoA thiolase B, peroxisomal	-2.91068	1.91088e-07
Scrn2	ENSMUSG00000020877	Secernin-2	-2.91301	6.78083e-06
Tmem30b	ENSMUSG00000034435	Cell cycle control protein 50B	-2.91504	0.00259306
Slc1a4	ENSMUSG00000020142	Amino acid transporter Neutral amino acid transporter A	-2.9177	0.000772212
Ai317395	ENSMUSG00000038522	major facilitator superfamily domain containing 4B1	-2.91831	0.000716664
Pdgfa	ENSMUSG00000025856	Platelet-derived growth factor subunit A	-2.92096	0.000486368
Bc025446	ENSMUSG00000047728	cDNA sequence BC025446	-2.9261	0.00377899
Anxa8	ENSMUSG00000021950	Annexin Annexin A8	-2.92736	0.00369691
Pkd2	ENSMUSG00000034462	Polycystin-2	-2.9292	0.000590665
Gm4477	ENSMUSG00000089694	N-acetyltransferase 8 (GCN5-related) family member 7	-2.93513	0.0193061
Gclm	ENSMUSG00000028124	Glutamate--cysteine ligase regulatory subunit	-2.93672	8.91658e-05
Pdzd3	ENSMUSG00000032105	Na(+)/H(+) exchange regulatory cofactor NHE-RF4	-2.9403	0.000732139
Oaf	ENSMUSG00000032014	Out at first protein homolog	-2.94059	5.30233e-06
Slc16a7	ENSMUSG00000020102	Monocarboxylate transporter 2	-2.94946	0.0349669
Glyctk	ENSMUSG00000020258	Glycerate kinase	-2.95263	0.000911198
L2hgdh	ENSMUSG00000020988	L-2-hydroxyglutarate dehydrogenase, mitochondrial	-2.96443	0.000406959
Rnf186	ENSMUSG00000070661	RING finger protein 186	-2.96525	0.00046786
Hbegf	ENSMUSG00000024486	Proheparin-binding EGF-like growth factor	-2.96798	0.00279935
Folh1	ENSMUSG00000001773	Glutamate carboxypeptidase 2	-2.969	0.00106107
Slc5a1	ENSMUSG00000011034	Sodium/glucose cotransporter 1	-2.97104	0.00203755
Aldh1l1	ENSMUSG00000030088	Cytosolic 10-formyltetrahydrofolate dehydrogenase	-2.97106	0.00118785
Asb9	ENSMUSG00000031384	Ankyrin repeat and SOCS box protein 9	-2.97225	0.00523749
Ccbl2	ENSMUSG00000040213	kynurenine aminotransferase 3	-2.97474	0.0010602
Bc021785	ENSMUSG00000038528	major facilitator superfamily domain containing 4B5	-2.97487	0.00143837
Errfi1	ENSMUSG00000028967	ERBB receptor feedback inhibitor 1	-2.97597	5.56304e-07
Agrn	ENSMUSG00000041936	Agrin	-2.97635	1.64944e-07
Acnat2	ENSMUSG00000060317	Acyl-coenzyme A amino acid N-acyltransferase 2	-2.97925	0.000205621
Crb3	ENSMUSG00000044279	Protein crumbs homolog 3	-2.97989	0.000475638
Klf9	ENSMUSG00000033863	Kruppel-like factor 9	-2.98162	0.000631331
Eps8	ENSMUSG00000015766	Epidermal growth factor receptor kinase substrate 8	-2.98384	0.000683448
C8a	ENSMUSG00000035031	Complement component C8 alpha chain	-2.98492	0.0460403
Gstm1	ENSMUSG00000058135	Glutathione S-transferase Mu 1	-2.98855	6.89794e-11
Plekha6	ENSMUSG00000041757	Pleckstrin homology domain-containing family A member 6	-2.99341	0.00041105
Sord	ENSMUSG00000027227	Sorbitol dehydrogenase	-2.99888	1.55205e-05
Amn	ENSMUSG00000021278	Protein amnionless	-2.99914	0.000451118
Myo5b	ENSMUSG00000025885	myosin VB	-2.99975	0.000784151
Akr1c14	ENSMUSG00000033715	aldo-keto reductase family 1, member C14	-3.00193	0.0145099
Fmo5	ENSMUSG00000028088	Dimethylaniline monooxygenase [N-oxide-forming] 5	-3.01227	0.00105645
Nupr1	ENSMUSG00000030717	Nuclear protein 1	-3.01976	0.000115393
Rab11fip3	ENSMUSG00000037098	Rab11 family-interacting protein 3	-3.02286	5.44166e-07
Cbs	ENSMUSG00000024039	Cystathionine beta-synthase	-3.03542	0.00182345
Fbln5	ENSMUSG00000021186	Fibulin-5	-3.03852	0.0048436
Il34	ENSMUSG00000031750	Interleukin-34	-3.0407	0.000735786
Slc6a8	ENSMUSG00000019558	Sodium- and chloride-dependent creatine transporter 1 Transporter	-3.04213	0.000202872
Sugct	ENSMUSG00000055137	Succinate--hydroxymethylglutarate CoA-transferase	-3.04495	0.000516468
Pls1	ENSMUSG00000049493	Plastin-1	-3.04861	0.00278567
Usp2	ENSMUSG00000032010	Ubiquitin carboxyl-terminal hydrolase 2	-3.04928	0.0390977
Fbp2	ENSMUSG00000021456	Fructose-1,6-bisphosphatase isozyme 2	-3.04961	6.12894e-07
Gpc4	ENSMUSG00000031119	Glypican-4	-3.05085	0.000452509
Lactb2	ENSMUSG00000025937	Endoribonuclease LACTB2	-3.0535	4.61333e-05
Aldh1a1	ENSMUSG00000053279	Retinal dehydrogenase 1	-3.05541	0.000176911
Mogat1	ENSMUSG00000012187	2-acylglycerol O-acyltransferase 1	-3.05702	0.00040255
Nqo1	ENSMUSG00000003849	NAD(P)H dehydrogenase [quinone] 1	-3.05801	0.000590665
Dkk3	ENSMUSG00000030772	Dickkopf-related protein 3	-3.05962	0.000202636
Tcea3	ENSMUSG00000001604	Transcription elongation factor A protein 3	-3.07467	0.000583145
Slc51a	ENSMUSG00000035699	Organic solute transporter subunit alpha	-3.07531	0.000475638
Enpep	ENSMUSG00000028024	Glutamyl aminopeptidase Aminopeptidase	-3.07711	3.25473e-05
Bc022687	ENSMUSG00000037594	Uncharacterized protein CLBA1	-3.07946	0.000103103
Serpinf2	ENSMUSG00000038224	Alpha-2-antiplasmin	-3.08308	0.00124977
Phldb2	ENSMUSG00000033149	Pleckstrin homology-like domain family B member 2	-3.09318	0.000123299
Clrn3	ENSMUSG00000050866	Clarin-3	-3.0991	0.00026353
Gpm6a	ENSMUSG00000031517	Neuronal membrane glycoprotein M6-a	-3.10017	0.00402861
Abcg2	ENSMUSG00000029802	ATP-binding cassette sub-family G member 2	-3.10917	2.08784e-05
Epn3	ENSMUSG00000010080	Epsin-3	-3.11038	0.00041105
Met	ENSMUSG00000009376	Receptor protein-tyrosine kinase	-3.11278	0.000534319
Vdr	ENSMUSG00000022479	Vitamin D3 receptor	-3.11567	0.00140458
Slc1a1	ENSMUSG00000024935	Excitatory amino acid transporter 3	-3.12503	0.00495195
F3	ENSMUSG00000028128	Tissue factor	-3.1254	0.00058521
Arhgef28	ENSMUSG00000021662	Rho guanine nucleotide exchange factor 28	-3.13339	0.000344994
Gal3st1	ENSMUSG00000049721	Galactosylceramide sulfotransferase	-3.1362	0.000876292
Sardh	ENSMUSG00000009614	Sarcosine dehydrogenase, mitochondrial	-3.14102	0.00346166
Adhfe1	ENSMUSG00000025911	Hydroxyacid-oxoacid transhydrogenase, mitochondrial	-3.1423	0.000757821
Myo6	ENSMUSG00000033577	myosin VI	-3.14946	0.00016084
Pkp4	ENSMUSG00000026991	Plakophilin-4	-3.15043	2.39232e-07
Lyplal1	ENSMUSG00000039246	Lysophospholipase-like protein 1	-3.16109	3.73168e-05
Cldn3	ENSMUSG00000070473	Claudin-3 Claudin	-3.16217	0.000572246
Tmem37	ENSMUSG00000050777	Voltage-dependent calcium channel gamma-like subunit	-3.16331	5.36789e-08
Efemp1	ENSMUSG00000020467	EGF-containing fibulin-like extracellular matrix protein 1	-3.16358	0.000375581
Epcam	ENSMUSG00000045394	Epithelial cell adhesion molecule	-3.16861	1.81844e-11
1700016c15rik	ENSMUSG00000015962	Uncharacterized protein C1orf100 homolog	-3.16866	0.00429763
Ap1m2	ENSMUSG00000003309	AP-1 complex subunit mu-2	-3.18181	2.27854e-05
Glb1l2	ENSMUSG00000036395	Beta-galactosidase-1-like protein 2 Beta-galactosidase	-3.18322	0.000640999
Anxa1	ENSMUSG00000024659	Annexin Annexin A1	-3.18337	2.2148e-07
Ces2c	ENSMUSG00000061825	Acylcarnitine hydrolase	-3.1865	3.78016e-05
Frzb	ENSMUSG00000027004	Secreted frizzled-related protein 3	-3.18782	0.00168874
Scnn1b	ENSMUSG00000030873	Amiloride-sensitive sodium channel subunit beta	-3.19466	0.000104979
C77080	ENSMUSG00000050390	Uncharacterized protein KIAA1522	-3.19476	8.11389e-05
Irx1	ENSMUSG00000060969	Iroquois-class homeodomain protein IRX-1	-3.20097	0.00160399
Gjb2	ENSMUSG00000046352	Gap junction beta-2 protein Gap junction protein	-3.20345	0.00192372
Kifc3	ENSMUSG00000031788	Kinesin-like protein KIFC3 Kinesin-like protein	-3.20401	9.76759e-10
Dmtn	ENSMUSG00000022099	Dematin	-3.20915	0.000475638
Ptprf	ENSMUSG00000033295	Receptor-type tyrosine-protein phosphatase F	-3.21208	1.23257e-05
Upk1a	ENSMUSG00000006313	Uroplakin-1a Tetraspanin	-3.21677	0.000229269
Fst	ENSMUSG00000021765	Follistatin	-3.22146	0.00420134
Amt	ENSMUSG00000032607	Aminomethyltransferase, mitochondrial Aminomethyltransferase	-3.22191	0.000681001
Tpmt	ENSMUSG00000021376	Thiopurine S-methyltransferase	-3.22761	2.20095e-05
Slc25a13	ENSMUSG00000015112	Calcium-binding mitochondrial carrier protein Aralar2	-3.23783	0.000336924
Grtp1	ENSMUSG00000038515	Growth hormone-regulated TBC protein 1	-3.23795	6.15247e-05
Cds1	ENSMUSG00000029330	Phosphatidate cytidylyltransferase 1	-3.24947	5.83886e-05
Pard6b	ENSMUSG00000044641	Partitioning defective 6 homolog beta	-3.25227	0.000388021
Spink8	ENSMUSG00000050074	Serine protease inhibitor Kazal-type 8	-3.25458	0.00222989
Gm10681	ENSMUSG00000095388	3 beta-hydroxysteroid dehydrogenase type 4	-3.26313	0.00262346
Muc1	ENSMUSG00000042784	Mucin-1	-3.26926	0.000200416
Erich4	ENSMUSG00000074261	Glutamate-rich protein 4	-3.26938	0.000241895
2310030g06rik	ENSMUSG00000032062	Uncharacterized protein C11orf52 homolog	-3.27076	5.79934e-05
Timp1	ENSMUSG00000001131	Metalloproteinase inhibitor 1	-3.27148	0.023
Cldn19	ENSMUSG00000066058	Claudin-19 Claudin	-3.27184	9.19595e-05
Grb7	ENSMUSG00000019312	Growth factor receptor-bound protein 7	-3.27283	0.00010165
Pecr	ENSMUSG00000026189	Peroxisomal trans-2-enoyl-CoA reductase	-3.27593	1.64944e-07
Slc5a2	ENSMUSG00000030781	Sodium/glucose cotransporter 2	-3.281	4.92194e-05
Acox2	ENSMUSG00000021751	Peroxisomal acyl-coenzyme A oxidase 2	-3.28187	0.0218735
Abat	ENSMUSG00000057880	4-aminobutyrate aminotransferase, mitochondrial	-3.28441	0.000590665
Bspry	ENSMUSG00000028392	B box and SPRY domain-containing protein	-3.29758	6.13218e-05
Cadm4	ENSMUSG00000054793	Cell adhesion molecule 4	-3.3046	4.65152e-05
Cubn	ENSMUSG00000026726	Cubilin	-3.30664	0.00346166
Fcgbp	ENSMUSG00000047730	Fc fragment of IgG binding protein	-3.30968	0.000776779
Fgg	ENSMUSG00000033860	Fibrinogen gamma chain	-3.31532	0.0193551
0610040j01rik	ENSMUSG00000060512	Uncharacterized protein C4orf19 homolog	-3.31762	3.23864e-05
Cela1	ENSMUSG00000023031	Chymotrypsin-like elastase family member 1	-3.3279	2.68691e-05
Sptssb	ENSMUSG00000043461	Serine palmitoyltransferase small subunit B	-3.34376	0.000188055
Baiap2l2	ENSMUSG00000018126	Brain-specific angiogenesis inhibitor 1-associated protein 2-like protein 2	-3.34724	0.000164398
Capn13	ENSMUSG00000043705	Calpain-13	-3.35162	0.000607196
Tmem72	ENSMUSG00000048108	Transmembrane protein 72	-3.37307	0.00482647
Cryz	ENSMUSG00000028199	Quinone oxidoreductase	-3.38401	1.1099e-09
Camk2n1	ENSMUSG00000046447	Calcium/calmodulin-dependent protein kinase II inhibitor 1	-3.38828	0.00058521
Dnajc22	ENSMUSG00000038009	DnaJ homolog subfamily C member 22	-3.39041	0.000136431
Cml3	ENSMUSG00000051262	N-acetyltransferase 8 (GCN5-related) family member 3	-3.39188	0.000527995
Mgat3	ENSMUSG00000042428	mannoside acetylglucosaminyltransferase 3	-3.39284	0.000243127
Fam151a	ENSMUSG00000034871	Protein FAM151A	-3.39392	0.000164398
Ntn4	ENSMUSG00000020019	Netrin-4	-3.39612	6.52648e-07
Grip2	ENSMUSG00000030098	glutamate receptor interacting protein 2	-3.39821	0.0157283
Lypd2	ENSMUSG00000022595	Ly6/PLAUR domain-containing protein 2	-3.41458	0.000673169
Them7	ENSMUSG00000055312	thioesterase superfamily member 7	-3.41754	8.875e-05
Rasl11b	ENSMUSG00000049907	Ras-like protein family member 11B	-3.41941	0.000114561
Hoxb8	ENSMUSG00000056648	Homeobox protein Hox-B8	-3.42477	2.33032e-05
Ghr	ENSMUSG00000055737	Growth hormone receptor	-3.42814	8.11389e-05
Pafah2	ENSMUSG00000037366	Platelet-activating factor acetylhydrolase 2, cytoplasmic Platelet-activating factor acetylhydrolase	-3.43711	5.08232e-06
Mfap4	ENSMUSG00000042436	Microfibril-associated glycoprotein 4	-3.44671	0.000139108
Car4	ENSMUSG00000000805	Carbonic anhydrase 4	-3.45371	0.000103103
Slc22a19	ENSMUSG00000024757	Solute carrier family 22 member 19	-3.4611	0.0034976
Fam25c	ENSMUSG00000043681	Protein FAM25C	-3.46445	0.00886825
Atp6v0a4	ENSMUSG00000038600	V-type proton ATPase 116 kDa subunit a isoform 4 V-type proton ATPase subunit a	-3.47281	1.73643e-05
Nr1h4	ENSMUSG00000047638	Bile acid receptor	-3.48099	2.54101e-05
Igsf5	ENSMUSG00000000159	Immunoglobulin superfamily member 5	-3.48422	2.96122e-05
Akr1b7	ENSMUSG00000052131	Aldose reductase-related protein 1	-3.49061	0.00463348
Thbs1	ENSMUSG00000040152	thrombospondin 1	-3.49714	1.96517e-06
Cgnl1	ENSMUSG00000032232	Cingulin-like protein 1	-3.49876	3.04333e-08
Ppap2c	ENSMUSG00000052151	phospholipid phosphatase 2	-3.5034	2.00141e-07
Slc4a4	ENSMUSG00000060961	Anion exchange protein Electrogenic sodium bicarbonate cotransporter 1	-3.50613	9.73211e-05
Timp3	ENSMUSG00000020044	Metalloproteinase inhibitor 3	-3.50888	1.29759e-14
Ppp1r1a	ENSMUSG00000022490	Protein phosphatase 1 regulatory subunit 1A	-3.51397	0.000296011
Car12	ENSMUSG00000032373	Carbonic anhydrase 12	-3.51599	4.83884e-06
Apela	ENSMUSG00000079042	Apelin receptor early endogenous ligand	-3.53283	1.3566e-05
Adamts1	ENSMUSG00000022893	A disintegrin and metalloproteinase with thrombospondin motifs 1	-3.5342	0.00021226
Map3k7cl	ENSMUSG00000025610	MAP3K7 C-terminal-like protein	-3.53712	0.00010524
Glyat	ENSMUSG00000063683	Glycine N-acyltransferase	-3.54725	6.13218e-05
Arhgap24	ENSMUSG00000057315	Rho GTPase-activating protein 24	-3.54963	6.12894e-07
Smim22	ENSMUSG00000096215	small integral membrane protein 22	-3.55094	0.00149256
Gsdmc3	ENSMUSG00000055827	Gasdermin-C3	-3.55176	2.76642e-05
Atp6v1b1	ENSMUSG00000006269	ATPase, H+ transporting, lysosomal V1 subunit B1	-3.55244	1.51206e-06
Ddah1	ENSMUSG00000028194	N(G),N(G)-dimethylarginine dimethylaminohydrolase 1	-3.55768	8.73273e-06
Cfh	ENSMUSG00000026365	Complement factor H	-3.56497	0.00014329
Glis2	ENSMUSG00000014303	Zinc finger protein GLIS2	-3.57366	3.54528e-06
Pax8	ENSMUSG00000026976	Paired box protein Pax-8	-3.57417	9.8406e-06
Pth1r	ENSMUSG00000032492	Parathyroid hormone/parathyroid hormone-related peptide receptor	-3.57509	4.56032e-10
Bcam	ENSMUSG00000002980	Basal cell adhesion molecule	-3.58025	1.33976e-11
Slc22a6	ENSMUSG00000024650	Solute carrier family 22 member 6	-3.58443	6.68192e-06
Xylb	ENSMUSG00000035769	Xylulose kinase	-3.58658	1.43932e-05
Gpx6	ENSMUSG00000004341	Glutathione peroxidase 6	-3.58717	0.0302487
Slc6a13	ENSMUSG00000030108	Sodium- and chloride-dependent GABA transporter 2	-3.59108	0.000175594
Ckmt1	ENSMUSG00000000308	Creatine kinase U-type, mitochondrial	-3.59245	7.31242e-06
P3h2	ENSMUSG00000038168	Prolyl 3-hydroxylase 2	-3.59886	0.000129704
Trpv4	ENSMUSG00000014158	Transient receptor potential cation channel subfamily V member 4	-3.60891	1.3318e-06
Gm15217	ENSMUSG00000079261	predicted gene 15217	-3.61928	0.000216163
Bmp4	ENSMUSG00000021835	Bone morphogenetic protein 4	-3.62458	5.71436e-07
Lsr	ENSMUSG00000001247	Lipolysis-stimulated lipoprotein receptor	-3.63148	9.91782e-09
Sprr2a3	ENSMUSG00000074445	Small proline-rich protein 2A3 Small proline-rich protein 2A1	-3.64063	0.000474263
Smoc2	ENSMUSG00000023886	SPARC-related modular calcium-binding protein 2	-3.64486	5.86644e-05
Tmigd1	ENSMUSG00000020839	Transmembrane and immunoglobulin domain-containing protein 1	-3.65412	2.69601e-06
Mmp7	ENSMUSG00000018623	Matrix metalloproteinase	-3.66762	0.000207766
Gc	ENSMUSG00000035540	Vitamin D-binding protein	-3.67163	0.00636025
Aadac	ENSMUSG00000027761	Arylacetamide deacetylase	-3.67285	7.23492e-05
Vil1	ENSMUSG00000026175	Villin-1	-3.67656	1.29869e-05
Angptl7	ENSMUSG00000028989	Angiopoietin-related protein 7	-3.6769	1.30298e-05
Fga	ENSMUSG00000028001	Fibrinogen alpha chain	-3.69862	0.00192193
Ugt1a10	ENSMUSG00000090165	UDP-glucuronosyltransferase	-3.70029	1.0348e-05
Slc44a4	ENSMUSG00000007034	Choline transporter-like protein 4	-3.70056	0.000119446
Mal2	ENSMUSG00000024479	Protein MAL2	-3.701	4.8769e-06
Ctgf	ENSMUSG00000019997	Connective tissue growth factor	-3.70826	2.06978e-05
Rab25	ENSMUSG00000008601	Ras-related protein Rab-25	-3.71786	2.27854e-05
Dmgdh	ENSMUSG00000042102	Dimethylglycine dehydrogenase, mitochondrial	-3.71981	0.000419914
Wnk4	ENSMUSG00000035112	Serine/threonine-protein kinase WNK4	-3.74098	1.71831e-05
Tspan1	ENSMUSG00000028699	Tetraspanin-1	-3.7501	1.1482e-06
Gss	ENSMUSG00000027610	Glutathione synthetase	-3.76048	4.92194e-05
Abhd14b	ENSMUSG00000042073	abhydrolase domain containing 14b	-3.76054	2.78209e-09
Agt	ENSMUSG00000031980	angiotensinogen (serpin peptidase inhibitor, clade A, member 8)	-3.76399	2.15119e-06
Tmc4	ENSMUSG00000019734	Transmembrane channel-like protein 4 Transmembrane channel-like protein	-3.76666	3.13043e-06
Slc14a2	ENSMUSG00000024552	Urea transporter 2 Urea transporter	-3.76885	3.12185e-05
Itga3	ENSMUSG00000001507	Integrin alpha-3	-3.77252	2.93631e-06
Aoc1	ENSMUSG00000029811	Amine oxidase	-3.79178	0.000693517
Misp	ENSMUSG00000035852	Mitotic interactor and substrate of PLK1	-3.79988	2.45525e-05
Hoga1	ENSMUSG00000025176	4-hydroxy-2-oxoglutarate aldolase, mitochondrial	-3.80931	3.3359e-06
Tinag	ENSMUSG00000032357	tubulointerstitial nephritis antigen	-3.80947	8.02079e-06
Acot1	ENSMUSG00000072949	Acyl-coenzyme A thioesterase 1	-3.81368	4.32225e-08
Ppp1r1b	ENSMUSG00000061718	Protein phosphatase 1 regulatory subunit 1B	-3.82088	0.0114749
Tnfrsf12a	ENSMUSG00000023905	Tumor necrosis factor receptor superfamily member 12A	-3.82106	1.14308e-05
Rnf128	ENSMUSG00000031438	E3 ubiquitin-protein ligase RNF128	-3.82236	4.62463e-06
Thnsl2	ENSMUSG00000054474	Threonine synthase-like 2	-3.83728	2.66978e-07
Aqp4	ENSMUSG00000024411	Aquaporin-4	-3.83837	0.00477637
Slc22a8	ENSMUSG00000063796	Solute carrier family 22 member 8	-3.84722	4.05419e-07
Igfbp2	ENSMUSG00000039323	Insulin-like growth factor-binding protein 2	-3.84788	4.63286e-05
Mgp	ENSMUSG00000030218	Matrix Gla protein	-3.8576	3.00246e-05
Kcnj15	ENSMUSG00000062609	ATP-sensitive inward rectifier potassium channel 15	-3.8576	1.03848e-05
Col18a1	ENSMUSG00000001435	Collagen alpha-1(XVIII) chain	-3.87259	1.62889e-06
Klk1	ENSMUSG00000063903	Kallikrein-1	-3.88974	5.93697e-15
Habp2	ENSMUSG00000025075	Hyaluronan-binding protein 2	-3.89144	3.50672e-07
Ak4	ENSMUSG00000028527	Adenylate kinase 4, mitochondrial	-3.89589	0.000338107
2610528j11rik	ENSMUSG00000028536	Type III endosome membrane protein TEMP	-3.9183	9.46782e-05
Slc7a9	ENSMUSG00000030492	b(0,+)-type amino acid transporter 1	-3.91879	1.02616e-05
Bicc1	ENSMUSG00000014329	Protein bicaudal C homolog 1	-3.92504	1.07341e-08
Serinc2	ENSMUSG00000023232	Serine incorporator 2	-3.9356	9.40823e-07
Calml3	ENSMUSG00000063130	Calmodulin-like protein 3	-3.94381	2.47047e-05
Perp	ENSMUSG00000019851	p53 apoptosis effector related to PMP-22	-3.94689	9.99848e-07
Fxyd4	ENSMUSG00000004988	FXYD domain-containing ion transport regulator 4 FXYD domain-containing ion transport regulator	-3.94765	5.32388e-06
Aqp3	ENSMUSG00000028435	Aquaporin-3	-3.9505	2.93631e-06
Hoxb9	ENSMUSG00000020875	Homeobox protein Hox-B9	-3.95864	2.50351e-07
Sprr2a1	ENSMUSG00000078664	Small proline-rich protein 2A1 Small proline-rich protein 2A3	-3.9618	0.000288402
Ehhadh	ENSMUSG00000022853	Peroxisomal bifunctional enzyme	-3.96216	6.59436e-09
Cldn8	ENSMUSG00000050520	Claudin Claudin-8	-3.97671	7.25753e-08
Reg3g	ENSMUSG00000030017	Regenerating islet-derived protein 3-gamma	-3.98177	1.2582e-05
Tmem252	ENSMUSG00000048572	Transmembrane protein 252	-3.99316	3.12386e-06
Bsnd	ENSMUSG00000025418	Barttin	-3.99396	2.53767e-07
Clcnkb	ENSMUSG00000006216	Chloride channel protein ClC-Kb	-3.99478	3.04333e-08
Ugt3a1	ENSMUSG00000072664	UDP-glucuronosyltransferase 3A1	-4.00101	0.000107164
Lzts3	ENSMUSG00000037703	Leucine zipper putative tumor suppressor 3	-4.01676	2.93631e-06
Proc	ENSMUSG00000024386	Vitamin K-dependent protein C	-4.02094	4.54104e-07
Ankrd1	ENSMUSG00000024803	Ankyrin repeat domain-containing protein 1	-4.02616	0.000344792
Cyp2f2	ENSMUSG00000052974	Cytochrome P450 2F2	-4.0335	8.37222e-06
Gprc5c	ENSMUSG00000051043	G-protein coupled receptor family C group 5 member C	-4.04528	2.12255e-08
Glod5	ENSMUSG00000031163	Glyoxalase domain-containing protein 5	-4.04883	2.496e-06
Cyp2j11	ENSMUSG00000066097	cytochrome P450, family 2, subfamily j, polypeptide 11	-4.06028	8.85602e-05
Slc13a1	ENSMUSG00000029700	Solute carrier family 13 member 1	-4.0603	0.000117076
9030619p08rik	ENSMUSG00000053168	RIKEN cDNA 9030619P08 gene	-4.06851	0.00406216
Cldn7	ENSMUSG00000018569	Claudin-7	-4.07971	2.28036e-07
Apom	ENSMUSG00000024391	Apolipoprotein M	-4.10567	1.24222e-07
Dao	ENSMUSG00000042096	D-amino-acid oxidase	-4.10703	3.34803e-08
Ndrg1	ENSMUSG00000005125	Protein NDRG1	-4.10977	2.12925e-20
Sfrp1	ENSMUSG00000031548	Secreted frizzled-related protein 1	-4.11299	4.27942e-11
Hnf1b	ENSMUSG00000020679	Hepatocyte nuclear factor 1-beta	-4.12928	4.62365e-08
Tmem213	ENSMUSG00000029829	Transmembrane protein 213	-4.12991	2.21007e-06
Chdh	ENSMUSG00000015970	Choline dehydrogenase, mitochondrial	-4.13078	1.26448e-07
Sult1c2	ENSMUSG00000023122	Sulfotransferase 1C2	-4.14115	4.75599e-07
Slc51b	ENSMUSG00000053862	Organic solute transporter subunit beta	-4.16227	1.09387e-06
Gsdmc2	ENSMUSG00000056293	Gasdermin-C2	-4.17254	5.91338e-08
Ceacam2	ENSMUSG00000054385	Carcinoembryonic antigen-related cell adhesion molecule 2	-4.17636	0.000276096
Hpn	ENSMUSG00000001249	Serine protease hepsin	-4.18896	1.09988e-07
Arg2	ENSMUSG00000021125	Arginase-2, mitochondrial	-4.18909	1.44034e-07
Vsig2	ENSMUSG00000001943	V-set and immunoglobulin domain-containing protein 2	-4.21612	3.22375e-07
Pipox	ENSMUSG00000017453	Peroxisomal sarcosine oxidase	-4.22997	2.34526e-07
Gsta4	ENSMUSG00000032348	Glutathione S-transferase A4	-4.23821	7.0566e-09
Aldh8a1	ENSMUSG00000037542	Aldehyde dehydrogenase family 8 member A1	-4.25267	3.00816e-06
Cth	ENSMUSG00000028179	Cystathionine gamma-lyase	-4.25841	2.32442e-05
Plau	ENSMUSG00000021822	Urokinase-type plasminogen activator	-4.27112	2.98209e-24
Cx3cl1	ENSMUSG00000031778	Fractalkine	-4.27897	2.97025e-06
Cda	ENSMUSG00000028755	Cytidine deaminase	-4.28572	2.09189e-07
Clca3a2	ENSMUSG00000028262	chloride channel accessory 3A2	-4.30493	7.33359e-06
Acsm2	ENSMUSG00000030945	Acyl-coenzyme A synthetase ACSM2, mitochondrial	-4.32185	5.31198e-08
Kif12	ENSMUSG00000028357	Kinesin-like protein KIF12 Kinesin-like protein	-4.32579	1.43421e-10
Ldhd	ENSMUSG00000031958	Probable D-lactate dehydrogenase, mitochondrial	-4.32704	3.78115e-13
Paqr5	ENSMUSG00000032278	Membrane progestin receptor gamma	-4.33614	2.28036e-07
Plat	ENSMUSG00000031538	Tissue-type plasminogen activator	-4.34236	7.80952e-07
Napsa	ENSMUSG00000002204	Napsin-A	-4.35014	5.37642e-10
Kng2	ENSMUSG00000060459	kininogen 2	-4.35151	1.64944e-07
Cyp4a14	ENSMUSG00000028715	Cytochrome P450 4A14	-4.35972	8.71478e-08
Cystm1	ENSMUSG00000046727	cysteine-rich transmembrane module containing 1	-4.36343	3.16466e-09
Upk2	ENSMUSG00000041523	uroplakin 2	-4.36476	2.36731e-07
Cdhr5	ENSMUSG00000025497	Cadherin-related family member 5	-4.37233	2.36731e-07
Slc12a3	ENSMUSG00000031766	Solute carrier family 12 member 3	-4.39744	2.70362e-10
Aif1l	ENSMUSG00000001864	Allograft inflammatory factor 1-like	-4.42149	2.09515e-10
Foxq1	ENSMUSG00000038415	Forkhead box protein Q1	-4.42958	0.000128765
Hsd11b2	ENSMUSG00000031891	Corticosteroid 11-beta-dehydrogenase isozyme 2	-4.44572	1.86602e-10
Khk	ENSMUSG00000029162	Ketohexokinase	-4.46047	1.50905e-07
Cdkl1	ENSMUSG00000020990	Cyclin-dependent kinase-like 1	-4.46272	5.92566e-09
Gm11128	ENSMUSG00000079495	N-acetyltransferase 8 (GCN5-related) family member 6	-4.48233	1.2736e-05
Slc47a1	ENSMUSG00000010122	Multidrug and toxin extrusion protein 1	-4.4833	3.03978e-10
Pigr	ENSMUSG00000026417	Polymeric immunoglobulin receptor	-4.48453	1.25769e-07
Acy1	ENSMUSG00000023262	Aminoacylase-1	-4.51338	3.89593e-05
Cyp2d26	ENSMUSG00000022445	Cytochrome P450 2D26	-4.51963	8.30891e-08
Slc13a3	ENSMUSG00000018459	Solute carrier family 13 member 3	-4.52628	1.21091e-06
Lad1	ENSMUSG00000041782	Ladinin-1	-4.52848	4.16147e-10
Car2	ENSMUSG00000027562	Carbonic anhydrase 2	-4.52923	2.32016e-19
Slc22a2	ENSMUSG00000040966	Solute carrier family 22 member 2	-4.56736	2.39232e-07
Cryab	ENSMUSG00000032060	Alpha-crystallin B chain	-4.56966	5.51216e-16
Msln	ENSMUSG00000063011	Mesothelin	-4.58657	3.96272e-07
G6pc	ENSMUSG00000078650	Glucose-6-phosphatase	-4.63161	1.85629e-08
Hrsp12	ENSMUSG00000022323	reactive intermediate imine deaminase A homolog	-4.63579	3.39614e-12
Eps8l2	ENSMUSG00000025504	Epidermal growth factor receptor kinase substrate 8-like protein 2	-4.65742	1.73901e-10
Krt17	ENSMUSG00000035557	Keratin, type I cytoskeletal 17	-4.68242	1.85605e-06
Slc5a10	ENSMUSG00000042371	Sodium/glucose cotransporter 5	-4.69167	4.4307e-06
Elf3	ENSMUSG00000003051	ETS-related transcription factor Elf-3	-4.6939	5.2144e-10
Mep1b	ENSMUSG00000024313	Meprin A subunit beta	-4.70593	5.79934e-05
Pter	ENSMUSG00000026730	Phosphotriesterase-related protein	-4.70797	2.04314e-09
Krt7	ENSMUSG00000023039	Keratin, type II cytoskeletal 7	-4.71479	1.23183e-09
Hgd	ENSMUSG00000022821	Homogentisate 1,2-dioxygenase	-4.71683	2.85481e-08
Slc17a3	ENSMUSG00000036083	solute carrier family 17 (sodium phosphate), member 3	-4.75961	1.72417e-07
Bdh2	ENSMUSG00000028167	3-hydroxybutyrate dehydrogenase type 2	-4.7869	2.03236e-09
Clcnka	ENSMUSG00000033770	Chloride channel protein ClC-Ka	-4.79081	1.04132e-05
1700011h14rik	ENSMUSG00000021850	Uncharacterized protein CCDC198	-4.79104	2.25838e-11
Tmprss2	ENSMUSG00000000385	Transmembrane protease serine 2	-4.79986	5.80322e-12
Cyp4a31	ENSMUSG00000028712	cytochrome P450, family 4, subfamily a, polypeptide 31	-4.81485	2.41694e-08
Car15	ENSMUSG00000090236	Carbonic anhydrase 15	-4.82706	1.98644e-10
Kcnk1	ENSMUSG00000033998	Potassium channel subfamily K member 1 Potassium channel subfamily K member	-4.83388	6.00126e-09
Hnf4a	ENSMUSG00000017950	Hepatocyte nuclear factor 4-alpha	-4.84513	3.65812e-08
Gm10639	ENSMUSG00000074179	Glutathione S-transferase	-4.87565	3.57316e-07
Hsd3b2	ENSMUSG00000063730	3 beta-hydroxysteroid dehydrogenase/Delta 5-->4-isomerase type 2	-4.87667	5.2144e-10
Atp1b1	ENSMUSG00000026576	Sodium/potassium-transporting ATPase subunit beta Sodium/potassium-transporting ATPase subunit beta-1	-4.88599	4.03194e-25
Eci3	ENSMUSG00000021416	Enoyl-CoA delta isomerase 3, peroxisomal	-4.89558	2.5989e-05
Tcf21	ENSMUSG00000045680	Transcription factor 21	-4.89928	1.39075e-07
Tmem174	ENSMUSG00000046082	Transmembrane protein 174	-4.90339	2.47306e-10
Slco1a6	ENSMUSG00000079262	Solute carrier organic anion transporter family member 1A6	-4.90462	2.28387e-06
Upk1b	ENSMUSG00000049436	Uroplakin-1b	-4.90777	2.76818e-08
Calml4	ENSMUSG00000032246	Calmodulin-like protein 4	-4.90855	3.18212e-12
Fam107a	ENSMUSG00000021750	family with sequence similarity 107, member A	-4.91313	3.35422e-06
Mep1a	ENSMUSG00000023914	Meprin A subunit alpha Meprin A subunit	-4.98517	1.08081e-08
Sprr2a2	ENSMUSG00000068893	Small proline-rich protein 2A1 Small proline-rich protein 2A3	-4.99092	5.10847e-08
Spint1	ENSMUSG00000027315	Kunitz-type protease inhibitor 1	-4.99191	1.54662e-12
Wwc1	ENSMUSG00000018849	Protein KIBRA	-5.00187	7.33897e-12
Slc17a1	ENSMUSG00000021335	Sodium-dependent phosphate transport protein 1	-5.01116	1.37146e-11
Tmem52b	ENSMUSG00000030160	Transmembrane protein 52B	-5.01515	1.92091e-07
Sult1d1	ENSMUSG00000029273	Sulfotransferase 1 family member D1	-5.01612	5.70057e-08
Efhd1	ENSMUSG00000026255	EF-hand domain-containing protein D1	-5.03981	1.68533e-09
Kcnj1	ENSMUSG00000041248	ATP-sensitive inward rectifier potassium channel 1	-5.06051	4.43575e-08
Cldn4	ENSMUSG00000047501	Claudin-4 Claudin	-5.07806	9.37374e-07
Npnt	ENSMUSG00000040998	Nephronectin	-5.08582	7.62727e-14
Plscr2	ENSMUSG00000032372	Phospholipid scramblase 2	-5.10504	9.37484e-13
Acsm1	ENSMUSG00000033533	Acyl-coenzyme A synthetase ACSM1, mitochondrial	-5.1136	2.50351e-07
Mettl7b	ENSMUSG00000025347	Methyltransferase-like protein 7B	-5.11665	7.308e-08
Adgrg1	ENSMUSG00000031785	Adhesion G-protein coupled receptor G1	-5.12513	3.52562e-17
Cdh1	ENSMUSG00000000303	Cadherin-1	-5.13119	4.60322e-11
Slc22a13	ENSMUSG00000074028	Solute carrier family 22 member 13	-5.15638	7.80952e-07
Serpina1f	ENSMUSG00000021081	Alpha-1-antitrypsin 1-6	-5.16641	7.82141e-09
Ttr	ENSMUSG00000061808	Transthyretin	-5.16808	5.58724e-08
Pah	ENSMUSG00000020051	Phenylalanine-4-hydroxylase	-5.20457	1.99846e-10
Gpx3	ENSMUSG00000018339	Glutathione peroxidase 3	-5.23125	2.51532e-18
Cldn10	ENSMUSG00000022132	Claudin-10	-5.25187	6.56142e-10
Slc22a1	ENSMUSG00000023829	Solute carrier family 22 member 1	-5.27261	1.30491e-12
Spp2	ENSMUSG00000026295	Secreted phosphoprotein 24	-5.28821	3.16261e-12
Cideb	ENSMUSG00000022219	Cell death activator CIDE-B	-5.3384	4.60322e-11
Slc23a1	ENSMUSG00000024354	Solute carrier family 23 member 1	-5.34968	3.44067e-07
Slc7a12	ENSMUSG00000039710	solute carrier family 7 (cationic amino acid transporter, y+ system), member 12	-5.3544	4.9136e-07
S100g	ENSMUSG00000040808	Protein S100-G Protein S100	-5.37756	1.40394e-10
Cgref1	ENSMUSG00000029161	Cell growth regulator with EF hand domain protein 1	-5.38062	9.76759e-10
Guca2b	ENSMUSG00000032978	Guanylate cyclase activator 2B	-5.39665	3.31097e-12
Tspan8	ENSMUSG00000034127	Tetraspanin-8	-5.40675	6.54432e-12
Npy	ENSMUSG00000029819	Pro-neuropeptide Y	-5.41944	2.28387e-06
Scin	ENSMUSG00000002565	Adseverin	-5.42382	1.36395e-12
Cldn2	ENSMUSG00000047230	Claudin-2	-5.4616	4.04264e-15
Krt14	ENSMUSG00000045545	Keratin, type I cytoskeletal 14	-5.47533	1.86629e-09
Cyp4a10	ENSMUSG00000066072	Cytochrome P450 4A10	-5.48706	1.21769e-12
Folr1	ENSMUSG00000001827	Folate receptor alpha	-5.51378	1.10338e-13
Egf	ENSMUSG00000028017	Pro-epidermal growth factor	-5.53584	5.06657e-06
Ggt1	ENSMUSG00000006345	Glutathione hydrolase 1 proenzyme	-5.55669	8.13956e-11
Slc22a18	ENSMUSG00000000154	Solute carrier family 22 member 18	-5.55903	1.69421e-08
Ugt3a2	ENSMUSG00000049152	UDP-glucuronosyltransferase 3A2	-5.5625	8.98706e-09
Lrp2	ENSMUSG00000027070	Low-density lipoprotein receptor-related protein 2	-5.57636	2.34526e-07
Ttc36	ENSMUSG00000039438	Tetratricopeptide repeat protein 36	-5.57895	5.4202e-10
Bc089597	ENSMUSG00000074639	RDH16 family member 2	-5.62667	2.32435e-10
Cyp2a4	ENSMUSG00000074254	Cytochrome P450 2A4	-5.67014	1.88348e-12
Kcnj16	ENSMUSG00000051497	Inward rectifier potassium channel 16	-5.67602	1.01306e-15
Defb1	ENSMUSG00000044748	Beta-defensin 1	-5.73478	7.70794e-14
Gsta2	ENSMUSG00000057933	Glutathione S-transferase A2	-5.73988	1.41395e-12
Mpv17l	ENSMUSG00000022679	Mpv17-like protein	-5.82332	4.2545e-10
Slc22a12	ENSMUSG00000061742	Solute carrier family 22 member 12	-5.86998	2.31067e-16
Pcbd1	ENSMUSG00000020098	Pterin-4-alpha-carbinolamine dehydratase	-5.88006	1.02028e-15
Gm4450	ENSMUSG00000090817	predicted gene 4450	-5.93207	2.49412e-09
Pdzk1ip1	ENSMUSG00000028716	PDZK1-interacting protein 1	-5.98622	1.18756e-20
Keg1	ENSMUSG00000024694	Glycine N-acyltransferase-like protein Keg1	-6.00635	1.21719e-13
Cyp2j5	ENSMUSG00000052520	Cytochrome P450 2J5	-6.01122	2.31067e-16
Pdzk1	ENSMUSG00000038298	Na(+)/H(+) exchange regulatory cofactor NHE-RF3	-6.06818	1.37146e-11
Slc22a7	ENSMUSG00000067144	Solute carrier family 22 member 7	-6.07862	1.28752e-06
Plet1	ENSMUSG00000032068	Placenta-expressed transcript 1 protein	-6.113	7.62727e-14
Krt15	ENSMUSG00000054146	Keratin, type I cytoskeletal 15	-6.1636	2.31254e-11
Slc6a18	ENSMUSG00000021612	Sodium-dependent neutral amino acid transporter B(0)AT3 Transporter	-6.18597	7.25094e-14
Mal	ENSMUSG00000027375	Myelin and lymphocyte protein	-6.19008	1.97573e-22
Sprr1a	ENSMUSG00000050359	Cornifin-A	-6.19987	5.32453e-09
Slc34a1	ENSMUSG00000021490	solute carrier family 34 (sodium phosphate), member 1	-6.22841	1.30446e-15
Akr1c18	ENSMUSG00000021214	Aldo-keto reductase family 1 member C18	-6.27412	9.13759e-15
Psca	ENSMUSG00000022598	Prostate stem cell antigen	-6.27992	2.19661e-17
Prss8	ENSMUSG00000030800	protease, serine 8 (prostasin)	-6.33181	1.59814e-11
Krt19	ENSMUSG00000020911	Keratin, type I cytoskeletal 19	-6.3437	1.46692e-14
Aqp2	ENSMUSG00000023013	Aquaporin-2	-6.42723	4.1504e-16
Krt5	ENSMUSG00000061527	Keratin, type II cytoskeletal 5	-6.43267	2.58393e-13
Krt18	ENSMUSG00000023043	Keratin, type I cytoskeletal 18	-6.46457	7.33897e-12
Slc3a1	ENSMUSG00000024131	Neutral and basic amino acid transport protein rBAT	-6.46655	2.96359e-14
Acy3	ENSMUSG00000024866	N-acyl-aromatic-L-amino acid amidohydrolase (carboxylate-forming)	-6.53762	2.39697e-16
Wfdc15b	ENSMUSG00000018211	WAP four-disulfide core domain protein 15B	-6.68254	4.13952e-09
Fxyd2	ENSMUSG00000059412	FXYD domain-containing ion transport regulator Sodium/potassium-transporting ATPase subunit gamma	-6.71513	3.78926e-40
Slc27a2	ENSMUSG00000027359	Very long-chain acyl-CoA synthetase	-6.72614	8.90411e-17
Slc12a1	ENSMUSG00000027202	Solute carrier family 12 member 1	-6.74162	1.01995e-09
Lcn2	ENSMUSG00000026822	Neutrophil gelatinase-associated lipocalin	-6.74808	7.82084e-07
Tmem27	ENSMUSG00000015401	Collectrin	-6.84114	1.6985e-20
Hao2	ENSMUSG00000027870	Hydroxyacid oxidase 2	-6.96527	5.18152e-16
Fbp1	ENSMUSG00000069805	Fructose-1,6-bisphosphatase 1	-6.98401	1.25995e-19
Krt8	ENSMUSG00000049382	Keratin, type II cytoskeletal 8	-7.14938	1.96429e-20
Wfdc2	ENSMUSG00000017723	WAP four-disulfide core domain protein 2	-7.2697	2.52141e-31
Upk3a	ENSMUSG00000022435	Uroplakin-3a	-7.2742	2.43819e-18
Miox	ENSMUSG00000022613	Inositol oxygenase	-7.32483	5.21208e-27
Cdh16	ENSMUSG00000031881	Cadherin-16	-7.55601	2.51344e-28
Spink3	ENSMUSG00000024503	serine peptidase inhibitor, Kazal type 1	-7.59304	9.44925e-25
Aldob	ENSMUSG00000028307	Fructose-bisphosphate aldolase B Fructose-bisphosphate aldolase	-8.46955	1.71126e-27
Aadat	ENSMUSG00000057228	Kynurenine/alpha-aminoadipate aminotransferase, mitochondrial	-8.73251	4.1504e-16
Umod	ENSMUSG00000030963	Uromodulin	-9.561	3.17464e-36
Spp1	ENSMUSG00000029304	Osteopontin	-9.99217	1.97573e-22
Kap	ENSMUSG00000032758	Kidney androgen-regulated protein	-11.1832	7.51824e-47
