# Supplementary material for: Kidney Tertiary Lymphoid Structures in Lupus Nephritis Develop into Large Interconnected Networks and Resemble Lymph Nodes in Gene Signature
Source: Am J Pathol. 2020 Aug 17;190(11):2203–25. doi: 10.1016/j.ajpath.2020.07.015 (PMC12178333; doi:10.1016/j.ajpath.2020.07.015)
Supplement: Supplemental Table S5 [file mmc6.xlsx]

## Sheet: Sup Table S5
Supplemental Table S5. DE upregulated and down regulated genes in Gr2 compared to Gr1. https://www.ensembl.org/index.html
Gene Id	Target	desc	base Mean	log2FC	padj
Ighg3	ENSMUSG00000076615	Ighg3, Immunoglobulin heavy constant gamma 3 [Source:MGI Symbol;Acc:MGI:2144790]	551.415	11.7992	6.61404e-11
Ighg1	ENSMUSG00000076614	Ighg1, immunoglobulin heavy constant gamma 1 (G1m marker) [Source:MGI Symbol;Acc:MGI:96446]	949.797	9.77551	3.5372e-13
Ighg2b	ENSMUSG00000076613	Ighg2b, immunoglobulin heavy constant gamma 2B [Source:MGI Symbol;Acc:MGI:96445]	948.047	8.79916	3.86974e-09
Jchain	ENSMUSG00000067149	Igj, immunoglobulin joining chain [Source:MGI Symbol;Acc:MGI:96493]	6385.71	7.16947	2.7147e-29
Igkc	ENSMUSG00000076609	Igkc, immunoglobulin kappa constant [Source:MGI Symbol;Acc:MGI:96495]	31362	7.16794	4.23302e-24
Ms4a1	ENSMUSG00000024673	Ms4a1, membrane-spanning 4-domains, subfamily A, member 1 [Source:MGI Symbol;Acc:MGI:88321]	138.351	7.14831	2.82724e-11
Pou2af1	ENSMUSG00000032053	Pou2af1, POU domain, class 2, associating factor 1 [Source:MGI Symbol;Acc:MGI:105086]	413.659	6.96618	6.85242e-16
Ighm	ENSMUSG00000076617	Ighm, immunoglobulin heavy constant mu [Source:MGI Symbol;Acc:MGI:96448]	838.459	6.26275	3.84509e-15
Iglc2	ENSMUSG00000076937	Iglc2, immunoglobulin lambda constant 2 [Source:MGI Symbol;Acc:MGI:99547]	242.068	5.24149	6.64492e-07
Cxcl13	ENSMUSG00000023078	Cxcl13, chemokine (C-X-C motif) ligand 13 [Source:MGI Symbol;Acc:MGI:1888499]	91.743	5.13408	3.12302e-07
Igha	ENSMUSG00000095079	Igha, immunoglobulin heavy constant alpha [Source:MGI Symbol;Acc:MGI:96444]	4888.13	4.94917	1.25093e-33
Ccl20	ENSMUSG00000026166	Ccl20, chemokine (C-C motif) ligand 20 [Source:MGI Symbol;Acc:MGI:1329031]	162.963	4.25344	2.47177e-05
Fpr2	ENSMUSG00000052270	Fpr2, formyl peptide receptor 2 [Source:MGI Symbol;Acc:MGI:1278319]	155.797	4.08711	0.000121028
Cst7	ENSMUSG00000068129	Cst7, cystatin F (leukocystatin) [Source:MGI Symbol;Acc:MGI:1298217]	65.7271	4.00096	1.22229e-08
Mzb1	ENSMUSG00000024353	Mzb1, marginal zone B and B1 cell-specific protein 1 [Source:MGI Symbol;Acc:MGI:1917066]	228.89	3.82614	1.95946e-05
Ikzf3	ENSMUSG00000018168	Ikzf3, IKAROS family zinc finger 3 [Source:MGI Symbol;Acc:MGI:1342542]	92.0369	3.75689	1.01013e-09
Treml4	ENSMUSG00000051682	Treml4, triggering receptor expressed on myeloid cells-like 4 [Source:MGI Symbol;Acc:MGI:1923239]	126.54	3.56767	0.000735414
Slpi	ENSMUSG00000017002	Slpi, secretory leukocyte peptidase inhibitor [Source:MGI Symbol;Acc:MGI:109297]	171.393	3.54676	0.00650159
Ccl8	ENSMUSG00000009185	Ccl8, chemokine (C-C motif) ligand 8 [Source:MGI Symbol;Acc:MGI:101878]	220.845	3.47466	0.00086035
Adgre4	ENSMUSG00000032915	Emr4, EGF-like module containing, mucin-like, hormone receptor-like sequence 4 [Source:MGI Symbol;Acc:MGI:1196464]	202.55	3.45781	4.13285e-05
Siglecg	ENSMUSG00000030468	Siglecg, sialic acid binding Ig-like lectin G [Source:MGI Symbol;Acc:MGI:2443630]	49.803	3.24296	7.06801e-08
H2-DMb2	ENSMUSG00000037548	H2-DMb2, histocompatibility 2, class II, locus Mb2 [Source:MGI Symbol;Acc:MGI:95923]	285.924	3.07423	0.000218355
Gm8369	ENSMUSG00000058470	Gm8369, predicted gene 8369 [Source:MGI Symbol;Acc:MGI:3645380]	57.7994	3.05102	4.28083e-05
Serpina3g	ENSMUSG00000041481	Serpina3g, serine (or cysteine) peptidase inhibitor, clade A, member 3G [Source:MGI Symbol;Acc:MGI:105046]	219.929	3.05087	6.48291e-06
Ms4a4c	ENSMUSG00000024675	Ms4a4c, membrane-spanning 4-domains, subfamily A, member 4C [Source:MGI Symbol;Acc:MGI:1927656]	166.065	2.98011	8.7503e-10
Il1b	ENSMUSG00000027398	Il1b, interleukin 1 beta [Source:MGI Symbol;Acc:MGI:96543]	204.969	2.92937	0.000548248
Ly6c2	ENSMUSG00000022584	Ly6c2, lymphocyte antigen 6 complex, locus C2 [Source:MGI Symbol;Acc:MGI:3712069]	161.471	2.88143	5.50174e-09
Mcemp1	ENSMUSG00000013974	Mcemp1, mast cell expressed membrane protein 1 [Source:MGI Symbol;Acc:MGI:1916439]	59.977	2.83463	1.88156e-05
Cd3d	ENSMUSG00000032094	Cd3d, CD3 antigen, delta polypeptide [Source:MGI Symbol;Acc:MGI:88331]	96.997	2.81761	6.13565e-07
Ms4a6d	ENSMUSG00000024679	Ms4a6d, membrane-spanning 4-domains, subfamily A, member 6D [Source:MGI Symbol;Acc:MGI:1916024]	293.686	2.81138	1.89839e-05
Plek	ENSMUSG00000020120	Plek, pleckstrin [Source:MGI Symbol;Acc:MGI:1860485]	270.278	2.80383	0.000322557
Cd27	ENSMUSG00000030336	Cd27, CD27 antigen [Source:MGI Symbol;Acc:MGI:88326]	69.6564	2.79761	4.61036e-07
H2-M2	ENSMUSG00000016283	H2-M2, histocompatibility 2, M region locus 2 [Source:MGI Symbol;Acc:MGI:95914]	97.1782	2.75748	8.27564e-07
Xlr4b	ENSMUSG00000067768	Xlr4b, X-linked lymphocyte-regulated 4B [Source:MGI Symbol;Acc:MGI:1350975]	67.6593	2.74303	5.06304e-05
Clec4n	ENSMUSG00000023349	Clec4n, C-type lectin domain family 4, member n [Source:MGI Symbol;Acc:MGI:1861231]	98.7052	2.73664	0.0181632
Serpina3n	ENSMUSG00000021091	Serpina3n, serine (or cysteine) peptidase inhibitor, clade A, member 3N [Source:MGI Symbol;Acc:MGI:105045]	144.607	2.67083	0.0353358
Fcgr4	ENSMUSG00000059089	Fcgr4, Fc receptor, IgG, low affinity IV [Source:MGI Symbol;Acc:MGI:2179523]	321.675	2.66263	0.000672641
Sash3	ENSMUSG00000031101	Sash3, SAM and SH3 domain containing 3 [Source:MGI Symbol;Acc:MGI:1921381]	98.5938	2.64601	1.86191e-08
Pclaf	ENSMUSG00000040204	2810417H13Rik, RIKEN cDNA 2810417H13 gene [Source:MGI Symbol;Acc:MGI:1915276]	161.221	2.59893	2.79394e-06
Wfdc17	ENSMUSG00000069792	Wfdc17, WAP four-disulfide core domain 17 [Source:MGI Symbol;Acc:MGI:3649773]	92.2099	2.5971	0.0131457
Cd6	ENSMUSG00000024670	Cd6, CD6 antigen [Source:MGI Symbol;Acc:MGI:103566]	72.3809	2.5903	1.57595e-05
Cd3g	ENSMUSG00000002033	Cd3g, CD3 antigen, gamma polypeptide [Source:MGI Symbol;Acc:MGI:88333]	197.607	2.54656	6.54432e-08
Cd28	ENSMUSG00000026012	Cd28, CD28 antigen [Source:MGI Symbol;Acc:MGI:88327]	60.3383	2.5374	0.000129907
Lcp2	ENSMUSG00000002699	Lcp2, lymphocyte cytosolic protein 2 [Source:MGI Symbol;Acc:MGI:1321402]	117.221	2.52801	1.07247e-05
Pou2f2	ENSMUSG00000008496	Pou2f2, POU domain, class 2, transcription factor 2 [Source:MGI Symbol;Acc:MGI:101897]	534.093	2.5242	2.63471e-05
Itgam	ENSMUSG00000030786	Itgam, integrin alpha M [Source:MGI Symbol;Acc:MGI:96607]	164.593	2.50996	0.010966
Samsn1	ENSMUSG00000022876	Samsn1, SAM domain, SH3 domain and nuclear localization signals, 1 [Source:MGI Symbol;Acc:MGI:1914992]	146.081	2.50379	0.00253751
Dnase1l3	ENSMUSG00000025279	Dnase1l3, deoxyribonuclease 1-like 3 [Source:MGI Symbol;Acc:MGI:1314633]	67.0076	2.49724	0.000199944
Ccl19	ENSMUSG00000071005	Ccl19, chemokine (C-C motif) ligand 19 [Source:MGI Symbol;Acc:MGI:1346316]	74.5066	2.46307	0.000106709
Lck	ENSMUSG00000000409	Lck, lymphocyte protein tyrosine kinase [Source:MGI Symbol;Acc:MGI:96756]	65.5582	2.45825	5.56088e-05
P2ry10	ENSMUSG00000050921	P2ry10, purinergic receptor P2Y, G-protein coupled 10 [Source:MGI Symbol;Acc:MGI:1926076]	124.241	2.45406	7.0984e-07
Ms4a4b	ENSMUSG00000056290	Ms4a4b, membrane-spanning 4-domains, subfamily A, member 4B [Source:MGI Symbol;Acc:MGI:1913083]	177.153	2.45337	2.48517e-08
Tlr1	ENSMUSG00000044827	Tlr1, toll-like receptor 1 [Source:MGI Symbol;Acc:MGI:1341295]	102.105	2.43856	2.44231e-06
Traf3ip3	ENSMUSG00000037318	Traf3ip3, TRAF3 interacting protein 3 [Source:MGI Symbol;Acc:MGI:2441706]	61.9937	2.42318	5.94447e-06
Ptpn7	ENSMUSG00000031506	Ptpn7, protein tyrosine phosphatase, non-receptor type 7 [Source:MGI Symbol;Acc:MGI:2156893]	69.7096	2.41177	7.11541e-05
Cyp4a12a	ENSMUSG00000066071	Cyp4a12a, cytochrome P450, family 4, subfamily a, polypeptide 12a [Source:MGI Symbol;Acc:MGI:88612]	184.595	2.41062	0.000810287
Ptprcap	ENSMUSG00000045826	Ptprcap, protein tyrosine phosphatase, receptor type, C polypeptide-associated protein [Source:MGI Symbol;Acc:MGI:97811]	43.7739	2.3981	9.95795e-05
Fam26f	ENSMUSG00000046031	Fam26f, family with sequence similarity 26, member F [Source:MGI Symbol;Acc:MGI:2443082]	118.718	2.39732	1.71445e-06
Cd48	ENSMUSG00000015355	Cd48, CD48 antigen [Source:MGI Symbol;Acc:MGI:88339]	83.8505	2.37177	2.07208e-07
Clec4a1	ENSMUSG00000049037	Clec4a1, C-type lectin domain family 4, member a1 [Source:MGI Symbol;Acc:MGI:3036291]	410.315	2.36956	0.000110445
Spn	ENSMUSG00000051457	Spn, sialophorin [Source:MGI Symbol;Acc:MGI:98384]	379.903	2.35819	3.66794e-05
Ncf4	ENSMUSG00000071715	Ncf4, neutrophil cytosolic factor 4 [Source:MGI Symbol;Acc:MGI:109186]	184.414	2.35093	0.000522731
Igf2	ENSMUSG00000048583	Igf2, insulin-like growth factor 2 [Source:MGI Symbol;Acc:MGI:96434]	1608.21	2.32428	4.65201e-30
Cd247	ENSMUSG00000005763	Cd247, CD247 antigen [Source:MGI Symbol;Acc:MGI:88334]	47.2744	2.31923	0.000535513
Cd52	ENSMUSG00000000682	Cd52, CD52 antigen [Source:MGI Symbol;Acc:MGI:1346088]	1318.91	2.29905	1.38069e-05
Tnfrsf18	ENSMUSG00000041954	Tnfrsf18, tumor necrosis factor receptor superfamily, member 18 [Source:MGI Symbol;Acc:MGI:894675]	54.6691	2.29652	0.000465825
Itgal	ENSMUSG00000030830	Itgal, integrin alpha L [Source:MGI Symbol;Acc:MGI:96606]	205.068	2.28402	0.00105162
Ubd	ENSMUSG00000035186	Ubd, ubiquitin D [Source:MGI Symbol;Acc:MGI:1344410]	290.812	2.28333	8.53472e-07
Azgp1	ENSMUSG00000037053	Azgp1, alpha-2-glycoprotein 1, zinc [Source:MGI Symbol;Acc:MGI:103163]	79.8658	2.27734	9.78339e-06
Hck	ENSMUSG00000003283	Hck, hemopoietic cell kinase [Source:MGI Symbol;Acc:MGI:96052]	163.053	2.27656	1.10881e-05
Ms4a6c	ENSMUSG00000079419	Ms4a6c, membrane-spanning 4-domains, subfamily A, member 6C [Source:MGI Symbol;Acc:MGI:2385644]	1117.42	2.27426	0.00180752
Il21r	ENSMUSG00000030745	Il21r, interleukin 21 receptor [Source:MGI Symbol;Acc:MGI:1890475]	55.6523	2.27185	0.00130106
Ms4a6b	ENSMUSG00000024677	Ms4a6b, membrane-spanning 4-domains, subfamily A, member 6B [Source:MGI Symbol;Acc:MGI:1917024]	265.912	2.22376	3.85088e-07
Cd53	ENSMUSG00000040747	Cd53, CD53 antigen [Source:MGI Symbol;Acc:MGI:88341]	71.6205	2.21153	0.000487164
Clec4a3	ENSMUSG00000043832	Clec4a3, C-type lectin domain family 4, member a3 [Source:MGI Symbol;Acc:MGI:1920399]	133.079	2.19867	0.0160873
Rac2	ENSMUSG00000033220	Rac2, RAS-related C3 botulinum substrate 2 [Source:MGI Symbol;Acc:MGI:97846]	383.898	2.19218	5.84173e-07
Bin2	ENSMUSG00000098112	Bin2, bridging integrator 2 [Source:MGI Symbol;Acc:MGI:3611448]	207.134	2.17873	1.23847e-05
Apbb1ip	ENSMUSG00000026786	Apbb1ip, amyloid beta (A4) precursor protein-binding, family B, member 1 interacting protein [Source:MGI Symbol;Acc:MGI:1861354]	84.2261	2.15608	0.0019018
Lilrb4a	ENSMUSG00000062593	Lilrb4, leukocyte immunoglobulin-like receptor, subfamily B, member 4 [Source:MGI Symbol;Acc:MGI:102701]	208.462	2.15337	0.00567358
Itgax	ENSMUSG00000030789	Itgax, integrin alpha X [Source:MGI Symbol;Acc:MGI:96609]	55.9875	2.13409	0.00149408
Mbl2	ENSMUSG00000024863	Mbl2, mannose-binding lectin (protein C) 2 [Source:MGI Symbol;Acc:MGI:96924]	50.2524	2.12354	0.00101271
Snx20	ENSMUSG00000031662	Snx20, sorting nexin 20 [Source:MGI Symbol;Acc:MGI:1918857]	122.903	2.12248	9.35642e-07
Ikzf1	ENSMUSG00000018654	Ikzf1, IKAROS family zinc finger 1 [Source:MGI Symbol;Acc:MGI:1342540]	149.156	2.11501	4.70248e-08
AI662270	ENSMUSG00000087107	AI662270, expressed sequence AI662270 [Source:MGI Symbol;Acc:MGI:2144254]	449.213	2.109	7.0984e-07
S100a9	ENSMUSG00000056071	S100a9, S100 calcium binding protein A9 (calgranulin B) [Source:MGI Symbol;Acc:MGI:1338947]	63.6535	2.10369	0.00253751
Ccr7	ENSMUSG00000037944	Ccr7, chemokine (C-C motif) receptor 7 [Source:MGI Symbol;Acc:MGI:103011]	87.6849	2.05847	6.47071e-05
Ccr5	ENSMUSG00000079227	Ccr5, chemokine (C-C motif) receptor 5 [Source:MGI Symbol;Acc:MGI:107182]	509.708	2.03601	4.26631e-07
Mir142hg	ENSMUSG00000084796	A430104N18Rik, RIKEN cDNA A430104N18 gene [Source:MGI Symbol;Acc:MGI:1925841]	50.5191	2.02384	5.06771e-05
Kcnn4	ENSMUSG00000054342	Kcnn4, potassium intermediate/small conductance calcium-activated channel, subfamily N, member 4 [Source:MGI Symbol;Acc:MGI:1277957]	78.1973	1.98742	0.00182891
Cd22	ENSMUSG00000030577	Cd22, CD22 antigen [Source:MGI Symbol;Acc:MGI:88322]	115.581	1.9855	4.92412e-05
Clec12a	ENSMUSG00000053063	Clec12a, C-type lectin domain family 12, member a [Source:MGI Symbol;Acc:MGI:3040968]	135.893	1.98197	0.000420391
Akr1c21	ENSMUSG00000021207	Akr1c21, aldo-keto reductase family 1, member C21 [Source:MGI Symbol;Acc:MGI:1924587]	95.0832	1.98145	1.03858e-05
Batf	ENSMUSG00000034266	Batf, basic leucine zipper transcription factor, ATF-like [Source:MGI Symbol;Acc:MGI:1859147]	60.2445	1.96999	0.00040715
Themis2	ENSMUSG00000037731	Themis2, thymocyte selection associated family member 2 [Source:MGI Symbol;Acc:MGI:2446213]	122.784	1.96513	6.44615e-05
Il2rb	ENSMUSG00000068227	Il2rb, interleukin 2 receptor, beta chain [Source:MGI Symbol;Acc:MGI:96550]	111.746	1.96399	1.60234e-05
Itk	ENSMUSG00000020395	Itk, IL2 inducible T cell kinase [Source:MGI Symbol;Acc:MGI:96621]	60.6399	1.95393	0.000199611
H2-Ob	ENSMUSG00000041538	H2-Ob, histocompatibility 2, O region beta locus [Source:MGI Symbol;Acc:MGI:95925]	114.647	1.94026	0.000341872
Cxcr3	ENSMUSG00000050232	Cxcr3, chemokine (C-X-C motif) receptor 3 [Source:MGI Symbol;Acc:MGI:1277207]	60.3778	1.92964	0.000247238
Ccl7	ENSMUSG00000035373	Ccl7, chemokine (C-C motif) ligand 7 [Source:MGI Symbol;Acc:MGI:99512]	203.838	1.92747	0.00876984
Cyp24a1	ENSMUSG00000038567	Cyp24a1, cytochrome P450, family 24, subfamily a, polypeptide 1 [Source:MGI Symbol;Acc:MGI:88593]	2096.52	1.91346	9.04231e-05
Tnfrsf13b	ENSMUSG00000010142	Tnfrsf13b, tumor necrosis factor receptor superfamily, member 13b [Source:MGI Symbol;Acc:MGI:1889411]	119.915	1.91131	3.48209e-05
Prkcb	ENSMUSG00000052889	Prkcb, protein kinase C, beta [Source:MGI Symbol;Acc:MGI:97596]	321.185	1.90154	1.40577e-06
Tcf7	ENSMUSG00000000782	Tcf7, transcription factor 7, T cell specific [Source:MGI Symbol;Acc:MGI:98507]	93.347	1.89736	0.000165486
Rasal3	ENSMUSG00000052142	Rasal3, RAS protein activator like 3 [Source:MGI Symbol;Acc:MGI:2444128]	70.238	1.89128	0.000225495
Lyz2	ENSMUSG00000069516	Lyz2, lysozyme 2 [Source:MGI Symbol;Acc:MGI:96897]	3789.48	1.86211	0.00171842
AW112010	ENSMUSG00000075010	AW112010, expressed sequence AW112010 [Source:MGI Symbol;Acc:MGI:2147706]	237.587	1.85917	1.57595e-05
Ctss	ENSMUSG00000038642	Ctss, cathepsin S [Source:MGI Symbol;Acc:MGI:107341]	7436.27	1.84913	0.000583367
Tbc1d10c	ENSMUSG00000040247	Tbc1d10c, TBC1 domain family, member 10c [Source:MGI Symbol;Acc:MGI:1922072]	187.283	1.83244	1.07247e-05
Dusp2	ENSMUSG00000027368	Dusp2, dual specificity phosphatase 2 [Source:MGI Symbol;Acc:MGI:101911]	150.23	1.82656	0.00217223
Cd83	ENSMUSG00000015396	Cd83, CD83 antigen [Source:MGI Symbol;Acc:MGI:1328316]	153.543	1.80315	0.000411552
H2-Q7	ENSMUSG00000060550	H2-Q7, histocompatibility 2, Q region locus 7 [Source:MGI Symbol;Acc:MGI:95936]	275.286	1.79436	9.27407e-07
Cxcl9	ENSMUSG00000029417	Cxcl9, chemokine (C-X-C motif) ligand 9 [Source:MGI Symbol;Acc:MGI:1352449]	226.562	1.78885	0.000295176
Hcls1	ENSMUSG00000022831	Hcls1, hematopoietic cell specific Lyn substrate 1 [Source:MGI Symbol;Acc:MGI:104568]	46.942	1.78769	0.00683047
Lpxn	ENSMUSG00000024696	Lpxn, leupaxin [Source:MGI Symbol;Acc:MGI:2147677]	159.588	1.78249	4.61036e-07
Ptprc	ENSMUSG00000026395	Ptprc, protein tyrosine phosphatase, receptor type, C [Source:MGI Symbol;Acc:MGI:97810]	96.7654	1.78058	0.0152746
Itgb2	ENSMUSG00000000290	Itgb2, integrin beta 2 [Source:MGI Symbol;Acc:MGI:96611]	368.765	1.77538	5.5393e-05
Gpr132	ENSMUSG00000021298	Gpr132, G protein-coupled receptor 132 [Source:MGI Symbol;Acc:MGI:1890220]	61.1745	1.75008	0.00242567
Adgre1	ENSMUSG00000004730	Emr1, EGF-like module containing, mucin-like, hormone receptor-like sequence 1 [Source:MGI Symbol;Acc:MGI:106912]	412.905	1.74875	0.000111234
Csf2rb	ENSMUSG00000071713	Csf2rb, colony stimulating factor 2 receptor, beta, low-affinity (granulocyte-macrophage) [Source:MGI Symbol;Acc:MGI:1339759]	111.714	1.74825	0.0123156
Psd4	ENSMUSG00000026979	Psd4, pleckstrin and Sec7 domain containing 4 [Source:MGI Symbol;Acc:MGI:2674093]	74.3902	1.72638	1.1902e-05
Itga4	ENSMUSG00000027009	Itga4, integrin alpha 4 [Source:MGI Symbol;Acc:MGI:96603]	170.453	1.68433	0.000601867
Kif21b	ENSMUSG00000041642	Kif21b, kinesin family member 21B [Source:MGI Symbol;Acc:MGI:109234]	84.4184	1.68351	0.000988523
Slc11a1	ENSMUSG00000026177	Slc11a1, solute carrier family 11 (proton-coupled divalent metal ion transporters), member 1 [Source:MGI Symbol;Acc:MGI:1345275]	197.468	1.67934	0.00245889
Fermt3	ENSMUSG00000024965	Fermt3, fermitin family homolog 3 (Drosophila) [Source:MGI Symbol;Acc:MGI:2147790]	60.4239	1.67807	0.00229541
Ccl12	ENSMUSG00000035352	Ccl12, chemokine (C-C motif) ligand 12 [Source:MGI Symbol;Acc:MGI:108224]	238.777	1.6756	1.07247e-05
Gm26740	ENSMUSG00000097705	Gm26740, predicted gene, 26740 [Source:MGI Symbol;Acc:MGI:5477234]	165.748	1.66411	0.000295176
Il2rg	ENSMUSG00000031304	Il2rg, interleukin 2 receptor, gamma chain [Source:MGI Symbol;Acc:MGI:96551]	203.356	1.66217	9.95795e-05
Milr1	ENSMUSG00000040528	Milr1, mast cell immunoglobulin like receptor 1 [Source:MGI Symbol;Acc:MGI:2685731]	135.618	1.66185	0.000227553
Cxcr4	ENSMUSG00000045382	Cxcr4, chemokine (C-X-C motif) receptor 4 [Source:MGI Symbol;Acc:MGI:109563]	163.386	1.6587	0.00256336
Siglece	ENSMUSG00000030474	Siglece, sialic acid binding Ig-like lectin E [Source:MGI Symbol;Acc:MGI:1932475]	61.2235	1.64697	0.0485946
Cep55	ENSMUSG00000024989	Cep55, centrosomal protein 55 [Source:MGI Symbol;Acc:MGI:1921357]	71.3985	1.64577	0.0117108
C3ar1	ENSMUSG00000040552	C3ar1, complement component 3a receptor 1 [Source:MGI Symbol;Acc:MGI:1097680]	436.067	1.64553	2.79064e-05
Dennd1c	ENSMUSG00000002668	Dennd1c, DENN/MADD domain containing 1C [Source:MGI Symbol;Acc:MGI:1918035]	81.5834	1.64443	0.000596215
Aif1	ENSMUSG00000024397	Aif1, allograft inflammatory factor 1 [Source:MGI Symbol;Acc:MGI:1343098]	574.675	1.64312	0.00232059
Itgb7	ENSMUSG00000001281	Itgb7, integrin beta 7 [Source:MGI Symbol;Acc:MGI:96616]	177.232	1.62452	3.04189e-05
Nlrc5	ENSMUSG00000074151	Nlrc5, NLR family, CARD domain containing 5 [Source:MGI Symbol;Acc:MGI:3612191]	250.629	1.62011	4.76752e-06
Cd44	ENSMUSG00000005087	Cd44, CD44 antigen [Source:MGI Symbol;Acc:MGI:88338]	814.325	1.61994	0.00700576
Arhgap45	ENSMUSG00000035697	Hmha1, histocompatibility (minor) HA-1 [Source:MGI Symbol;Acc:MGI:1917969]	214.354	1.61957	3.48209e-05
Il10ra	ENSMUSG00000032089	Il10ra, interleukin 10 receptor, alpha [Source:MGI Symbol;Acc:MGI:96538]	211.763	1.60203	0.00286133
Myo1f	ENSMUSG00000024300	Myo1f, myosin IF [Source:MGI Symbol;Acc:MGI:107711]	92.7536	1.58307	0.0223709
Cd37	ENSMUSG00000030798	Cd37, CD37 antigen [Source:MGI Symbol;Acc:MGI:88330]	76.7231	1.58035	0.0108749
Nckap1l	ENSMUSG00000022488	Nckap1l, NCK associated protein 1 like [Source:MGI Symbol;Acc:MGI:1926063]	589.355	1.58001	7.84423e-06
Cd86	ENSMUSG00000022901	Cd86, CD86 antigen [Source:MGI Symbol;Acc:MGI:101773]	44.5996	1.56881	0.0067859
Ms4a7	ENSMUSG00000024672	Ms4a7, membrane-spanning 4-domains, subfamily A, member 7 [Source:MGI Symbol;Acc:MGI:1918846]	116.909	1.55982	0.00405941
Lcp1	ENSMUSG00000021998	Lcp1, lymphocyte cytosolic protein 1 [Source:MGI Symbol;Acc:MGI:104808]	3017.07	1.55886	9.27407e-07
Mki67	ENSMUSG00000031004	Mki67, antigen identified by monoclonal antibody Ki 67 [Source:MGI Symbol;Acc:MGI:106035]	379.866	1.54963	0.000321739
Top2a	ENSMUSG00000020914	Top2a, topoisomerase (DNA) II alpha [Source:MGI Symbol;Acc:MGI:98790]	113.158	1.54724	0.0183187
Vav1	ENSMUSG00000034116	Vav1, vav 1 oncogene [Source:MGI Symbol;Acc:MGI:98923]	220.289	1.54052	0.000338868
Ccna2	ENSMUSG00000027715	Ccna2, cyclin A2 [Source:MGI Symbol;Acc:MGI:108069]	72.5764	1.52046	0.0119662
Mcub	ENSMUSG00000027994	Ccdc109b, coiled-coil domain containing 109B [Source:MGI Symbol;Acc:MGI:1914065]	55.3138	1.51651	0.0278946
Mpeg1	ENSMUSG00000046805	Mpeg1, macrophage expressed gene 1 [Source:MGI Symbol;Acc:MGI:1333743]	918.324	1.50927	0.00383212
Clca3a2	ENSMUSG00000028262	Clca2, chloride channel calcium activated 2 [Source:MGI Symbol;Acc:MGI:1931471]	89.926	1.50821	0.0498421
Evi2a	ENSMUSG00000078771	Evi2a, ecotropic viral integration site 2a [Source:MGI Symbol;Acc:MGI:95458]	124.241	1.50678	0.00313866
Gpr65	ENSMUSG00000021886	Gpr65, G-protein coupled receptor 65 [Source:MGI Symbol;Acc:MGI:108031]	102.459	1.50402	0.00291797
Slamf8	ENSMUSG00000053318	Slamf8, SLAM family member 8 [Source:MGI Symbol;Acc:MGI:1921998]	56.6977	1.50401	0.00273108
Ccl5	ENSMUSG00000035042	Ccl5, chemokine (C-C motif) ligand 5 [Source:MGI Symbol;Acc:MGI:98262]	176.811	1.50238	0.00122764
Evi2	ENSMUSG00000070354	Gm21975, predicted gene 21975 [Source:MGI Symbol;Acc:MGI:5439444]	41.8304	1.49949	0.00763753
Btk	ENSMUSG00000031264	Btk, Bruton agammaglobulinemia tyrosine kinase [Source:MGI Symbol;Acc:MGI:88216]	51.2132	1.49271	0.00765629
Cyp4b1	ENSMUSG00000028713	Cyp4b1, cytochrome P450, family 4, subfamily b, polypeptide 1 [Source:MGI Symbol;Acc:MGI:103225]	6725.37	1.49071	1.37417e-10
Pld4	ENSMUSG00000052160	Pld4, phospholipase D family, member 4 [Source:MGI Symbol;Acc:MGI:2144765]	416.618	1.48849	0.0018045
Gm9025	ENSMUSG00000082433	Gm9025, predicted gene 9025 [Source:MGI Symbol;Acc:MGI:3646679]	74.5136	1.48789	0.00781642
C1qc	ENSMUSG00000036896	C1qc, complement component 1, q subcomponent, C chain [Source:MGI Symbol;Acc:MGI:88225]	947.73	1.48171	0.0480705
Galnt9	ENSMUSG00000033316	Galnt9, UDP-N-acetyl-alpha-D-galactosamine:polypeptide N-acetylgalactosaminyltransferase 9 [Source:MGI Symbol;Acc:MGI:2677965]	50.961	1.47737	0.0304455
Basp1	ENSMUSG00000045763	Basp1, brain abundant, membrane attached signal protein 1 [Source:MGI Symbol;Acc:MGI:1917600]	264.039	1.46308	0.00464865
Pirb	ENSMUSG00000058818	Pirb, paired Ig-like receptor B [Source:MGI Symbol;Acc:MGI:894311]	180.095	1.45637	0.0111647
Dtl	ENSMUSG00000037474	Dtl, denticleless homolog (Drosophila) [Source:MGI Symbol;Acc:MGI:1924093]	81.1256	1.45374	0.00238639
Runx3	ENSMUSG00000070691	Runx3, runt related transcription factor 3 [Source:MGI Symbol;Acc:MGI:102672]	54.0583	1.45087	0.0159689
Nr4a1	ENSMUSG00000023034	Nr4a1, nuclear receptor subfamily 4, group A, member 1 [Source:MGI Symbol;Acc:MGI:1352454]	208.338	1.4499	0.0068408
Laptm5	ENSMUSG00000028581	Laptm5, lysosomal-associated protein transmembrane 5 [Source:MGI Symbol;Acc:MGI:108046]	582.436	1.44155	9.95795e-05
Ccl2	ENSMUSG00000035385	Ccl2, chemokine (C-C motif) ligand 2 [Source:MGI Symbol;Acc:MGI:98259]	452.094	1.44134	0.0357416
Trpm2	ENSMUSG00000009292	Trpm2, transient receptor potential cation channel, subfamily M, member 2 [Source:MGI Symbol;Acc:MGI:1351901]	46.7552	1.43735	0.00622863
Stap1	ENSMUSG00000029254	Stap1, signal transducing adaptor family member 1 [Source:MGI Symbol;Acc:MGI:1926193]	108.729	1.437	4.40468e-05
Lst1	ENSMUSG00000073412	Lst1, leukocyte specific transcript 1 [Source:MGI Symbol;Acc:MGI:1096324]	226.239	1.43274	0.011805
Tlr7	ENSMUSG00000044583	Tlr7, toll-like receptor 7 [Source:MGI Symbol;Acc:MGI:2176882]	156.094	1.4288	0.00240537
B4galnt1	ENSMUSG00000006731	B4galnt1, beta-1,4-N-acetyl-galactosaminyl transferase 1 [Source:MGI Symbol;Acc:MGI:1342057]	66.8362	1.42479	0.0144858
Cd72	ENSMUSG00000028459	Cd72, CD72 antigen [Source:MGI Symbol;Acc:MGI:88345]	306.205	1.42282	0.000439796
Selplg	ENSMUSG00000048163	Selplg, selectin, platelet (p-selectin) ligand [Source:MGI Symbol;Acc:MGI:106689]	225.3	1.4227	0.00193899
Psmb9	ENSMUSG00000096727	Psmb9, proteasome (prosome, macropain) subunit, beta type 9 (large multifunctional peptidase 2) [Source:MGI Symbol;Acc:MGI:1346526]	441.265	1.42217	2.10703e-05
Cybb	ENSMUSG00000015340	Cybb, cytochrome b-245, beta polypeptide [Source:MGI Symbol;Acc:MGI:88574]	780.972	1.4215	0.000756689
Cx3cr1	ENSMUSG00000052336	Cx3cr1, chemokine (C-X3-C motif) receptor 1 [Source:MGI Symbol;Acc:MGI:1333815]	565.991	1.42003	0.000952033
Ncf2	ENSMUSG00000026480	Ncf2, neutrophil cytosolic factor 2 [Source:MGI Symbol;Acc:MGI:97284]	86.4541	1.41747	0.00315188
Gzma	ENSMUSG00000023132	Gzma, granzyme A [Source:MGI Symbol;Acc:MGI:109266]	54.7188	1.41727	0.00386489
Rubcnl	ENSMUSG00000034959	5031414D18Rik, RIKEN cDNA 5031414D18 gene [Source:MGI Symbol;Acc:MGI:2685590]	56.3791	1.41691	0.0421662
Lpcat2	ENSMUSG00000033192	Lpcat2, lysophosphatidylcholine acyltransferase 2 [Source:MGI Symbol;Acc:MGI:3606214]	70.8924	1.40996	0.0232069
Coro1a	ENSMUSG00000030707	Coro1a, coronin, actin binding protein 1A [Source:MGI Symbol;Acc:MGI:1345961]	280.474	1.40792	0.00286133
AB124611	ENSMUSG00000057191	AB124611, cDNA sequence AB124611 [Source:MGI Symbol;Acc:MGI:3043001]	219.802	1.40716	0.00700576
Ncf1	ENSMUSG00000015950	Ncf1, neutrophil cytosolic factor 1 [Source:MGI Symbol;Acc:MGI:97283]	83.1881	1.40439	0.00876984
Lrmp	ENSMUSG00000030263	Lrmp, lymphoid-restricted membrane protein [Source:MGI Symbol;Acc:MGI:108424]	88.266	1.39276	0.0178334
Wdfy4	ENSMUSG00000051506	Wdfy4, WD repeat and FYVE domain containing 4 [Source:MGI Symbol;Acc:MGI:3584510]	351.34	1.38543	4.14847e-05
Sp140	ENSMUSG00000070031	Sp140, Sp140 nuclear body protein [Source:MGI Symbol;Acc:MGI:3702467]	40.5253	1.38143	0.0315753
Slc15a3	ENSMUSG00000024737	Slc15a3, solute carrier family 15, member 3 [Source:MGI Symbol;Acc:MGI:1929691]	119.73	1.37445	0.00158728
Arhgap15	ENSMUSG00000049744	Arhgap15, Rho GTPase activating protein 15 [Source:MGI Symbol;Acc:MGI:1923367]	273.681	1.36285	2.08219e-05
Rad54l	ENSMUSG00000028702	Rad54l, RAD54 like (S, cerevisiae) [Source:MGI Symbol;Acc:MGI:894697]	51.7269	1.35947	0.0162904
Sla	ENSMUSG00000022372	Sla, src-like adaptor [Source:MGI Symbol;Acc:MGI:104295]	253.551	1.35319	0.0016236
Plxnc1	ENSMUSG00000074785	Plxnc1, plexin C1 [Source:MGI Symbol;Acc:MGI:1890127]	65.0361	1.34547	0.0198333
Pik3cd	ENSMUSG00000039936	Pik3cd, phosphatidylinositol 3-kinase catalytic delta polypeptide [Source:MGI Symbol;Acc:MGI:1098211]	173.611	1.34341	0.00176937
Ifi47	ENSMUSG00000078920	Ifi47, interferon gamma inducible protein 47 [Source:MGI Symbol;Acc:MGI:99448]	205.616	1.33121	0.000673312
Cd300ld	ENSMUSG00000034641	Cd300ld, CD300 molecule-like family member d [Source:MGI Symbol;Acc:MGI:2442358]	327.158	1.32933	0.0118451
Rgs10	ENSMUSG00000030844	Rgs10, regulator of G-protein signalling 10 [Source:MGI Symbol;Acc:MGI:1915115]	467.404	1.32644	1.22138e-05
Akr1c20	ENSMUSG00000054757	Akr1c20, aldo-keto reductase family 1, member C20 [Source:MGI Symbol;Acc:MGI:2151104]	42.4547	1.32217	0.00103433
Cdca8	ENSMUSG00000028873	Cdca8, cell division cycle associated 8 [Source:MGI Symbol;Acc:MGI:1196274]	64.956	1.31368	0.00286133
Cldn14	ENSMUSG00000047109	Cldn14, claudin 14 [Source:MGI Symbol;Acc:MGI:1860425]	107.228	1.30837	0.0232606
Satb1	ENSMUSG00000023927	Satb1, special AT-rich sequence binding protein 1 [Source:MGI Symbol;Acc:MGI:105084]	218.391	1.30822	2.67986e-05
C1qa	ENSMUSG00000036887	C1qa, complement component 1, q subcomponent, alpha polypeptide [Source:MGI Symbol;Acc:MGI:88223]	2829.33	1.30658	0.0108338
Ly86	ENSMUSG00000021423	Ly86, lymphocyte antigen 86 [Source:MGI Symbol;Acc:MGI:1321404]	107.117	1.30256	0.00405703
Slfn8	ENSMUSG00000035208	Slfn8, schlafen 8 [Source:MGI Symbol;Acc:MGI:2672859]	287.197	1.29798	4.20532e-06
Tmem28	ENSMUSG00000071719	Tmem28, transmembrane protein 28 [Source:MGI Symbol;Acc:MGI:3648377]	57.4581	1.29213	3.89729e-05
Slfn2	ENSMUSG00000072620	Slfn2, schlafen 2 [Source:MGI Symbol;Acc:MGI:1313258]	186.369	1.28504	0.0175384
Il18r1	ENSMUSG00000026070	Il18r1, interleukin 18 receptor 1 [Source:MGI Symbol;Acc:MGI:105383]	108.865	1.2842	0.0185749
Dgkg	ENSMUSG00000022861	Dgkg, diacylglycerol kinase, gamma [Source:MGI Symbol;Acc:MGI:105060]	63.9131	1.28405	2.50945e-05
Klrd1	ENSMUSG00000030165	Klrd1, killer cell lectin-like receptor, subfamily D, member 1 [Source:MGI Symbol;Acc:MGI:1196275]	50.0022	1.27245	0.0126972
Derl3	ENSMUSG00000009092	Derl3, Der1-like domain family, member 3 [Source:MGI Symbol;Acc:MGI:1917627]	67.3118	1.26581	0.0196937
Lair1	ENSMUSG00000055541	Lair1, leukocyte-associated Ig-like receptor 1 [Source:MGI Symbol;Acc:MGI:105492]	158.05	1.25987	0.0029814
St8sia4	ENSMUSG00000040710	St8sia4, ST8 alpha-N-acetyl-neuraminide alpha-2,8-sialyltransferase 4 [Source:MGI Symbol;Acc:MGI:106018]	238.156	1.25198	0.000210225
Pcdha11	ENSMUSG00000007440	Pcdha10, protocadherin alpha 10 [Source:MGI Symbol;Acc:MGI:1298408]	74.2155	1.2499	0.00180752
Lat2	ENSMUSG00000040751	Lat2, linker for activation of T cells family, member 2 [Source:MGI Symbol;Acc:MGI:1926479]	174.747	1.24916	0.000390912
H2-K1	ENSMUSG00000061232	H2-K1, histocompatibility 2, K1, K region [Source:MGI Symbol;Acc:MGI:95904]	6412.47	1.23852	8.50533e-05
Npas2	ENSMUSG00000026077	Npas2, neuronal PAS domain protein 2 [Source:MGI Symbol;Acc:MGI:109232]	487.496	1.23492	1.3862e-05
Syk	ENSMUSG00000021457	Syk, spleen tyrosine kinase [Source:MGI Symbol;Acc:MGI:99515]	84.405	1.23477	0.0440991
Socs1	ENSMUSG00000038037	Socs1, suppressor of cytokine signaling 1 [Source:MGI Symbol;Acc:MGI:1354910]	72.9526	1.22998	0.0138117
Cyth4	ENSMUSG00000018008	Cyth4, cytohesin 4 [Source:MGI Symbol;Acc:MGI:2441702]	662.727	1.22714	0.00225039
Slamf9	ENSMUSG00000026548	Slamf9, SLAM family member 9 [Source:MGI Symbol;Acc:MGI:1923692]	363.72	1.22417	0.00063523
Ptafr	ENSMUSG00000056529	Ptafr, platelet-activating factor receptor [Source:MGI Symbol;Acc:MGI:106066]	142.604	1.22398	0.0355533
Apoc2	ENSMUSG00000002992	Apoc2, apolipoprotein C-II [Source:MGI Symbol;Acc:MGI:88054]	50.9716	1.22299	0.0474147
Thy1	ENSMUSG00000032011	Thy1, thymus cell antigen 1, theta [Source:MGI Symbol;Acc:MGI:98747]	154.065	1.22067	0.0221209
H2-M3	ENSMUSG00000016206	H2-M3, histocompatibility 2, M region locus 3 [Source:MGI Symbol;Acc:MGI:95915]	212.902	1.21238	4.25011e-05
Pik3cg	ENSMUSG00000020573	Pik3cg, phosphoinositide-3-kinase, catalytic, gamma polypeptide [Source:MGI Symbol;Acc:MGI:1353576]	131.775	1.19702	0.0273623
Cxcr6	ENSMUSG00000048521	Cxcr6, chemokine (C-X-C motif) receptor 6 [Source:MGI Symbol;Acc:MGI:1934582]	48.768	1.1935	0.014471
Hvcn1	ENSMUSG00000064267	Hvcn1, hydrogen voltage-gated channel 1 [Source:MGI Symbol;Acc:MGI:1921346]	75.3761	1.18959	0.0474494
Traf1	ENSMUSG00000026875	Traf1, TNF receptor-associated factor 1 [Source:MGI Symbol;Acc:MGI:101836]	95.3365	1.17955	0.00517177
Arntl	ENSMUSG00000055116	Arntl, aryl hydrocarbon receptor nuclear translocator-like [Source:MGI Symbol;Acc:MGI:1096381]	227.498	1.15628	1.61015e-05
Gm3617	ENSMUSG00000092563	Gm3617, predicted gene 3617 [Source:MGI Symbol;Acc:MGI:3781793]	91.725	1.13905	0.020105
Fam46c	ENSMUSG00000044468	Fam46c, family with sequence similarity 46, member C [Source:MGI Symbol;Acc:MGI:1921895]	382.16	1.12919	2.58267e-05
Naip5	ENSMUSG00000071203	Naip5, NLR family, apoptosis inhibitory protein 5 [Source:MGI Symbol;Acc:MGI:1298220]	46.287	1.12487	0.0493252
Fgg	ENSMUSG00000033860	Fgg, fibrinogen gamma chain [Source:MGI Symbol;Acc:MGI:95526]	314.627	1.11845	0.000424364
Rfc4	ENSMUSG00000022881	Rfc4, replication factor C (activator 1) 4 [Source:MGI Symbol;Acc:MGI:2146571]	37.896	1.09485	0.0197422
Mnda	ENSMUSG00000026536	Mnda, myeloid cell nuclear differentiation antigen [Source:MGI Symbol;Acc:MGI:3041120]	155.088	1.09052	0.00663705
Rassf2	ENSMUSG00000027339	Rassf2, Ras association (RalGDS/AF-6) domain family member 2 [Source:MGI Symbol;Acc:MGI:2442060]	350.618	1.07101	0.0027951
Psmb8	ENSMUSG00000024338	Psmb8, proteasome (prosome, macropain) subunit, beta type 8 (large multifunctional peptidase 7) [Source:MGI Symbol;Acc:MGI:1346527]	476.089	1.06565	0.0172493
Pak3	ENSMUSG00000031284	Pak3, p21 protein (Cdc42/Rac)-activated kinase 3 [Source:MGI Symbol;Acc:MGI:1339656]	79.6001	1.06312	0.00370239
Fgl2	ENSMUSG00000039899	Fgl2, fibrinogen-like protein 2 [Source:MGI Symbol;Acc:MGI:103266]	416.652	1.06279	4.92412e-05
Gm12185	ENSMUSG00000048852	Gm12185, predicted gene 12185 [Source:MGI Symbol;Acc:MGI:3652173]	54.3941	1.05616	0.0223709
Cxcl10	ENSMUSG00000034855	Cxcl10, chemokine (C-X-C motif) ligand 10 [Source:MGI Symbol;Acc:MGI:1352450]	1419.31	1.05483	0.000465825
Camk1d	ENSMUSG00000039145	Camk1d, calcium/calmodulin-dependent protein kinase ID [Source:MGI Symbol;Acc:MGI:2442190]	103.22	1.05428	0.0277919
Uhrf1	ENSMUSG00000001228	Uhrf1, ubiquitin-like, containing PHD and RING finger domains, 1 [Source:MGI Symbol;Acc:MGI:1338889]	279.178	1.0469	0.0284562
Pappa2	ENSMUSG00000073530	Pappa2, pappalysin 2 [Source:MGI Symbol;Acc:MGI:3051647]	77.9659	1.04189	0.00782525
Lsp1	ENSMUSG00000018819	Lsp1, lymphocyte specific 1 [Source:MGI Symbol;Acc:MGI:96832]	599.976	1.04117	0.00272436
Atp8b4	ENSMUSG00000060131	Atp8b4, ATPase, class I, type 8B, member 4 [Source:MGI Symbol;Acc:MGI:1859664]	80.331	1.03737	0.000672563
Cd8a	ENSMUSG00000053977	Cd8a, CD8 antigen, alpha chain [Source:MGI Symbol;Acc:MGI:88346]	141.305	1.03486	0.000390912
Flt3	ENSMUSG00000042817	Flt3, FMS-like tyrosine kinase 3 [Source:MGI Symbol;Acc:MGI:95559]	60.3247	1.03075	0.0403185
C4b	ENSMUSG00000073418	C4b, complement component 4B (Chido blood group) [Source:MGI Symbol;Acc:MGI:88228]	481.242	1.02149	0.0095283
Ccr2	ENSMUSG00000049103	Ccr2, chemokine (C-C motif) receptor 2 [Source:MGI Symbol;Acc:MGI:106185]	721.313	1.02034	0.000961549
H2-DMb1	ENSMUSG00000079547	H2-DMb1, histocompatibility 2, class II, locus Mb1 [Source:MGI Symbol;Acc:MGI:95922]	207.093	1.01629	0.0114439
Dock2	ENSMUSG00000020143	Dock2, dedicator of cyto-kinesis 2 [Source:MGI Symbol;Acc:MGI:2149010]	226.686	1.01587	0.00242567
Cd68	ENSMUSG00000018774	Cd68, CD68 antigen [Source:MGI Symbol;Acc:MGI:88342]	422.371	1.01478	0.0422444
Tap1	ENSMUSG00000037321	Tap1, transporter 1, ATP-binding cassette, sub-family B (MDR/TAP) [Source:MGI Symbol;Acc:MGI:98483]	847.431	1.00876	0.00407271
Nfkbie	ENSMUSG00000023947	Nfkbie, nuclear factor of kappa light polypeptide gene enhancer in B cells inhibitor, epsilon [Source:MGI Symbol;Acc:MGI:1194908]	220.631	1.00827	0.0152746
Ccdc88b	ENSMUSG00000047810	Ccdc88b, coiled-coil domain containing 88B [Source:MGI Symbol;Acc:MGI:1925567]	186.8	1.00244	0.00454329
Dock11	ENSMUSG00000031093	Dock11, dedicator of cytokinesis 11 [Source:MGI Symbol;Acc:MGI:1923224]	110.339	1.0008	0.0464572
Rarg	ENSMUSG00000001288	Rarg, retinoic acid receptor, gamma [Source:MGI Symbol;Acc:MGI:97858]	58.4387	-1.00631	0.00181135
Camk1g	ENSMUSG00000016179	Camk1g, calcium/calmodulin-dependent protein kinase I gamma [Source:MGI Symbol;Acc:MGI:2388073]	48.5163	-1.0188	0.000908005
Adamts15	ENSMUSG00000033453	Adamts15, a disintegrin-like and metallopeptidase (reprolysin type) with thrombospondin type 1 motif, 15 [Source:MGI Symbol;Acc:MGI:2449569]	407.671	-1.05348	0.0004383
Fam25c	ENSMUSG00000043681	Fam25c, family with sequence similarity 25, member C [Source:MGI Symbol;Acc:MGI:1916384]	737.731	-1.09456	0.00286133
Per3	ENSMUSG00000028957	Per3, period circadian clock 3 [Source:MGI Symbol;Acc:MGI:1277134]	608.774	-1.11845	4.40468e-05
Ccdc8	ENSMUSG00000041117	Ccdc8, coiled-coil domain containing 8 [Source:MGI Symbol;Acc:MGI:3612184]	56.8763	-1.14971	0.00122556
Nat8f5	ENSMUSG00000079494	Cml5, camello-like 5 [Source:MGI Symbol;Acc:MGI:1916299]	124.397	-1.15953	0.00176486
Slc43a1	ENSMUSG00000027075	Slc43a1, solute carrier family 43, member 1 [Source:MGI Symbol;Acc:MGI:1931352]	34.1988	-1.17172	0.00608846
Myh1	ENSMUSG00000056328	Myh1, myosin, heavy polypeptide 1, skeletal muscle, adult [Source:MGI Symbol;Acc:MGI:1339711]	120.489	-1.17464	0.0117171
Rgcc	ENSMUSG00000022018	Rgcc, regulator of cell cycle [Source:MGI Symbol;Acc:MGI:1913464]	637.417	-1.20582	2.61326e-05
Hist1h4h	ENSMUSG00000060981	Hist1h4h, histone cluster 1, H4h [Source:MGI Symbol;Acc:MGI:2448427]	64.7914	-1.21175	6.40759e-06
Slc25a25	ENSMUSG00000026819	Slc25a25, solute carrier family 25 (mitochondrial carrier, phosphate carrier), member 25 [Source:MGI Symbol;Acc:MGI:1915913]	618.809	-1.21267	0.00511808
Map3k6	ENSMUSG00000028862	Map3k6, mitogen-activated protein kinase kinase kinase 6 [Source:MGI Symbol;Acc:MGI:1855691]	131.312	-1.24236	0.00700576
Tef	ENSMUSG00000022389	Tef, thyrotroph embryonic factor [Source:MGI Symbol;Acc:MGI:98663]	3975.14	-1.24662	9.97947e-05
Gm12927	ENSMUSG00000085203	Gm12927, predicted gene 12927 [Source:MGI Symbol;Acc:MGI:3651776]	43.3727	-1.29166	0.0154607
Nr1d1	ENSMUSG00000020889	Nr1d1, nuclear receptor subfamily 1, group D, member 1 [Source:MGI Symbol;Acc:MGI:2444210]	545.948	-1.29317	5.62967e-05
Tmem86a	ENSMUSG00000010307	Tmem86a, transmembrane protein 86A [Source:MGI Symbol;Acc:MGI:1915143]	722.402	-1.30026	0.00190667
Per2	ENSMUSG00000055866	Per2, period circadian clock 2 [Source:MGI Symbol;Acc:MGI:1195265]	315.024	-1.31182	0.000378706
Tcf15	ENSMUSG00000068079	Tcf15, transcription factor 15 [Source:MGI Symbol;Acc:MGI:104664]	78.055	-1.33374	5.06304e-05
Ptgds	ENSMUSG00000015090	Ptgds, prostaglandin D2 synthase (brain) [Source:MGI Symbol;Acc:MGI:99261]	48.4481	-1.55725	0.00153357
Gm15895	ENSMUSG00000085068	Gm15895, predicted gene 15895 [Source:MGI Symbol;Acc:MGI:3802071]	75.7662	-1.55932	0.0125289
Dbp	ENSMUSG00000059824	Dbp, D site albumin promoter binding protein [Source:MGI Symbol;Acc:MGI:94866]	1658.83	-2.69805	3.30098e-19
Ly6f	ENSMUSG00000022583	Ly6f, lymphocyte antigen 6 complex, locus F [Source:MGI Symbol;Acc:MGI:109441]	330.548	-3.46502	4.70248e-08
Cyp26b1	ENSMUSG00000063415	Cyp26b1, cytochrome P450, family 26, subfamily b, polypeptide 1 [Source:MGI Symbol;Acc:MGI:2176159]	1067.32	-3.66807	5.66596e-09
Serpina6	ENSMUSG00000060807	Serpina6, serine (or cysteine) peptidase inhibitor, clade A, member 6 [Source:MGI Symbol;Acc:MGI:88278]	1294.12	-3.70774	3.7013e-34
