# Supplementary material for: Kidney Tertiary Lymphoid Structures in Lupus Nephritis Develop into Large Interconnected Networks and Resemble Lymph Nodes in Gene Signature
Source: Am J Pathol. 2020 Aug 17;190(11):2203–25. doi: 10.1016/j.ajpath.2020.07.015 (PMC12178333; doi:10.1016/j.ajpath.2020.07.015)
Supplement: Supplemental Table S6 [file mmc7.xlsx]

## Sheet: Sup Table S6
Supplemental Table S6. DE upregulated and down regulated genes in Gr3 compaired to Gr1. https://www.ensembl.org/index.html
Gene Id	Target	desc	baseMean	log2FC	padj
Ighg3	ENSMUSG00000076615	Ighg3, Immunoglobulin heavy constant gamma 3 [Source:MGI Symbol;Acc:MGI:2144790]	551.415	12.3287	3.31075e-13
Ighg2b	ENSMUSG00000076613	Ighg2b, immunoglobulin heavy constant gamma 2B [Source:MGI Symbol;Acc:MGI:96445]	948.047	9.73986	1.27393e-12
Ighg1	ENSMUSG00000076614	Ighg1, immunoglobulin heavy constant gamma 1 (G1m marker) [Source:MGI Symbol;Acc:MGI:96446]	949.797	9.50147	1.43112e-13
Igkc	ENSMUSG00000076609	Igkc, immunoglobulin kappa constant [Source:MGI Symbol;Acc:MGI:96495]	31362	7.60568	1.17616e-27
Jchain	ENSMUSG00000067149	Igj, immunoglobulin joining chain [Source:MGI Symbol;Acc:MGI:96493]	6385.71	7.21185	5.16261e-30
Pou2af1	ENSMUSG00000032053	Pou2af1, POU domain, class 2, associating factor 1 [Source:MGI Symbol;Acc:MGI:105086]	413.659	6.56345	4.28529e-15
Ms4a1	ENSMUSG00000024673	Ms4a1, membrane-spanning 4-domains, subfamily A, member 1 [Source:MGI Symbol;Acc:MGI:88321]	138.351	6.22558	9.43055e-10
Ighm	ENSMUSG00000076617	Ighm, immunoglobulin heavy constant mu [Source:MGI Symbol;Acc:MGI:96448]	838.459	6.20473	6.92814e-16
Fpr2	ENSMUSG00000052270	Fpr2, formyl peptide receptor 2 [Source:MGI Symbol;Acc:MGI:1278319]	155.797	5.96089	5.38767e-11
Lcn2	ENSMUSG00000026822	Lcn2, lipocalin 2 [Source:MGI Symbol;Acc:MGI:96757]	890.173	5.90774	9.98165e-19
Ccl20	ENSMUSG00000026166	Ccl20, chemokine (C-C motif) ligand 20 [Source:MGI Symbol;Acc:MGI:1329031]	162.963	5.81208	3.00768e-11
Cxcl13	ENSMUSG00000023078	Cxcl13, chemokine (C-X-C motif) ligand 13 [Source:MGI Symbol;Acc:MGI:1888499]	91.743	5.76087	1.50023e-10
Timp1	ENSMUSG00000001131	Timp1, tissue inhibitor of metalloproteinase 1 [Source:MGI Symbol;Acc:MGI:98752]	190.602	5.3732	3.65687e-08
Itgam	ENSMUSG00000030786	Itgam, integrin alpha M [Source:MGI Symbol;Acc:MGI:96607]	164.593	5.29182	1.36251e-12
Igha	ENSMUSG00000095079	Igha, immunoglobulin heavy constant alpha [Source:MGI Symbol;Acc:MGI:96444]	4888.13	5.07112	6.89111e-36
Iglc2	ENSMUSG00000076937	Iglc2, immunoglobulin lambda constant 2 [Source:MGI Symbol;Acc:MGI:99547]	242.068	4.9827	1.71836e-07
Ccl7	ENSMUSG00000035373	Ccl7, chemokine (C-C motif) ligand 7 [Source:MGI Symbol;Acc:MGI:99512]	203.838	4.89414	1.07334e-18
Adgre4	ENSMUSG00000032915	Emr4, EGF-like module containing, mucin-like, hormone receptor-like sequence 4 [Source:MGI Symbol;Acc:MGI:1196464]	202.55	4.88213	1.99193e-11
Cyp4a12a	ENSMUSG00000066071	Cyp4a12a, cytochrome P450, family 4, subfamily a, polypeptide 12a [Source:MGI Symbol;Acc:MGI:88612]	184.595	4.75253	4.81203e-16
Ms4a6d	ENSMUSG00000024679	Ms4a6d, membrane-spanning 4-domains, subfamily A, member 6D [Source:MGI Symbol;Acc:MGI:1916024]	293.686	4.74929	3.71847e-17
Treml4	ENSMUSG00000051682	Treml4, triggering receptor expressed on myeloid cells-like 4 [Source:MGI Symbol;Acc:MGI:1923239]	126.54	4.63271	1.54102e-07
Fcgr4	ENSMUSG00000059089	Fcgr4, Fc receptor, IgG, low affinity IV [Source:MGI Symbol;Acc:MGI:2179523]	321.675	4.63092	7.30261e-13
Clec4a3	ENSMUSG00000043832	Clec4a3, C-type lectin domain family 4, member a3 [Source:MGI Symbol;Acc:MGI:1920399]	133.079	4.54197	2.45121e-11
Clec4a1	ENSMUSG00000049037	Clec4a1, C-type lectin domain family 4, member a1 [Source:MGI Symbol;Acc:MGI:3036291]	410.315	4.53403	1.56311e-18
Lif	ENSMUSG00000034394	Lif, leukemia inhibitory factor [Source:MGI Symbol;Acc:MGI:96787]	108.16	4.49712	8.72448e-21
Clec4n	ENSMUSG00000023349	Clec4n, C-type lectin domain family 4, member n [Source:MGI Symbol;Acc:MGI:1861231]	98.7052	4.44802	3.26814e-07
Il1b	ENSMUSG00000027398	Il1b, interleukin 1 beta [Source:MGI Symbol;Acc:MGI:96543]	204.969	4.40105	4.55869e-10
Cyp4a12b	ENSMUSG00000078597	Cyp4a12b, cytochrome P450, family 4, subfamily a, polypeptide 12B [Source:MGI Symbol;Acc:MGI:3611747]	143.614	4.2101	3.78838e-06
Serpina3n	ENSMUSG00000021091	Serpina3n, serine (or cysteine) peptidase inhibitor, clade A, member 3N [Source:MGI Symbol;Acc:MGI:105045]	144.607	4.16518	6.29994e-06
Ms4a4c	ENSMUSG00000024675	Ms4a4c, membrane-spanning 4-domains, subfamily A, member 4C [Source:MGI Symbol;Acc:MGI:1927656]	166.065	4.03485	8.30691e-20
Ms4a6c	ENSMUSG00000079419	Ms4a6c, membrane-spanning 4-domains, subfamily A, member 6C [Source:MGI Symbol;Acc:MGI:2385644]	1117.42	4.03368	7.73467e-12
Wfdc17	ENSMUSG00000069792	Wfdc17, WAP four-disulfide core domain 17 [Source:MGI Symbol;Acc:MGI:3649773]	92.2099	3.9286	9.83402e-07
Pclaf	ENSMUSG00000040204	2810417H13Rik, RIKEN cDNA 2810417H13 gene [Source:MGI Symbol;Acc:MGI:1915276]	161.221	3.90506	6.96784e-16
Lcp2	ENSMUSG00000002699	Lcp2, lymphocyte cytosolic protein 2 [Source:MGI Symbol;Acc:MGI:1321402]	117.221	3.85261	6.8769e-15
Cxcl1	ENSMUSG00000029380	Cxcl1, chemokine (C-X-C motif) ligand 1 [Source:MGI Symbol;Acc:MGI:108068]	219.114	3.80086	3.06868e-10
Ccna2	ENSMUSG00000027715	Ccna2, cyclin A2 [Source:MGI Symbol;Acc:MGI:108069]	72.5764	3.79855	1.07784e-17
Hck	ENSMUSG00000003283	Hck, hemopoietic cell kinase [Source:MGI Symbol;Acc:MGI:96052]	163.053	3.75925	2.73577e-17
Ms4a7	ENSMUSG00000024672	Ms4a7, membrane-spanning 4-domains, subfamily A, member 7 [Source:MGI Symbol;Acc:MGI:1918846]	116.909	3.70292	1.00591e-18
Plek	ENSMUSG00000020120	Plek, pleckstrin [Source:MGI Symbol;Acc:MGI:1860485]	270.278	3.69494	2.10052e-08
Clec12a	ENSMUSG00000053063	Clec12a, C-type lectin domain family 12, member a [Source:MGI Symbol;Acc:MGI:3040968]	135.893	3.61109	6.33924e-15
Ccr5	ENSMUSG00000079227	Ccr5, chemokine (C-C motif) receptor 5 [Source:MGI Symbol;Acc:MGI:107182]	509.708	3.60041	1.31994e-24
Ccl8	ENSMUSG00000009185	Ccl8, chemokine (C-C motif) ligand 8 [Source:MGI Symbol;Acc:MGI:101878]	220.845	3.59525	4.57133e-05
C3ar1	ENSMUSG00000040552	C3ar1, complement component 3a receptor 1 [Source:MGI Symbol;Acc:MGI:1097680]	436.067	3.58374	3.02416e-27
Ccl9	ENSMUSG00000019122	Ccl9, chemokine (C-C motif) ligand 9 [Source:MGI Symbol;Acc:MGI:104533]	182.735	3.56054	2.6469e-08
Siglece	ENSMUSG00000030474	Siglece, sialic acid binding Ig-like lectin E [Source:MGI Symbol;Acc:MGI:1932475]	61.2235	3.55066	7.96826e-10
Serpina3g	ENSMUSG00000041481	Serpina3g, serine (or cysteine) peptidase inhibitor, clade A, member 3G [Source:MGI Symbol;Acc:MGI:105046]	219.929	3.5431	2.6116e-09
Fcgr1	ENSMUSG00000015947	Fcgr1, Fc receptor, IgG, high affinity I [Source:MGI Symbol;Acc:MGI:95498]	384.291	3.5075	3.16177e-21
Egr2	ENSMUSG00000037868	Egr2, early growth response 2 [Source:MGI Symbol;Acc:MGI:95296]	156.083	3.4881	5.24772e-06
Lilrb4a	ENSMUSG00000062593	Lilrb4, leukocyte immunoglobulin-like receptor, subfamily B, member 4 [Source:MGI Symbol;Acc:MGI:102701]	208.462	3.46797	1.65115e-08
Mzb1	ENSMUSG00000024353	Mzb1, marginal zone B and B1 cell-specific protein 1 [Source:MGI Symbol;Acc:MGI:1917066]	228.89	3.45546	1.46629e-05
Ccl12	ENSMUSG00000035352	Ccl12, chemokine (C-C motif) ligand 12 [Source:MGI Symbol;Acc:MGI:108224]	238.777	3.44879	8.19937e-27
Samsn1	ENSMUSG00000022876	Samsn1, SAM domain, SH3 domain and nuclear localization signals, 1 [Source:MGI Symbol;Acc:MGI:1914992]	146.081	3.42856	3.8627e-07
Milr1	ENSMUSG00000040528	Milr1, mast cell immunoglobulin like receptor 1 [Source:MGI Symbol;Acc:MGI:2685731]	135.618	3.41087	3.70383e-20
Cd44	ENSMUSG00000005087	Cd44, CD44 antigen [Source:MGI Symbol;Acc:MGI:88338]	814.325	3.3977	2.96798e-13
Serpine1	ENSMUSG00000037411	Serpine1, serine (or cysteine) peptidase inhibitor, clade E, member 1 [Source:MGI Symbol;Acc:MGI:97608]	305.103	3.39693	2.32759e-05
Atf3	ENSMUSG00000026628	Atf3, activating transcription factor 3 [Source:MGI Symbol;Acc:MGI:109384]	87.6409	3.38689	1.84658e-10
Lyz2	ENSMUSG00000069516	Lyz2, lysozyme 2 [Source:MGI Symbol;Acc:MGI:96897]	3789.48	3.38625	1.74474e-12
Ms4a6b	ENSMUSG00000024677	Ms4a6b, membrane-spanning 4-domains, subfamily A, member 6B [Source:MGI Symbol;Acc:MGI:1917024]	265.912	3.37197	2.01415e-18
Slpi	ENSMUSG00000017002	Slpi, secretory leukocyte peptidase inhibitor [Source:MGI Symbol;Acc:MGI:109297]	171.393	3.36853	0.00141863
Adgre1	ENSMUSG00000004730	Emr1, EGF-like module containing, mucin-like, hormone receptor-like sequence 1 [Source:MGI Symbol;Acc:MGI:106912]	412.905	3.36438	1.0628e-18
Cep55	ENSMUSG00000024989	Cep55, centrosomal protein 55 [Source:MGI Symbol;Acc:MGI:1921357]	71.3985	3.35522	7.32958e-12
Spp1	ENSMUSG00000029304	Spp1, secreted phosphoprotein 1 [Source:MGI Symbol;Acc:MGI:98389]	164986	3.35354	9.39205e-31
Fgg	ENSMUSG00000033860	Fgg, fibrinogen gamma chain [Source:MGI Symbol;Acc:MGI:95526]	314.627	3.34379	4.69874e-40
Mki67	ENSMUSG00000031004	Mki67, antigen identified by monoclonal antibody Ki 67 [Source:MGI Symbol;Acc:MGI:106035]	379.866	3.33647	4.4521e-21
H2-DMb2	ENSMUSG00000037548	H2-DMb2, histocompatibility 2, class II, locus Mb2 [Source:MGI Symbol;Acc:MGI:95923]	285.924	3.31925	3.49667e-06
Msr1	ENSMUSG00000025044	Msr1, macrophage scavenger receptor 1 [Source:MGI Symbol;Acc:MGI:98257]	143.668	3.29005	1.53792e-13
Apbb1ip	ENSMUSG00000026786	Apbb1ip, amyloid beta (A4) precursor protein-binding, family B, member 1 interacting protein [Source:MGI Symbol;Acc:MGI:1861354]	84.2261	3.27098	6.05351e-09
Itgax	ENSMUSG00000030789	Itgax, integrin alpha X [Source:MGI Symbol;Acc:MGI:96609]	55.9875	3.27026	1.92512e-09
Pou2f2	ENSMUSG00000008496	Pou2f2, POU domain, class 2, transcription factor 2 [Source:MGI Symbol;Acc:MGI:101897]	534.093	3.25679	4.62019e-10
Cd300c2	ENSMUSG00000044811	AF251705, cDNA sequence AF251705 [Source:MGI Symbol;Acc:MGI:2153249]	83.4581	3.25435	5.98473e-13
Top2a	ENSMUSG00000020914	Top2a, topoisomerase (DNA) II alpha [Source:MGI Symbol;Acc:MGI:98790]	113.158	3.23806	2.29258e-11
Ikzf3	ENSMUSG00000018168	Ikzf3, IKAROS family zinc finger 3 [Source:MGI Symbol;Acc:MGI:1342542]	92.0369	3.22964	2.20452e-08
Tlr1	ENSMUSG00000044827	Tlr1, toll-like receptor 1 [Source:MGI Symbol;Acc:MGI:1341295]	102.105	3.22364	1.4047e-12
Ncf4	ENSMUSG00000071715	Ncf4, neutrophil cytosolic factor 4 [Source:MGI Symbol;Acc:MGI:109186]	184.414	3.21608	1.43914e-08
Cdca8	ENSMUSG00000028873	Cdca8, cell division cycle associated 8 [Source:MGI Symbol;Acc:MGI:1196274]	64.956	3.2065	1.52416e-21
Gpr65	ENSMUSG00000021886	Gpr65, G-protein coupled receptor 65 [Source:MGI Symbol;Acc:MGI:108031]	102.459	3.20595	6.00339e-16
Fgr	ENSMUSG00000028874	Fgr, Gardner-Rasheed feline sarcoma viral (Fgr) oncogene homolog [Source:MGI Symbol;Acc:MGI:95527]	105.998	3.20361	1.61108e-05
C1qa	ENSMUSG00000036887	C1qa, complement component 1, q subcomponent, alpha polypeptide [Source:MGI Symbol;Acc:MGI:88223]	2829.33	3.20303	1.25361e-16
Cd14	ENSMUSG00000051439	Cd14, CD14 antigen [Source:MGI Symbol;Acc:MGI:88318]	1050.87	3.19994	9.65329e-13
Smpdl3b	ENSMUSG00000028885	Smpdl3b, sphingomyelin phosphodiesterase, acid-like 3B [Source:MGI Symbol;Acc:MGI:1916022]	317.179	3.17935	7.5829e-17
Pirb	ENSMUSG00000058818	Pirb, paired Ig-like receptor B [Source:MGI Symbol;Acc:MGI:894311]	180.095	3.1614	2.9088e-13
Cd48	ENSMUSG00000015355	Cd48, CD48 antigen [Source:MGI Symbol;Acc:MGI:88339]	83.8505	3.15341	6.88976e-15
Clec4b1	ENSMUSG00000030147	Clec4b1, C-type lectin domain family 4, member b1 [Source:MGI Symbol;Acc:MGI:1917060]	70.6687	3.15302	2.41791e-08
Aldh1a2	ENSMUSG00000013584	Aldh1a2, aldehyde dehydrogenase family 1, subfamily A2 [Source:MGI Symbol;Acc:MGI:107928]	186.309	3.14282	1.14134e-12
Ctss	ENSMUSG00000038642	Ctss, cathepsin S [Source:MGI Symbol;Acc:MGI:107341]	7436.27	3.13991	1.81804e-12
Cd53	ENSMUSG00000040747	Cd53, CD53 antigen [Source:MGI Symbol;Acc:MGI:88341]	71.6205	3.13368	3.12316e-09
Ccl2	ENSMUSG00000035385	Ccl2, chemokine (C-C motif) ligand 2 [Source:MGI Symbol;Acc:MGI:98259]	452.094	3.13011	1.6839e-10
C1qc	ENSMUSG00000036896	C1qc, complement component 1, q subcomponent, C chain [Source:MGI Symbol;Acc:MGI:88225]	947.73	3.12567	2.69923e-09
Cx3cr1	ENSMUSG00000052336	Cx3cr1, chemokine (C-X3-C motif) receptor 1 [Source:MGI Symbol;Acc:MGI:1333815]	565.991	3.12129	2.38687e-19
Themis2	ENSMUSG00000037731	Themis2, thymocyte selection associated family member 2 [Source:MGI Symbol;Acc:MGI:2446213]	122.784	3.11775	1.12943e-13
Esco2	ENSMUSG00000022034	Esco2, establishment of cohesion 1 homolog 2 (S, cerevisiae) [Source:MGI Symbol;Acc:MGI:1919238]	68.4177	3.11062	3.08941e-09
C1qb	ENSMUSG00000036905	C1qb, complement component 1, q subcomponent, beta polypeptide [Source:MGI Symbol;Acc:MGI:88224]	593.519	3.09863	3.70383e-20
Fgb	ENSMUSG00000033831	Fgb, fibrinogen beta chain [Source:MGI Symbol;Acc:MGI:99501]	138.742	3.09734	2.14661e-21
Clec4a2	ENSMUSG00000030148	Clec4a2, C-type lectin domain family 4, member a2 [Source:MGI Symbol;Acc:MGI:1349412]	88.1251	3.08984	1.65957e-08
Mt2	ENSMUSG00000031762	Mt2, metallothionein 2 [Source:MGI Symbol;Acc:MGI:97172]	1048.51	3.08868	9.25444e-10
Spn	ENSMUSG00000051457	Spn, sialophorin [Source:MGI Symbol;Acc:MGI:98384]	379.903	3.06307	6.25015e-10
Socs3	ENSMUSG00000053113	Socs3, suppressor of cytokine signaling 3 [Source:MGI Symbol;Acc:MGI:1201791]	105.069	3.04658	9.54867e-10
Sash3	ENSMUSG00000031101	Sash3, SAM and SH3 domain containing 3 [Source:MGI Symbol;Acc:MGI:1921381]	98.5938	3.03413	1.38673e-12
Dtl	ENSMUSG00000037474	Dtl, denticleless homolog (Drosophila) [Source:MGI Symbol;Acc:MGI:1924093]	81.1256	3.01477	9.64666e-16
Gm9025	ENSMUSG00000082433	Gm9025, predicted gene 9025 [Source:MGI Symbol;Acc:MGI:3646679]	74.5136	2.99908	2.06614e-12
Pbk	ENSMUSG00000022033	Pbk, PDZ binding kinase [Source:MGI Symbol;Acc:MGI:1289156]	97.6336	2.99265	3.80321e-20
Rac2	ENSMUSG00000033220	Rac2, RAS-related C3 botulinum substrate 2 [Source:MGI Symbol;Acc:MGI:97846]	383.898	2.98864	1.41142e-14
Cenpf	ENSMUSG00000026605	Cenpf, centromere protein F [Source:MGI Symbol;Acc:MGI:1313302]	76.947	2.98501	9.65329e-13
Ccl6	ENSMUSG00000018927	Ccl6, chemokine (C-C motif) ligand 6 [Source:MGI Symbol;Acc:MGI:98263]	325.8	2.98208	1.06673e-21
Pld4	ENSMUSG00000052160	Pld4, phospholipase D family, member 4 [Source:MGI Symbol;Acc:MGI:2144765]	416.618	2.96511	8.18232e-15
Birc5	ENSMUSG00000017716	Birc5, baculoviral IAP repeat-containing 5 [Source:MGI Symbol;Acc:MGI:1203517]	222.347	2.951	1.78781e-13
Ckap2l	ENSMUSG00000048327	Ckap2l, cytoskeleton associated protein 2-like [Source:MGI Symbol;Acc:MGI:1917716]	139.51	2.94596	8.54932e-23
Myo1f	ENSMUSG00000024300	Myo1f, myosin IF [Source:MGI Symbol;Acc:MGI:107711]	92.7536	2.93683	8.13351e-09
Lpcat2	ENSMUSG00000033192	Lpcat2, lysophosphatidylcholine acyltransferase 2 [Source:MGI Symbol;Acc:MGI:3606214]	70.8924	2.92608	8.32097e-11
Gm8369	ENSMUSG00000058470	Gm8369, predicted gene 8369 [Source:MGI Symbol;Acc:MGI:3645380]	57.7994	2.90709	1.03699e-05
Fcgr3	ENSMUSG00000059498	Fcgr3, Fc receptor, IgG, low affinity III [Source:MGI Symbol;Acc:MGI:95500]	541.992	2.89408	1.21322e-25
Ccr2	ENSMUSG00000049103	Ccr2, chemokine (C-C motif) receptor 2 [Source:MGI Symbol;Acc:MGI:106185]	721.313	2.89244	5.062e-32
Slc11a1	ENSMUSG00000026177	Slc11a1, solute carrier family 11 (proton-coupled divalent metal ion transporters), member 1 [Source:MGI Symbol;Acc:MGI:1345275]	197.468	2.88881	9.21008e-11
Itih3	ENSMUSG00000006522	Itih3, inter-alpha trypsin inhibitor, heavy chain 3 [Source:MGI Symbol;Acc:MGI:96620]	61.4874	2.88439	5.97737e-09
Csf2rb	ENSMUSG00000071713	Csf2rb, colony stimulating factor 2 receptor, beta, low-affinity (granulocyte-macrophage) [Source:MGI Symbol;Acc:MGI:1339759]	111.714	2.88337	6.23608e-08
Mpeg1	ENSMUSG00000046805	Mpeg1, macrophage expressed gene 1 [Source:MGI Symbol;Acc:MGI:1333743]	918.324	2.87294	4.00844e-12
Apoc2	ENSMUSG00000002992	Apoc2, apolipoprotein C-II [Source:MGI Symbol;Acc:MGI:88054]	50.9716	2.86724	1.02467e-11
Cst7	ENSMUSG00000068129	Cst7, cystatin F (leukocystatin) [Source:MGI Symbol;Acc:MGI:1298217]	65.7271	2.86684	1.47218e-05
Mcemp1	ENSMUSG00000013974	Mcemp1, mast cell expressed membrane protein 1 [Source:MGI Symbol;Acc:MGI:1916439]	59.977	2.866	9.82405e-07
AB124611	ENSMUSG00000057191	AB124611, cDNA sequence AB124611 [Source:MGI Symbol;Acc:MGI:3043001]	219.802	2.86264	1.2984e-12
Nusap1	ENSMUSG00000027306	Nusap1, nucleolar and spindle associated protein 1 [Source:MGI Symbol;Acc:MGI:2675669]	128.549	2.8521	4.10972e-11
Cdk1	ENSMUSG00000019942	Cdk1, cyclin-dependent kinase 1 [Source:MGI Symbol;Acc:MGI:88351]	351.751	2.85065	1.97574e-23
Havcr1	ENSMUSG00000040405	Havcr1, hepatitis A virus cellular receptor 1 [Source:MGI Symbol;Acc:MGI:2159680]	8330.2	2.84648	2.73164e-09
Itgal	ENSMUSG00000030830	Itgal, integrin alpha L [Source:MGI Symbol;Acc:MGI:96606]	205.068	2.84254	9.91263e-07
Evi2a	ENSMUSG00000078771	Evi2a, ecotropic viral integration site 2a [Source:MGI Symbol;Acc:MGI:95458]	124.241	2.83689	2.31365e-12
Clca3a1	ENSMUSG00000056025	Clca1, chloride channel calcium activated 1 [Source:MGI Symbol;Acc:MGI:1316732]	464.201	2.83173	3.38431e-14
H2-Ea-ps	ENSMUSG00000036322	H2-Ea-ps, histocompatibility 2, class II antigen E alpha, pseudogene [Source:MGI Symbol;Acc:MGI:95900]	276.234	2.81304	5.07842e-39
Runx1	ENSMUSG00000022952	Runx1, runt related transcription factor 1 [Source:MGI Symbol;Acc:MGI:99852]	191.595	2.80956	6.21529e-13
Itgb2	ENSMUSG00000000290	Itgb2, integrin beta 2 [Source:MGI Symbol;Acc:MGI:96611]	368.765	2.80586	1.14604e-13
Hcls1	ENSMUSG00000022831	Hcls1, hematopoietic cell specific Lyn substrate 1 [Source:MGI Symbol;Acc:MGI:104568]	46.942	2.7965	5.80352e-08
Ifi204	ENSMUSG00000073489	Ifi204, interferon activated gene 204 [Source:MGI Symbol;Acc:MGI:96429]	85.7252	2.79583	3.84642e-21
Ccl28	ENSMUSG00000074715	Ccl28, chemokine (C-C motif) ligand 28 [Source:MGI Symbol;Acc:MGI:1861731]	509.085	2.79201	0.000413385
Vcam1	ENSMUSG00000027962	Vcam1, vascular cell adhesion molecule 1 [Source:MGI Symbol;Acc:MGI:98926]	1487.16	2.78728	8.17187e-20
Krt20	ENSMUSG00000035775	Krt20, keratin 20 [Source:MGI Symbol;Acc:MGI:1914059]	213.409	2.78709	0.00250232
Col3a1	ENSMUSG00000026043	Col3a1, collagen, type III, alpha 1 [Source:MGI Symbol;Acc:MGI:88453]	470.544	2.78442	2.37549e-06
Ly6c2	ENSMUSG00000022584	Ly6c2, lymphocyte antigen 6 complex, locus C2 [Source:MGI Symbol;Acc:MGI:3712069]	161.471	2.78437	1.06382e-09
Prkcb	ENSMUSG00000052889	Prkcb, protein kinase C, beta [Source:MGI Symbol;Acc:MGI:97596]	321.185	2.77532	1.24643e-15
Il10ra	ENSMUSG00000032089	Il10ra, interleukin 10 receptor, alpha [Source:MGI Symbol;Acc:MGI:96538]	211.763	2.77397	1.14521e-10
Mcub	ENSMUSG00000027994	Ccdc109b, coiled-coil domain containing 109B [Source:MGI Symbol;Acc:MGI:1914065]	55.3138	2.77065	2.73522e-08
B4galnt1	ENSMUSG00000006731	B4galnt1, beta-1,4-N-acetyl-galactosaminyl transferase 1 [Source:MGI Symbol;Acc:MGI:1342057]	66.8362	2.74288	2.70163e-10
Knstrn	ENSMUSG00000027331	Knstrn, kinetochore-localized astrin/SPAG5 binding [Source:MGI Symbol;Acc:MGI:1289298]	88.1678	2.73839	9.0324e-16
Ccl5	ENSMUSG00000035042	Ccl5, chemokine (C-C motif) ligand 5 [Source:MGI Symbol;Acc:MGI:98262]	176.811	2.7374	3.7885e-13
C4b	ENSMUSG00000073418	C4b, complement component 4B (Chido blood group) [Source:MGI Symbol;Acc:MGI:88228]	481.242	2.73721	2.55602e-20
Nat8f2	ENSMUSG00000033634	Cml2, camello-like 2 [Source:MGI Symbol;Acc:MGI:2136446]	60.8352	2.72779	2.79914e-11
Ankrd1	ENSMUSG00000024803	Ankrd1, ankyrin repeat domain 1 (cardiac muscle) [Source:MGI Symbol;Acc:MGI:1097717]	463.22	2.72463	3.77981e-14
Hpgds	ENSMUSG00000029919	Hpgds, hematopoietic prostaglandin D synthase [Source:MGI Symbol;Acc:MGI:1859384]	76.2561	2.7173	1.08367e-11
Il21r	ENSMUSG00000030745	Il21r, interleukin 21 receptor [Source:MGI Symbol;Acc:MGI:1890475]	55.6523	2.70702	3.87408e-06
Gdf15	ENSMUSG00000038508	Gdf15, growth differentiation factor 15 [Source:MGI Symbol;Acc:MGI:1346047]	456.215	2.70497	1.12943e-13
Igf2	ENSMUSG00000048583	Igf2, insulin-like growth factor 2 [Source:MGI Symbol;Acc:MGI:96434]	1608.21	2.69874	4.8019e-41
Serpina10	ENSMUSG00000061947	Serpina10, serine (or cysteine) peptidase inhibitor, clade A (alpha-1 antiproteinase, antitrypsin), member 10 [Source:MGI Symbol;Acc:MGI:2667725]	541.464	2.69663	2.30057e-15
Col1a1	ENSMUSG00000001506	Col1a1, collagen, type I, alpha 1 [Source:MGI Symbol;Acc:MGI:88467]	1585.57	2.69618	1.14532e-06
Cybb	ENSMUSG00000015340	Cybb, cytochrome b-245, beta polypeptide [Source:MGI Symbol;Acc:MGI:88574]	780.972	2.68609	8.04173e-15
F10	ENSMUSG00000031444	F10, coagulation factor X [Source:MGI Symbol;Acc:MGI:103107]	89.2818	2.68013	0.0025283
Tnfrsf13b	ENSMUSG00000010142	Tnfrsf13b, tumor necrosis factor receptor superfamily, member 13b [Source:MGI Symbol;Acc:MGI:1889411]	119.915	2.67901	1.73475e-11
Fermt3	ENSMUSG00000024965	Fermt3, fermitin family homolog 3 (Drosophila) [Source:MGI Symbol;Acc:MGI:2147790]	60.4239	2.67008	1.39217e-09
Cd52	ENSMUSG00000000682	Cd52, CD52 antigen [Source:MGI Symbol;Acc:MGI:1346088]	1318.91	2.66106	9.75676e-09
Creb5	ENSMUSG00000053007	Creb5, cAMP responsive element binding protein 5 [Source:MGI Symbol;Acc:MGI:2443973]	145.371	2.6586	1.46871e-15
Uhrf1	ENSMUSG00000001228	Uhrf1, ubiquitin-like, containing PHD and RING finger domains, 1 [Source:MGI Symbol;Acc:MGI:1338889]	279.178	2.65465	6.8769e-15
Kif4	ENSMUSG00000034311	Kif4, kinesin family member 4 [Source:MGI Symbol;Acc:MGI:108389]	55.4715	2.65327	5.0691e-07
Aurka	ENSMUSG00000027496	Aurka, aurora kinase A [Source:MGI Symbol;Acc:MGI:894678]	71.8544	2.63416	2.72366e-17
Fga	ENSMUSG00000028001	Fga, fibrinogen alpha chain [Source:MGI Symbol;Acc:MGI:1316726]	718.216	2.63395	2.33106e-37
Cd68	ENSMUSG00000018774	Cd68, CD68 antigen [Source:MGI Symbol;Acc:MGI:88342]	422.371	2.63115	4.28848e-14
Adamts4	ENSMUSG00000006403	Adamts4, a disintegrin-like and metallopeptidase (reprolysin type) with thrombospondin type 1 motif, 4 [Source:MGI Symbol;Acc:MGI:1339949]	197.667	2.61885	1.42883e-09
Lair1	ENSMUSG00000055541	Lair1, leukocyte-associated Ig-like receptor 1 [Source:MGI Symbol;Acc:MGI:105492]	158.05	2.60851	6.4111e-15
Cdca5	ENSMUSG00000024791	Cdca5, cell division cycle associated 5 [Source:MGI Symbol;Acc:MGI:1915099]	48.368	2.5971	4.57584e-09
Cd72	ENSMUSG00000028459	Cd72, CD72 antigen [Source:MGI Symbol;Acc:MGI:88345]	306.205	2.59333	8.80451e-15
Cyth4	ENSMUSG00000018008	Cyth4, cytohesin 4 [Source:MGI Symbol;Acc:MGI:2441702]	662.727	2.58936	5.78951e-16
Gpr176	ENSMUSG00000040133	Gpr176, G protein-coupled receptor 176 [Source:MGI Symbol;Acc:MGI:2685858]	58.2941	2.57885	4.65044e-09
AI662270	ENSMUSG00000087107	AI662270, expressed sequence AI662270 [Source:MGI Symbol;Acc:MGI:2144254]	449.213	2.57087	1.35562e-11
Ly86	ENSMUSG00000021423	Ly86, lymphocyte antigen 86 [Source:MGI Symbol;Acc:MGI:1321404]	107.117	2.56828	4.45869e-13
Ptprc	ENSMUSG00000026395	Ptprc, protein tyrosine phosphatase, receptor type, C [Source:MGI Symbol;Acc:MGI:97810]	96.7654	2.568	4.42871e-06
Apobec1	ENSMUSG00000040613	Apobec1, apolipoprotein B mRNA editing enzyme, catalytic polypeptide 1 [Source:MGI Symbol;Acc:MGI:103298]	298.772	2.56576	5.99934e-14
Oas2	ENSMUSG00000032690	Oas2, 2'-5' oligoadenylate synthetase 2 [Source:MGI Symbol;Acc:MGI:2180852]	91.6611	2.56518	1.6714e-10
Tnfrsf12a	ENSMUSG00000023905	Tnfrsf12a, tumor necrosis factor receptor superfamily, member 12a [Source:MGI Symbol;Acc:MGI:1351484]	1257.04	2.55771	8.21567e-16
Pcdha11	ENSMUSG00000007440	Pcdha10, protocadherin alpha 10 [Source:MGI Symbol;Acc:MGI:1298408]	74.2155	2.55026	5.58441e-16
Cdca3	ENSMUSG00000023505	Cdca3, cell division cycle associated 3 [Source:MGI Symbol;Acc:MGI:1315198]	90.4489	2.54967	3.24412e-12
Aif1	ENSMUSG00000024397	Aif1, allograft inflammatory factor 1 [Source:MGI Symbol;Acc:MGI:1343098]	574.675	2.54962	5.1889e-09
C5ar1	ENSMUSG00000049130	C5ar1, complement component 5a receptor 1 [Source:MGI Symbol;Acc:MGI:88232]	105.437	2.54909	2.67986e-07
Ptpn7	ENSMUSG00000031506	Ptpn7, protein tyrosine phosphatase, non-receptor type 7 [Source:MGI Symbol;Acc:MGI:2156893]	69.7096	2.53052	2.01209e-06
Sgol2a	ENSMUSG00000026039	Sgol2, shugoshin-like 2 (S, pombe) [Source:MGI Symbol;Acc:MGI:1098767]	59.3143	2.52965	1.05006e-12
Slamf9	ENSMUSG00000026548	Slamf9, SLAM family member 9 [Source:MGI Symbol;Acc:MGI:1923692]	363.72	2.52952	4.34587e-18
Bin2	ENSMUSG00000098112	Bin2, bridging integrator 2 [Source:MGI Symbol;Acc:MGI:3611448]	207.134	2.52949	7.37616e-09
Lst1	ENSMUSG00000073412	Lst1, leukocyte specific transcript 1 [Source:MGI Symbol;Acc:MGI:1096324]	226.239	2.52587	5.79826e-09
H2-M2	ENSMUSG00000016283	H2-M2, histocompatibility 2, M region locus 2 [Source:MGI Symbol;Acc:MGI:95914]	97.1782	2.52584	6.58935e-07
Foxs1	ENSMUSG00000074676	Foxs1, forkhead box S1 [Source:MGI Symbol;Acc:MGI:95546]	55.8068	2.52522	6.29615e-09
Ifi202b	ENSMUSG00000026535	Ifi202b, interferon activated gene 202B [Source:MGI Symbol;Acc:MGI:1347083]	239	2.52424	2.36793e-11
Lck	ENSMUSG00000000409	Lck, lymphocyte protein tyrosine kinase [Source:MGI Symbol;Acc:MGI:96756]	65.5582	2.51554	2.76433e-06
Fcer1g	ENSMUSG00000058715	Fcer1g, Fc receptor, IgE, high affinity I, gamma polypeptide [Source:MGI Symbol;Acc:MGI:95496]	168.779	2.51055	1.06637e-07
Foxm1	ENSMUSG00000001517	Foxm1, forkhead box M1 [Source:MGI Symbol;Acc:MGI:1347487]	95.3601	2.49575	1.07559e-14
Gm26740	ENSMUSG00000097705	Gm26740, predicted gene, 26740 [Source:MGI Symbol;Acc:MGI:5477234]	165.748	2.49459	1.06214e-10
Batf	ENSMUSG00000034266	Batf, basic leucine zipper transcription factor, ATF-like [Source:MGI Symbol;Acc:MGI:1859147]	60.2445	2.49373	1.08767e-07
Basp1	ENSMUSG00000045763	Basp1, brain abundant, membrane attached signal protein 1 [Source:MGI Symbol;Acc:MGI:1917600]	264.039	2.4927	1.07014e-09
Siglecg	ENSMUSG00000030468	Siglecg, sialic acid binding Ig-like lectin G [Source:MGI Symbol;Acc:MGI:2443630]	49.803	2.48634	9.62983e-06
Laptm5	ENSMUSG00000028581	Laptm5, lysosomal-associated protein transmembrane 5 [Source:MGI Symbol;Acc:MGI:108046]	582.436	2.47904	3.04203e-15
Spi1	ENSMUSG00000002111	Spi1, spleen focus forming virus (SFFV) proviral integration oncogene [Source:MGI Symbol;Acc:MGI:98282]	42.722	2.47874	2.29942e-07
Fyb2	ENSMUSG00000078612	1700024P16Rik, RIKEN cDNA 1700024P16 gene [Source:MGI Symbol;Acc:MGI:2685466]	53.1884	2.47529	9.14556e-10
Ncf1	ENSMUSG00000015950	Ncf1, neutrophil cytosolic factor 1 [Source:MGI Symbol;Acc:MGI:97283]	83.1881	2.46202	2.19548e-09
Col5a3	ENSMUSG00000004098	Col5a3, collagen, type V, alpha 3 [Source:MGI Symbol;Acc:MGI:1858212]	75.6242	2.45873	2.54704e-08
S100a9	ENSMUSG00000056071	S100a9, S100 calcium binding protein A9 (calgranulin B) [Source:MGI Symbol;Acc:MGI:1338947]	63.6535	2.44994	1.89966e-05
Ch25h	ENSMUSG00000050370	Ch25h, cholesterol 25-hydroxylase [Source:MGI Symbol;Acc:MGI:1333869]	112.97	2.44942	7.28323e-08
Tyrobp	ENSMUSG00000030579	Tyrobp, TYRO protein tyrosine kinase binding protein [Source:MGI Symbol;Acc:MGI:1277211]	329.62	2.44403	5.37882e-10
Ms4a4b	ENSMUSG00000056290	Ms4a4b, membrane-spanning 4-domains, subfamily A, member 4B [Source:MGI Symbol;Acc:MGI:1913083]	177.153	2.44132	1.44548e-09
Racgap1	ENSMUSG00000023015	Racgap1, Rac GTPase-activating protein 1 [Source:MGI Symbol;Acc:MGI:1349423]	78.2716	2.44028	1.1572e-10
Cdc20	ENSMUSG00000006398	Cdc20, cell division cycle 20 [Source:MGI Symbol;Acc:MGI:1859866]	246.48	2.43966	3.64588e-14
Oas1a	ENSMUSG00000052776	Oas1a, 2'-5' oligoadenylate synthetase 1A [Source:MGI Symbol;Acc:MGI:2180860]	47.499	2.43576	2.6352e-13
Ubd	ENSMUSG00000035186	Ubd, ubiquitin D [Source:MGI Symbol;Acc:MGI:1344410]	290.812	2.41221	7.29386e-09
Sla	ENSMUSG00000022372	Sla, src-like adaptor [Source:MGI Symbol;Acc:MGI:104295]	253.551	2.40949	3.72243e-12
Ikzf1	ENSMUSG00000018654	Ikzf1, IKAROS family zinc finger 1 [Source:MGI Symbol;Acc:MGI:1342540]	149.156	2.40697	7.62335e-12
Lpxn	ENSMUSG00000024696	Lpxn, leupaxin [Source:MGI Symbol;Acc:MGI:2147677]	159.588	2.39855	1.78315e-14
Uchl1	ENSMUSG00000029223	Uchl1, ubiquitin carboxy-terminal hydrolase L1 [Source:MGI Symbol;Acc:MGI:103149]	50.626	2.39645	2.38513e-06
Ctsc	ENSMUSG00000030560	Ctsc, cathepsin C [Source:MGI Symbol;Acc:MGI:109553]	1551.97	2.3947	1.24643e-15
Snx20	ENSMUSG00000031662	Snx20, sorting nexin 20 [Source:MGI Symbol;Acc:MGI:1918857]	122.903	2.39233	7.12343e-10
Aoc1	ENSMUSG00000029811	Aoc1, amine oxidase, copper-containing 1 [Source:MGI Symbol;Acc:MGI:1923757]	249.813	2.3749	8.25301e-09
Slc15a3	ENSMUSG00000024737	Slc15a3, solute carrier family 15, member 3 [Source:MGI Symbol;Acc:MGI:1929691]	119.73	2.37083	1.41818e-11
Slfn2	ENSMUSG00000072620	Slfn2, schlafen 2 [Source:MGI Symbol;Acc:MGI:1313258]	186.369	2.36746	4.69865e-09
Btk	ENSMUSG00000031264	Btk, Bruton agammaglobulinemia tyrosine kinase [Source:MGI Symbol;Acc:MGI:88216]	51.2132	2.35495	5.82699e-08
Vav1	ENSMUSG00000034116	Vav1, vav 1 oncogene [Source:MGI Symbol;Acc:MGI:98923]	220.289	2.34628	7.41701e-11
Ncf2	ENSMUSG00000026480	Ncf2, neutrophil cytosolic factor 2 [Source:MGI Symbol;Acc:MGI:97284]	86.4541	2.32761	1.23372e-09
Tlr7	ENSMUSG00000044583	Tlr7, toll-like receptor 7 [Source:MGI Symbol;Acc:MGI:2176882]	156.094	2.32728	8.1134e-10
Itga4	ENSMUSG00000027009	Itga4, integrin alpha 4 [Source:MGI Symbol;Acc:MGI:96603]	170.453	2.32678	1.35174e-08
P2ry6	ENSMUSG00000048779	P2ry6, pyrimidinergic receptor P2Y, G-protein coupled, 6 [Source:MGI Symbol;Acc:MGI:2673874]	219.679	2.32612	3.86059e-13
Fgl2	ENSMUSG00000039899	Fgl2, fibrinogen-like protein 2 [Source:MGI Symbol;Acc:MGI:103266]	416.652	2.32376	3.7479e-26
Nckap1l	ENSMUSG00000022488	Nckap1l, NCK associated protein 1 like [Source:MGI Symbol;Acc:MGI:1926063]	589.355	2.32356	3.6785e-14
Cd300ld	ENSMUSG00000034641	Cd300ld, CD300 molecule-like family member d [Source:MGI Symbol;Acc:MGI:2442358]	327.158	2.3198	8.73043e-09
Evi2	ENSMUSG00000070354	Gm21975, predicted gene 21975 [Source:MGI Symbol;Acc:MGI:5439444]	41.8304	2.31592	1.0856e-07
Tgfbi	ENSMUSG00000035493	Tgfbi, transforming growth factor, beta induced [Source:MGI Symbol;Acc:MGI:99959]	1100.54	2.31586	8.72448e-21
Lrg1	ENSMUSG00000037095	Lrg1, leucine-rich alpha-2-glycoprotein 1 [Source:MGI Symbol;Acc:MGI:1924155]	53.78	2.31397	0.000173009
Cd86	ENSMUSG00000022901	Cd86, CD86 antigen [Source:MGI Symbol;Acc:MGI:101773]	44.5996	2.31108	3.57811e-07
Akr1c21	ENSMUSG00000021207	Akr1c21, aldo-keto reductase family 1, member C21 [Source:MGI Symbol;Acc:MGI:1924587]	95.0832	2.30398	4.82448e-09
Nrg1	ENSMUSG00000062991	Nrg1, neuregulin 1 [Source:MGI Symbol;Acc:MGI:96083]	120.678	2.30317	9.83246e-13
Alox5ap	ENSMUSG00000060063	Alox5ap, arachidonate 5-lipoxygenase activating protein [Source:MGI Symbol;Acc:MGI:107505]	664.186	2.30309	2.72366e-17
Rgs10	ENSMUSG00000030844	Rgs10, regulator of G-protein signalling 10 [Source:MGI Symbol;Acc:MGI:1915115]	467.404	2.2878	1.45462e-18
Clcf1	ENSMUSG00000040663	Clcf1, cardiotrophin-like cytokine factor 1 [Source:MGI Symbol;Acc:MGI:1930088]	52.2837	2.2874	1.66486e-05
Cd83	ENSMUSG00000015396	Cd83, CD83 antigen [Source:MGI Symbol;Acc:MGI:1328316]	153.543	2.28635	1.12293e-07
F2r	ENSMUSG00000048376	F2r, coagulation factor II (thrombin) receptor [Source:MGI Symbol;Acc:MGI:101802]	1321.68	2.28619	2.8016e-16
Bcl3	ENSMUSG00000053175	Bcl3, B cell leukemia/lymphoma 3 [Source:MGI Symbol;Acc:MGI:88140]	548.492	2.27229	4.43148e-13
Pik3cg	ENSMUSG00000020573	Pik3cg, phosphoinositide-3-kinase, catalytic, gamma polypeptide [Source:MGI Symbol;Acc:MGI:1353576]	131.775	2.26462	8.59787e-09
Gpr132	ENSMUSG00000021298	Gpr132, G protein-coupled receptor 132 [Source:MGI Symbol;Acc:MGI:1890220]	61.1745	2.26434	1.51098e-06
Rad54l	ENSMUSG00000028702	Rad54l, RAD54 like (S, cerevisiae) [Source:MGI Symbol;Acc:MGI:894697]	51.7269	2.2643	8.81497e-08
Arhgap15	ENSMUSG00000049744	Arhgap15, Rho GTPase activating protein 15 [Source:MGI Symbol;Acc:MGI:1923367]	273.681	2.2598	1.78861e-16
Naip5	ENSMUSG00000071203	Naip5, NLR family, apoptosis inhibitory protein 5 [Source:MGI Symbol;Acc:MGI:1298220]	46.287	2.25432	1.10204e-08
Psd4	ENSMUSG00000026979	Psd4, pleckstrin and Sec7 domain containing 4 [Source:MGI Symbol;Acc:MGI:2674093]	74.3902	2.24798	5.38767e-11
Tagap	ENSMUSG00000033450	Tagap, T cell activation Rho GTPase activating protein [Source:MGI Symbol;Acc:MGI:3615484]	51.4683	2.24593	1.94896e-07
Selplg	ENSMUSG00000048163	Selplg, selectin, platelet (p-selectin) ligand [Source:MGI Symbol;Acc:MGI:106689]	225.3	2.24489	1.54504e-09
Plac8	ENSMUSG00000029322	Plac8, placenta-specific 8 [Source:MGI Symbol;Acc:MGI:2445289]	794.61	2.24276	2.32752e-18
Mgp	ENSMUSG00000030218	Mgp, matrix Gla protein [Source:MGI Symbol;Acc:MGI:96976]	18243.8	2.2395	3.77806e-21
Rassf4	ENSMUSG00000042129	Rassf4, Ras association (RalGDS/AF-6) domain family member 4 [Source:MGI Symbol;Acc:MGI:2386853]	75.1212	2.22632	6.91939e-08
Tnfrsf18	ENSMUSG00000041954	Tnfrsf18, tumor necrosis factor receptor superfamily, member 18 [Source:MGI Symbol;Acc:MGI:894675]	54.6691	2.22383	8.05512e-05
Thy1	ENSMUSG00000032011	Thy1, thymus cell antigen 1, theta [Source:MGI Symbol;Acc:MGI:98747]	154.065	2.21236	1.88876e-08
Slc25a24	ENSMUSG00000040322	Slc25a24, solute carrier family 25 (mitochondrial carrier, phosphate carrier), member 24 [Source:MGI Symbol;Acc:MGI:1917160]	145.99	2.21057	1.10779e-09
Cenpe	ENSMUSG00000045328	Cenpe, centromere protein E [Source:MGI Symbol;Acc:MGI:1098230]	56.5406	2.20855	6.1348e-14
Camk1d	ENSMUSG00000039145	Camk1d, calcium/calmodulin-dependent protein kinase ID [Source:MGI Symbol;Acc:MGI:2442190]	103.22	2.20741	1.33449e-10
Mir142hg	ENSMUSG00000084796	A430104N18Rik, RIKEN cDNA A430104N18 gene [Source:MGI Symbol;Acc:MGI:1925841]	50.5191	2.20633	4.63345e-07
Tifa	ENSMUSG00000046688	Tifa, TRAF-interacting protein with forkhead-associated domain [Source:MGI Symbol;Acc:MGI:2182965]	108.992	2.20459	1.4526e-19
Mrc1	ENSMUSG00000026712	Mrc1, mannose receptor, C type 1 [Source:MGI Symbol;Acc:MGI:97142]	706.602	2.20384	5.61719e-17
Lcp1	ENSMUSG00000021998	Lcp1, lymphocyte cytosolic protein 1 [Source:MGI Symbol;Acc:MGI:104808]	3017.07	2.20185	5.26388e-15
Dnase1l3	ENSMUSG00000025279	Dnase1l3, deoxyribonuclease 1-like 3 [Source:MGI Symbol;Acc:MGI:1314633]	67.0076	2.20035	0.000178441
Crlf1	ENSMUSG00000007888	Crlf1, cytokine receptor-like factor 1 [Source:MGI Symbol;Acc:MGI:1340030]	117.213	2.19736	0.0151623
Tnfaip8l2	ENSMUSG00000013707	Tnfaip8l2, tumor necrosis factor, alpha-induced protein 8-like 2 [Source:MGI Symbol;Acc:MGI:1917019]	114.855	2.19515	1.30286e-07
Traf3ip3	ENSMUSG00000037318	Traf3ip3, TRAF3 interacting protein 3 [Source:MGI Symbol;Acc:MGI:2441706]	61.9937	2.19311	4.724e-06
Cd74	ENSMUSG00000024610	Cd74, CD74 antigen (invariant polypeptide of major histocompatibility complex, class II antigen-associated) [Source:MGI Symbol;Acc:MGI:96534]	8325.17	2.19247	4.38624e-24
Rnd1	ENSMUSG00000054855	Rnd1, Rho family GTPase 1 [Source:MGI Symbol;Acc:MGI:2444878]	60.9226	2.18694	6.9379e-09
Fos	ENSMUSG00000021250	Fos, FBJ osteosarcoma oncogene [Source:MGI Symbol;Acc:MGI:95574]	201.308	2.1827	0.000178837
Penk	ENSMUSG00000045573	Penk, preproenkephalin [Source:MGI Symbol;Acc:MGI:104629]	70.1194	2.18031	0.00691488
Glipr2	ENSMUSG00000028480	Glipr2, GLI pathogenesis-related 2 [Source:MGI Symbol;Acc:MGI:1917770]	113.895	2.17903	1.26113e-10
Coro1a	ENSMUSG00000030707	Coro1a, coronin, actin binding protein 1A [Source:MGI Symbol;Acc:MGI:1345961]	280.474	2.17733	1.05165e-08
Nr4a1	ENSMUSG00000023034	Nr4a1, nuclear receptor subfamily 4, group A, member 1 [Source:MGI Symbol;Acc:MGI:1352454]	208.338	2.17544	2.60387e-07
Rrm2	ENSMUSG00000020649	Rrm2, ribonucleotide reductase M2 [Source:MGI Symbol;Acc:MGI:98181]	344.755	2.17429	1.04435e-17
Csf2rb2	ENSMUSG00000071714	Csf2rb2, colony stimulating factor 2 receptor, beta 2, low-affinity (granulocyte-macrophage) [Source:MGI Symbol;Acc:MGI:1339760]	97.9001	2.1738	6.00546e-06
Dck	ENSMUSG00000029366	Dck, deoxycytidine kinase [Source:MGI Symbol;Acc:MGI:102726]	110.287	2.17108	1.10476e-16
Nrros	ENSMUSG00000052384	Nrros, negative regulator of reactive oxygen species [Source:MGI Symbol;Acc:MGI:2445095]	344.192	2.16406	1.80796e-16
Adcy7	ENSMUSG00000031659	Adcy7, adenylate cyclase 7 [Source:MGI Symbol;Acc:MGI:102891]	92.1465	2.16208	2.96904e-07
Dcdc2a	ENSMUSG00000035910	Dcdc2a, doublecortin domain containing 2a [Source:MGI Symbol;Acc:MGI:2652818]	1683.61	2.16012	2.55602e-20
Pik3cd	ENSMUSG00000039936	Pik3cd, phosphatidylinositol 3-kinase catalytic delta polypeptide [Source:MGI Symbol;Acc:MGI:1098211]	173.611	2.15921	5.22041e-10
Arhgap11a	ENSMUSG00000041219	Arhgap11a, Rho GTPase activating protein 11A [Source:MGI Symbol;Acc:MGI:2444300]	138.202	2.14812	3.25702e-15
Myc	ENSMUSG00000022346	Myc, myelocytomatosis oncogene [Source:MGI Symbol;Acc:MGI:97250]	97.5761	2.14453	9.27806e-06
Trpm2	ENSMUSG00000009292	Trpm2, transient receptor potential cation channel, subfamily M, member 2 [Source:MGI Symbol;Acc:MGI:1351901]	46.7552	2.14418	1.93214e-07
Cd247	ENSMUSG00000005763	Cd247, CD247 antigen [Source:MGI Symbol;Acc:MGI:88334]	47.2744	2.14355	0.000196205
Trim59	ENSMUSG00000034317	Trim59, tripartite motif-containing 59 [Source:MGI Symbol;Acc:MGI:1914199]	81.5536	2.13359	1.83073e-11
Fignl1	ENSMUSG00000035455	Fignl1, fidgetin-like 1 [Source:MGI Symbol;Acc:MGI:1890648]	56.8458	2.13048	3.29178e-05
Stx11	ENSMUSG00000039232	Stx11, syntaxin 11 [Source:MGI Symbol;Acc:MGI:1921982]	185.046	2.13027	2.69073e-09
Adam8	ENSMUSG00000025473	Adam8, a disintegrin and metallopeptidase domain 8 [Source:MGI Symbol;Acc:MGI:107825]	199	2.12888	8.72857e-10
Kcnn4	ENSMUSG00000054342	Kcnn4, potassium intermediate/small conductance calcium-activated channel, subfamily N, member 4 [Source:MGI Symbol;Acc:MGI:1277957]	78.1973	2.12367	6.26395e-05
Col8a1	ENSMUSG00000068196	Col8a1, collagen, type VIII, alpha 1 [Source:MGI Symbol;Acc:MGI:88463]	1960.33	2.12174	1.16383e-15
Hmga1	ENSMUSG00000046711	Hmga1, high mobility group AT-hook 1 [Source:MGI Symbol;Acc:MGI:96160]	39.0097	2.12042	1.21339e-09
Rad51ap1	ENSMUSG00000030346	Rad51ap1, RAD51 associated protein 1 [Source:MGI Symbol;Acc:MGI:1098224]	50.9588	2.12021	4.16649e-07
Il2rg	ENSMUSG00000031304	Il2rg, interleukin 2 receptor, gamma chain [Source:MGI Symbol;Acc:MGI:96551]	203.356	2.11609	9.00893e-09
Cfi	ENSMUSG00000058952	Cfi, complement component factor i [Source:MGI Symbol;Acc:MGI:105937]	251.374	2.11608	1.38969e-19
Tmem252	ENSMUSG00000048572	Tmem252, transmembrane protein 252 [Source:MGI Symbol;Acc:MGI:3583948]	4063.37	2.11459	2.08756e-12
Ankrd6	ENSMUSG00000040183	Ankrd6, ankyrin repeat domain 6 [Source:MGI Symbol;Acc:MGI:2154278]	291.79	2.10937	5.92829e-18
Havcr2	ENSMUSG00000020399	Havcr2, hepatitis A virus cellular receptor 2 [Source:MGI Symbol;Acc:MGI:2159682]	41.0118	2.10829	1.22389e-05
Clec7a	ENSMUSG00000079293	Clec7a, C-type lectin domain family 7, member a [Source:MGI Symbol;Acc:MGI:1861431]	142.888	2.101	4.87186e-09
Lat2	ENSMUSG00000040751	Lat2, linker for activation of T cells family, member 2 [Source:MGI Symbol;Acc:MGI:1926479]	174.747	2.101	6.37134e-13
Ctsk	ENSMUSG00000028111	Ctsk, cathepsin K [Source:MGI Symbol;Acc:MGI:107823]	78.9006	2.09562	3.38814e-08
Ptprcap	ENSMUSG00000045826	Ptprcap, protein tyrosine phosphatase, receptor type, C polypeptide-associated protein [Source:MGI Symbol;Acc:MGI:97811]	43.7739	2.09514	0.00012509
Gm12854	ENSMUSG00000078238	Gm12854, predicted gene 12854 [Source:MGI Symbol;Acc:MGI:3650410]	65.7617	2.08712	6.89693e-13
Fbn1	ENSMUSG00000027204	Fbn1, fibrillin 1 [Source:MGI Symbol;Acc:MGI:95489]	290.74	2.08627	2.50312e-09
Cd28	ENSMUSG00000026012	Cd28, CD28 antigen [Source:MGI Symbol;Acc:MGI:88327]	60.3383	2.08562	0.000380178
Cd6	ENSMUSG00000024670	Cd6, CD6 antigen [Source:MGI Symbol;Acc:MGI:103566]	72.3809	2.08546	0.000111737
Tifab	ENSMUSG00000049625	Tifab, TRAF-interacting protein with forkhead-associated domain, family member B [Source:MGI Symbol;Acc:MGI:2385852]	70.6461	2.08476	2.20223e-06
Fam26f	ENSMUSG00000046031	Fam26f, family with sequence similarity 26, member F [Source:MGI Symbol;Acc:MGI:2443082]	118.718	2.08453	4.50101e-06
H2-K1	ENSMUSG00000061232	H2-K1, histocompatibility 2, K1, K region [Source:MGI Symbol;Acc:MGI:95904]	6412.47	2.08243	9.12614e-15
Abca1	ENSMUSG00000015243	Abca1, ATP-binding cassette, sub-family A (ABC1), member 1 [Source:MGI Symbol;Acc:MGI:99607]	674.296	2.08124	4.82789e-11
Cenpm	ENSMUSG00000068101	Cenpm, centromere protein M [Source:MGI Symbol;Acc:MGI:1913820]	57.0712	2.0784	1.03965e-08
Clec5a	ENSMUSG00000029915	Clec5a, C-type lectin domain family 5, member a [Source:MGI Symbol;Acc:MGI:1345151]	71.7545	2.05704	7.26121e-07
Ebi3	ENSMUSG00000003206	Ebi3, Epstein-Barr virus induced gene 3 [Source:MGI Symbol;Acc:MGI:1354171]	49.5749	2.05563	7.92243e-09
Cysltr1	ENSMUSG00000052821	Cysltr1, cysteinyl leukotriene receptor 1 [Source:MGI Symbol;Acc:MGI:1926218]	146.341	2.05472	1.76498e-17
Mcm5	ENSMUSG00000005410	Mcm5, minichromosome maintenance deficient 5, cell division cycle 46 (S, cerevisiae) [Source:MGI Symbol;Acc:MGI:103197]	291.737	2.04846	2.0363e-11
Sertad4	ENSMUSG00000016262	Sertad4, SERTA domain containing 4 [Source:MGI Symbol;Acc:MGI:2443496]	99.9264	2.04572	4.88619e-13
Acsbg1	ENSMUSG00000032281	Acsbg1, acyl-CoA synthetase bubblegum family member 1 [Source:MGI Symbol;Acc:MGI:2385656]	48.4996	2.03321	5.94071e-06
Ifi47	ENSMUSG00000078920	Ifi47, interferon gamma inducible protein 47 [Source:MGI Symbol;Acc:MGI:99448]	205.616	2.0261	4.24536e-10
Stap1	ENSMUSG00000029254	Stap1, signal transducing adaptor family member 1 [Source:MGI Symbol;Acc:MGI:1926193]	108.729	2.02562	2.26937e-11
Mthfd1l	ENSMUSG00000040675	Mthfd1l, methylenetetrahydrofolate dehydrogenase (NADP+ dependent) 1-like [Source:MGI Symbol;Acc:MGI:1924836]	82.2302	2.01967	2.40551e-08
Arhgap9	ENSMUSG00000040345	Arhgap9, Rho GTPase activating protein 9 [Source:MGI Symbol;Acc:MGI:2143764]	79.7146	2.01293	2.02049e-06
Cd3g	ENSMUSG00000002033	Cd3g, CD3 antigen, gamma polypeptide [Source:MGI Symbol;Acc:MGI:88333]	197.607	2.00672	4.25293e-06
Cxcl10	ENSMUSG00000034855	Cxcl10, chemokine (C-X-C motif) ligand 10 [Source:MGI Symbol;Acc:MGI:1352450]	1419.31	2.00145	9.06487e-16
Rubcnl	ENSMUSG00000034959	5031414D18Rik, RIKEN cDNA 5031414D18 gene [Source:MGI Symbol;Acc:MGI:2685590]	56.3791	1.99493	7.2859e-05
Lrmp	ENSMUSG00000030263	Lrmp, lymphoid-restricted membrane protein [Source:MGI Symbol;Acc:MGI:108424]	88.266	1.99283	7.70233e-06
Dusp2	ENSMUSG00000027368	Dusp2, dual specificity phosphatase 2 [Source:MGI Symbol;Acc:MGI:101911]	150.23	1.99254	5.29307e-05
Mms22l	ENSMUSG00000045751	Mms22l, MMS22-like, DNA repair protein [Source:MGI Symbol;Acc:MGI:2684980]	44.6092	1.99146	1.41393e-08
Ccr1	ENSMUSG00000025804	Ccr1, chemokine (C-C motif) receptor 1 [Source:MGI Symbol;Acc:MGI:104618]	110.131	1.98354	2.21511e-06
Runx3	ENSMUSG00000070691	Runx3, runt related transcription factor 3 [Source:MGI Symbol;Acc:MGI:102672]	54.0583	1.97776	1.64668e-05
Adam12	ENSMUSG00000054555	Adam12, a disintegrin and metallopeptidase domain 12 (meltrin alpha) [Source:MGI Symbol;Acc:MGI:105378]	243.432	1.97272	3.7851e-10
Nlrc5	ENSMUSG00000074151	Nlrc5, NLR family, CARD domain containing 5 [Source:MGI Symbol;Acc:MGI:3612191]	250.629	1.97143	2.45399e-10
Espl1	ENSMUSG00000058290	Espl1, extra spindle pole bodies 1 (S, cerevisiae) [Source:MGI Symbol;Acc:MGI:2146156]	39.6766	1.97062	2.05397e-05
Rad51	ENSMUSG00000027323	Rad51, RAD51 homolog [Source:MGI Symbol;Acc:MGI:97890]	82.1938	1.96676	1.95395e-11
Kif23	ENSMUSG00000032254	Kif23, kinesin family member 23 [Source:MGI Symbol;Acc:MGI:1919069]	113.584	1.96134	4.05058e-10
Cygb	ENSMUSG00000020810	Cygb, cytoglobin [Source:MGI Symbol;Acc:MGI:2149481]	511.116	1.95614	1.09209e-16
Parp9	ENSMUSG00000022906	Parp9, poly (ADP-ribose) polymerase family, member 9 [Source:MGI Symbol;Acc:MGI:1933117]	88.8951	1.94855	1.13775e-08
Cd22	ENSMUSG00000030577	Cd22, CD22 antigen [Source:MGI Symbol;Acc:MGI:88322]	115.581	1.9466	6.35866e-06
Cd27	ENSMUSG00000030336	Cd27, CD27 antigen [Source:MGI Symbol;Acc:MGI:88326]	69.6564	1.9452	0.000157526
Gpr34	ENSMUSG00000040229	Gpr34, G protein-coupled receptor 34 [Source:MGI Symbol;Acc:MGI:1346334]	65.5386	1.94517	2.2438e-06
Mnda	ENSMUSG00000026536	Mnda, myeloid cell nuclear differentiation antigen [Source:MGI Symbol;Acc:MGI:3041120]	155.088	1.94357	4.79814e-10
Nfkbie	ENSMUSG00000023947	Nfkbie, nuclear factor of kappa light polypeptide gene enhancer in B cells inhibitor, epsilon [Source:MGI Symbol;Acc:MGI:1194908]	220.631	1.94153	4.4943e-10
Phf11b	ENSMUSG00000091649	Phf11b, PHD finger protein 11B [Source:MGI Symbol;Acc:MGI:3645789]	137.939	1.94126	2.43422e-09
2700099C18Rik	ENSMUSG00000098090	2700099C18Rik, RIKEN cDNA 2700099C18 gene [Source:MGI Symbol;Acc:MGI:1924272]	53.8329	1.93667	3.85218e-08
Slamf8	ENSMUSG00000053318	Slamf8, SLAM family member 8 [Source:MGI Symbol;Acc:MGI:1921998]	56.6977	1.93463	2.19812e-06
Rab31	ENSMUSG00000056515	Rab31, RAB31, member RAS oncogene family [Source:MGI Symbol;Acc:MGI:1914603]	244.413	1.93425	1.17236e-11
Cenpa	ENSMUSG00000029177	Cenpa, centromere protein A [Source:MGI Symbol;Acc:MGI:88375]	76.2271	1.93132	4.58321e-11
Kntc1	ENSMUSG00000029414	Kntc1, kinetochore associated 1 [Source:MGI Symbol;Acc:MGI:2673709]	41.1103	1.93115	2.88819e-07
Syk	ENSMUSG00000021457	Syk, spleen tyrosine kinase [Source:MGI Symbol;Acc:MGI:99515]	84.405	1.92988	1.05364e-05
Clu	ENSMUSG00000022037	Clu, clusterin [Source:MGI Symbol;Acc:MGI:88423]	18008.5	1.92784	2.3369e-09
Cks1b	ENSMUSG00000028044	Cks1b, CDC28 protein kinase 1b [Source:MGI Symbol;Acc:MGI:1889208]	359.138	1.92314	2.59695e-11
Edn1	ENSMUSG00000021367	Edn1, endothelin 1 [Source:MGI Symbol;Acc:MGI:95283]	114.597	1.92193	3.98846e-07
Lacc1	ENSMUSG00000044350	Lacc1, laccase (multicopper oxidoreductase) domain containing 1 [Source:MGI Symbol;Acc:MGI:2445077]	44.0604	1.92038	8.4685e-08
Ptpre	ENSMUSG00000041836	Ptpre, protein tyrosine phosphatase, receptor type, E [Source:MGI Symbol;Acc:MGI:97813]	71.3741	1.91821	4.41345e-06
Irf4	ENSMUSG00000021356	Irf4, interferon regulatory factor 4 [Source:MGI Symbol;Acc:MGI:1096873]	164.433	1.91473	0.00554628
Ifi27l2a	ENSMUSG00000079017	Ifi27l2a, interferon, alpha-inducible protein 27 like 2A [Source:MGI Symbol;Acc:MGI:1924183]	432.647	1.91435	5.33939e-08
Slfn8	ENSMUSG00000035208	Slfn8, schlafen 8 [Source:MGI Symbol;Acc:MGI:2672859]	287.197	1.90987	6.88976e-15
Lilra5	ENSMUSG00000070873	Lilra5, leukocyte immunoglobulin-like receptor, subfamily A (with TM domain), member 5 [Source:MGI Symbol;Acc:MGI:3647196]	134.868	1.90917	3.80568e-13
Il34	ENSMUSG00000031750	Il34, interleukin 34 [Source:MGI Symbol;Acc:MGI:1923777]	259.531	1.90554	6.25317e-08
Alb	ENSMUSG00000029368	Alb, albumin [Source:MGI Symbol;Acc:MGI:87991]	208.575	1.90153	0.00512247
Cyp4b1	ENSMUSG00000028713	Cyp4b1, cytochrome P450, family 4, subfamily b, polypeptide 1 [Source:MGI Symbol;Acc:MGI:103225]	6725.37	1.89432	1.1315e-18
Cyr61	ENSMUSG00000028195	Cyr61, cysteine rich protein 61 [Source:MGI Symbol;Acc:MGI:88613]	1211.13	1.88898	1.46716e-09
Unc93b1	ENSMUSG00000036908	Unc93b1, unc-93 homolog B1 (C, elegans) [Source:MGI Symbol;Acc:MGI:1859307]	253.235	1.88581	6.8757e-11
C1qtnf6	ENSMUSG00000022440	C1qtnf6, C1q and tumor necrosis factor related protein 6 [Source:MGI Symbol;Acc:MGI:1919959]	99.744	1.88375	7.14554e-06
1500009L16Rik	ENSMUSG00000087651	1500009L16Rik, RIKEN cDNA 1500009L16 gene [Source:MGI Symbol;Acc:MGI:1917034]	52.5668	1.8837	8.25046e-07
B3gnt9	ENSMUSG00000069920	B3gnt9, UDP-GlcNAc:betaGal beta-1,3-N-acetylglucosaminyltransferase 9 [Source:MGI Symbol;Acc:MGI:2142841]	56.802	1.88133	1.46553e-08
H2-Ab1	ENSMUSG00000073421	H2-Ab1, histocompatibility 2, class II antigen A, beta 1 [Source:MGI Symbol;Acc:MGI:103070]	837.153	1.87735	5.33873e-10
Cd79b	ENSMUSG00000040592	Cd79b, CD79B antigen [Source:MGI Symbol;Acc:MGI:96431]	120.863	1.87341	0.0106012
Dusp5	ENSMUSG00000034765	Dusp5, dual specificity phosphatase 5 [Source:MGI Symbol;Acc:MGI:2685183]	359.222	1.86057	2.88684e-10
Sgo1	ENSMUSG00000023940	Sgol1, shugoshin-like 1 (S, pombe) [Source:MGI Symbol;Acc:MGI:1919665]	43.2899	1.86055	0.000126236
Klra17	ENSMUSG00000014543	Klra17, killer cell lectin-like receptor, subfamily A, member 17 [Source:MGI Symbol;Acc:MGI:2180674]	44.693	1.85785	3.49667e-06
Epsti1	ENSMUSG00000022014	Epsti1, epithelial stromal interaction 1 (breast) [Source:MGI Symbol;Acc:MGI:1915168]	93.1229	1.85665	1.34942e-06
Gbp2	ENSMUSG00000028270	Gbp2, guanylate binding protein 2 [Source:MGI Symbol;Acc:MGI:102772]	122.852	1.85111	0.000128685
Cd3d	ENSMUSG00000032094	Cd3d, CD3 antigen, delta polypeptide [Source:MGI Symbol;Acc:MGI:88331]	96.997	1.8431	0.000436927
Gm3788	ENSMUSG00000094392	Gm3788, predicted gene 3788 [Source:MGI Symbol;Acc:MGI:3781961]	42.1456	1.84124	1.29912e-08
Relb	ENSMUSG00000002983	Relb, avian reticuloendotheliosis viral (v-rel) oncogene related B [Source:MGI Symbol;Acc:MGI:103289]	284.582	1.83664	6.15471e-09
Vim	ENSMUSG00000026728	Vim, vimentin [Source:MGI Symbol;Acc:MGI:98932]	2497.78	1.83629	1.58301e-05
Gm15895	ENSMUSG00000085068	Gm15895, predicted gene 15895 [Source:MGI Symbol;Acc:MGI:3802071]	75.7662	1.83593	6.10793e-05
Tmem173	ENSMUSG00000024349	Tmem173, transmembrane protein 173 [Source:MGI Symbol;Acc:MGI:1919762]	397.906	1.83577	5.76425e-09
Asns	ENSMUSG00000029752	Asns, asparagine synthetase [Source:MGI Symbol;Acc:MGI:1350929]	122.482	1.83149	4.22496e-06
Icam1	ENSMUSG00000037405	Icam1, intercellular adhesion molecule 1 [Source:MGI Symbol;Acc:MGI:96392]	682.858	1.82579	1.07559e-14
Cdh11	ENSMUSG00000031673	Cdh11, cadherin 11 [Source:MGI Symbol;Acc:MGI:99217]	218.653	1.82256	1.72858e-09
St8sia4	ENSMUSG00000040710	St8sia4, ST8 alpha-N-acetyl-neuraminide alpha-2,8-sialyltransferase 4 [Source:MGI Symbol;Acc:MGI:106018]	238.156	1.82112	1.81734e-10
P2ry10	ENSMUSG00000050921	P2ry10, purinergic receptor P2Y, G-protein coupled 10 [Source:MGI Symbol;Acc:MGI:1926076]	124.241	1.82048	6.67348e-05
Anxa1	ENSMUSG00000024659	Anxa1, annexin A1 [Source:MGI Symbol;Acc:MGI:96819]	1199.38	1.81288	1.93404e-09
Slc7a2	ENSMUSG00000031596	Slc7a2, solute carrier family 7 (cationic amino acid transporter, y+ system), member 2 [Source:MGI Symbol;Acc:MGI:99828]	152.281	1.8126	1.49682e-07
Gm26917	ENSMUSG00000097971	Gm26917, predicted gene, 26917 [Source:MGI Symbol;Acc:MGI:5504032]	121.075	1.80938	6.57705e-06
Fam111a	ENSMUSG00000024691	Fam111a, family with sequence similarity 111, member A [Source:MGI Symbol;Acc:MGI:1915508]	120.779	1.80839	2.81198e-06
Tubb6	ENSMUSG00000001473	Tubb6, tubulin, beta 6 class V [Source:MGI Symbol;Acc:MGI:1915201]	279.191	1.80316	3.45695e-10
C3	ENSMUSG00000024164	C3, complement component 3 [Source:MGI Symbol;Acc:MGI:88227]	1758.26	1.80157	0.000367911
AW112010	ENSMUSG00000075010	AW112010, expressed sequence AW112010 [Source:MGI Symbol;Acc:MGI:2147706]	237.587	1.80006	2.41156e-06
Oasl2	ENSMUSG00000029561	Oasl2, 2'-5' oligoadenylate synthetase-like 2 [Source:MGI Symbol;Acc:MGI:1344390]	187.172	1.79586	7.09919e-09
Sox9	ENSMUSG00000000567	Sox9, SRY (sex determining region Y)-box 9 [Source:MGI Symbol;Acc:MGI:98371]	375.935	1.79082	4.25303e-06
Dennd1c	ENSMUSG00000002668	Dennd1c, DENN/MADD domain containing 1C [Source:MGI Symbol;Acc:MGI:1918035]	81.5834	1.79054	1.03781e-05
Tlr2	ENSMUSG00000027995	Tlr2, toll-like receptor 2 [Source:MGI Symbol;Acc:MGI:1346060]	96.735	1.78887	2.7779e-08
Egr1	ENSMUSG00000038418	Egr1, early growth response 1 [Source:MGI Symbol;Acc:MGI:95295]	1050.32	1.78749	0.000149995
Tnfrsf1b	ENSMUSG00000028599	Tnfrsf1b, tumor necrosis factor receptor superfamily, member 1b [Source:MGI Symbol;Acc:MGI:1314883]	45.0063	1.78516	0.000181006
Marcksl1	ENSMUSG00000047945	Marcksl1, MARCKS-like 1 [Source:MGI Symbol;Acc:MGI:97143]	375.834	1.78354	4.45869e-13
Il18r1	ENSMUSG00000026070	Il18r1, interleukin 18 receptor 1 [Source:MGI Symbol;Acc:MGI:105383]	108.865	1.78308	1.64493e-05
H2-Aa	ENSMUSG00000036594	H2-Aa, histocompatibility 2, class II antigen A, alpha [Source:MGI Symbol;Acc:MGI:95895]	1213.13	1.78185	3.4107e-08
Arl4c	ENSMUSG00000049866	Arl4c, ADP-ribosylation factor-like 4C [Source:MGI Symbol;Acc:MGI:2445172]	264.168	1.77615	4.88158e-11
Fstl1	ENSMUSG00000022816	Fstl1, follistatin-like 1 [Source:MGI Symbol;Acc:MGI:102793]	1311.15	1.77319	1.81617e-10
Dhx58	ENSMUSG00000017830	Dhx58, DEXH (Asp-Glu-X-His) box polypeptide 58 [Source:MGI Symbol;Acc:MGI:1931560]	134.716	1.76889	8.56344e-09
Arid5a	ENSMUSG00000037447	Arid5a, AT rich interactive domain 5A (MRF1-like) [Source:MGI Symbol;Acc:MGI:2443039]	83.5716	1.76217	2.56975e-05
Stk17b	ENSMUSG00000026094	Stk17b, serine/threonine kinase 17b (apoptosis-inducing) [Source:MGI Symbol;Acc:MGI:2138162]	621.737	1.75597	1.26343e-07
Mthfd2	ENSMUSG00000005667	Mthfd2, methylenetetrahydrofolate dehydrogenase (NAD+ dependent), methenyltetrahydrofolate cyclohydrolase [Source:MGI Symbol;Acc:MGI:1338850]	462.541	1.75459	9.04496e-12
Lum	ENSMUSG00000036446	Lum, lumican [Source:MGI Symbol;Acc:MGI:109347]	108.16	1.74926	0.000230102
H2-DMb1	ENSMUSG00000079547	H2-DMb1, histocompatibility 2, class II, locus Mb1 [Source:MGI Symbol;Acc:MGI:95922]	207.093	1.74822	1.22265e-08
Arhgap45	ENSMUSG00000035697	Hmha1, histocompatibility (minor) HA-1 [Source:MGI Symbol;Acc:MGI:1917969]	214.354	1.74794	3.49285e-07
Sp140	ENSMUSG00000070031	Sp140, Sp140 nuclear body protein [Source:MGI Symbol;Acc:MGI:3702467]	40.5253	1.745	0.000237793
Slc9a9	ENSMUSG00000031129	Slc9a9, solute carrier family 9 (sodium/hydrogen exchanger), member 9 [Source:MGI Symbol;Acc:MGI:2679732]	101.329	1.74002	1.23078e-10
H2-Eb1	ENSMUSG00000060586	H2-Eb1, histocompatibility 2, class II antigen E beta [Source:MGI Symbol;Acc:MGI:95901]	869.723	1.73901	4.41316e-08
S1pr2	ENSMUSG00000043895	S1pr2, sphingosine-1-phosphate receptor 2 [Source:MGI Symbol;Acc:MGI:99569]	150.002	1.73593	1.31433e-10
Tnfrsf10b	ENSMUSG00000022074	Tnfrsf10b, tumor necrosis factor receptor superfamily, member 10b [Source:MGI Symbol;Acc:MGI:1341090]	73.2346	1.73054	5.37608e-08
Fjx1	ENSMUSG00000075012	Fjx1, four jointed box 1 (Drosophila) [Source:MGI Symbol;Acc:MGI:1341907]	119.929	1.72772	5.06016e-06
Gm6900	ENSMUSG00000093826	Gm6900, predicted gene 6900 [Source:MGI Symbol;Acc:MGI:3645052]	56.5028	1.72027	8.5776e-05
H2-DMa	ENSMUSG00000037649	H2-DMa, histocompatibility 2, class II, locus DMa [Source:MGI Symbol;Acc:MGI:95921]	295.594	1.71904	1.38125e-08
Nr4a3	ENSMUSG00000028341	Nr4a3, nuclear receptor subfamily 4, group A, member 3 [Source:MGI Symbol;Acc:MGI:1352457]	56.2407	1.71904	1.51822e-05
Gm16685	ENSMUSG00000097804	Gm16685, predicted gene, 16685 [Source:MGI Symbol;Acc:MGI:4439609]	78.5571	1.71682	4.13762e-08
Rap2b	ENSMUSG00000036894	Rap2b, RAP2B, member of RAS oncogene family [Source:MGI Symbol;Acc:MGI:1921262]	356.864	1.71641	4.757e-13
Loxl2	ENSMUSG00000034205	Loxl2, lysyl oxidase-like 2 [Source:MGI Symbol;Acc:MGI:2137913]	324.017	1.71272	1.73943e-10
Plxnc1	ENSMUSG00000074785	Plxnc1, plexin C1 [Source:MGI Symbol;Acc:MGI:1890127]	65.0361	1.71132	9.77598e-05
Psmb8	ENSMUSG00000024338	Psmb8, proteasome (prosome, macropain) subunit, beta type 8 (large multifunctional peptidase 7) [Source:MGI Symbol;Acc:MGI:1346527]	476.089	1.7109	4.14966e-07
Cmtm3	ENSMUSG00000031875	Cmtm3, CKLF-like MARVEL transmembrane domain containing 3 [Source:MGI Symbol;Acc:MGI:2447162]	216.932	1.70308	3.38787e-08
Slc34a2	ENSMUSG00000029188	Slc34a2, solute carrier family 34 (sodium phosphate), member 2 [Source:MGI Symbol;Acc:MGI:1342284]	368.506	1.70185	2.51916e-06
Car13	ENSMUSG00000027555	Car13, carbonic anhydrase 13 [Source:MGI Symbol;Acc:MGI:1931322]	78.5323	1.69959	1.01674e-05
Cxcr3	ENSMUSG00000050232	Cxcr3, chemokine (C-X-C motif) receptor 3 [Source:MGI Symbol;Acc:MGI:1277207]	60.3778	1.69909	0.000221142
Efhd2	ENSMUSG00000040659	Efhd2, EF hand domain containing 2 [Source:MGI Symbol;Acc:MGI:106504]	1234.41	1.69769	7.09655e-10
Pappa2	ENSMUSG00000073530	Pappa2, pappalysin 2 [Source:MGI Symbol;Acc:MGI:3051647]	77.9659	1.69711	2.19938e-08
Ptafr	ENSMUSG00000056529	Ptafr, platelet-activating factor receptor [Source:MGI Symbol;Acc:MGI:106066]	142.604	1.69103	7.39773e-05
Cpxm1	ENSMUSG00000027408	Cpxm1, carboxypeptidase X 1 (M14 family) [Source:MGI Symbol;Acc:MGI:1934569]	183.969	1.68401	5.37175e-10
Thbs2	ENSMUSG00000023885	Thbs2, thrombospondin 2 [Source:MGI Symbol;Acc:MGI:98738]	203.532	1.68346	1.99617e-08
Plk4	ENSMUSG00000025758	Plk4, polo-like kinase 4 [Source:MGI Symbol;Acc:MGI:101783]	65.2977	1.67477	1.00395e-06
Xlr4b	ENSMUSG00000067768	Xlr4b, X-linked lymphocyte-regulated 4B [Source:MGI Symbol;Acc:MGI:1350975]	67.6593	1.67306	0.00679334
Traf1	ENSMUSG00000026875	Traf1, TNF receptor-associated factor 1 [Source:MGI Symbol;Acc:MGI:101836]	95.3365	1.67224	6.30146e-07
Plp2	ENSMUSG00000031146	Plp2, proteolipid protein 2 [Source:MGI Symbol;Acc:MGI:1298382]	158.836	1.67103	2.05761e-08
Igsf10	ENSMUSG00000036334	Igsf10, immunoglobulin superfamily, member 10 [Source:MGI Symbol;Acc:MGI:1923481]	74.9395	1.67059	2.24928e-05
Rtp4	ENSMUSG00000033355	Rtp4, receptor transporter protein 4 [Source:MGI Symbol;Acc:MGI:1915025]	352.76	1.66118	6.05295e-10
Calca	ENSMUSG00000030669	Calca, calcitonin/calcitonin-related polypeptide, alpha [Source:MGI Symbol;Acc:MGI:2151253]	38.4463	1.65778	3.21232e-07
Cd180	ENSMUSG00000021624	Cd180, CD180 antigen [Source:MGI Symbol;Acc:MGI:1194924]	44.2334	1.65294	0.00234973
Dapp1	ENSMUSG00000028159	Dapp1, dual adaptor for phosphotyrosine and 3-phosphoinositides 1 [Source:MGI Symbol;Acc:MGI:1347063]	100.817	1.65172	4.1353e-11
Mcm2	ENSMUSG00000002870	Mcm2, minichromosome maintenance deficient 2 mitotin (S, cerevisiae) [Source:MGI Symbol;Acc:MGI:105380]	168.976	1.64924	1.00346e-09
Arhgap25	ENSMUSG00000030047	Arhgap25, Rho GTPase activating protein 25 [Source:MGI Symbol;Acc:MGI:2443687]	144.877	1.64893	5.05141e-07
Vsir	ENSMUSG00000020101	4632428N05Rik, RIKEN cDNA 4632428N05 gene [Source:MGI Symbol;Acc:MGI:1921298]	749.842	1.64778	1.95096e-09
C330027C09Rik	ENSMUSG00000033031	C330027C09Rik, RIKEN cDNA C330027C09 gene [Source:MGI Symbol;Acc:MGI:2146335]	74.7848	1.64197	1.57724e-06
Junb	ENSMUSG00000052837	Junb, jun B proto-oncogene [Source:MGI Symbol;Acc:MGI:96647]	875.389	1.64117	2.28852e-07
A630001G21Rik	ENSMUSG00000052760	A630001G21Rik, RIKEN cDNA A630001G21 gene [Source:MGI Symbol;Acc:MGI:2443131]	61.0702	1.64	0.000849184
Mybl1	ENSMUSG00000025912	Mybl1, myeloblastosis oncogene-like 1 [Source:MGI Symbol;Acc:MGI:99925]	72.1253	1.63949	9.33545e-06
Cxcr6	ENSMUSG00000048521	Cxcr6, chemokine (C-X-C motif) receptor 6 [Source:MGI Symbol;Acc:MGI:1934582]	48.768	1.63905	1.11023e-05
Gm12185	ENSMUSG00000048852	Gm12185, predicted gene 12185 [Source:MGI Symbol;Acc:MGI:3652173]	54.3941	1.63812	1.74566e-06
Cdc6	ENSMUSG00000017499	Cdc6, cell division cycle 6 [Source:MGI Symbol;Acc:MGI:1345150]	69.6572	1.63471	0.000105079
Mxra7	ENSMUSG00000020814	Mxra7, matrix-remodelling associated 7 [Source:MGI Symbol;Acc:MGI:1914872]	282.139	1.63198	4.78684e-10
Serpinb6b	ENSMUSG00000042842	Serpinb6b, serine (or cysteine) peptidase inhibitor, clade B, member 6b [Source:MGI Symbol;Acc:MGI:894688]	197.712	1.63135	3.04081e-08
Fam57a	ENSMUSG00000069808	Fam57a, family with sequence similarity 57, member A [Source:MGI Symbol;Acc:MGI:2151840]	58.7751	1.62875	1.97679e-10
Osmr	ENSMUSG00000022146	Osmr, oncostatin M receptor [Source:MGI Symbol;Acc:MGI:1330819]	456.855	1.6286	1.17236e-11
Akr1c20	ENSMUSG00000054757	Akr1c20, aldo-keto reductase family 1, member C20 [Source:MGI Symbol;Acc:MGI:2151104]	42.4547	1.62655	1.19485e-06
Dbf4	ENSMUSG00000002297	Dbf4, DBF4 homolog (S, cerevisiae) [Source:MGI Symbol;Acc:MGI:1351328]	54.2012	1.62537	2.37505e-06
Tmem28	ENSMUSG00000071719	Tmem28, transmembrane protein 28 [Source:MGI Symbol;Acc:MGI:3648377]	57.4581	1.62393	2.17742e-09
Plekho2	ENSMUSG00000050721	Plekho2, pleckstrin homology domain containing, family O member 2 [Source:MGI Symbol;Acc:MGI:2143132]	296.44	1.622	1.03079e-06
Asic2	ENSMUSG00000020704	Asic2, acid-sensing (proton-gated) ion channel 2 [Source:MGI Symbol;Acc:MGI:1100867]	56.8793	1.62177	9.5105e-10
Cd276	ENSMUSG00000035914	Cd276, CD276 antigen [Source:MGI Symbol;Acc:MGI:2183926]	51.3998	1.61383	8.62999e-05
Hells	ENSMUSG00000025001	Hells, helicase, lymphoid specific [Source:MGI Symbol;Acc:MGI:106209]	128.303	1.61001	2.13909e-05
Fn1	ENSMUSG00000026193	Fn1, fibronectin 1 [Source:MGI Symbol;Acc:MGI:95566]	3403.49	1.609	8.65895e-07
Il33	ENSMUSG00000024810	Il33, interleukin 33 [Source:MGI Symbol;Acc:MGI:1924375]	1154.26	1.60594	8.6365e-08
Kif21b	ENSMUSG00000041642	Kif21b, kinesin family member 21B [Source:MGI Symbol;Acc:MGI:109234]	84.4184	1.60513	0.000213085
Trim30a	ENSMUSG00000030921	Trim30a, tripartite motif-containing 30A [Source:MGI Symbol;Acc:MGI:98178]	153.348	1.60475	3.41112e-11
Atad2	ENSMUSG00000022360	Atad2, ATPase family, AAA domain containing 2 [Source:MGI Symbol;Acc:MGI:1917722]	148.8	1.60362	2.6083e-10
Zwilch	ENSMUSG00000032400	Zwilch, zwilch kinetochore protein [Source:MGI Symbol;Acc:MGI:1915264]	45.7141	1.60154	0.000103524
Ifngr2	ENSMUSG00000022965	Ifngr2, interferon gamma receptor 2 [Source:MGI Symbol;Acc:MGI:107654]	246.064	1.60115	6.55696e-12
Rasal3	ENSMUSG00000052142	Rasal3, RAS protein activator like 3 [Source:MGI Symbol;Acc:MGI:2444128]	70.238	1.59947	0.000369674
Rnase6	ENSMUSG00000021880	Rnase6, ribonuclease, RNase A family, 6 [Source:MGI Symbol;Acc:MGI:1925666]	104.634	1.59764	1.23167e-06
Tcf7	ENSMUSG00000000782	Tcf7, transcription factor 7, T cell specific [Source:MGI Symbol;Acc:MGI:98507]	93.347	1.59546	0.000318227
Mfap4	ENSMUSG00000042436	Mfap4, microfibrillar-associated protein 4 [Source:MGI Symbol;Acc:MGI:1342276]	147.886	1.59147	8.99786e-06
Slc13a1	ENSMUSG00000029700	Slc13a1, solute carrier family 13 (sodium/sulfate symporters), member 1 [Source:MGI Symbol;Acc:MGI:1859937]	15713.9	1.59088	6.46221e-26
Cp	ENSMUSG00000003617	Cp, ceruloplasmin [Source:MGI Symbol;Acc:MGI:88476]	1099.19	1.59051	1.87756e-06
Gm4841	ENSMUSG00000068606	Gm4841, predicted gene 4841 [Source:MGI Symbol;Acc:MGI:3643814]	53.7414	1.58591	0.000105663
Fyb	ENSMUSG00000022148	Fyb, FYN binding protein [Source:MGI Symbol;Acc:MGI:1346327]	86.1494	1.58504	1.28047e-11
H2-Q4	ENSMUSG00000035929	H2-Q4, histocompatibility 2, Q region locus 4 [Source:MGI Symbol;Acc:MGI:95933]	154.742	1.58293	8.58818e-10
Rab7b	ENSMUSG00000052688	5430435G22Rik, RIKEN cDNA 5430435G22 gene [Source:MGI Symbol;Acc:MGI:2442295]	105.839	1.58262	5.96495e-09
Trem2	ENSMUSG00000023992	Trem2, triggering receptor expressed on myeloid cells 2 [Source:MGI Symbol;Acc:MGI:1913150]	39.7616	1.58034	9.67522e-06
Trpv2	ENSMUSG00000018507	Trpv2, transient receptor potential cation channel, subfamily V, member 2 [Source:MGI Symbol;Acc:MGI:1341836]	59.1708	1.57981	0.000567419
Hhex	ENSMUSG00000024986	Hhex, hematopoietically expressed homeobox [Source:MGI Symbol;Acc:MGI:96086]	92.2106	1.5746	1.31526e-07
Oasl1	ENSMUSG00000041827	Oasl1, 2'-5' oligoadenylate synthetase-like 1 [Source:MGI Symbol;Acc:MGI:2180849]	45.1384	1.57433	0.000742577
Adgrg2	ENSMUSG00000031298	Gpr64, G protein-coupled receptor 64 [Source:MGI Symbol;Acc:MGI:2446854]	145.892	1.5738	1.84397e-07
Psmb9	ENSMUSG00000096727	Psmb9, proteasome (prosome, macropain) subunit, beta type 9 (large multifunctional peptidase 2) [Source:MGI Symbol;Acc:MGI:1346526]	441.265	1.57221	8.77482e-08
Chaf1b	ENSMUSG00000022945	Chaf1b, chromatin assembly factor 1, subunit B (p60) [Source:MGI Symbol;Acc:MGI:1314881]	38.3357	1.56998	5.78878e-05
Gins2	ENSMUSG00000031821	Gins2, GINS complex subunit 2 (Psf2 homolog) [Source:MGI Symbol;Acc:MGI:1921019]	127.445	1.56903	5.92739e-09
Cldn4	ENSMUSG00000047501	Cldn4, claudin 4 [Source:MGI Symbol;Acc:MGI:1313314]	167.784	1.5654	3.50017e-05
Iigp1	ENSMUSG00000054072	Iigp1, interferon inducible GTPase 1 [Source:MGI Symbol;Acc:MGI:1926259]	548.156	1.5644	1.48881e-09
Calcr	ENSMUSG00000023964	Calcr, calcitonin receptor [Source:MGI Symbol;Acc:MGI:101950]	39.7466	1.56151	0.000115795
Col15a1	ENSMUSG00000028339	Col15a1, collagen, type XV, alpha 1 [Source:MGI Symbol;Acc:MGI:88449]	736.003	1.55933	3.43116e-07
Dtx3l	ENSMUSG00000049502	Dtx3l, deltex 3-like (Drosophila) [Source:MGI Symbol;Acc:MGI:2656973]	225.069	1.55897	5.06135e-12
Gm8995	ENSMUSG00000063286	Gm8995, predicted gene 8995 [Source:MGI Symbol;Acc:MGI:3644223]	92.4319	1.55478	1.36669e-07
Golm1	ENSMUSG00000021556	Golm1, golgi membrane protein 1 [Source:MGI Symbol;Acc:MGI:1917329]	125.244	1.55424	4.51977e-07
Gpr153	ENSMUSG00000042804	Gpr153, G protein-coupled receptor 153 [Source:MGI Symbol;Acc:MGI:1916157]	58.0323	1.55385	0.000280101
Frzb	ENSMUSG00000027004	Frzb, frizzled-related protein [Source:MGI Symbol;Acc:MGI:892032]	476.148	1.55183	4.56376e-08
Neurl3	ENSMUSG00000047180	Neurl3, neuralized homolog 3 homolog (Drosophila) [Source:MGI Symbol;Acc:MGI:2429944]	126.543	1.5515	2.08902e-08
Csf1	ENSMUSG00000014599	Csf1, colony stimulating factor 1 (macrophage) [Source:MGI Symbol;Acc:MGI:1339753]	698.499	1.54996	1.26679e-10
Ncapg2	ENSMUSG00000042029	Ncapg2, non-SMC condensin II complex, subunit G2 [Source:MGI Symbol;Acc:MGI:1923294]	98.6012	1.54827	3.35767e-10
Dusp8	ENSMUSG00000037887	Dusp8, dual specificity phosphatase 8 [Source:MGI Symbol;Acc:MGI:106626]	46.9973	1.54406	0.00223037
Mmp14	ENSMUSG00000000957	Mmp14, matrix metallopeptidase 14 (membrane-inserted) [Source:MGI Symbol;Acc:MGI:101900]	1314.63	1.54278	7.37616e-09
Dock11	ENSMUSG00000031093	Dock11, dedicator of cytokinesis 11 [Source:MGI Symbol;Acc:MGI:1923224]	110.339	1.53903	1.77276e-05
Incenp	ENSMUSG00000024660	Incenp, inner centromere protein [Source:MGI Symbol;Acc:MGI:1313288]	231.785	1.5358	1.08476e-09
Maff	ENSMUSG00000042622	Maff, v-maf musculoaponeurotic fibrosarcoma oncogene family, protein F (avian) [Source:MGI Symbol;Acc:MGI:96910]	162.497	1.53527	0.000149995
Spc24	ENSMUSG00000074476	Spc24, SPC24, NDC80 kinetochore complex component, homolog (S, cerevisiae) [Source:MGI Symbol;Acc:MGI:1914879]	57.877	1.53383	2.26517e-05
Panx1	ENSMUSG00000031934	Panx1, pannexin 1 [Source:MGI Symbol;Acc:MGI:1860055]	204.233	1.52865	1.21626e-06
Pcna-ps2	ENSMUSG00000067608	Pcna-ps2, proliferating cell nuclear antigen pseudogene 2 [Source:MGI Symbol;Acc:MGI:97505]	139.978	1.52805	1.77153e-08
Itk	ENSMUSG00000020395	Itk, IL2 inducible T cell kinase [Source:MGI Symbol;Acc:MGI:96621]	60.6399	1.52787	0.00099277
Derl3	ENSMUSG00000009092	Derl3, Der1-like domain family, member 3 [Source:MGI Symbol;Acc:MGI:1917627]	67.3118	1.51944	0.000242585
B2m	ENSMUSG00000060802	B2m, beta-2 microglobulin [Source:MGI Symbol;Acc:MGI:88127]	10905.4	1.51428	1.08046e-12
Col1a2	ENSMUSG00000029661	Col1a2, collagen, type I, alpha 2 [Source:MGI Symbol;Acc:MGI:88468]	2858.79	1.51302	0.000272342
Nek6	ENSMUSG00000026749	Nek6, NIMA (never in mitosis gene a)-related expressed kinase 6 [Source:MGI Symbol;Acc:MGI:1891638]	571.688	1.5107	3.67453e-11
Mastl	ENSMUSG00000026779	Mastl, microtubule associated serine/threonine kinase-like [Source:MGI Symbol;Acc:MGI:1914371]	55.5844	1.50326	8.79781e-06
Cfp	ENSMUSG00000001128	Cfp, complement factor properdin [Source:MGI Symbol;Acc:MGI:97545]	131.548	1.50177	0.00041402
Tmem158	ENSMUSG00000054871	Tmem158, transmembrane protein 158 [Source:MGI Symbol;Acc:MGI:1919559]	168.717	1.50116	0.000692765
Gm5637	ENSMUSG00000046993	Gm5637, predicted pseudogene 5637 [Source:MGI Symbol;Acc:MGI:3648120]	169.332	1.50014	9.73668e-07
Rmi2	ENSMUSG00000037991	Rmi2, RMI2, RecQ mediated genome instability 2, homolog (S, cerevisiae) [Source:MGI Symbol;Acc:MGI:2685383]	58.1413	1.4991	0.000172657
Tiam2	ENSMUSG00000023800	Tiam2, T cell lymphoma invasion and metastasis 2 [Source:MGI Symbol;Acc:MGI:1344338]	77.6728	1.49572	2.01804e-08
Lgi2	ENSMUSG00000039252	Lgi2, leucine-rich repeat LGI family, member 2 [Source:MGI Symbol;Acc:MGI:2180196]	228.387	1.4955	0.000211529
Col12a1	ENSMUSG00000032332	Col12a1, collagen, type XII, alpha 1 [Source:MGI Symbol;Acc:MGI:88448]	294.52	1.49315	2.76831e-10
Lyl1	ENSMUSG00000034041	Lyl1, lymphoblastomic leukemia 1 [Source:MGI Symbol;Acc:MGI:96891]	113.519	1.49058	1.71848e-07
Gm4951	ENSMUSG00000073555	Gm4951, predicted gene 4951 [Source:MGI Symbol;Acc:MGI:3644953]	48.7734	1.48846	5.70031e-05
Dclk1	ENSMUSG00000027797	Dclk1, doublecortin-like kinase 1 [Source:MGI Symbol;Acc:MGI:1330861]	76.6005	1.48808	0.00941552
Adam23	ENSMUSG00000025964	Adam23, a disintegrin and metallopeptidase domain 23 [Source:MGI Symbol;Acc:MGI:1345162]	40.192	1.4872	0.001211
Cxcr4	ENSMUSG00000045382	Cxcr4, chemokine (C-X-C motif) receptor 4 [Source:MGI Symbol;Acc:MGI:109563]	163.386	1.48249	0.00127002
Emilin2	ENSMUSG00000024053	Emilin2, elastin microfibril interfacer 2 [Source:MGI Symbol;Acc:MGI:2389136]	187.728	1.4816	0.00013824
Adamts1	ENSMUSG00000022893	Adamts1, a disintegrin-like and metallopeptidase (reprolysin type) with thrombospondin type 1 motif, 1 [Source:MGI Symbol;Acc:MGI:109249]	5801.75	1.47935	2.94243e-07
Serpine2	ENSMUSG00000026249	Serpine2, serine (or cysteine) peptidase inhibitor, clade E, member 2 [Source:MGI Symbol;Acc:MGI:101780]	1483.75	1.47889	3.09496e-23
Nfkbiz	ENSMUSG00000035356	Nfkbiz, nuclear factor of kappa light polypeptide gene enhancer in B cells inhibitor, zeta [Source:MGI Symbol;Acc:MGI:1931595]	323.025	1.47587	4.29078e-10
Lhfp	ENSMUSG00000048332	Lhfp, lipoma HMGIC fusion partner [Source:MGI Symbol;Acc:MGI:1920048]	1266.86	1.47455	1.38569e-10
Tm6sf1	ENSMUSG00000038623	Tm6sf1, transmembrane 6 superfamily member 1 [Source:MGI Symbol;Acc:MGI:1933209]	120.673	1.47416	0.0010417
Dock10	ENSMUSG00000038608	Dock10, dedicator of cytokinesis 10 [Source:MGI Symbol;Acc:MGI:2146320]	774.728	1.47244	4.56366e-10
Nrcam	ENSMUSG00000020598	Nrcam, neuron-glia-CAM-related cell adhesion molecule [Source:MGI Symbol;Acc:MGI:104750]	49.8081	1.46985	5.80182e-05
Rassf2	ENSMUSG00000027339	Rassf2, Ras association (RalGDS/AF-6) domain family member 2 [Source:MGI Symbol;Acc:MGI:2442060]	350.618	1.4693	4.4918e-07
Igfbp2	ENSMUSG00000039323	Igfbp2, insulin-like growth factor binding protein 2 [Source:MGI Symbol;Acc:MGI:96437]	631.941	1.46887	0.0209333
Tbc1d10c	ENSMUSG00000040247	Tbc1d10c, TBC1 domain family, member 10c [Source:MGI Symbol;Acc:MGI:1922072]	187.283	1.46627	9.10835e-05
Crlf2	ENSMUSG00000033467	Crlf2, cytokine receptor-like factor 2 [Source:MGI Symbol;Acc:MGI:1889506]	86.1423	1.46598	4.29731e-05
H2-Ob	ENSMUSG00000041538	H2-Ob, histocompatibility 2, O region beta locus [Source:MGI Symbol;Acc:MGI:95925]	114.647	1.46436	0.00202784
Tmem45a	ENSMUSG00000022754	Tmem45a, transmembrane protein 45a [Source:MGI Symbol;Acc:MGI:1913122]	72.1425	1.46407	0.00281153
Atp8b4	ENSMUSG00000060131	Atp8b4, ATPase, class I, type 8B, member 4 [Source:MGI Symbol;Acc:MGI:1859664]	80.331	1.46124	7.27717e-09
Mad2l1	ENSMUSG00000029910	Mad2l1, MAD2 mitotic arrest deficient-like 1 [Source:MGI Symbol;Acc:MGI:1860374]	151.72	1.46075	8.72659e-08
Sulf1	ENSMUSG00000016918	Sulf1, sulfatase 1 [Source:MGI Symbol;Acc:MGI:2138563]	174.861	1.45709	8.98038e-08
Lyn	ENSMUSG00000042228	Lyn, Yamaguchi sarcoma viral (v-yes-1) oncogene homolog [Source:MGI Symbol;Acc:MGI:96892]	819.089	1.4566	3.77954e-11
Cep170	ENSMUSG00000057335	Cep170, centrosomal protein 170 [Source:MGI Symbol;Acc:MGI:1918348]	73.8594	1.45559	9.21469e-11
Gm20645	ENSMUSG00000093470	Gm20645, predicted gene 20645 [Source:MGI Symbol;Acc:MGI:5313092]	71.3423	1.45351	0.000281783
Cd37	ENSMUSG00000030798	Cd37, CD37 antigen [Source:MGI Symbol;Acc:MGI:88330]	76.7231	1.45343	0.00333026
Arhgap19	ENSMUSG00000025154	Arhgap19, Rho GTPase activating protein 19 [Source:MGI Symbol;Acc:MGI:1918335]	121.451	1.45001	3.9526e-09
Pcna	ENSMUSG00000027342	Pcna, proliferating cell nuclear antigen [Source:MGI Symbol;Acc:MGI:97503]	374.451	1.44978	9.7241e-07
Adamts2	ENSMUSG00000036545	Adamts2, a disintegrin-like and metallopeptidase (reprolysin type) with thrombospondin type 1 motif, 2 [Source:MGI Symbol;Acc:MGI:1347356]	482.322	1.44947	1.32252e-05
Casp4	ENSMUSG00000033538	Casp4, caspase 4, apoptosis-related cysteine peptidase [Source:MGI Symbol;Acc:MGI:107700]	227.028	1.44866	2.25784e-05
Hap1	ENSMUSG00000006930	Hap1, huntingtin-associated protein 1 [Source:MGI Symbol;Acc:MGI:1261831]	166.377	1.44832	1.37686e-09
H2-M3	ENSMUSG00000016206	H2-M3, histocompatibility 2, M region locus 3 [Source:MGI Symbol;Acc:MGI:95915]	212.902	1.44698	1.99237e-08
Azgp1	ENSMUSG00000037053	Azgp1, alpha-2-glycoprotein 1, zinc [Source:MGI Symbol;Acc:MGI:103163]	79.8658	1.44682	0.00212543
P2rx7	ENSMUSG00000029468	P2rx7, purinergic receptor P2X, ligand-gated ion channel, 7 [Source:MGI Symbol;Acc:MGI:1339957]	132.271	1.44624	1.02239e-06
Ube2c	ENSMUSG00000001403	Ube2c, ubiquitin-conjugating enzyme E2C [Source:MGI Symbol;Acc:MGI:1915862]	83.1203	1.44614	2.26737e-07
Ikbke	ENSMUSG00000042349	Ikbke, inhibitor of kappaB kinase epsilon [Source:MGI Symbol;Acc:MGI:1929612]	62.7535	1.44096	2.76945e-05
4930579G24Rik	ENSMUSG00000027811	4930579G24Rik, RIKEN cDNA 4930579G24 gene [Source:MGI Symbol;Acc:MGI:1923189]	129.266	1.43846	3.94168e-12
Tpm4	ENSMUSG00000031799	Tpm4, tropomyosin 4 [Source:MGI Symbol;Acc:MGI:2449202]	731.888	1.43651	1.23078e-10
Chaf1a	ENSMUSG00000002835	Chaf1a, chromatin assembly factor 1, subunit A (p150) [Source:MGI Symbol;Acc:MGI:1351331]	133.001	1.43568	1.41393e-08
Plekha4	ENSMUSG00000040428	Plekha4, pleckstrin homology domain containing, family A (phosphoinositide binding specific) member 4 [Source:MGI Symbol;Acc:MGI:1916467]	37.2262	1.4351	6.55318e-05
Mest	ENSMUSG00000051855	Mest, mesoderm specific transcript [Source:MGI Symbol;Acc:MGI:96968]	318.896	1.43495	5.43428e-12
Inhbb	ENSMUSG00000037035	Inhbb, inhibin beta-B [Source:MGI Symbol;Acc:MGI:96571]	79.7698	1.43449	3.31957e-05
Gulp1	ENSMUSG00000056870	Gulp1, GULP, engulfment adaptor PTB domain containing 1 [Source:MGI Symbol;Acc:MGI:1920407]	56.7792	1.43445	5.95071e-06
Dok3	ENSMUSG00000035711	Dok3, docking protein 3 [Source:MGI Symbol;Acc:MGI:1351490]	76.0571	1.43435	0.000106276
Irf7	ENSMUSG00000025498	Irf7, interferon regulatory factor 7 [Source:MGI Symbol;Acc:MGI:1859212]	340.866	1.43423	3.2209e-08
Xaf1	ENSMUSG00000040483	Xaf1, XIAP associated factor 1 [Source:MGI Symbol;Acc:MGI:3772572]	98.6112	1.43326	7.65661e-06
Vgll3	ENSMUSG00000091243	Vgll3, vestigial like 3 (Drosophila) [Source:MGI Symbol;Acc:MGI:1920819]	219.966	1.43274	2.02198e-12
Wdfy4	ENSMUSG00000051506	Wdfy4, WD repeat and FYVE domain containing 4 [Source:MGI Symbol;Acc:MGI:3584510]	351.34	1.43191	1.4283e-06
Fat1	ENSMUSG00000070047	Fat1, FAT tumor suppressor homolog 1 (Drosophila) [Source:MGI Symbol;Acc:MGI:109168]	747.693	1.43173	1.10117e-10
Il1r1	ENSMUSG00000026072	Il1r1, interleukin 1 receptor, type I [Source:MGI Symbol;Acc:MGI:96545]	86.004	1.4257	0.0017542
Ezh2	ENSMUSG00000029687	Ezh2, enhancer of zeste homolog 2 (Drosophila) [Source:MGI Symbol;Acc:MGI:107940]	114.803	1.4253	1.51912e-06
Rnf149	ENSMUSG00000048234	Rnf149, ring finger protein 149 [Source:MGI Symbol;Acc:MGI:2677438]	142.663	1.42442	3.58677e-06
Lgals3bp	ENSMUSG00000033880	Lgals3bp, lectin, galactoside-binding, soluble, 3 binding protein [Source:MGI Symbol;Acc:MGI:99554]	914.465	1.42287	2.28914e-09
Pea15a	ENSMUSG00000013698	Pea15a, phosphoprotein enriched in astrocytes 15A [Source:MGI Symbol;Acc:MGI:104799]	1588.01	1.4206	6.50186e-08
H2-Q7	ENSMUSG00000060550	H2-Q7, histocompatibility 2, Q region locus 7 [Source:MGI Symbol;Acc:MGI:95936]	275.286	1.41828	2.3403e-05
Emp1	ENSMUSG00000030208	Emp1, epithelial membrane protein 1 [Source:MGI Symbol;Acc:MGI:107941]	847.013	1.41639	1.72744e-08
Mmp2	ENSMUSG00000031740	Mmp2, matrix metallopeptidase 2 [Source:MGI Symbol;Acc:MGI:97009]	140.454	1.41623	0.000123825
Ypel2	ENSMUSG00000018427	Ypel2, yippee-like 2 (Drosophila) [Source:MGI Symbol;Acc:MGI:1925114]	1536.44	1.41517	2.04318e-09
Cdk6	ENSMUSG00000040274	Cdk6, cyclin-dependent kinase 6 [Source:MGI Symbol;Acc:MGI:1277162]	501.296	1.41497	5.48266e-12
Celf2	ENSMUSG00000002107	Celf2, CUGBP, Elav-like family member 2 [Source:MGI Symbol;Acc:MGI:1338822]	2248.42	1.41437	2.23088e-09
Ptger4	ENSMUSG00000039942	Ptger4, prostaglandin E receptor 4 (subtype EP4) [Source:MGI Symbol;Acc:MGI:104311]	465.087	1.41269	5.35688e-13
Adgrg6	ENSMUSG00000039116	Gpr126, G protein-coupled receptor 126 [Source:MGI Symbol;Acc:MGI:1916151]	122.777	1.41067	5.28953e-07
Hmgb2	ENSMUSG00000054717	Hmgb2, high mobility group box 2 [Source:MGI Symbol;Acc:MGI:96157]	192.126	1.41046	1.14067e-07
Tpbg	ENSMUSG00000035274	Tpbg, trophoblast glycoprotein [Source:MGI Symbol;Acc:MGI:1341264]	68.1526	1.40603	0.00199658
Wnt10a	ENSMUSG00000026167	Wnt10a, wingless related MMTV integration site 10a [Source:MGI Symbol;Acc:MGI:108071]	53.0574	1.40555	0.000531078
Ccdc122	ENSMUSG00000034795	Ccdc122, coiled-coil domain containing 122 [Source:MGI Symbol;Acc:MGI:1918358]	40.6196	1.40493	0.000167531
Cyp2d9	ENSMUSG00000068086	Cyp2d9, cytochrome P450, family 2, subfamily d, polypeptide 9 [Source:MGI Symbol;Acc:MGI:88606]	106.237	1.39793	4.11946e-05
Ppm1j	ENSMUSG00000002228	Ppm1j, protein phosphatase 1J [Source:MGI Symbol;Acc:MGI:1919137]	64.2405	1.39673	0.000110955
Sp110	ENSMUSG00000070034	Sp110, Sp110 nuclear body protein [Source:MGI Symbol;Acc:MGI:1923364]	208.031	1.39337	2.26444e-06
Ctxn1	ENSMUSG00000048644	Ctxn1, cortexin 1 [Source:MGI Symbol;Acc:MGI:88566]	60.3379	1.38847	0.000357588
Ccdc88b	ENSMUSG00000047810	Ccdc88b, coiled-coil domain containing 88B [Source:MGI Symbol;Acc:MGI:1925567]	186.8	1.38838	9.34841e-07
Fkbp7	ENSMUSG00000002732	Fkbp7, FK506 binding protein 7 [Source:MGI Symbol;Acc:MGI:1336879]	127.39	1.38794	2.00973e-07
Nipsnap3b	ENSMUSG00000015247	Nipsnap3b, nipsnap homolog 3B (C, elegans) [Source:MGI Symbol;Acc:MGI:1913786]	306.291	1.38677	1.51246e-07
Sytl2	ENSMUSG00000030616	Sytl2, synaptotagmin-like 2 [Source:MGI Symbol;Acc:MGI:1933366]	257.069	1.38483	5.95796e-05
Inpp5d	ENSMUSG00000026288	Inpp5d, inositol polyphosphate-5-phosphatase D [Source:MGI Symbol;Acc:MGI:107357]	279.977	1.38452	2.61732e-09
Birc3	ENSMUSG00000032000	Birc3, baculoviral IAP repeat-containing 3 [Source:MGI Symbol;Acc:MGI:1197007]	760.548	1.38286	2.72974e-09
Ncapd2	ENSMUSG00000038252	Ncapd2, non-SMC condensin I complex, subunit D2 [Source:MGI Symbol;Acc:MGI:1915548]	65.7229	1.38282	3.3919e-06
Irgm1	ENSMUSG00000046879	Irgm1, immunity-related GTPase family M member 1 [Source:MGI Symbol;Acc:MGI:107567]	975.667	1.38238	3.38431e-14
Ap1s2	ENSMUSG00000031367	Ap1s2, adaptor-related protein complex 1, sigma 2 subunit [Source:MGI Symbol;Acc:MGI:1889383]	185.273	1.38124	3.58079e-13
Mcm4	ENSMUSG00000022673	Mcm4, minichromosome maintenance deficient 4 homolog (S, cerevisiae) [Source:MGI Symbol;Acc:MGI:103199]	189.053	1.38013	3.96481e-08
Tuba1a	ENSMUSG00000072235	Tuba1a, tubulin, alpha 1A [Source:MGI Symbol;Acc:MGI:98869]	1335.12	1.37615	2.70248e-06
Tacc3	ENSMUSG00000037313	Tacc3, transforming, acidic coiled-coil containing protein 3 [Source:MGI Symbol;Acc:MGI:1341163]	40.6407	1.37546	5.71263e-05
Socs1	ENSMUSG00000038037	Socs1, suppressor of cytokine signaling 1 [Source:MGI Symbol;Acc:MGI:1354910]	72.9526	1.37308	0.000419756
Gm16378	ENSMUSG00000095762	Gm16378, predicted gene 16378 [Source:MGI Symbol;Acc:MGI:3646886]	434.413	1.37229	7.74964e-06
Klhl29	ENSMUSG00000020627	Klhl29, kelch-like 29 [Source:MGI Symbol;Acc:MGI:2683857]	37.0962	1.37102	7.36506e-05
Rassf5	ENSMUSG00000026430	Rassf5, Ras association (RalGDS/AF-6) domain family member 5 [Source:MGI Symbol;Acc:MGI:1926375]	242.14	1.37072	5.96928e-06
Btg1	ENSMUSG00000036478	Btg1, B cell translocation gene 1, anti-proliferative [Source:MGI Symbol;Acc:MGI:88215]	410.304	1.36891	5.51738e-07
Clec10a	ENSMUSG00000000318	Clec10a, C-type lectin domain family 10, member A [Source:MGI Symbol;Acc:MGI:96975]	105.142	1.36816	3.28987e-05
Col6a1	ENSMUSG00000001119	Col6a1, collagen, type VI, alpha 1 [Source:MGI Symbol;Acc:MGI:88459]	264.082	1.36726	7.12451e-05
Lox	ENSMUSG00000024529	Lox, lysyl oxidase [Source:MGI Symbol;Acc:MGI:96817]	475.043	1.36674	0.000113421
Mfap5	ENSMUSG00000030116	Mfap5, microfibrillar associated protein 5 [Source:MGI Symbol;Acc:MGI:1354387]	64.9323	1.36616	0.0112545
Sh3bp2	ENSMUSG00000054520	Sh3bp2, SH3-domain binding protein 2 [Source:MGI Symbol;Acc:MGI:1346349]	44.7521	1.36487	0.000113633
Fam124a	ENSMUSG00000035184	Fam124a, family with sequence similarity 124, member A [Source:MGI Symbol;Acc:MGI:3645930]	337.019	1.36338	7.66189e-06
Pi15	ENSMUSG00000067780	Pi15, peptidase inhibitor 15 [Source:MGI Symbol;Acc:MGI:1934659]	94.7916	1.36313	0.000808129
Anxa3	ENSMUSG00000029484	Anxa3, annexin A3 [Source:MGI Symbol;Acc:MGI:1201378]	1612.27	1.36162	9.71381e-10
Fam105a	ENSMUSG00000056069	Fam105a, family with sequence similarity 105, member A [Source:MGI Symbol;Acc:MGI:2687281]	65.7761	1.36115	0.000171978
Gm12013	ENSMUSG00000082099	Gm12013, predicted gene 12013 [Source:MGI Symbol;Acc:MGI:3651371]	144.747	1.36026	6.30277e-05
Map3k1	ENSMUSG00000021754	Map3k1, mitogen-activated protein kinase kinase kinase 1 [Source:MGI Symbol;Acc:MGI:1346872]	357.877	1.36026	3.01054e-06
Il2rb	ENSMUSG00000068227	Il2rb, interleukin 2 receptor, beta chain [Source:MGI Symbol;Acc:MGI:96550]	111.746	1.35938	0.00100936
Klrd1	ENSMUSG00000030165	Klrd1, killer cell lectin-like receptor, subfamily D, member 1 [Source:MGI Symbol;Acc:MGI:1196275]	50.0022	1.35917	0.000707821
Lockd	ENSMUSG00000098318	1190002F15Rik, RIKEN cDNA 1190002F15 gene [Source:MGI Symbol;Acc:MGI:1915081]	52.0724	1.35565	0.000559662
Pak3	ENSMUSG00000031284	Pak3, p21 protein (Cdc42/Rac)-activated kinase 3 [Source:MGI Symbol;Acc:MGI:1339656]	79.6001	1.35489	4.87641e-06
Mboat1	ENSMUSG00000038732	Mboat1, membrane bound O-acyltransferase domain containing 1 [Source:MGI Symbol;Acc:MGI:2387184]	298.782	1.35272	4.56698e-16
Tmem229b	ENSMUSG00000046157	Tmem229b, transmembrane protein 229B [Source:MGI Symbol;Acc:MGI:2444389]	194.4	1.35163	1.11782e-09
Gins1	ENSMUSG00000027454	Gins1, GINS complex subunit 1 (Psf1 homolog) [Source:MGI Symbol;Acc:MGI:1916520]	52.4001	1.34892	0.000823172
Cdkn2c	ENSMUSG00000028551	Cdkn2c, cyclin-dependent kinase inhibitor 2C (p18, inhibits CDK4) [Source:MGI Symbol;Acc:MGI:105388]	115.601	1.34867	4.00115e-09
Naip2	ENSMUSG00000078945	Naip2, NLR family, apoptosis inhibitory protein 2 [Source:MGI Symbol;Acc:MGI:1298226]	83.2626	1.34838	7.66189e-06
Rmdn2	ENSMUSG00000036368	Rmdn2, regulator of microtubule dynamics 2 [Source:MGI Symbol;Acc:MGI:2147043]	35.3896	1.34819	0.000232402
Cxcl11	ENSMUSG00000060183	Cxcl11, chemokine (C-X-C motif) ligand 11 [Source:MGI Symbol;Acc:MGI:1860203]	132.326	1.34816	1.17677e-07
Tap1	ENSMUSG00000037321	Tap1, transporter 1, ATP-binding cassette, sub-family B (MDR/TAP) [Source:MGI Symbol;Acc:MGI:98483]	847.431	1.34762	2.0218e-06
Nipal2	ENSMUSG00000038879	Nipal2, NIPA-like domain containing 2 [Source:MGI Symbol;Acc:MGI:1924488]	145.376	1.34645	3.05906e-07
Adamts16	ENSMUSG00000049538	Adamts16, a disintegrin-like and metallopeptidase (reprolysin type) with thrombospondin type 1 motif, 16 [Source:MGI Symbol;Acc:MGI:2429637]	110.971	1.34532	2.56431e-05
Tagln	ENSMUSG00000032085	Tagln, transgelin [Source:MGI Symbol;Acc:MGI:106012]	602.242	1.34212	1.55052e-05
Ctps	ENSMUSG00000028633	Ctps, cytidine 5'-triphosphate synthase [Source:MGI Symbol;Acc:MGI:1858304]	290.47	1.33895	1.86706e-06
Ccdc69	ENSMUSG00000049588	Ccdc69, coiled-coil domain containing 69 [Source:MGI Symbol;Acc:MGI:1196234]	35.8348	1.33625	0.00138949
Gm14681	ENSMUSG00000081603	Gm14681, predicted gene 14681 [Source:MGI Symbol;Acc:MGI:3705734]	514.037	1.33575	1.25096e-06
Cx3cl1	ENSMUSG00000031778	Cx3cl1, chemokine (C-X3-C motif) ligand 1 [Source:MGI Symbol;Acc:MGI:1097153]	5080.12	1.33558	1.33913e-10
H2-D1	ENSMUSG00000073411	H2-D1, histocompatibility 2, D region locus 1 [Source:MGI Symbol;Acc:MGI:95896]	22840.7	1.33522	6.8757e-11
Csf2ra	ENSMUSG00000059326	Csf2ra, colony stimulating factor 2 receptor, alpha, low-affinity (granulocyte-macrophage) [Source:MGI Symbol;Acc:MGI:1339754]	200.627	1.33497	3.22753e-05
Fgd2	ENSMUSG00000024013	Fgd2, FYVE, RhoGEF and PH domain containing 2 [Source:MGI Symbol;Acc:MGI:1347084]	214.825	1.33454	1.58342e-06
Marcks	ENSMUSG00000069662	Marcks, myristoylated alanine rich protein kinase C substrate [Source:MGI Symbol;Acc:MGI:96907]	4401.71	1.33017	4.80525e-12
Wisp1	ENSMUSG00000005124	Wisp1, WNT1 inducible signaling pathway protein 1 [Source:MGI Symbol;Acc:MGI:1197008]	316.428	1.3286	8.81756e-08
Cbr3	ENSMUSG00000022947	Cbr3, carbonyl reductase 3 [Source:MGI Symbol;Acc:MGI:1309992]	48.2509	1.32859	3.06126e-05
Lrrn1	ENSMUSG00000034648	Lrrn1, leucine rich repeat protein 1, neuronal [Source:MGI Symbol;Acc:MGI:106038]	55.6194	1.32695	4.08412e-05
Igtp	ENSMUSG00000078853	Igtp, interferon gamma induced GTPase [Source:MGI Symbol;Acc:MGI:107729]	141.521	1.32335	4.55876e-07
Sorbs2	ENSMUSG00000031626	Sorbs2, sorbin and SH3 domain containing 2 [Source:MGI Symbol;Acc:MGI:1924574]	190.761	1.32252	1.87255e-08
Dse	ENSMUSG00000039497	Dse, dermatan sulfate epimerase [Source:MGI Symbol;Acc:MGI:2443455]	291.651	1.32079	3.56552e-09
Plaur	ENSMUSG00000046223	Plaur, plasminogen activator, urokinase receptor [Source:MGI Symbol;Acc:MGI:97612]	293.945	1.31942	0.00090181
Bend4	ENSMUSG00000092060	Bend4, BEN domain containing 4 [Source:MGI Symbol;Acc:MGI:3648414]	39.4715	1.31872	0.000645044
Lgals3	ENSMUSG00000050335	Lgals3, lectin, galactose binding, soluble 3 [Source:MGI Symbol;Acc:MGI:96778]	2663.88	1.31746	3.25283e-08
Stbd1	ENSMUSG00000047963	Stbd1, starch binding domain 1 [Source:MGI Symbol;Acc:MGI:1261768]	75.6811	1.31635	3.91603e-06
Aldh18a1	ENSMUSG00000025007	Aldh18a1, aldehyde dehydrogenase 18 family, member A1 [Source:MGI Symbol;Acc:MGI:1888908]	150.254	1.31525	9.41895e-05
Mex3a	ENSMUSG00000074480	Mex3a, mex3 homolog A (C, elegans) [Source:MGI Symbol;Acc:MGI:1919890]	248.975	1.31417	4.88693e-07
Flnc	ENSMUSG00000068699	Flnc, filamin C, gamma [Source:MGI Symbol;Acc:MGI:95557]	48.5334	1.31361	0.0185028
Cdt1	ENSMUSG00000006585	Cdt1, chromatin licensing and DNA replication factor 1 [Source:MGI Symbol;Acc:MGI:1914427]	215.416	1.31132	1.05194e-11
Mrc2	ENSMUSG00000020695	Mrc2, mannose receptor, C type 2 [Source:MGI Symbol;Acc:MGI:107818]	700.99	1.30478	4.85706e-09
Stat3	ENSMUSG00000004040	Stat3, signal transducer and activator of transcription 3 [Source:MGI Symbol;Acc:MGI:103038]	779.564	1.30417	4.05356e-07
Dgkg	ENSMUSG00000022861	Dgkg, diacylglycerol kinase, gamma [Source:MGI Symbol;Acc:MGI:105060]	63.9131	1.30114	1.449e-06
Prmt2	ENSMUSG00000020230	Prmt2, protein arginine N-methyltransferase 2 [Source:MGI Symbol;Acc:MGI:1316652]	81.9093	1.30035	7.2499e-05
Neurl1a	ENSMUSG00000006435	Neurl1a, neuralized homolog 1A (Drosophila) [Source:MGI Symbol;Acc:MGI:1334263]	144.711	1.29927	2.64767e-06
Pask	ENSMUSG00000026274	Pask, PAS domain containing serine/threonine kinase [Source:MGI Symbol;Acc:MGI:2155936]	41.1567	1.29733	0.000252877
Gm12191	ENSMUSG00000083061	Gm12191, predicted gene 12191 [Source:MGI Symbol;Acc:MGI:3651293]	103.804	1.29654	0.000449714
Tmsb10	ENSMUSG00000079523	Tmsb10, thymosin, beta 10 [Source:MGI Symbol;Acc:MGI:109146]	4286.83	1.29557	1.79831e-05
Cdh3	ENSMUSG00000061048	Cdh3, cadherin 3 [Source:MGI Symbol;Acc:MGI:88356]	555.199	1.29451	1.88014e-09
Rhbdf2	ENSMUSG00000020806	Rhbdf2, rhomboid 5 homolog 2 (Drosophila) [Source:MGI Symbol;Acc:MGI:2442473]	48.2076	1.29366	0.000281987
Sh3bgrl3	ENSMUSG00000028843	Sh3bgrl3, SH3 domain binding glutamic acid-rich protein-like 3 [Source:MGI Symbol;Acc:MGI:1920973]	503.175	1.29123	2.01733e-05
Suv39h1	ENSMUSG00000039231	Suv39h1, suppressor of variegation 3-9 homolog 1 (Drosophila) [Source:MGI Symbol;Acc:MGI:1099440]	81.8824	1.29089	7.44062e-06
Ncapg	ENSMUSG00000015880	Ncapg, non-SMC condensin I complex, subunit G [Source:MGI Symbol;Acc:MGI:1930197]	58.7897	1.28972	0.0039684
Ckap4	ENSMUSG00000046841	Ckap4, cytoskeleton-associated protein 4 [Source:MGI Symbol;Acc:MGI:2444926]	747.356	1.28799	3.91508e-07
Fam49b	ENSMUSG00000022378	Fam49b, family with sequence similarity 49, member B [Source:MGI Symbol;Acc:MGI:1923520]	395.111	1.28422	1.61108e-05
Fosl2	ENSMUSG00000029135	Fosl2, fos-like antigen 2 [Source:MGI Symbol;Acc:MGI:102858]	1531.76	1.28167	7.46153e-07
Adamts5	ENSMUSG00000022894	Adamts5, a disintegrin-like and metallopeptidase (reprolysin type) with thrombospondin type 1 motif, 5 (aggrecanase-2) [Source:MGI Symbol;Acc:MGI:1346321]	1368.07	1.28113	2.49702e-22
Cldn16	ENSMUSG00000038148	Cldn16, claudin 16 [Source:MGI Symbol;Acc:MGI:2148742]	174.548	1.28092	1.42658e-08
Axl	ENSMUSG00000002602	Axl, AXL receptor tyrosine kinase [Source:MGI Symbol;Acc:MGI:1347244]	774.804	1.27711	3.04809e-10
Zdhhc2	ENSMUSG00000039470	Zdhhc2, zinc finger, DHHC domain containing 2 [Source:MGI Symbol;Acc:MGI:1923452]	80.6576	1.27335	4.53774e-10
Fabp1	ENSMUSG00000054422	Fabp1, fatty acid binding protein 1, liver [Source:MGI Symbol;Acc:MGI:95479]	159.077	1.27085	0.000417291
Nid1	ENSMUSG00000005397	Nid1, nidogen 1 [Source:MGI Symbol;Acc:MGI:97342]	1305.57	1.26966	1.25527e-11
Gm7809	ENSMUSG00000086869	Gm7809, predicted gene 7809 [Source:MGI Symbol;Acc:MGI:3643362]	664.056	1.26611	1.14453e-06
Col5a1	ENSMUSG00000026837	Col5a1, collagen, type V, alpha 1 [Source:MGI Symbol;Acc:MGI:88457]	612.749	1.26567	1.33552e-05
Ppp1r18	ENSMUSG00000034595	Ppp1r18, protein phosphatase 1, regulatory subunit 18 [Source:MGI Symbol;Acc:MGI:1923698]	295.968	1.26546	1.22279e-06
Runx2	ENSMUSG00000039153	Runx2, runt related transcription factor 2 [Source:MGI Symbol;Acc:MGI:99829]	84.7312	1.26523	0.00021284
E2f1	ENSMUSG00000027490	E2f1, E2F transcription factor 1 [Source:MGI Symbol;Acc:MGI:101941]	110.381	1.26443	7.40449e-08
Map3k8	ENSMUSG00000024235	Map3k8, mitogen-activated protein kinase kinase kinase 8 [Source:MGI Symbol;Acc:MGI:1346878]	80.4999	1.2634	0.000204666
Nkd2	ENSMUSG00000021567	Nkd2, naked cuticle 2 homolog (Drosophila) [Source:MGI Symbol;Acc:MGI:1919543]	65.457	1.26299	0.00161416
H2-Q6	ENSMUSG00000073409	H2-Q6, histocompatibility 2, Q region locus 6 [Source:MGI Symbol;Acc:MGI:95935]	124.147	1.26259	2.52531e-06
Rasa3	ENSMUSG00000031453	Rasa3, RAS p21 protein activator 3 [Source:MGI Symbol;Acc:MGI:1197013]	115.069	1.26077	0.000100517
Elf4	ENSMUSG00000031103	Elf4, E74-like factor 4 (ets domain transcription factor) [Source:MGI Symbol;Acc:MGI:1928377]	308.052	1.25907	4.01843e-06
Rcn1	ENSMUSG00000005973	Rcn1, reticulocalbin 1 [Source:MGI Symbol;Acc:MGI:104559]	1251.35	1.25857	3.75512e-12
Anxa2	ENSMUSG00000032231	Anxa2, annexin A2 [Source:MGI Symbol;Acc:MGI:88246]	6131.16	1.25826	9.34394e-06
Isg15	ENSMUSG00000035692	Isg15, ISG15 ubiquitin-like modifier [Source:MGI Symbol;Acc:MGI:1855694]	341.938	1.25768	3.12853e-08
Rrad	ENSMUSG00000031880	Rrad, Ras-related associated with diabetes [Source:MGI Symbol;Acc:MGI:1930943]	222.551	1.25732	8.09634e-07
Thbs1	ENSMUSG00000040152	Thbs1, thrombospondin 1 [Source:MGI Symbol;Acc:MGI:98737]	876.196	1.25341	8.90729e-06
Fzd7	ENSMUSG00000041075	Fzd7, frizzled homolog 7 (Drosophila) [Source:MGI Symbol;Acc:MGI:108570]	92.0614	1.25301	8.49954e-06
Stra6l	ENSMUSG00000028327	1300002K09Rik, RIKEN cDNA 1300002K09 gene [Source:MGI Symbol;Acc:MGI:1921402]	212.388	1.25168	3.08941e-09
Cacna2d1	ENSMUSG00000040118	Cacna2d1, calcium channel, voltage-dependent, alpha2/delta subunit 1 [Source:MGI Symbol;Acc:MGI:88295]	230.755	1.25081	1.04904e-09
Akap12	ENSMUSG00000038587	Akap12, A kinase (PRKA) anchor protein (gravin) 12 [Source:MGI Symbol;Acc:MGI:1932576]	486.269	1.24698	0.000523682
Bgn	ENSMUSG00000031375	Bgn, biglycan [Source:MGI Symbol;Acc:MGI:88158]	10658.9	1.24686	2.91528e-08
Cftr	ENSMUSG00000041301	Cftr, cystic fibrosis transmembrane conductance regulator [Source:MGI Symbol;Acc:MGI:88388]	172.183	1.24533	2.27107e-07
1810055G02Rik	ENSMUSG00000035372	1810055G02Rik, RIKEN cDNA 1810055G02 gene [Source:MGI Symbol;Acc:MGI:1919306]	152.965	1.24504	1.8755e-05
Actn1	ENSMUSG00000015143	Actn1, actinin, alpha 1 [Source:MGI Symbol;Acc:MGI:2137706]	1086.17	1.24402	2.57085e-06
Akr1c19	ENSMUSG00000071551	Akr1c19, aldo-keto reductase family 1, member C19 [Source:MGI Symbol;Acc:MGI:2653678]	434.496	1.24229	4.48569e-05
Gm16437	ENSMUSG00000024761	Gm16437, predicted pseudogene 16437 [Source:MGI Symbol;Acc:MGI:3644508]	42.7049	1.24206	0.00929251
Mlkl	ENSMUSG00000012519	Mlkl, mixed lineage kinase domain-like [Source:MGI Symbol;Acc:MGI:1921818]	50.6921	1.23905	0.000748645
Cdkn1a	ENSMUSG00000023067	Cdkn1a, cyclin-dependent kinase inhibitor 1A (P21) [Source:MGI Symbol;Acc:MGI:104556]	1218.06	1.23905	0.0042379
Ces2e	ENSMUSG00000031886	Ces2e, carboxylesterase 2E [Source:MGI Symbol;Acc:MGI:2443170]	862.781	1.23602	2.75394e-11
Nudt10	ENSMUSG00000073293	Nudt10, nudix (nucleoside diphosphate linked moiety X)-type motif 10 [Source:MGI Symbol;Acc:MGI:2147931]	39.686	1.23547	0.00472007
Npas2	ENSMUSG00000026077	Npas2, neuronal PAS domain protein 2 [Source:MGI Symbol;Acc:MGI:109232]	487.496	1.23466	9.40945e-07
Tgif1	ENSMUSG00000047407	Tgif1, TGFB-induced factor homeobox 1 [Source:MGI Symbol;Acc:MGI:1194497]	298.361	1.23409	0.000147768
Dph2	ENSMUSG00000028540	Dph2, DPH2 homolog (S, cerevisiae) [Source:MGI Symbol;Acc:MGI:1914978]	62.6854	1.23131	9.75423e-06
Rplp0-ps1	ENSMUSG00000081640	Rplp0-ps1, ribosomal protein, large, P0, pseudogene 1 [Source:MGI Symbol;Acc:MGI:3648599]	46.3617	1.23115	0.000122747
Dpysl3	ENSMUSG00000024501	Dpysl3, dihydropyrimidinase-like 3 [Source:MGI Symbol;Acc:MGI:1349762]	707.493	1.22995	5.84898e-05
Apobec3	ENSMUSG00000009585	Apobec3, apolipoprotein B mRNA editing enzyme, catalytic polypeptide 3 [Source:MGI Symbol;Acc:MGI:1933111]	232.464	1.2299	0.000389907
Col6a2	ENSMUSG00000020241	Col6a2, collagen, type VI, alpha 2 [Source:MGI Symbol;Acc:MGI:88460]	246.447	1.22885	0.00172057
Slc7a5	ENSMUSG00000040010	Slc7a5, solute carrier family 7 (cationic amino acid transporter, y+ system), member 5 [Source:MGI Symbol;Acc:MGI:1298205]	59.3058	1.22434	5.34981e-05
Cpeb1	ENSMUSG00000025586	Cpeb1, cytoplasmic polyadenylation element binding protein 1 [Source:MGI Symbol;Acc:MGI:108442]	337.465	1.22355	3.05829e-10
Stard3nl	ENSMUSG00000003062	Stard3nl, STARD3 N-terminal like [Source:MGI Symbol;Acc:MGI:1923455]	512.585	1.22272	1.20756e-06
Naaa	ENSMUSG00000029413	Naaa, N-acylethanolamine acid amidase [Source:MGI Symbol;Acc:MGI:1914361]	632.606	1.22238	3.45055e-24
E2f2	ENSMUSG00000018983	E2f2, E2F transcription factor 2 [Source:MGI Symbol;Acc:MGI:1096341]	71.5238	1.22101	0.00104145
1810011H11Rik	ENSMUSG00000041707	1810011H11Rik, RIKEN cDNA 1810011H11 gene [Source:MGI Symbol;Acc:MGI:1916319]	140.197	1.22034	0.000339784
Loxl1	ENSMUSG00000032334	Loxl1, lysyl oxidase-like 1 [Source:MGI Symbol;Acc:MGI:106096]	377.635	1.22012	1.73746e-06
Tpm1	ENSMUSG00000032366	Tpm1, tropomyosin 1, alpha [Source:MGI Symbol;Acc:MGI:98809]	4293.54	1.21986	6.00124e-07
Dock2	ENSMUSG00000020143	Dock2, dedicator of cyto-kinesis 2 [Source:MGI Symbol;Acc:MGI:2149010]	226.686	1.21938	9.48082e-06
Pla2g15	ENSMUSG00000031903	Pla2g15, phospholipase A2, group XV [Source:MGI Symbol;Acc:MGI:2178076]	150.085	1.21916	3.19371e-06
Ly6e	ENSMUSG00000022587	Ly6e, lymphocyte antigen 6 complex, locus E [Source:MGI Symbol;Acc:MGI:106651]	2001.45	1.21901	3.6134e-06
Cd248	ENSMUSG00000056481	Cd248, CD248 antigen, endosialin [Source:MGI Symbol;Acc:MGI:1917695]	122.317	1.21879	0.000179852
Nfkb1	ENSMUSG00000028163	Nfkb1, nuclear factor of kappa light polypeptide gene enhancer in B cells 1, p105 [Source:MGI Symbol;Acc:MGI:97312]	252.505	1.21593	5.82699e-08
Lix1l	ENSMUSG00000049288	Lix1l, Lix1-like [Source:MGI Symbol;Acc:MGI:3036267]	41.6337	1.21539	0.000649275
Adam19	ENSMUSG00000011256	Adam19, a disintegrin and metallopeptidase domain 19 (meltrin beta) [Source:MGI Symbol;Acc:MGI:105377]	106.596	1.21499	0.00309018
Bag2	ENSMUSG00000042215	Bag2, BCL2-associated athanogene 2 [Source:MGI Symbol;Acc:MGI:1891254]	209.687	1.21477	9.88748e-06
Camk2n2	ENSMUSG00000051146	Camk2n2, calcium/calmodulin-dependent protein kinase II inhibitor 2 [Source:MGI Symbol;Acc:MGI:1920297]	100.178	1.21413	0.000253287
Dusp10	ENSMUSG00000039384	Dusp10, dual specificity phosphatase 10 [Source:MGI Symbol;Acc:MGI:1927070]	86.2728	1.21355	0.00135114
Nova1	ENSMUSG00000021047	Nova1, neuro-oncological ventral antigen 1 [Source:MGI Symbol;Acc:MGI:104297]	92.5142	1.21289	1.43587e-05
Irf1	ENSMUSG00000018899	Irf1, interferon regulatory factor 1 [Source:MGI Symbol;Acc:MGI:96590]	1129.79	1.2101	1.19582e-09
Tipin	ENSMUSG00000032397	Tipin, timeless interacting protein [Source:MGI Symbol;Acc:MGI:1921571]	100.765	1.20952	0.00010785
Arntl	ENSMUSG00000055116	Arntl, aryl hydrocarbon receptor nuclear translocator-like [Source:MGI Symbol;Acc:MGI:1096381]	227.498	1.20928	3.34992e-07
Apoa4	ENSMUSG00000032080	Apoa4, apolipoprotein A-IV [Source:MGI Symbol;Acc:MGI:88051]	55.1338	1.20861	0.000276919
Zc3hav1	ENSMUSG00000029826	Zc3hav1, zinc finger CCCH type, antiviral 1 [Source:MGI Symbol;Acc:MGI:1926031]	362.004	1.20756	1.7225e-15
Cd40	ENSMUSG00000017652	Cd40, CD40 antigen [Source:MGI Symbol;Acc:MGI:88336]	175.302	1.20547	2.30526e-05
Fbln2	ENSMUSG00000064080	Fbln2, fibulin 2 [Source:MGI Symbol;Acc:MGI:95488]	181.221	1.20453	0.000704153
Ammecr1	ENSMUSG00000042225	Ammecr1, Alport syndrome, mental retardation, midface hypoplasia and elliptocytosis chromosomal region gene 1 [Source:MGI Symbol;Acc:MGI:1860206]	377.139	1.20425	1.49858e-09
Dok1	ENSMUSG00000068335	Dok1, docking protein 1 [Source:MGI Symbol;Acc:MGI:893587]	151.133	1.20422	2.54304e-05
Klf6	ENSMUSG00000000078	Klf6, Kruppel-like factor 6 [Source:MGI Symbol;Acc:MGI:1346318]	1908.41	1.20374	9.50237e-07
Cbfb	ENSMUSG00000031885	Cbfb, core binding factor beta [Source:MGI Symbol;Acc:MGI:99851]	580.897	1.20152	2.26374e-08
Mcm3	ENSMUSG00000041859	Mcm3, minichromosome maintenance deficient 3 (S, cerevisiae) [Source:MGI Symbol;Acc:MGI:101845]	280.549	1.20108	5.84465e-05
Zfp52	ENSMUSG00000051341	Zfp52, zinc finger protein 52 [Source:MGI Symbol;Acc:MGI:99199]	75.4909	1.19916	0.00288389
Sh3pxd2b	ENSMUSG00000040711	Sh3pxd2b, SH3 and PX domains 2B [Source:MGI Symbol;Acc:MGI:2442062]	229.474	1.1983	8.90852e-06
Shcbp1	ENSMUSG00000022322	Shcbp1, Shc SH2-domain binding protein 1 [Source:MGI Symbol;Acc:MGI:1338802]	61.9293	1.19719	0.0078636
Pltp	ENSMUSG00000017754	Pltp, phospholipid transfer protein [Source:MGI Symbol;Acc:MGI:103151]	534.346	1.19579	1.50426e-06
Gbp7	ENSMUSG00000040253	Gbp7, guanylate binding protein 7 [Source:MGI Symbol;Acc:MGI:2444421]	753.862	1.19511	3.18359e-09
Ctsl	ENSMUSG00000021477	Ctsl, cathepsin L [Source:MGI Symbol;Acc:MGI:88564]	12188.3	1.1948	1.10093e-08
Ifit2	ENSMUSG00000045932	Ifit2, interferon-induced protein with tetratricopeptide repeats 2 [Source:MGI Symbol;Acc:MGI:99449]	138.47	1.19348	8.75206e-05
Irgm2	ENSMUSG00000069874	Irgm2, immunity-related GTPase family M member 2 [Source:MGI Symbol;Acc:MGI:1926262]	182.78	1.19192	2.36875e-11
Emilin1	ENSMUSG00000029163	Emilin1, elastin microfibril interfacer 1 [Source:MGI Symbol;Acc:MGI:1926189]	587.868	1.19146	1.76116e-06
Rgmb	ENSMUSG00000048027	Rgmb, repulsive guidance molecule family member B [Source:MGI Symbol;Acc:MGI:1916049]	161.126	1.18897	0.000157283
Gbp9	ENSMUSG00000029298	Gbp9, guanylate-binding protein 9 [Source:MGI Symbol;Acc:MGI:3605620]	56.0183	1.18704	3.38809e-05
Gng2	ENSMUSG00000043004	Gng2, guanine nucleotide binding protein (G protein), gamma 2 [Source:MGI Symbol;Acc:MGI:102705]	243.951	1.18674	6.02634e-05
Prps1l3	ENSMUSG00000079104	Prps1l3, phosphoribosyl pyrophosphate synthetase 1-like 3 [Source:MGI Symbol;Acc:MGI:3779453]	45.1662	1.18674	0.000499944
Elmo1	ENSMUSG00000041112	Elmo1, engulfment and cell motility 1 [Source:MGI Symbol;Acc:MGI:2153044]	229.033	1.18451	3.88758e-05
BC018473	ENSMUSG00000056032	BC018473, cDNA sequence BC018473 [Source:MGI Symbol;Acc:MGI:3039625]	617.921	1.18417	0.000447436
Plin2	ENSMUSG00000028494	Plin2, perilipin 2 [Source:MGI Symbol;Acc:MGI:87920]	2007.31	1.18375	5.99078e-05
Tor3a	ENSMUSG00000060519	Tor3a, torsin family 3, member A [Source:MGI Symbol;Acc:MGI:1353652]	773.434	1.18254	4.81866e-15
Ifit1	ENSMUSG00000034459	Ifit1, interferon-induced protein with tetratricopeptide repeats 1 [Source:MGI Symbol;Acc:MGI:99450]	1946.93	1.18239	1.46131e-06
Frem1	ENSMUSG00000059049	Frem1, Fras1 related extracellular matrix protein 1 [Source:MGI Symbol;Acc:MGI:2670972]	162.305	1.17983	0.00325711
Serinc5	ENSMUSG00000021703	Serinc5, serine incorporator 5 [Source:MGI Symbol;Acc:MGI:2444223]	257.715	1.17877	2.02981e-11
Adra1b	ENSMUSG00000050541	Adra1b, adrenergic receptor, alpha 1b [Source:MGI Symbol;Acc:MGI:104774]	194.773	1.17312	2.32733e-07
Sdk2	ENSMUSG00000041592	Sdk2, sidekick homolog 2 (chicken) [Source:MGI Symbol;Acc:MGI:2443847]	64.901	1.17309	0.00179417
Rnf213	ENSMUSG00000070327	Rnf213, ring finger protein 213 [Source:MGI Symbol;Acc:MGI:1289196]	1289.83	1.17302	1.68122e-14
Cfh	ENSMUSG00000026365	Cfh, complement component factor h [Source:MGI Symbol;Acc:MGI:88385]	1505.95	1.17289	9.76391e-06
Rab8b	ENSMUSG00000036943	Rab8b, RAB8B, member RAS oncogene family [Source:MGI Symbol;Acc:MGI:2442982]	650.173	1.17214	1.18155e-11
Ripor2	ENSMUSG00000036006	Fam65b, family with sequence similarity 65, member B [Source:MGI Symbol;Acc:MGI:2444879]	52.8424	1.17199	0.0301943
Rhobtb3	ENSMUSG00000021589	Rhobtb3, Rho-related BTB domain containing 3 [Source:MGI Symbol;Acc:MGI:1920546]	67.7114	1.1706	0.00170535
Srgn	ENSMUSG00000020077	Srgn, serglycin [Source:MGI Symbol;Acc:MGI:97756]	669.342	1.17029	7.24404e-06
Postn	ENSMUSG00000027750	Postn, periostin, osteoblast specific factor [Source:MGI Symbol;Acc:MGI:1926321]	129.865	1.16951	0.00720357
Scn7a	ENSMUSG00000034810	Scn7a, sodium channel, voltage-gated, type VII, alpha [Source:MGI Symbol;Acc:MGI:102965]	68.0851	1.16884	0.00183597
Vmp1	ENSMUSG00000018171	Vmp1, vacuole membrane protein 1 [Source:MGI Symbol;Acc:MGI:1923159]	5338.98	1.16858	1.20606e-08
Cd47	ENSMUSG00000055447	Cd47, CD47 antigen (Rh-related antigen, integrin-associated signal transducer) [Source:MGI Symbol;Acc:MGI:96617]	1570.28	1.16841	3.42812e-10
Spns2	ENSMUSG00000040447	Spns2, spinster homolog 2 [Source:MGI Symbol;Acc:MGI:2384936]	1981.1	1.16802	1.50842e-11
Tbc1d9	ENSMUSG00000031709	Tbc1d9, TBC1 domain family, member 9 [Source:MGI Symbol;Acc:MGI:1918560]	82.1302	1.16785	0.0011616
Serpinb9	ENSMUSG00000045827	Serpinb9, serine (or cysteine) peptidase inhibitor, clade B, member 9 [Source:MGI Symbol;Acc:MGI:106603]	589.086	1.16723	2.61289e-10
Pip4k2a	ENSMUSG00000026737	Pip4k2a, phosphatidylinositol-5-phosphate 4-kinase, type II, alpha [Source:MGI Symbol;Acc:MGI:1298206]	669.018	1.16691	2.29644e-10
Nab2	ENSMUSG00000025402	Nab2, Ngfi-A binding protein 2 [Source:MGI Symbol;Acc:MGI:107563]	125.56	1.16547	0.00016111
Gm5611	ENSMUSG00000090602	Gm5611, predicted gene 5611 [Source:MGI Symbol;Acc:MGI:3647121]	171.709	1.16546	4.30866e-08
Gsap	ENSMUSG00000039934	Gsap, gamma-secretase activating protein [Source:MGI Symbol;Acc:MGI:2442259]	74.5915	1.16453	5.12105e-07
Rftn1	ENSMUSG00000039316	Rftn1, raftlin lipid raft linker 1 [Source:MGI Symbol;Acc:MGI:1923688]	311.101	1.16225	6.90863e-09
Tnc	ENSMUSG00000028364	Tnc, tenascin C [Source:MGI Symbol;Acc:MGI:101922]	850.288	1.16109	0.0420726
F3	ENSMUSG00000028128	F3, coagulation factor III [Source:MGI Symbol;Acc:MGI:88381]	1845.01	1.16105	3.56164e-06
Sacs	ENSMUSG00000048279	Sacs, sacsin [Source:MGI Symbol;Acc:MGI:1354724]	55.9231	1.1598	0.00016612
Arnt2	ENSMUSG00000015709	Arnt2, aryl hydrocarbon receptor nuclear translocator 2 [Source:MGI Symbol;Acc:MGI:107188]	438.452	1.15933	5.29861e-11
Gm26722	ENSMUSG00000096944	Gm26722, predicted gene, 26722 [Source:MGI Symbol;Acc:MGI:5477216]	61.6254	1.1591	1.70023e-05
Skap1	ENSMUSG00000057058	Skap1, src family associated phosphoprotein 1 [Source:MGI Symbol;Acc:MGI:1925723]	55.34	1.15667	0.00963885
Sulf2	ENSMUSG00000006800	Sulf2, sulfatase 2 [Source:MGI Symbol;Acc:MGI:1919293]	608.245	1.1564	1.1572e-10
Trib3	ENSMUSG00000032715	Trib3, tribbles homolog 3 (Drosophila) [Source:MGI Symbol;Acc:MGI:1345675]	151.753	1.15523	0.0024773
Pus7l	ENSMUSG00000033356	Pus7l, pseudouridylate synthase 7 homolog (S, cerevisiae)-like [Source:MGI Symbol;Acc:MGI:1926145]	43.3968	1.155	0.000394746
Ntf5	ENSMUSG00000074121	Ntf5, neurotrophin 5 [Source:MGI Symbol;Acc:MGI:97381]	36.6435	1.15425	9.23361e-05
Fbln1	ENSMUSG00000006369	Fbln1, fibulin 1 [Source:MGI Symbol;Acc:MGI:95487]	116.222	1.15363	0.000600694
Jun	ENSMUSG00000052684	Jun, jun proto-oncogene [Source:MGI Symbol;Acc:MGI:96646]	1109.69	1.15337	1.02678e-07
Cldn3	ENSMUSG00000070473	Cldn3, claudin 3 [Source:MGI Symbol;Acc:MGI:1329044]	417.051	1.15275	0.000461041
Hfe	ENSMUSG00000006611	Hfe, hemochromatosis [Source:MGI Symbol;Acc:MGI:109191]	423.638	1.15108	2.50652e-10
Ccm2	ENSMUSG00000000378	Ccm2, cerebral cavernous malformation 2 [Source:MGI Symbol;Acc:MGI:2384924]	80.3976	1.14908	0.000674852
Tgfb3	ENSMUSG00000021253	Tgfb3, transforming growth factor, beta 3 [Source:MGI Symbol;Acc:MGI:98727]	49.8289	1.14905	0.0364224
Smox	ENSMUSG00000027333	Smox, spermine oxidase [Source:MGI Symbol;Acc:MGI:2445356]	285.762	1.14699	3.05439e-05
Col6a3	ENSMUSG00000048126	Col6a3, collagen, type VI, alpha 3 [Source:MGI Symbol;Acc:MGI:88461]	629.964	1.14653	2.25181e-05
Limd2	ENSMUSG00000040699	Limd2, LIM domain containing 2 [Source:MGI Symbol;Acc:MGI:1915053]	534.03	1.14616	1.92015e-06
Ap3s1	ENSMUSG00000024480	Ap3s1, adaptor-related protein complex 3, sigma 1 subunit [Source:MGI Symbol;Acc:MGI:1337062]	174.167	1.14406	1.11897e-06
Shisa4	ENSMUSG00000041889	Shisa4, shisa homolog 4 (Xenopus laevis) [Source:MGI Symbol;Acc:MGI:1924802]	312.659	1.14261	1.24622e-05
Apobr	ENSMUSG00000042759	Apobr, apolipoprotein B receptor [Source:MGI Symbol;Acc:MGI:2176230]	73.312	1.14256	0.001326
Lxn	ENSMUSG00000047557	Lxn, latexin [Source:MGI Symbol;Acc:MGI:107633]	177.008	1.1425	7.9335e-07
Cd274	ENSMUSG00000016496	Cd274, CD274 antigen [Source:MGI Symbol;Acc:MGI:1926446]	75.6024	1.14164	0.000918332
Ube2l6	ENSMUSG00000027078	Ube2l6, ubiquitin-conjugating enzyme E2L 6 [Source:MGI Symbol;Acc:MGI:1914500]	82.6537	1.14123	6.16946e-05
Sass6	ENSMUSG00000027959	Sass6, spindle assembly 6 homolog (C, elegans) [Source:MGI Symbol;Acc:MGI:1920026]	62.1506	1.14042	3.84645e-05
Clca3a2	ENSMUSG00000028262	Clca2, chloride channel calcium activated 2 [Source:MGI Symbol;Acc:MGI:1931471]	89.926	1.13879	0.0480536
Rps27a-ps2	ENSMUSG00000058838	Rps27a-ps2, ribosomal protein S27A, pseudogene 2 [Source:MGI Symbol;Acc:MGI:3643614]	69.1963	1.13828	0.000628582
Flvcr1	ENSMUSG00000066595	Mfsd7b, major facilitator superfamily domain containing 7B [Source:MGI Symbol;Acc:MGI:2444881]	290.722	1.1379	8.71164e-05
Apaf1	ENSMUSG00000019979	Apaf1, apoptotic peptidase activating factor 1 [Source:MGI Symbol;Acc:MGI:1306796]	91.9402	1.13734	1.54051e-07
Itgb3	ENSMUSG00000020689	Itgb3, integrin beta 3 [Source:MGI Symbol;Acc:MGI:96612]	53.9002	1.13649	0.0047145
Gm7332	ENSMUSG00000080875	Gm7332, predicted gene 7332 [Source:MGI Symbol;Acc:MGI:3643344]	230.383	1.13465	9.08657e-09
Zbtb25	ENSMUSG00000056459	Zbtb25, zinc finger and BTB domain containing 25 [Source:MGI Symbol;Acc:MGI:99197]	63.6988	1.1343	1.25468e-05
Dnm3os	ENSMUSG00000078190	Dnm3os, dynamin 3, opposite strand [Source:MGI Symbol;Acc:MGI:3052332]	39.5035	1.13364	0.00342053
Stambpl1	ENSMUSG00000024776	Stambpl1, STAM binding protein like 1 [Source:MGI Symbol;Acc:MGI:1923880]	41.1549	1.13294	0.00155529
Rnd3	ENSMUSG00000017144	Rnd3, Rho family GTPase 3 [Source:MGI Symbol;Acc:MGI:1921444]	179.443	1.12983	1.54553e-05
Plscr1	ENSMUSG00000032369	Plscr1, phospholipid scramblase 1 [Source:MGI Symbol;Acc:MGI:893575]	145.356	1.12735	7.7193e-06
Rtn4	ENSMUSG00000020458	Rtn4, reticulon 4 [Source:MGI Symbol;Acc:MGI:1915835]	5261.55	1.12734	2.5674e-10
Xcr1	ENSMUSG00000060509	Xcr1, chemokine (C motif) receptor 1 [Source:MGI Symbol;Acc:MGI:1346338]	53.8243	1.12516	0.00809766
Trim16	ENSMUSG00000047821	Trim16, tripartite motif-containing 16 [Source:MGI Symbol;Acc:MGI:2137356]	68.494	1.1251	0.00101367
Fblim1	ENSMUSG00000006219	Fblim1, filamin binding LIM protein 1 [Source:MGI Symbol;Acc:MGI:1921452]	1375.06	1.12357	7.0598e-07
Apoe	ENSMUSG00000002985	Apoe, apolipoprotein E [Source:MGI Symbol;Acc:MGI:88057]	14311.2	1.12316	0.000132529
Prkx	ENSMUSG00000035725	Prkx, protein kinase, X-linked [Source:MGI Symbol;Acc:MGI:1309999]	216.267	1.12312	1.10935e-05
Fam198b	ENSMUSG00000027955	Fam198b, family with sequence similarity 198, member B [Source:MGI Symbol;Acc:MGI:1915909]	182.358	1.12297	5.96595e-06
Loxl3	ENSMUSG00000000693	Loxl3, lysyl oxidase-like 3 [Source:MGI Symbol;Acc:MGI:1337004]	76.6553	1.12269	0.00177532
Tsc22d1	ENSMUSG00000022010	Tsc22d1, TSC22 domain family, member 1 [Source:MGI Symbol;Acc:MGI:109127]	4938.86	1.12212	2.49723e-05
Parp14	ENSMUSG00000034422	Parp14, poly (ADP-ribose) polymerase family, member 14 [Source:MGI Symbol;Acc:MGI:1919489]	518.455	1.12146	1.42033e-08
Col18a1	ENSMUSG00000001435	Col18a1, collagen, type XVIII, alpha 1 [Source:MGI Symbol;Acc:MGI:88451]	2606.6	1.12145	1.89037e-05
Rhoc	ENSMUSG00000002233	Rhoc, ras homolog gene family, member C [Source:MGI Symbol;Acc:MGI:106028]	1291.68	1.12134	2.36038e-08
Hvcn1	ENSMUSG00000064267	Hvcn1, hydrogen voltage-gated channel 1 [Source:MGI Symbol;Acc:MGI:1921346]	75.3761	1.12109	0.0114265
Sdc1	ENSMUSG00000020592	Sdc1, syndecan 1 [Source:MGI Symbol;Acc:MGI:1349162]	824.489	1.11924	3.14207e-05
Gm13461	ENSMUSG00000081999	Gm13461, predicted gene 13461 [Source:MGI Symbol;Acc:MGI:3650103]	237.963	1.11909	1.70105e-05
Dock7	ENSMUSG00000028556	Dock7, dedicator of cytokinesis 7 [Source:MGI Symbol;Acc:MGI:1914549]	237.02	1.1155	9.21504e-08
Lsp1	ENSMUSG00000018819	Lsp1, lymphocyte specific 1 [Source:MGI Symbol;Acc:MGI:96832]	599.976	1.11465	0.000102891
Gm3617	ENSMUSG00000092563	Gm3617, predicted gene 3617 [Source:MGI Symbol;Acc:MGI:3781793]	91.725	1.11339	0.00335985
Csmd1	ENSMUSG00000060924	Csmd1, CUB and Sushi multiple domains 1 [Source:MGI Symbol;Acc:MGI:2137383]	61.229	1.11163	0.00273149
Pola1	ENSMUSG00000006678	Pola1, polymerase (DNA directed), alpha 1 [Source:MGI Symbol;Acc:MGI:99660]	256.005	1.1111	2.77805e-06
Pappa	ENSMUSG00000028370	Pappa, pregnancy-associated plasma protein A [Source:MGI Symbol;Acc:MGI:97479]	72.1775	1.11055	0.000744984
B4galt2	ENSMUSG00000028541	B4galt2, UDP-Gal:betaGlcNAc beta 1,4- galactosyltransferase, polypeptide 2 [Source:MGI Symbol;Acc:MGI:1858493]	203.342	1.1075	4.55304e-06
Tmem181a	ENSMUSG00000038141	Tmem181a, transmembrane protein 181A [Source:MGI Symbol;Acc:MGI:1924356]	112.788	1.1062	8.80263e-05
Prex1	ENSMUSG00000039621	Prex1, phosphatidylinositol-3,4,5-trisphosphate-dependent Rac exchange factor 1 [Source:MGI Symbol;Acc:MGI:3040696]	448.116	1.10403	3.04809e-10
Ywhah	ENSMUSG00000018965	Ywhah, tyrosine 3-monooxygenase/tryptophan 5-monooxygenase activation protein, eta polypeptide [Source:MGI Symbol;Acc:MGI:109194]	3088.39	1.10365	1.45091e-08
Donson	ENSMUSG00000022960	Donson, downstream neighbor of SON [Source:MGI Symbol;Acc:MGI:1890621]	177.791	1.10297	1.84865e-10
Cdca7	ENSMUSG00000055612	Cdca7, cell division cycle associated 7 [Source:MGI Symbol;Acc:MGI:1914203]	85.0816	1.10271	8.62796e-05
Nrxn3	ENSMUSG00000066392	Nrxn3, neurexin III [Source:MGI Symbol;Acc:MGI:1096389]	37.9734	1.10108	0.0065942
Hmox1	ENSMUSG00000005413	Hmox1, heme oxygenase (decycling) 1 [Source:MGI Symbol;Acc:MGI:96163]	188.386	1.09958	2.60245e-05
Tes	ENSMUSG00000029552	Tes, testis derived transcript [Source:MGI Symbol;Acc:MGI:105081]	770.257	1.09772	2.4913e-05
Cxcl14	ENSMUSG00000021508	Cxcl14, chemokine (C-X-C motif) ligand 14 [Source:MGI Symbol;Acc:MGI:1888514]	475.88	1.09772	3.73479e-05
Pycard	ENSMUSG00000030793	Pycard, PYD and CARD domain containing [Source:MGI Symbol;Acc:MGI:1931465]	122.956	1.09727	1.55294e-05
Cadm1	ENSMUSG00000032076	Cadm1, cell adhesion molecule 1 [Source:MGI Symbol;Acc:MGI:1889272]	754.467	1.09649	0.000193883
Gm14706	ENSMUSG00000083482	Gm14706, predicted gene 14706 [Source:MGI Symbol;Acc:MGI:3646357]	148.242	1.09382	2.57085e-06
Aff3	ENSMUSG00000037138	Aff3, AF4/FMR2 family, member 3 [Source:MGI Symbol;Acc:MGI:106927]	36.255	1.09364	0.0288595
Slbp	ENSMUSG00000004642	Slbp, stem-loop binding protein [Source:MGI Symbol;Acc:MGI:108402]	69.7173	1.09301	0.000154893
Itgb7	ENSMUSG00000001281	Itgb7, integrin beta 7 [Source:MGI Symbol;Acc:MGI:96616]	177.232	1.093	0.0019509
Tnfrsf11a	ENSMUSG00000026321	Tnfrsf11a, tumor necrosis factor receptor superfamily, member 11a [Source:MGI Symbol;Acc:MGI:1314891]	256.759	1.09288	0.000115272
Morc3	ENSMUSG00000039456	Morc3, microrchidia 3 [Source:MGI Symbol;Acc:MGI:2136841]	207.742	1.08749	4.20718e-07
Snx10	ENSMUSG00000038301	Snx10, sorting nexin 10 [Source:MGI Symbol;Acc:MGI:1919232]	366.726	1.08681	3.87636e-07
Filip1l	ENSMUSG00000043336	Filip1l, filamin A interacting protein 1-like [Source:MGI Symbol;Acc:MGI:1925999]	365.855	1.08566	8.32701e-06
Edaradd	ENSMUSG00000095105	Edaradd, EDAR (ectodysplasin-A receptor)-associated death domain [Source:MGI Symbol;Acc:MGI:1931001]	71.2628	1.08521	0.000121818
Bcl2l14	ENSMUSG00000030200	Bcl2l14, BCL2-like 14 (apoptosis facilitator) [Source:MGI Symbol;Acc:MGI:1914063]	68.8658	1.08214	0.0036416
Bbc3	ENSMUSG00000002083	Bbc3, BCL2 binding component 3 [Source:MGI Symbol;Acc:MGI:2181667]	158.901	1.08209	0.000823285
Arfgef3	ENSMUSG00000019852	D10Bwg1379e, DNA segment, Chr 10, Brigham & Women's Genetics 1379 expressed [Source:MGI Symbol;Acc:MGI:106387]	64.0652	1.08184	0.00250625
Emp3	ENSMUSG00000040212	Emp3, epithelial membrane protein 3 [Source:MGI Symbol;Acc:MGI:1098729]	598.16	1.08159	0.000124193
Sept6	ENSMUSG00000050379	Sept6, septin 6 [Source:MGI Symbol;Acc:MGI:1888939]	115.228	1.08151	5.86536e-07
Lmnb1	ENSMUSG00000024590	Lmnb1, lamin B1 [Source:MGI Symbol;Acc:MGI:96795]	129.738	1.08038	3.811e-05
Gsdmd	ENSMUSG00000022575	Gsdmd, gasdermin D [Source:MGI Symbol;Acc:MGI:1916396]	260.639	1.07941	1.25884e-07
Ier3	ENSMUSG00000003541	Ier3, immediate early response 3 [Source:MGI Symbol;Acc:MGI:104814]	1588.48	1.07875	1.79984e-06
Krt15	ENSMUSG00000054146	Krt15, keratin 15 [Source:MGI Symbol;Acc:MGI:96689]	145.504	1.07875	0.0148744
Pdlim4	ENSMUSG00000020388	Pdlim4, PDZ and LIM domain 4 [Source:MGI Symbol;Acc:MGI:1353470]	86.7609	1.0786	3.83388e-05
Stat1	ENSMUSG00000026104	Stat1, signal transducer and activator of transcription 1 [Source:MGI Symbol;Acc:MGI:103063]	983.692	1.0785	1.45391e-07
Samd14	ENSMUSG00000047181	Samd14, sterile alpha motif domain containing 14 [Source:MGI Symbol;Acc:MGI:2384945]	336.691	1.07827	6.17132e-06
Pnrc1	ENSMUSG00000040128	Pnrc1, proline-rich nuclear receptor coactivator 1 [Source:MGI Symbol;Acc:MGI:1917838]	531.873	1.07764	3.36049e-06
Eri2	ENSMUSG00000030929	Eri2, exoribonuclease 2 [Source:MGI Symbol;Acc:MGI:1918401]	91.8192	1.07753	0.000162654
Sec24d	ENSMUSG00000039234	Sec24d, Sec24 related gene family, member D (S, cerevisiae) [Source:MGI Symbol;Acc:MGI:1916858]	197.549	1.07713	2.15164e-05
Usp18	ENSMUSG00000030107	Usp18, ubiquitin specific peptidase 18 [Source:MGI Symbol;Acc:MGI:1344364]	103.39	1.07706	0.000624522
Gm13889	ENSMUSG00000087006	Gm13889, predicted gene 13889 [Source:MGI Symbol;Acc:MGI:3652053]	574.299	1.07554	1.27099e-07
Rprm	ENSMUSG00000075334	Rprm, reprimo, TP53 dependent G2 arrest mediator candidate [Source:MGI Symbol;Acc:MGI:1915124]	76.0762	1.07429	0.0135776
Colec12	ENSMUSG00000036103	Colec12, collectin sub-family member 12 [Source:MGI Symbol;Acc:MGI:2152907]	385.451	1.07412	3.99741e-07
Lrfn4	ENSMUSG00000045045	Lrfn4, leucine rich repeat and fibronectin type III domain containing 4 [Source:MGI Symbol;Acc:MGI:2385612]	103.884	1.0736	0.00152088
Ier5l	ENSMUSG00000089762	Ier5l, immediate early response 5-like [Source:MGI Symbol;Acc:MGI:1919750]	104.597	1.07251	2.4913e-05
Armcx4	ENSMUSG00000049804	Armcx4, armadillo repeat containing, X-linked 4 [Source:MGI Symbol;Acc:MGI:2147887]	444.354	1.07121	1.09788e-08
Nradd	ENSMUSG00000032491	Nradd, neurotrophin receptor associated death domain [Source:MGI Symbol;Acc:MGI:1914419]	93.8094	1.07021	0.000129087
Gm3550	ENSMUSG00000078240	Gm3550, predicted gene 3550 [Source:MGI Symbol;Acc:MGI:3781727]	132.228	1.06952	0.000367666
Gm9625	ENSMUSG00000097906	Gm9625, predicted gene 9625 [Source:MGI Symbol;Acc:MGI:3780033]	86.0269	1.06935	8.05512e-05
Nfatc2ip	ENSMUSG00000030722	Nfatc2ip, nuclear factor of activated T cells, cytoplasmic, calcineurin dependent 2 interacting protein [Source:MGI Symbol;Acc:MGI:1329015]	76.1704	1.06896	0.000167775
Cnp	ENSMUSG00000006782	Cnp, 2',3'-cyclic nucleotide 3' phosphodiesterase [Source:MGI Symbol;Acc:MGI:88437]	70.0197	1.0688	0.00103106
St6galnac4	ENSMUSG00000079442	St6galnac4, ST6 (alpha-N-acetyl-neuraminyl-2,3-beta-galactosyl-1,3)-N-acetylgalactosaminide alpha-2,6-sialyltransferase 4 [Source:MGI Symbol;Acc:MGI:1341894]	179.068	1.06322	0.000963901
C1s1	ENSMUSG00000038521	C1s1, complement component 1, s subcomponent 1 [Source:MGI Symbol;Acc:MGI:1355312]	723.978	1.0625	3.87725e-08
Bglap3	ENSMUSG00000074489	Bglap3, bone gamma-carboxyglutamate protein 3 [Source:MGI Symbol;Acc:MGI:88155]	52.9727	1.06126	0.00389172
Trim47	ENSMUSG00000020773	Trim47, tripartite motif-containing 47 [Source:MGI Symbol;Acc:MGI:1917374]	325.144	1.06107	0.000295805
Grn	ENSMUSG00000034708	Grn, granulin [Source:MGI Symbol;Acc:MGI:95832]	7142.92	1.06025	4.61928e-16
Hn1	ENSMUSG00000020737	Hn1, hematological and neurological expressed sequence 1 [Source:MGI Symbol;Acc:MGI:1096361]	705.697	1.0602	4.3484e-06
Hivep3	ENSMUSG00000028634	Hivep3, human immunodeficiency virus type I enhancer binding protein 3 [Source:MGI Symbol;Acc:MGI:106589]	196.071	1.06009	0.000623539
Tma7-ps	ENSMUSG00000059058	Tma7-ps, translational machinery associated 7 homolog (S, cerevisiae), pseudogene [Source:MGI Symbol;Acc:MGI:3705453]	56.0913	1.05994	0.00509333
Ptrh1	ENSMUSG00000053746	Ptrh1, peptidyl-tRNA hydrolase 1 homolog (S, cerevisiae) [Source:MGI Symbol;Acc:MGI:1913779]	142.212	1.05965	0.000138906
Spin2c	ENSMUSG00000046550	Spin2c, spindlin family, member 2C [Source:MGI Symbol;Acc:MGI:3605548]	47.0253	1.05939	0.000711716
Csrnp1	ENSMUSG00000032515	Csrnp1, cysteine-serine-rich nuclear protein 1 [Source:MGI Symbol;Acc:MGI:2387989]	88.0996	1.05932	0.00202239
Lgals1	ENSMUSG00000068220	Lgals1, lectin, galactose binding, soluble 1 [Source:MGI Symbol;Acc:MGI:96777]	2500.41	1.05895	0.000127407
Acpp	ENSMUSG00000032561	Acpp, acid phosphatase, prostate [Source:MGI Symbol;Acc:MGI:1928480]	99.4561	1.05865	0.000342586
Heyl	ENSMUSG00000032744	Heyl, hairy/enhancer-of-split related with YRPW motif-like [Source:MGI Symbol;Acc:MGI:1860511]	120.361	1.05856	1.32051e-07
Kctd15	ENSMUSG00000030499	Kctd15, potassium channel tetramerisation domain containing 15 [Source:MGI Symbol;Acc:MGI:2385276]	172.384	1.05803	0.000131297
Gm6136	ENSMUSG00000084106	Gm6136, predicted pseudogene 6136 [Source:MGI Symbol;Acc:MGI:3646897]	117.763	1.05798	0.000424021
Slc39a6	ENSMUSG00000024270	Slc39a6, solute carrier family 39 (metal ion transporter), member 6 [Source:MGI Symbol;Acc:MGI:2147279]	162.166	1.05771	3.41595e-05
Cyp1b1	ENSMUSG00000024087	Cyp1b1, cytochrome P450, family 1, subfamily b, polypeptide 1 [Source:MGI Symbol;Acc:MGI:88590]	270.845	1.05704	0.000157526
Samhd1	ENSMUSG00000027639	Samhd1, SAM domain and HD domain, 1 [Source:MGI Symbol;Acc:MGI:1927468]	1101.26	1.05644	6.30425e-09
Gbp4	ENSMUSG00000079363	Gbp4, guanylate binding protein 4 [Source:MGI Symbol;Acc:MGI:97072]	388.845	1.0564	4.68578e-06
Cstb	ENSMUSG00000005054	Cstb, cystatin B [Source:MGI Symbol;Acc:MGI:109514]	4840.67	1.0552	3.8152e-07
Arg2	ENSMUSG00000021125	Arg2, arginase type II [Source:MGI Symbol;Acc:MGI:1330806]	561.577	1.055	1.75473e-05
Mcm6	ENSMUSG00000026355	Mcm6, minichromosome maintenance deficient 6 (MIS5 homolog, S, pombe) (S, cerevisiae) [Source:MGI Symbol;Acc:MGI:1298227]	414.739	1.05435	9.21027e-12
Kcnk6	ENSMUSG00000046410	Kcnk6, potassium inwardly-rectifying channel, subfamily K, member 6 [Source:MGI Symbol;Acc:MGI:1891291]	96.3956	1.05423	0.00469745
Rad18	ENSMUSG00000030254	Rad18, RAD18 homolog (S, cerevisiae) [Source:MGI Symbol;Acc:MGI:1890476]	42.5074	1.05345	0.00556826
Tuft1	ENSMUSG00000005968	Tuft1, tuftelin 1 [Source:MGI Symbol;Acc:MGI:109572]	657.364	1.05022	9.66749e-10
Pxdn	ENSMUSG00000020674	Pxdn, peroxidasin homolog (Drosophila) [Source:MGI Symbol;Acc:MGI:1916925]	651.487	1.04893	9.27112e-08
Ppp1r2-ps4	ENSMUSG00000059237	Ppp1r2-ps4, protein phosphatase 1, regulatory (inhibitor) subunit 2, pseudogene 4 [Source:MGI Symbol;Acc:MGI:3645199]	38.4057	1.04656	0.00111847
Bloc1s2	ENSMUSG00000057506	Bloc1s2, biogenesis of lysosomal organelles complex-1, subunit 2 [Source:MGI Symbol;Acc:MGI:1920939]	241.109	1.04635	6.8757e-11
Enc1	ENSMUSG00000041773	Enc1, ectodermal-neural cortex 1 [Source:MGI Symbol;Acc:MGI:109610]	387.391	1.0459	3.75136e-06
Arhgdib	ENSMUSG00000030220	Arhgdib, Rho, GDP dissociation inhibitor (GDI) beta [Source:MGI Symbol;Acc:MGI:101940]	3263.05	1.04578	9.40448e-05
Eldr	ENSMUSG00000087060	Eldr, Egfr long non-coding downstream RNA [Source:MGI Symbol;Acc:MGI:1919985]	43.3138	1.04568	0.0106787
Plekhg2	ENSMUSG00000037552	Plekhg2, pleckstrin homology domain containing, family G (with RhoGef domain) member 2 [Source:MGI Symbol;Acc:MGI:2141874]	81.0935	1.04434	0.00244088
Cpne8	ENSMUSG00000052560	Cpne8, copine VIII [Source:MGI Symbol;Acc:MGI:1914121]	153.227	1.04387	0.000163529
Fbxo5	ENSMUSG00000019773	Fbxo5, F-box protein 5 [Source:MGI Symbol;Acc:MGI:1914391]	90.0703	1.04281	0.000712557
Btg2	ENSMUSG00000020423	Btg2, B cell translocation gene 2, anti-proliferative [Source:MGI Symbol;Acc:MGI:108384]	1782.32	1.04187	0.000377389
Bst2	ENSMUSG00000046718	Bst2, bone marrow stromal cell antigen 2 [Source:MGI Symbol;Acc:MGI:1916800]	436.618	1.04133	8.4485e-09
Fam129a	ENSMUSG00000026483	Fam129a, family with sequence similarity 129, member A [Source:MGI Symbol;Acc:MGI:2137237]	656.435	1.04103	1.28246e-08
1110038B12Rik	ENSMUSG00000092203	1110038B12Rik, RIKEN cDNA 1110038B12 gene [Source:MGI Symbol;Acc:MGI:1916013]	130.936	1.04061	0.000231211
Cracr2b	ENSMUSG00000048200	Efcab4a, EF-hand calcium binding domain 4A [Source:MGI Symbol;Acc:MGI:2446129]	125.643	1.0404	3.66377e-06
Irak3	ENSMUSG00000020227	Irak3, interleukin-1 receptor-associated kinase 3 [Source:MGI Symbol;Acc:MGI:1921164]	215.41	1.04016	0.000651534
Tagln2	ENSMUSG00000026547	Tagln2, transgelin 2 [Source:MGI Symbol;Acc:MGI:1312985]	3570.24	1.03982	4.87959e-08
Ier5	ENSMUSG00000056708	Ier5, immediate early response 5 [Source:MGI Symbol;Acc:MGI:1337072]	3055.83	1.03883	6.07045e-09
Ppp1r3d	ENSMUSG00000049999	Ppp1r3d, protein phosphatase 1, regulatory subunit 3D [Source:MGI Symbol;Acc:MGI:1917664]	57.0969	1.03795	0.00156997
Ccdc120	ENSMUSG00000031150	Ccdc120, coiled-coil domain containing 120 [Source:MGI Symbol;Acc:MGI:1859619]	63.9423	1.03715	0.00785975
Npl	ENSMUSG00000042684	Npl, N-acetylneuraminate pyruvate lyase [Source:MGI Symbol;Acc:MGI:1921341]	587.034	1.03711	4.57133e-05
Tgfb1i1	ENSMUSG00000030782	Tgfb1i1, transforming growth factor beta 1 induced transcript 1 [Source:MGI Symbol;Acc:MGI:102784]	115.283	1.03645	0.00090181
Pcdh18	ENSMUSG00000037892	Pcdh18, protocadherin 18 [Source:MGI Symbol;Acc:MGI:1920423]	122.196	1.03619	6.38828e-06
Eef1a1	ENSMUSG00000037742	Eef1a1, eukaryotic translation elongation factor 1 alpha 1 [Source:MGI Symbol;Acc:MGI:1096881]	4241.66	1.03578	0.000149423
Ccdc71l	ENSMUSG00000090946	Ccdc71l, coiled-coil domain containing 71 like [Source:MGI Symbol;Acc:MGI:1919373]	532.133	1.03434	1.03625e-06
Sat1	ENSMUSG00000025283	Sat1, spermidine/spermine N1-acetyl transferase 1 [Source:MGI Symbol;Acc:MGI:98233]	4751.25	1.03297	4.82831e-14
Ptpn22	ENSMUSG00000027843	Ptpn22, protein tyrosine phosphatase, non-receptor type 22 (lymphoid) [Source:MGI Symbol;Acc:MGI:107170]	256.357	1.02916	0.000643193
Gm7204	ENSMUSG00000048164	Gm7204, predicted pseudogene 7204 [Source:MGI Symbol;Acc:MGI:3645884]	236.621	1.02796	5.43315e-05
Ptgfrn	ENSMUSG00000027864	Ptgfrn, prostaglandin F2 receptor negative regulator [Source:MGI Symbol;Acc:MGI:1277114]	217.106	1.02723	0.000116086
Tmed5	ENSMUSG00000063406	Tmed5, transmembrane emp24 protein transport domain containing 5 [Source:MGI Symbol;Acc:MGI:1921586]	487.941	1.02673	1.02678e-07
Cxcl9	ENSMUSG00000029417	Cxcl9, chemokine (C-X-C motif) ligand 9 [Source:MGI Symbol;Acc:MGI:1352449]	226.562	1.02641	0.0202467
Qpct	ENSMUSG00000024084	Qpct, glutaminyl-peptide cyclotransferase (glutaminyl cyclase) [Source:MGI Symbol;Acc:MGI:1917786]	98.361	1.02591	0.000595786
Gm7266	ENSMUSG00000100441	RP24-292B21,3	689.161	1.02581	1.22209e-05
Prune2	ENSMUSG00000039126	Prune2, prune homolog 2 (Drosophila) [Source:MGI Symbol;Acc:MGI:1925004]	334.834	1.02579	0.0001571
Alpk1	ENSMUSG00000028028	Alpk1, alpha-kinase 1 [Source:MGI Symbol;Acc:MGI:1918731]	56.1295	1.0256	0.00281743
Aida	ENSMUSG00000042901	Aida, axin interactor, dorsalization associated [Source:MGI Symbol;Acc:MGI:1919737]	663.236	1.02397	5.81454e-12
Cenpq	ENSMUSG00000023919	Cenpq, centromere protein Q [Source:MGI Symbol;Acc:MGI:1933744]	71.4755	1.0221	2.86495e-05
F2rl1	ENSMUSG00000021678	F2rl1, coagulation factor II (thrombin) receptor-like 1 [Source:MGI Symbol;Acc:MGI:101910]	366.663	1.02195	0.000154097
Il16	ENSMUSG00000001741	Il16, interleukin 16 [Source:MGI Symbol;Acc:MGI:1270855]	205.178	1.02173	0.000954269
Arpc1b	ENSMUSG00000029622	Arpc1b, actin related protein 2/3 complex, subunit 1B [Source:MGI Symbol;Acc:MGI:1343142]	4149.69	1.02121	7.01914e-08
Dock4	ENSMUSG00000035954	Dock4, dedicator of cytokinesis 4 [Source:MGI Symbol;Acc:MGI:1918006]	52.2096	1.02116	0.00191014
Myof	ENSMUSG00000048612	Myof, myoferlin [Source:MGI Symbol;Acc:MGI:1919192]	2649.92	1.02084	1.70866e-06
Flt3	ENSMUSG00000042817	Flt3, FMS-like tyrosine kinase 3 [Source:MGI Symbol;Acc:MGI:95559]	60.3247	1.02076	0.00636962
Ajuba	ENSMUSG00000022178	Ajuba, ajuba LIM protein [Source:MGI Symbol;Acc:MGI:1341886]	155.832	1.02016	0.000270219
Clip3	ENSMUSG00000013921	Clip3, CAP-GLY domain containing linker protein 3 [Source:MGI Symbol;Acc:MGI:1923936]	42.8858	1.01996	0.00486162
Rab39b	ENSMUSG00000031202	Rab39b, RAB39B, member RAS oncogene family [Source:MGI Symbol;Acc:MGI:1915040]	47.8357	1.01911	0.0126117
Il1rap	ENSMUSG00000022514	Il1rap, interleukin 1 receptor accessory protein [Source:MGI Symbol;Acc:MGI:104975]	103.017	1.0187	1.67861e-06
Akr1b8	ENSMUSG00000029762	Akr1b8, aldo-keto reductase family 1, member B8 [Source:MGI Symbol;Acc:MGI:107673]	311.504	1.01666	0.0498144
Id2	ENSMUSG00000020644	Id2, inhibitor of DNA binding 2 [Source:MGI Symbol;Acc:MGI:96397]	11176.8	1.01559	1.25884e-07
Gm6181	ENSMUSG00000074092	Gm6181, predicted pseudogene 6181 [Source:MGI Symbol;Acc:MGI:3646422]	96.122	1.01546	0.00368073
Itga5	ENSMUSG00000000555	Itga5, integrin alpha 5 (fibronectin receptor alpha) [Source:MGI Symbol;Acc:MGI:96604]	60.7263	1.01479	0.00196664
Lrp11	ENSMUSG00000019796	Lrp11, low density lipoprotein receptor-related protein 11 [Source:MGI Symbol;Acc:MGI:2442989]	91.5654	1.0143	4.76251e-07
S100a10	ENSMUSG00000041959	S100a10, S100 calcium binding protein A10 (calpactin) [Source:MGI Symbol;Acc:MGI:1339468]	3723.58	1.01278	4.48015e-07
Epha2	ENSMUSG00000006445	Epha2, Eph receptor A2 [Source:MGI Symbol;Acc:MGI:95278]	525.939	1.01152	0.00026794
Pros1	ENSMUSG00000022912	Pros1, protein S (alpha) [Source:MGI Symbol;Acc:MGI:1095733]	1109.45	1.01097	5.54775e-10
Steap4	ENSMUSG00000012428	Steap4, STEAP family member 4 [Source:MGI Symbol;Acc:MGI:1923560]	94.1103	1.00971	0.00795129
P2rx1	ENSMUSG00000020787	P2rx1, purinergic receptor P2X, ligand-gated ion channel, 1 [Source:MGI Symbol;Acc:MGI:1098235]	90.4859	1.00937	0.00180123
Zdhhc15	ENSMUSG00000033906	Zdhhc15, zinc finger, DHHC domain containing 15 [Source:MGI Symbol;Acc:MGI:1915336]	46.7667	1.00745	0.00073161
Paqr8	ENSMUSG00000025931	Paqr8, progestin and adipoQ receptor family member VIII [Source:MGI Symbol;Acc:MGI:1921479]	74.7074	1.00629	0.00411495
Epb42	ENSMUSG00000023216	Epb4,2, erythrocyte protein band 4,2 [Source:MGI Symbol;Acc:MGI:95402]	97.0776	1.00592	0.00454271
Pkib	ENSMUSG00000019876	Pkib, protein kinase inhibitor beta, cAMP dependent, testis specific [Source:MGI Symbol;Acc:MGI:101937]	116.606	1.00423	0.0012456
Acot10	ENSMUSG00000047565	Acot10, acyl-CoA thioesterase 10 [Source:MGI Symbol;Acc:MGI:1928940]	646.411	1.00409	1.17727e-08
Stk10	ENSMUSG00000020272	Stk10, serine/threonine kinase 10 [Source:MGI Symbol;Acc:MGI:1099439]	464.739	1.00376	1.89037e-05
Dstn	ENSMUSG00000015932	Dstn, destrin [Source:MGI Symbol;Acc:MGI:1929270]	151.354	1.00255	1.33906e-05
Tubb2b	ENSMUSG00000045136	Tubb2b, tubulin, beta 2B class IIB [Source:MGI Symbol;Acc:MGI:1920960]	708.385	1.00139	0.000559662
Cenpn	ENSMUSG00000031756	Cenpn, centromere protein N [Source:MGI Symbol;Acc:MGI:1919405]	41.1921	1.00046	0.00198839
BC034090	ENSMUSG00000033722	BC034090, cDNA sequence BC034090 [Source:MGI Symbol;Acc:MGI:2672904]	953.11	-1.00168	2.57103e-12
Katnal1	ENSMUSG00000041298	Katnal1, katanin p60 subunit A-like 1 [Source:MGI Symbol;Acc:MGI:2387638]	207.506	-1.00196	6.13171e-05
Hsph1	ENSMUSG00000029657	Hsph1, heat shock 105kDa/110kDa protein 1 [Source:MGI Symbol;Acc:MGI:105053]	11876.1	-1.00335	3.76172e-07
Vegfa	ENSMUSG00000023951	Vegfa, vascular endothelial growth factor A [Source:MGI Symbol;Acc:MGI:103178]	2910.79	-1.00469	1.08949e-10
Gm10516	ENSMUSG00000097316	Gm10516, predicted gene 10516 [Source:MGI Symbol;Acc:MGI:3641979]	303.492	-1.00473	7.2456e-06
Clybl	ENSMUSG00000025545	Clybl, citrate lyase beta like [Source:MGI Symbol;Acc:MGI:1916884]	471.378	-1.00474	3.5953e-08
Fads2	ENSMUSG00000024665	Fads2, fatty acid desaturase 2 [Source:MGI Symbol;Acc:MGI:1930079]	170.568	-1.00623	0.0010196
Macrod2	ENSMUSG00000068205	Macrod2, MACRO domain containing 2 [Source:MGI Symbol;Acc:MGI:1920149]	2368.03	-1.00675	0.00130496
Etnppl	ENSMUSG00000019232	Etnppl, ethanolamine phosphate phospholyase [Source:MGI Symbol;Acc:MGI:1919010]	82.0875	-1.00708	0.0451552
Slc25a48	ENSMUSG00000021509	Slc25a48, solute carrier family 25, member 48 [Source:MGI Symbol;Acc:MGI:2145373]	509.542	-1.00746	0.000734331
Mylk3	ENSMUSG00000031698	Mylk3, myosin light chain kinase 3 [Source:MGI Symbol;Acc:MGI:2443063]	116.145	-1.00754	0.0174789
Ndufa13	ENSMUSG00000036199	Ndufa13, NADH dehydrogenase (ubiquinone) 1 alpha subcomplex, 13 [Source:MGI Symbol;Acc:MGI:1914434]	16124.1	-1.00777	3.15028e-09
Mrpl48	ENSMUSG00000030706	Mrpl48, mitochondrial ribosomal protein L48 [Source:MGI Symbol;Acc:MGI:1289321]	1596.05	-1.00825	6.31537e-13
Mterf1b	ENSMUSG00000053178	Mterf1b, mitochondrial transcription termination factor 1b [Source:MGI Symbol;Acc:MGI:3704243]	61.3429	-1.00828	0.000185622
Grb7	ENSMUSG00000019312	Grb7, growth factor receptor bound protein 7 [Source:MGI Symbol;Acc:MGI:102683]	896.611	-1.00862	8.80051e-10
Fxyd2	ENSMUSG00000059412	Fxyd2, FXYD domain-containing ion transport regulator 2 [Source:MGI Symbol;Acc:MGI:1195260]	59854.5	-1.00936	1.3016e-12
Sirt3	ENSMUSG00000025486	Sirt3, sirtuin 3 [Source:MGI Symbol;Acc:MGI:1927665]	2325.81	-1.00963	8.02999e-07
Hspbp1	ENSMUSG00000063802	Hspbp1, HSPA (heat shock 70kDa) binding protein, cytoplasmic cochaperone 1 [Source:MGI Symbol;Acc:MGI:1913495]	145.405	-1.01058	0.000674842
Ndufb7	ENSMUSG00000033938	Ndufb7, NADH dehydrogenase (ubiquinone) 1 beta subcomplex, 7 [Source:MGI Symbol;Acc:MGI:1914166]	6717.07	-1.01193	1.38125e-08
Gm14769	ENSMUSG00000081583	Gm14769, predicted gene 14769 [Source:MGI Symbol;Acc:MGI:3708088]	324.605	-1.01195	9.89334e-06
Atp5j2	ENSMUSG00000038690	Atp5j2, ATP synthase, H+ transporting, mitochondrial F0 complex, subunit F2 [Source:MGI Symbol;Acc:MGI:1927558]	14904.5	-1.01308	1.31723e-08
Tmem207	ENSMUSG00000091972	Tmem207, transmembrane protein 207 [Source:MGI Symbol;Acc:MGI:2685386]	146.234	-1.01353	0.0071177
Slc22a13b-ps	ENSMUSG00000092212	Slc22a13b-ps, solute carrier family 22 (organic cation transporter), member 13b, pseudogene [Source:MGI Symbol;Acc:MGI:1924762]	34.347	-1.01447	0.0024773
Slc22a18	ENSMUSG00000000154	Slc22a18, solute carrier family 22 (organic cation transporter), member 18 [Source:MGI Symbol;Acc:MGI:1336884]	8066.55	-1.01489	0.000272554
Btnl9	ENSMUSG00000040283	Btnl9, butyrophilin-like 9 [Source:MGI Symbol;Acc:MGI:2442439]	706.112	-1.01495	0.000250115
Setd4	ENSMUSG00000022948	Setd4, SET domain containing 4 [Source:MGI Symbol;Acc:MGI:2136890]	196.667	-1.01495	5.84898e-05
Gss	ENSMUSG00000027610	Gss, glutathione synthetase [Source:MGI Symbol;Acc:MGI:95852]	11332.6	-1.0151	1.85538e-06
Tsc22d3	ENSMUSG00000031431	Tsc22d3, TSC22 domain family, member 3 [Source:MGI Symbol;Acc:MGI:1196284]	2963.03	-1.01541	0.000741574
Rhcg	ENSMUSG00000030549	Rhcg, Rhesus blood group-associated C glycoprotein [Source:MGI Symbol;Acc:MGI:1888517]	1098.04	-1.01571	2.98832e-05
Neu2	ENSMUSG00000079434	Neu2, neuraminidase 2 [Source:MGI Symbol;Acc:MGI:1344417]	211.453	-1.01584	4.72875e-07
Smim5	ENSMUSG00000048442	Smim5, small integral membrane protein 5 [Source:MGI Symbol;Acc:MGI:1913778]	473.636	-1.01675	1.08916e-06
Sema3b	ENSMUSG00000057969	Sema3b, sema domain, immunoglobulin domain (Ig), short basic domain, secreted, (semaphorin) 3B [Source:MGI Symbol;Acc:MGI:107561]	1843.5	-1.01686	1.22209e-05
Zfp879	ENSMUSG00000044296	Zfp879, zinc finger protein 879 [Source:MGI Symbol;Acc:MGI:3053099]	54.3259	-1.0172	0.0129686
5830454E08Rik	ENSMUSG00000052658	5830454E08Rik, RIKEN cDNA 5830454E08 gene [Source:MGI Symbol;Acc:MGI:1923350]	137.591	-1.01728	4.32739e-05
Adhfe1	ENSMUSG00000025911	Adhfe1, alcohol dehydrogenase, iron containing, 1 [Source:MGI Symbol;Acc:MGI:1923437]	4588.82	-1.01941	4.76251e-07
Napsa	ENSMUSG00000002204	Napsa, napsin A aspartic peptidase [Source:MGI Symbol;Acc:MGI:109365]	94233.3	-1.02007	1.1512e-06
Fa2h	ENSMUSG00000033579	Fa2h, fatty acid 2-hydroxylase [Source:MGI Symbol;Acc:MGI:2443327]	599.523	-1.02064	0.000119539
Aacs	ENSMUSG00000029482	Aacs, acetoacetyl-CoA synthetase [Source:MGI Symbol;Acc:MGI:1926144]	1974.31	-1.02078	1.11423e-10
Adra2c	ENSMUSG00000045318	Adra2c, adrenergic receptor, alpha 2c [Source:MGI Symbol;Acc:MGI:87936]	94.7075	-1.02109	0.00268704
Gm28557	ENSMUSG00000100235	RSLCAN18, zinc finger protein 708 isoform a [Source:RefSeq peptide;Acc:NP_001012325]	70.0731	-1.02376	0.000503827
Lpin1	ENSMUSG00000020593	Lpin1, lipin 1 [Source:MGI Symbol;Acc:MGI:1891340]	2586.59	-1.02441	4.82432e-07
Golga4	ENSMUSG00000038708	Golga4, golgi autoantigen, golgin subfamily a, 4 [Source:MGI Symbol;Acc:MGI:1859646]	1762.49	-1.02473	2.27297e-06
9430002A10Rik	ENSMUSG00000062704	9430002A10Rik, RIKEN cDNA 9430002A10 gene [Source:MGI Symbol;Acc:MGI:1924515]	35.5596	-1.02508	0.0343908
Taco1	ENSMUSG00000001983	Taco1, translational activator of mitochondrially encoded cytochrome c oxidase I [Source:MGI Symbol;Acc:MGI:1917457]	439.165	-1.02605	3.19629e-07
Ndufv1	ENSMUSG00000037916	Ndufv1, NADH dehydrogenase (ubiquinone) flavoprotein 1 [Source:MGI Symbol;Acc:MGI:107851]	2331.82	-1.02651	1.05194e-11
Gabpb1	ENSMUSG00000027361	Gabpb1, GA repeat binding protein, beta 1 [Source:MGI Symbol;Acc:MGI:95611]	342.399	-1.02708	6.29894e-06
Paqr9	ENSMUSG00000064225	Paqr9, progestin and adipoQ receptor family member IX [Source:MGI Symbol;Acc:MGI:1922802]	1954.24	-1.0272	0.000172931
A4gnt	ENSMUSG00000037953	A4gnt, alpha-1,4-N-acetylglucosaminyltransferase [Source:MGI Symbol;Acc:MGI:2143261]	72.1268	-1.02883	0.000641163
Hdac10	ENSMUSG00000062906	Hdac10, histone deacetylase 10 [Source:MGI Symbol;Acc:MGI:2158340]	63.7376	-1.029	0.000819442
Lactb2	ENSMUSG00000025937	Lactb2, lactamase, beta 2 [Source:MGI Symbol;Acc:MGI:2442551]	5907.25	-1.02918	1.30958e-10
Tns2	ENSMUSG00000037003	Tenc1, tensin like C1 domain-containing phosphatase [Source:MGI Symbol;Acc:MGI:2387586]	2408.62	-1.02919	9.32509e-11
Cycs	ENSMUSG00000063694	Cycs, cytochrome c, somatic [Source:MGI Symbol;Acc:MGI:88578]	299.469	-1.03217	1.02135e-05
0610038B21Rik	ENSMUSG00000097882	0610038B21Rik, RIKEN cDNA 0610038B21 gene [Source:MGI Symbol;Acc:MGI:1917595]	66.9637	-1.03583	0.00184859
Ecm1	ENSMUSG00000028108	Ecm1, extracellular matrix protein 1 [Source:MGI Symbol;Acc:MGI:103060]	1728.59	-1.03664	5.00239e-10
Slc18a1	ENSMUSG00000036330	Slc18a1, solute carrier family 18 (vesicular monoamine), member 1 [Source:MGI Symbol;Acc:MGI:106684]	2981.44	-1.03803	0.00013147
Vsig2	ENSMUSG00000001943	Vsig2, V-set and immunoglobulin domain containing 2 [Source:MGI Symbol;Acc:MGI:1928009]	195.179	-1.03895	0.000116602
Mthfd1	ENSMUSG00000021048	Mthfd1, methylenetetrahydrofolate dehydrogenase (NADP+ dependent), methenyltetrahydrofolate cyclohydrolase, formyltetrahydrofolate synthase [Source:MGI Symbol;Acc:MGI:1342005]	8891.43	-1.03903	6.18495e-08
Miox	ENSMUSG00000022613	Miox, myo-inositol oxygenase [Source:MGI Symbol;Acc:MGI:1891725]	125717	-1.03903	7.96054e-05
Slc39a5	ENSMUSG00000039878	Slc39a5, solute carrier family 39 (metal ion transporter), member 5 [Source:MGI Symbol;Acc:MGI:1919336]	860.182	-1.04056	0.000256323
C920021L13Rik	ENSMUSG00000080727	C920021L13Rik, RIKEN cDNA C920021L13 gene [Source:MGI Symbol;Acc:MGI:1923991]	78.7678	-1.04274	0.000806966
Ass1	ENSMUSG00000076441	Ass1, argininosuccinate synthetase 1 [Source:MGI Symbol;Acc:MGI:88090]	2916.89	-1.04293	0.000358627
Ttc41	ENSMUSG00000044937	BC030307, cDNA sequence BC030307 [Source:MGI Symbol;Acc:MGI:2387653]	78.2014	-1.04529	0.000599356
Slc51a	ENSMUSG00000035699	Slc51a, solute carrier family 51, alpha subunit [Source:MGI Symbol;Acc:MGI:2146634]	2402.04	-1.04601	0.000209152
Lrrc31	ENSMUSG00000074653	Lrrc31, leucine rich repeat containing 31 [Source:MGI Symbol;Acc:MGI:2443864]	156.294	-1.04731	0.00285342
Mink1	ENSMUSG00000020827	Mink1, misshapen-like kinase 1 (zebrafish) [Source:MGI Symbol;Acc:MGI:1355329]	682.439	-1.04732	1.50284e-07
Hsbp1l1	ENSMUSG00000078963	Hsbp1l1, heat shock factor binding protein 1-like 1 [Source:MGI Symbol;Acc:MGI:1913505]	141.035	-1.04732	4.79437e-05
Nog	ENSMUSG00000048616	Nog, noggin [Source:MGI Symbol;Acc:MGI:104327]	157.013	-1.05048	1.69349e-05
Pim3	ENSMUSG00000035828	Pim3, proviral integration site 3 [Source:MGI Symbol;Acc:MGI:1355297]	6632.44	-1.05085	0.000479262
BC025446	ENSMUSG00000047728	BC025446, cDNA sequence BC025446 [Source:MGI Symbol;Acc:MGI:2385015]	2625.98	-1.05236	6.55318e-05
Shf	ENSMUSG00000033256	Shf, Src homology 2 domain containing F [Source:MGI Symbol;Acc:MGI:3613669]	93.9754	-1.05238	0.000188426
Aspdh	ENSMUSG00000038704	Aspdh, aspartate dehydrogenase domain containing [Source:MGI Symbol;Acc:MGI:1915602]	526.604	-1.05272	0.000320496
Ndufb4	ENSMUSG00000022820	Ndufb4, NADH dehydrogenase (ubiquinone) 1 beta subcomplex 4 [Source:MGI Symbol;Acc:MGI:1915444]	1135.68	-1.05343	1.27841e-08
Slc24a3	ENSMUSG00000063873	Slc24a3, solute carrier family 24 (sodium/potassium/calcium exchanger), member 3 [Source:MGI Symbol;Acc:MGI:2137513]	207.96	-1.05364	0.000144579
Pdilt	ENSMUSG00000030968	Pdilt, protein disulfide isomerase-like, testis expressed [Source:MGI Symbol;Acc:MGI:1919080]	245.357	-1.0539	4.14966e-07
Slc22a8	ENSMUSG00000063796	Slc22a8, solute carrier family 22 (organic anion transporter), member 8 [Source:MGI Symbol;Acc:MGI:1336187]	3409.21	-1.0546	0.000742835
D3Ertd751e	ENSMUSG00000025766	D3Ertd751e, DNA segment, Chr 3, ERATO Doi 751, expressed [Source:MGI Symbol;Acc:MGI:1289213]	1007.23	-1.05484	4.9865e-06
Wfdc16	ENSMUSG00000070530	Wfdc16, WAP four-disulfide core domain 16 [Source:MGI Symbol;Acc:MGI:2670994]	317.472	-1.05507	0.0101996
Polr3e	ENSMUSG00000030880	Polr3e, polymerase (RNA) III (DNA directed) polypeptide E [Source:MGI Symbol;Acc:MGI:1349452]	1493.12	-1.05674	1.1727e-05
Arid5b	ENSMUSG00000019947	Arid5b, AT rich interactive domain 5B (MRF1-like) [Source:MGI Symbol;Acc:MGI:2175912]	79.3764	-1.05891	0.00185509
2310010J17Rik	ENSMUSG00000097162	2310010J17Rik, RIKEN cDNA 2310010J17 gene [Source:MGI Symbol;Acc:MGI:1925579]	1074.66	-1.06011	1.00892e-10
Gm13861	ENSMUSG00000085382	Gm13861, predicted gene 13861 [Source:MGI Symbol;Acc:MGI:3649466]	48.2101	-1.06058	0.00216636
0610005C13Rik	ENSMUSG00000085214	0610005C13Rik, RIKEN cDNA 0610005C13 gene [Source:MGI Symbol;Acc:MGI:1918911]	3749.84	-1.06197	0.000535028
Ttll10	ENSMUSG00000029074	Ttll10, tubulin tyrosine ligase-like family, member 10 [Source:MGI Symbol;Acc:MGI:1921855]	136.346	-1.06428	2.27535e-07
Wnt2	ENSMUSG00000010797	Wnt2, wingless-related MMTV integration site 2 [Source:MGI Symbol;Acc:MGI:98954]	52.0423	-1.06466	0.000649785
Shmt2	ENSMUSG00000025403	Shmt2, serine hydroxymethyltransferase 2 (mitochondrial) [Source:MGI Symbol;Acc:MGI:1277989]	1513.18	-1.06527	4.79985e-07
Glis1	ENSMUSG00000034762	Glis1, GLIS family zinc finger 1 [Source:MGI Symbol;Acc:MGI:2386723]	472.806	-1.06726	5.01607e-05
Sult1a1	ENSMUSG00000030711	Sult1a1, sulfotransferase family 1A, phenol-preferring, member 1 [Source:MGI Symbol;Acc:MGI:102896]	3296.2	-1.07089	1.81081e-07
Ido2	ENSMUSG00000031549	Ido2, indoleamine 2,3-dioxygenase 2 [Source:MGI Symbol;Acc:MGI:2142489]	121.817	-1.07304	0.00292255
Atp1a1	ENSMUSG00000033161	Atp1a1, ATPase, Na+/K+ transporting, alpha 1 polypeptide [Source:MGI Symbol;Acc:MGI:88105]	73728.7	-1.07509	8.26217e-19
Gm13262	ENSMUSG00000075534	Gm13262, predicted gene 13262 [Source:MGI Symbol;Acc:MGI:3703165]	46.0356	-1.07665	0.00274341
Isoc2b	ENSMUSG00000052605	Isoc2b, isochorismatase domain containing 2b [Source:MGI Symbol;Acc:MGI:1914691]	253.983	-1.07742	3.42991e-05
Abat	ENSMUSG00000057880	Abat, 4-aminobutyrate aminotransferase [Source:MGI Symbol;Acc:MGI:2443582]	6858.64	-1.07981	0.000103765
B230216N24Rik	ENSMUSG00000089706	B230216N24Rik, RIKEN cDNA B230216N24 gene [Source:MGI Symbol;Acc:MGI:1925853]	253.796	-1.0802	0.00112076
Kl	ENSMUSG00000058488	Kl, klotho [Source:MGI Symbol;Acc:MGI:1101771]	4997.74	-1.08077	0.000304751
Aamdc	ENSMUSG00000035642	Aamdc, adipogenesis associated Mth938 domain containing [Source:MGI Symbol;Acc:MGI:1913523]	2030.54	-1.0817	9.03718e-06
Atp5g1	ENSMUSG00000006057	Atp5g1, ATP synthase, H+ transporting, mitochondrial F0 complex, subunit C1 (subunit 9) [Source:MGI Symbol;Acc:MGI:107653]	1718.98	-1.08202	4.03874e-09
Slc29a2	ENSMUSG00000024891	Slc29a2, solute carrier family 29 (nucleoside transporters), member 2 [Source:MGI Symbol;Acc:MGI:1345278]	106.849	-1.08232	1.70023e-05
Tcf15	ENSMUSG00000068079	Tcf15, transcription factor 15 [Source:MGI Symbol;Acc:MGI:104664]	78.055	-1.0826	0.000212717
Fam107a	ENSMUSG00000021750	Fam107a, family with sequence similarity 107, member A [Source:MGI Symbol;Acc:MGI:3041256]	2172.74	-1.08275	6.17823e-05
Spag4	ENSMUSG00000038180	Spag4, sperm associated antigen 4 [Source:MGI Symbol;Acc:MGI:2444120]	46.1931	-1.0841	0.000712419
Cnnm1	ENSMUSG00000025189	Cnnm1, cyclin M1 [Source:MGI Symbol;Acc:MGI:1891366]	113.673	-1.08451	7.49633e-05
1810041L15Rik	ENSMUSG00000062760	1810041L15Rik, RIKEN cDNA 1810041L15 gene [Source:MGI Symbol;Acc:MGI:1919551]	74.2371	-1.08506	0.00933731
Fmo1	ENSMUSG00000040181	Fmo1, flavin containing monooxygenase 1 [Source:MGI Symbol;Acc:MGI:1310002]	23741.7	-1.08559	1.95099e-05
Pcsk9	ENSMUSG00000044254	Pcsk9, proprotein convertase subtilisin/kexin type 9 [Source:MGI Symbol;Acc:MGI:2140260]	220.921	-1.0871	0.000332214
Ndufc1	ENSMUSG00000037152	Ndufc1, NADH dehydrogenase (ubiquinone) 1, subcomplex unknown, 1 [Source:MGI Symbol;Acc:MGI:1913627]	9790.6	-1.0881	9.82399e-10
Lpl	ENSMUSG00000015568	Lpl, lipoprotein lipase [Source:MGI Symbol;Acc:MGI:96820]	17387.9	-1.09013	4.47416e-07
Epor	ENSMUSG00000006235	Epor, erythropoietin receptor [Source:MGI Symbol;Acc:MGI:95408]	469.925	-1.09241	0.0408094
Proser2	ENSMUSG00000045319	Proser2, proline and serine rich 2 [Source:MGI Symbol;Acc:MGI:2442238]	48.3408	-1.09254	0.0314296
Gm17767	ENSMUSG00000099413	RP23-273G4,1	201.2	-1.09322	2.1137e-05
Hemk1	ENSMUSG00000032579	Hemk1, HemK methyltransferase family member 1 [Source:MGI Symbol;Acc:MGI:1916786]	1229.87	-1.09448	3.40096e-06
Tkt	ENSMUSG00000021957	Tkt, transketolase [Source:MGI Symbol;Acc:MGI:105992]	4308.19	-1.09463	7.40895e-08
Aqp1	ENSMUSG00000004655	Aqp1, aquaporin 1 [Source:MGI Symbol;Acc:MGI:103201]	10733.8	-1.09524	1.47879e-06
Tmem25	ENSMUSG00000002032	Tmem25, transmembrane protein 25 [Source:MGI Symbol;Acc:MGI:1918937]	1649.96	-1.09529	1.61633e-10
Slc2a5	ENSMUSG00000028976	Slc2a5, solute carrier family 2 (facilitated glucose transporter), member 5 [Source:MGI Symbol;Acc:MGI:1928369]	2337.77	-1.09656	0.000460142
Zrsr1	ENSMUSG00000044068	Zrsr1, zinc finger (CCCH type), RNA binding motif and serine/arginine rich 1 [Source:MGI Symbol;Acc:MGI:98885]	143.352	-1.09719	0.000424021
1810059H22Rik	ENSMUSG00000085455	1810059H22Rik, RIKEN cDNA 1810059H22 gene [Source:MGI Symbol;Acc:MGI:1917070]	177.845	-1.09799	6.77323e-08
Crb2	ENSMUSG00000035403	Crb2, crumbs homolog 2 (Drosophila) [Source:MGI Symbol;Acc:MGI:2679260]	64.4872	-1.0987	0.00515456
Prodh2	ENSMUSG00000036892	Prodh2, proline dehydrogenase (oxidase) 2 [Source:MGI Symbol;Acc:MGI:1929093]	2348.14	-1.10007	0.000215771
Ptpru	ENSMUSG00000028909	Ptpru, protein tyrosine phosphatase, receptor type, U [Source:MGI Symbol;Acc:MGI:1321151]	515.859	-1.10022	4.93112e-06
AC092404.1	ENSMUSG00000099859	AC092404,1	2896.93	-1.10049	4.24007e-05
Mamdc4	ENSMUSG00000026941	Mamdc4, MAM domain containing 4 [Source:MGI Symbol;Acc:MGI:2685841]	84.0193	-1.10095	0.00272516
Bbof1	ENSMUSG00000057265	Ccdc176, coiled-coil domain containing 176 [Source:MGI Symbol;Acc:MGI:1920123]	64.9577	-1.10349	0.00204437
Gys2	ENSMUSG00000030244	Gys2, glycogen synthase 2 [Source:MGI Symbol;Acc:MGI:2385254]	91.7293	-1.10506	0.0189895
Iqcg	ENSMUSG00000035578	Iqcg, IQ motif containing G [Source:MGI Symbol;Acc:MGI:1916957]	246.963	-1.10564	0.000686462
Slc5a6	ENSMUSG00000006641	Slc5a6, solute carrier family 5 (sodium-dependent vitamin transporter), member 6 [Source:MGI Symbol;Acc:MGI:2660847]	772.997	-1.10588	0.000115272
Marc1	ENSMUSG00000026621	Marc1, mitochondrial amidoxime reducing component 1 [Source:MGI Symbol;Acc:MGI:1913362]	88.3258	-1.10694	0.00911843
Acsm5	ENSMUSG00000030972	Acsm5, acyl-CoA synthetase medium-chain family member 5 [Source:MGI Symbol;Acc:MGI:2444086]	1155.92	-1.10742	0.00011415
Mtfp1	ENSMUSG00000004748	Mtfp1, mitochondrial fission process 1 [Source:MGI Symbol;Acc:MGI:1916686]	2106.7	-1.10816	1.6124e-05
Gm6483	ENSMUSG00000087153	Gm6483, predicted gene 6483 [Source:MGI Symbol;Acc:MGI:3644574]	183.714	-1.10935	0.000112797
Lrrc52	ENSMUSG00000040485	Lrrc52, leucine rich repeat containing 52 [Source:MGI Symbol;Acc:MGI:1924118]	39.0154	-1.1099	0.0182469
Pdzk1	ENSMUSG00000038298	Pdzk1, PDZ domain containing 1 [Source:MGI Symbol;Acc:MGI:1928901]	37632.8	-1.11079	2.43762e-07
Shh	ENSMUSG00000002633	Shh, sonic hedgehog [Source:MGI Symbol;Acc:MGI:98297]	159.578	-1.11085	2.65688e-06
Cmbl	ENSMUSG00000022235	Cmbl, carboxymethylenebutenolidase-like (Pseudomonas) [Source:MGI Symbol;Acc:MGI:1916824]	3256.29	-1.1111	0.000123043
Npr1	ENSMUSG00000027931	Npr1, natriuretic peptide receptor 1 [Source:MGI Symbol;Acc:MGI:97371]	738.986	-1.11185	3.38869e-13
Ccdc107	ENSMUSG00000028461	Ccdc107, coiled-coil domain containing 107 [Source:MGI Symbol;Acc:MGI:1913423]	4316.35	-1.11528	1.47471e-07
Slc7a8	ENSMUSG00000022180	Slc7a8, solute carrier family 7 (cationic amino acid transporter, y+ system), member 8 [Source:MGI Symbol;Acc:MGI:1355323]	5398.28	-1.11565	0.0161959
Pklr	ENSMUSG00000041237	Pklr, pyruvate kinase liver and red blood cell [Source:MGI Symbol;Acc:MGI:97604]	868.707	-1.11593	3.5637e-06
Prox1	ENSMUSG00000010175	Prox1, prospero homeobox 1 [Source:MGI Symbol;Acc:MGI:97772]	320.316	-1.11778	0.00342918
Pik3c2g	ENSMUSG00000030228	Pik3c2g, phosphatidylinositol 3-kinase, C2 domain containing, gamma polypeptide [Source:MGI Symbol;Acc:MGI:1203730]	389.282	-1.12205	2.42019e-06
Tst	ENSMUSG00000044986	Tst, thiosulfate sulfurtransferase, mitochondrial [Source:MGI Symbol;Acc:MGI:98852]	1530.72	-1.12211	3.04474e-06
Pcsk6	ENSMUSG00000030513	Pcsk6, proprotein convertase subtilisin/kexin type 6 [Source:MGI Symbol;Acc:MGI:102897]	404.127	-1.12752	0.00261161
Calb1	ENSMUSG00000028222	Calb1, calbindin 1 [Source:MGI Symbol;Acc:MGI:88248]	5307.93	-1.12766	6.96102e-05
Per2	ENSMUSG00000055866	Per2, period circadian clock 2 [Source:MGI Symbol;Acc:MGI:1195265]	315.024	-1.12971	0.000394339
Mmab	ENSMUSG00000029575	Mmab, methylmalonic aciduria (cobalamin deficiency) type B homolog (human) [Source:MGI Symbol;Acc:MGI:1924947]	248.656	-1.13088	1.08441e-10
Clcnka	ENSMUSG00000033770	Clcnka, chloride channel Ka [Source:MGI Symbol;Acc:MGI:1329026]	1194.4	-1.13127	2.34719e-06
Glul	ENSMUSG00000026473	Glul, glutamate-ammonia ligase (glutamine synthetase) [Source:MGI Symbol;Acc:MGI:95739]	9225.81	-1.13138	4.95171e-12
Gm15848	ENSMUSG00000086706	Gm15848, predicted gene 15848 [Source:MGI Symbol;Acc:MGI:3802054]	54.6328	-1.13226	0.0227989
Ksr2	ENSMUSG00000061578	Ksr2, kinase suppressor of ras 2 [Source:MGI Symbol;Acc:MGI:3610315]	228.182	-1.13472	3.36187e-05
Car5a	ENSMUSG00000025317	Car5a, carbonic anhydrase 5a, mitochondrial [Source:MGI Symbol;Acc:MGI:101946]	165.462	-1.13523	0.0033026
Prdm10	ENSMUSG00000042496	Prdm10, PR domain containing 10 [Source:MGI Symbol;Acc:MGI:2682952]	67.3764	-1.13781	0.000383624
Sardh	ENSMUSG00000009614	Sardh, sarcosine dehydrogenase [Source:MGI Symbol;Acc:MGI:2183102]	2466.23	-1.13834	2.23628e-06
Mycbpap	ENSMUSG00000039110	Mycbpap, MYCBP associated protein [Source:MGI Symbol;Acc:MGI:2388726]	120.233	-1.14142	0.0018218
Gm15318	ENSMUSG00000086010	Gm15318, predicted gene 15318 [Source:MGI Symbol;Acc:MGI:3705106]	342.08	-1.14169	0.0341821
Cytl1	ENSMUSG00000062329	Cytl1, cytokine-like 1 [Source:MGI Symbol;Acc:MGI:2684993]	54.6997	-1.14172	0.0330145
Slc5a2	ENSMUSG00000030781	Slc5a2, solute carrier family 5 (sodium/glucose cotransporter), member 2 [Source:MGI Symbol;Acc:MGI:2181411]	5112.3	-1.14226	7.27258e-05
Hmcn2	ENSMUSG00000055632	Hmcn2, hemicentin 2 [Source:MGI Symbol;Acc:MGI:2677838]	358.884	-1.14305	0.000131033
Usp2	ENSMUSG00000032010	Usp2, ubiquitin specific peptidase 2 [Source:MGI Symbol;Acc:MGI:1858178]	3130.64	-1.14455	2.73182e-07
Mgam	ENSMUSG00000068587	Mgam, maltase-glucoamylase [Source:MGI Symbol;Acc:MGI:1203495]	3880.67	-1.14482	4.42871e-06
Hmgcs2	ENSMUSG00000027875	Hmgcs2, 3-hydroxy-3-methylglutaryl-Coenzyme A synthase 2 [Source:MGI Symbol;Acc:MGI:101939]	4965.49	-1.14607	0.00446683
1810034E14Rik	ENSMUSG00000097101	1810034E14Rik, RIKEN cDNA 1810034E14 gene [Source:MGI Symbol;Acc:MGI:1913753]	52.1488	-1.14633	0.00764904
Prss53	ENSMUSG00000044139	Prss53, protease, serine 53 [Source:MGI Symbol;Acc:MGI:2652890]	38.6554	-1.1502	0.00225885
Chrdl1	ENSMUSG00000031283	Chrdl1, chordin-like 1 [Source:MGI Symbol;Acc:MGI:1933172]	289.998	-1.15143	0.0009407
Gamt	ENSMUSG00000020150	Gamt, guanidinoacetate methyltransferase [Source:MGI Symbol;Acc:MGI:1098221]	104.587	-1.15147	2.3707e-05
Arhgef9	ENSMUSG00000025656	Arhgef9, CDC42 guanine nucleotide exchange factor (GEF) 9 [Source:MGI Symbol;Acc:MGI:2442233]	62.6857	-1.15268	0.00222247
Hint2	ENSMUSG00000028470	Hint2, histidine triad nucleotide binding protein 2 [Source:MGI Symbol;Acc:MGI:1916167]	4678.71	-1.15373	1.6061e-08
Gm15879	ENSMUSG00000084790	Gm15879, predicted gene 15879 [Source:MGI Symbol;Acc:MGI:3802012]	255.891	-1.15634	0.000261383
Gm2415	ENSMUSG00000086119	Gm2415, predicted gene 2415 [Source:MGI Symbol;Acc:MGI:3780582]	128.58	-1.15667	3.43492e-07
Fgfr4	ENSMUSG00000005320	Fgfr4, fibroblast growth factor receptor 4 [Source:MGI Symbol;Acc:MGI:95525]	732.823	-1.15772	3.07303e-08
Gsta3	ENSMUSG00000025934	Gsta3, glutathione S-transferase, alpha 3 [Source:MGI Symbol;Acc:MGI:95856]	1765.62	-1.15866	3.17972e-06
Slc13a3	ENSMUSG00000018459	Slc13a3, solute carrier family 13 (sodium-dependent dicarboxylate transporter), member 3 [Source:MGI Symbol;Acc:MGI:2149635]	21869	-1.15956	0.00864263
Slc30a2	ENSMUSG00000028836	Slc30a2, solute carrier family 30 (zinc transporter), member 2 [Source:MGI Symbol;Acc:MGI:106637]	376.645	-1.15958	8.50387e-05
Rpl13-ps6	ENSMUSG00000059776	Gm10071, predicted gene 10071 [Source:MGI Symbol;Acc:MGI:3642685]	36.5863	-1.15971	0.00214082
Hist1h2al	ENSMUSG00000091383	Hist1h2al, histone cluster 1, H2al [Source:MGI Symbol;Acc:MGI:3646032]	460.375	-1.15999	3.41762e-11
Ndufs7	ENSMUSG00000020153	Ndufs7, NADH dehydrogenase (ubiquinone) Fe-S protein 7 [Source:MGI Symbol;Acc:MGI:1922656]	4573.24	-1.16046	1.28555e-07
Gm10639	ENSMUSG00000074179	Gm10639, predicted gene 10639 [Source:MGI Symbol;Acc:MGI:3704339]	7328.31	-1.16047	0.00368983
Pck1	ENSMUSG00000027513	Pck1, phosphoenolpyruvate carboxykinase 1, cytosolic [Source:MGI Symbol;Acc:MGI:97501]	70167.8	-1.1608	0.000119385
4732465J04Rik	ENSMUSG00000101517	RP24-458J4,2	121.769	-1.1614	0.000956991
Nr1d2	ENSMUSG00000021775	Nr1d2, nuclear receptor subfamily 1, group D, member 2 [Source:MGI Symbol;Acc:MGI:2449205]	5183.59	-1.16149	1.01359e-10
Gm12999	ENSMUSG00000087352	Gm12999, predicted gene 12999 [Source:MGI Symbol;Acc:MGI:3651167]	243.15	-1.1634	0.0357652
Atp5c1	ENSMUSG00000025781	Atp5c1, ATP synthase, H+ transporting, mitochondrial F1 complex, gamma polypeptide 1 [Source:MGI Symbol;Acc:MGI:1261437]	6675.61	-1.16347	2.53249e-12
Aldh1b1	ENSMUSG00000035561	Aldh1b1, aldehyde dehydrogenase 1 family, member B1 [Source:MGI Symbol;Acc:MGI:1919785]	498.147	-1.16411	2.01516e-05
1500026H17Rik	ENSMUSG00000097383	1500026H17Rik, RIKEN cDNA 1500026H17 gene [Source:MGI Symbol;Acc:MGI:1916252]	208.183	-1.16706	4.14966e-07
Mpst	ENSMUSG00000071711	Mpst, mercaptopyruvate sulfurtransferase [Source:MGI Symbol;Acc:MGI:2179733]	376.314	-1.16716	2.01047e-07
Zfp385b	ENSMUSG00000027016	Zfp385b, zinc finger protein 385B [Source:MGI Symbol;Acc:MGI:2444734]	552.163	-1.1673	2.80591e-05
Cideb	ENSMUSG00000022219	Cideb, cell death-inducing DNA fragmentation factor, alpha subunit-like effector B [Source:MGI Symbol;Acc:MGI:1270844]	2208.53	-1.1687	1.00992e-10
Kcp	ENSMUSG00000059022	Kcp, kielin/chordin-like protein [Source:MGI Symbol;Acc:MGI:2141640]	217.015	-1.17362	1.69531e-05
Slc51b	ENSMUSG00000053862	Slc51b, solute carrier family 51, beta subunit [Source:MGI Symbol;Acc:MGI:3582052]	2311.38	-1.17453	1.86156e-07
Slc2a4	ENSMUSG00000018566	Slc2a4, solute carrier family 2 (facilitated glucose transporter), member 4 [Source:MGI Symbol;Acc:MGI:95758]	1334.32	-1.17467	3.06584e-07
Kcnc3	ENSMUSG00000062785	Kcnc3, potassium voltage gated channel, Shaw-related subfamily, member 3 [Source:MGI Symbol;Acc:MGI:96669]	72.6069	-1.17499	0.000857074
Slc22a19	ENSMUSG00000024757	Slc22a19, solute carrier family 22 (organic anion transporter), member 19 [Source:MGI Symbol;Acc:MGI:2442751]	10037.4	-1.17529	0.000288945
Zfp354b	ENSMUSG00000020335	Zfp354b, zinc finger protein 354B [Source:MGI Symbol;Acc:MGI:1351476]	140.205	-1.17616	2.37222e-06
Atp6v1c2	ENSMUSG00000020566	Atp6v1c2, ATPase, H+ transporting, lysosomal V1 subunit C2 [Source:MGI Symbol;Acc:MGI:1916025]	927.589	-1.17693	3.84849e-06
Mansc4	ENSMUSG00000072662	Mansc4, MANSC domain containing 4 [Source:MGI Symbol;Acc:MGI:3645619]	40.8058	-1.17754	0.00865015
Tfpt	ENSMUSG00000006335	Tfpt, TCF3 (E2A) fusion partner [Source:MGI Symbol;Acc:MGI:1916964]	35.1466	-1.17786	0.00182401
Cox7b	ENSMUSG00000031231	Cox7b, cytochrome c oxidase subunit VIIb [Source:MGI Symbol;Acc:MGI:1913392]	58165.2	-1.17891	1.81065e-09
Gm10115	ENSMUSG00000062319	Gm10115, predicted gene 10115 [Source:MGI Symbol;Acc:MGI:3641675]	40.424	-1.18286	0.0485852
Fabp3-ps1	ENSMUSG00000056366	Fabp3-ps1, fatty acid binding protein 3, muscle and heart, pseudogene 1 [Source:MGI Symbol;Acc:MGI:101929]	486.845	-1.1841	6.82922e-08
Slc16a7	ENSMUSG00000020102	Slc16a7, solute carrier family 16 (monocarboxylic acid transporters), member 7 [Source:MGI Symbol;Acc:MGI:1330284]	1758.07	-1.18478	2.45148e-07
9530036O11Rik	ENSMUSG00000097726	9530036O11Rik, RIKEN cDNA 9530036O11Rik [Source:MGI Symbol;Acc:MGI:2444607]	34.9696	-1.18488	0.00114373
Dym	ENSMUSG00000035765	Dym, dymeclin [Source:MGI Symbol;Acc:MGI:1918480]	2035.9	-1.18544	2.74764e-08
Akr1d1	ENSMUSG00000038641	Akr1d1, aldo-keto reductase family 1, member D1 [Source:MGI Symbol;Acc:MGI:2384785]	852.709	-1.18644	0.00654991
Fmc1	ENSMUSG00000019689	1110001J03Rik, RIKEN cDNA 1110001J03 gene [Source:MGI Symbol;Acc:MGI:1913367]	7697.8	-1.18696	4.59485e-09
Slc17a2	ENSMUSG00000036110	Slc17a2, solute carrier family 17 (sodium phosphate), member 2 [Source:MGI Symbol;Acc:MGI:2443098]	389.904	-1.18697	0.000167799
Fancd2os	ENSMUSG00000033963	Fancd2os, Fancd2 opposite strand [Source:MGI Symbol;Acc:MGI:1918229]	73.0178	-1.18733	0.000971499
Gm16157	ENSMUSG00000086628	Gm16157, predicted gene 16157 [Source:MGI Symbol;Acc:MGI:3801721]	37.5635	-1.18833	0.0072476
Mep1b	ENSMUSG00000024313	Mep1b, meprin 1 beta [Source:MGI Symbol;Acc:MGI:96964]	1803.7	-1.18956	0.00897224
Gm13339	ENSMUSG00000082884	Gm13339, predicted gene 13339 [Source:MGI Symbol;Acc:MGI:3650221]	42348.2	-1.19054	2.57705e-13
Tnnc1	ENSMUSG00000091898	Tnnc1, troponin C, cardiac/slow skeletal [Source:MGI Symbol;Acc:MGI:98779]	52.7075	-1.19055	0.00716493
Crocc	ENSMUSG00000040860	Crocc, ciliary rootlet coiled-coil, rootletin [Source:MGI Symbol;Acc:MGI:3529431]	591.741	-1.19096	1.51361e-09
Sytl3	ENSMUSG00000041831	Sytl3, synaptotagmin-like 3 [Source:MGI Symbol;Acc:MGI:1933367]	67.0004	-1.19148	0.00245006
Kap	ENSMUSG00000032758	Kap, kidney androgen regulated protein [Source:MGI Symbol;Acc:MGI:96653]	578299	-1.19436	0.00647042
Xylb	ENSMUSG00000035769	Xylb, xylulokinase homolog (H, influenzae) [Source:MGI Symbol;Acc:MGI:2142985]	11038	-1.19837	1.67143e-06
Sdhb	ENSMUSG00000009863	Sdhb, succinate dehydrogenase complex, subunit B, iron sulfur (Ip) [Source:MGI Symbol;Acc:MGI:1914930]	12152.3	-1.1999	7.51568e-09
Rpusd3	ENSMUSG00000051169	Rpusd3, RNA pseudouridylate synthase domain containing 3 [Source:MGI Symbol;Acc:MGI:2141440]	295.236	-1.19991	3.15028e-09
Bckdhb	ENSMUSG00000032263	Bckdhb, branched chain ketoacid dehydrogenase E1, beta polypeptide [Source:MGI Symbol;Acc:MGI:88137]	2272.59	-1.2051	2.51922e-07
Sod1	ENSMUSG00000022982	Sod1, superoxide dismutase 1, soluble [Source:MGI Symbol;Acc:MGI:98351]	30014	-1.20815	2.95807e-06
Gm14057	ENSMUSG00000089662	Gm14057, predicted gene 14057 [Source:MGI Symbol;Acc:MGI:3705433]	481.651	-1.20892	7.83847e-27
Slc22a22	ENSMUSG00000022366	Slc22a22, solute carrier family 22 (organic cation transporter), member 22 [Source:MGI Symbol;Acc:MGI:2446114]	1076.09	-1.21017	0.00641217
Car8	ENSMUSG00000041261	Car8, carbonic anhydrase 8 [Source:MGI Symbol;Acc:MGI:88253]	537.608	-1.21205	0.0196277
Slc34a1	ENSMUSG00000021490	Slc34a1, solute carrier family 34 (sodium phosphate), member 1 [Source:MGI Symbol;Acc:MGI:1345284]	133164	-1.21223	0.00227028
Eps8l1	ENSMUSG00000006154	Eps8l1, EPS8-like 1 [Source:MGI Symbol;Acc:MGI:1914675]	125.897	-1.213	0.00342795
Abhd14a	ENSMUSG00000042210	Abhd14a, abhydrolase domain containing 14A [Source:MGI Symbol;Acc:MGI:1915894]	1032.01	-1.21366	1.90597e-11
Rdh5	ENSMUSG00000025350	Rdh5, retinol dehydrogenase 5 [Source:MGI Symbol;Acc:MGI:1201412]	40.9776	-1.21398	7.50452e-05
Nlrp6	ENSMUSG00000038745	Nlrp6, NLR family, pyrin domain containing 6 [Source:MGI Symbol;Acc:MGI:2141990]	1799.44	-1.21422	4.41767e-08
Acy1	ENSMUSG00000023262	Acy1, aminoacylase 1 [Source:MGI Symbol;Acc:MGI:87913]	1739.57	-1.21704	4.22248e-12
D130020L05Rik	ENSMUSG00000097121	D130020L05Rik, RIKEN cDNA D130020L05 gene [Source:MGI Symbol;Acc:MGI:2450270]	150.517	-1.22136	1.2102e-06
Ren1	ENSMUSG00000070645	Ren1, renin 1 structural [Source:MGI Symbol;Acc:MGI:97898]	914.608	-1.22193	1.49382e-05
Retsat	ENSMUSG00000056666	Retsat, retinol saturase (all trans retinol 13,14 reductase) [Source:MGI Symbol;Acc:MGI:1914692]	11172	-1.22272	3.55123e-09
Khk	ENSMUSG00000029162	Khk, ketohexokinase [Source:MGI Symbol;Acc:MGI:1096353]	6844.53	-1.22587	2.38734e-06
Hoxb3os	ENSMUSG00000084844	Hoxb3os, homeobox B3 and homeobox B2, opposite strand [Source:MGI Symbol;Acc:MGI:103211]	568.314	-1.22654	1.06091e-06
Adap2	ENSMUSG00000020709	Adap2, ArfGAP with dual PH domains 2 [Source:MGI Symbol;Acc:MGI:2663075]	41.8512	-1.22677	0.0016395
Dusp26	ENSMUSG00000039661	Dusp26, dual specificity phosphatase 26 (putative) [Source:MGI Symbol;Acc:MGI:1914209]	56.0136	-1.22778	0.0122585
Gstk1	ENSMUSG00000029864	Gstk1, glutathione S-transferase kappa 1 [Source:MGI Symbol;Acc:MGI:1923513]	589.634	-1.22836	5.21385e-11
Acaca	ENSMUSG00000020532	Acaca, acetyl-Coenzyme A carboxylase alpha [Source:MGI Symbol;Acc:MGI:108451]	474.952	-1.23188	0.0224895
Rnf182	ENSMUSG00000044164	Rnf182, ring finger protein 182 [Source:MGI Symbol;Acc:MGI:3045355]	65.3592	-1.23409	0.0256989
Vwce	ENSMUSG00000043789	Vwce, von Willebrand factor C and EGF domains [Source:MGI Symbol;Acc:MGI:1919018]	91.1713	-1.2352	0.00159908
Ggnbp1	ENSMUSG00000048731	Ggnbp1, gametogenetin binding protein 1 [Source:MGI Symbol;Acc:MGI:3055306]	583.812	-1.23583	2.88889e-08
Aldob	ENSMUSG00000028307	Aldob, aldolase B, fructose-bisphosphate [Source:MGI Symbol;Acc:MGI:87995]	245374	-1.23636	9.34855e-07
Egf	ENSMUSG00000028017	Egf, epidermal growth factor [Source:MGI Symbol;Acc:MGI:95290]	4019.33	-1.2424	2.51916e-06
Slc16a9	ENSMUSG00000037762	Slc16a9, solute carrier family 16 (monocarboxylic acid transporters), member 9 [Source:MGI Symbol;Acc:MGI:1914109]	773.189	-1.24346	1.65473e-06
Ces2b	ENSMUSG00000050097	Ces2b, carboxyesterase 2B [Source:MGI Symbol;Acc:MGI:2448547]	141.986	-1.2444	0.00611882
Pcx	ENSMUSG00000024892	Pcx, pyruvate carboxylase [Source:MGI Symbol;Acc:MGI:97520]	3232.73	-1.24991	1.23078e-10
Gcsh	ENSMUSG00000034424	Gcsh, glycine cleavage system protein H (aminomethyl carrier) [Source:MGI Symbol;Acc:MGI:1915383]	6447.66	-1.25032	6.39222e-09
Cck	ENSMUSG00000032532	Cck, cholecystokinin [Source:MGI Symbol;Acc:MGI:88297]	699.869	-1.25266	0.0171707
Rufy4	ENSMUSG00000061815	Rufy4, RUN and FYVE domain containing 4 [Source:MGI Symbol;Acc:MGI:3588214]	111.33	-1.25508	0.000203274
Prima1	ENSMUSG00000041669	Prima1, proline rich membrane anchor 1 [Source:MGI Symbol;Acc:MGI:1926097]	46.9183	-1.25712	2.7522e-05
Slc10a2	ENSMUSG00000023073	Slc10a2, solute carrier family 10, member 2 [Source:MGI Symbol;Acc:MGI:1201406]	240.389	-1.25812	1.17328e-07
Akr1c14	ENSMUSG00000033715	Akr1c14, aldo-keto reductase family 1, member C14 [Source:MGI Symbol;Acc:MGI:2145458]	1227.62	-1.25831	0.0105036
P3h2	ENSMUSG00000038168	Leprel1, leprecan-like 1 [Source:MGI Symbol;Acc:MGI:2146663]	4176.47	-1.25947	2.45399e-10
Mecomos	ENSMUSG00000085702	Mecomos, MDS1 and EVI1 complex locus, opposite strand [Source:MGI Symbol;Acc:MGI:4439646]	143.418	-1.26043	0.000187255
Gm17690	ENSMUSG00000097204	Gm17690, predicted gene, 17690 [Source:MGI Symbol;Acc:MGI:4937324]	42.1511	-1.26228	0.00192496
Tomm7	ENSMUSG00000028998	Tomm7, translocase of outer mitochondrial membrane 7 homolog (yeast) [Source:MGI Symbol;Acc:MGI:1913419]	9710.25	-1.26408	2.89353e-08
Clec2h	ENSMUSG00000030364	Clec2h, C-type lectin domain family 2, member h [Source:MGI Symbol;Acc:MGI:2136934]	949.018	-1.2672	0.0381021
Dgat2	ENSMUSG00000030747	Dgat2, diacylglycerol O-acyltransferase 2 [Source:MGI Symbol;Acc:MGI:1915050]	2744.55	-1.2674	9.29549e-11
Alpl	ENSMUSG00000028766	Alpl, alkaline phosphatase, liver/bone/kidney [Source:MGI Symbol;Acc:MGI:87983]	12366.6	-1.26797	4.68802e-07
Pygl	ENSMUSG00000021069	Pygl, liver glycogen phosphorylase [Source:MGI Symbol;Acc:MGI:97829]	2222.7	-1.26878	5.42158e-08
Tecr	ENSMUSG00000031708	Tecr, trans-2,3-enoyl-CoA reductase [Source:MGI Symbol;Acc:MGI:1915408]	905.323	-1.26999	8.81756e-08
Uqcrb	ENSMUSG00000021520	Uqcrb, ubiquinol-cytochrome c reductase binding protein [Source:MGI Symbol;Acc:MGI:1914780]	27025.7	-1.27173	1.58297e-09
Spag5	ENSMUSG00000002055	Spag5, sperm associated antigen 5 [Source:MGI Symbol;Acc:MGI:1927470]	139.215	-1.27412	0.0023735
Gm11766	ENSMUSG00000086924	Gm11766, predicted gene 11766 [Source:MGI Symbol;Acc:MGI:3650673]	72.1986	-1.27567	0.000157944
Gm26736	ENSMUSG00000097464	Gm26736, predicted gene, 26736 [Source:MGI Symbol;Acc:MGI:5477230]	159.314	-1.27587	5.67729e-06
Por	ENSMUSG00000005514	Por, P450 (cytochrome) oxidoreductase [Source:MGI Symbol;Acc:MGI:97744]	8867.55	-1.27591	1.52324e-20
Ptgds	ENSMUSG00000015090	Ptgds, prostaglandin D2 synthase (brain) [Source:MGI Symbol;Acc:MGI:99261]	48.4481	-1.27724	0.00204352
Hmgcr	ENSMUSG00000021670	Hmgcr, 3-hydroxy-3-methylglutaryl-Coenzyme A reductase [Source:MGI Symbol;Acc:MGI:96159]	4367.74	-1.28095	9.85763e-10
Upb1	ENSMUSG00000033427	Upb1, ureidopropionase, beta [Source:MGI Symbol;Acc:MGI:2143535]	4945.3	-1.28609	0.00246912
Acacb	ENSMUSG00000042010	Acacb, acetyl-Coenzyme A carboxylase beta [Source:MGI Symbol;Acc:MGI:2140940]	657.903	-1.2874	1.71839e-05
Dhx34	ENSMUSG00000006019	Dhx34, DEAH (Asp-Glu-Ala-His) box polypeptide 34 [Source:MGI Symbol;Acc:MGI:1918973]	303.841	-1.28781	1.22308e-12
Slc22a7	ENSMUSG00000067144	Slc22a7, solute carrier family 22 (organic anion transporter), member 7 [Source:MGI Symbol;Acc:MGI:1859559]	4634.08	-1.29326	0.00999272
9130230N09Rik	ENSMUSG00000092626	9130230N09Rik, RIKEN cDNA 9130230N09 gene [Source:MGI Symbol;Acc:MGI:1924921]	391.238	-1.29713	1.46024e-12
C1qtnf4	ENSMUSG00000040794	C1qtnf4, C1q and tumor necrosis factor related protein 4 [Source:MGI Symbol;Acc:MGI:1914695]	115.985	-1.29878	6.93007e-08
2010107E04Rik	ENSMUSG00000021290	2010107E04Rik, RIKEN cDNA 2010107E04 gene [Source:MGI Symbol;Acc:MGI:1917507]	23859	-1.29889	6.22694e-11
Gm13111	ENSMUSG00000085069	Gm13111, predicted gene 13111 [Source:MGI Symbol;Acc:MGI:3651882]	651.516	-1.30056	0.000185436
Tln2	ENSMUSG00000052698	Tln2, talin 2 [Source:MGI Symbol;Acc:MGI:1917799]	3382.24	-1.30166	1.27303e-09
Gstm7	ENSMUSG00000004035	Gstm7, glutathione S-transferase, mu 7 [Source:MGI Symbol;Acc:MGI:1915562]	312.725	-1.30392	3.38532e-07
Esm1	ENSMUSG00000042379	Esm1, endothelial cell-specific molecule 1 [Source:MGI Symbol;Acc:MGI:1918940]	1411.01	-1.30585	1.99781e-08
Gm10617	ENSMUSG00000074065	Gm10617, predicted gene 10617 [Source:MGI Symbol;Acc:MGI:3708793]	39.3176	-1.30797	0.000304751
Gm16089	ENSMUSG00000081228	Gm16089, predicted gene 16089 [Source:MGI Symbol;Acc:MGI:3801884]	3756.41	-1.31066	2.26439e-07
Serpina1b	ENSMUSG00000071178	Serpina1b, serine (or cysteine) preptidase inhibitor, clade A, member 1B [Source:MGI Symbol;Acc:MGI:891970]	473.993	-1.31109	0.0150566
Pdxk-ps	ENSMUSG00000002791	Pdxk-ps, pyridoxal (pyridoxine, vitamin B6) kinase, pseudogene [Source:MGI Symbol;Acc:MGI:1933201]	40.4253	-1.31136	0.00936443
Robo3	ENSMUSG00000032128	Robo3, roundabout homolog 3 (Drosophila) [Source:MGI Symbol;Acc:MGI:1343102]	234.618	-1.31673	3.40609e-08
Agxt2	ENSMUSG00000089678	Agxt2, alanine-glyoxylate aminotransferase 2 [Source:MGI Symbol;Acc:MGI:2146052]	3806.13	-1.31679	3.34789e-05
Cacnb4	ENSMUSG00000017412	Cacnb4, calcium channel, voltage-dependent, beta 4 subunit [Source:MGI Symbol;Acc:MGI:103301]	380.551	-1.32002	4.37488e-08
Uroc1	ENSMUSG00000034456	Uroc1, urocanase domain containing 1 [Source:MGI Symbol;Acc:MGI:2385332]	380.241	-1.3218	4.50175e-16
Insrr	ENSMUSG00000005640	Insrr, insulin receptor-related receptor [Source:MGI Symbol;Acc:MGI:1346037]	200.35	-1.32209	2.79986e-06
Susd3	ENSMUSG00000021384	Susd3, sushi domain containing 3 [Source:MGI Symbol;Acc:MGI:1913579]	1692.68	-1.32236	5.44441e-12
Ngb	ENSMUSG00000021032	Ngb, neuroglobin [Source:MGI Symbol;Acc:MGI:2151886]	51.1834	-1.32421	0.00312621
1700113A16Rik	ENSMUSG00000096935	1700113A16Rik, RIKEN cDNA 1700113A16 gene [Source:MGI Symbol;Acc:MGI:1923892]	356.248	-1.32465	1.46736e-10
Slc25a25	ENSMUSG00000026819	Slc25a25, solute carrier family 25 (mitochondrial carrier, phosphate carrier), member 25 [Source:MGI Symbol;Acc:MGI:1915913]	618.809	-1.32565	0.000162145
A530016L24Rik	ENSMUSG00000043122	A530016L24Rik, RIKEN cDNA A530016L24 gene [Source:MGI Symbol;Acc:MGI:2443020]	49.7832	-1.32713	0.0016676
Xylt1	ENSMUSG00000030657	Xylt1, xylosyltransferase 1 [Source:MGI Symbol;Acc:MGI:2451073]	83.852	-1.32716	0.000247489
Gnmt	ENSMUSG00000002769	Gnmt, glycine N-methyltransferase [Source:MGI Symbol;Acc:MGI:1202304]	232.386	-1.32749	1.99559e-06
D630024D03Rik	ENSMUSG00000085772	D630024D03Rik, RIKEN cDNA D630024D03 gene [Source:MGI Symbol;Acc:MGI:3041224]	170.49	-1.33058	0.000131498
Afm	ENSMUSG00000029369	Afm, afamin [Source:MGI Symbol;Acc:MGI:2429409]	969.906	-1.33861	0.000216202
Mybpc3	ENSMUSG00000002100	Mybpc3, myosin binding protein C, cardiac [Source:MGI Symbol;Acc:MGI:102844]	70.9003	-1.34012	0.000674842
Gm7457	ENSMUSG00000072683	Gm7457, predicted gene 7457 [Source:MGI Symbol;Acc:MGI:3648132]	58.1217	-1.34375	0.000184351
Atp13a4	ENSMUSG00000038094	Atp13a4, ATPase type 13A4 [Source:MGI Symbol;Acc:MGI:1924456]	145.25	-1.34423	1.16943e-05
Isoc2a	ENSMUSG00000086784	Isoc2a, isochorismatase domain containing 2a [Source:MGI Symbol;Acc:MGI:3609243]	1147.51	-1.34608	7.25963e-09
Lrrc66	ENSMUSG00000067206	Lrrc66, leucine rich repeat containing 66 [Source:MGI Symbol;Acc:MGI:2387634]	114.865	-1.3461	0.00375311
Slc4a1	ENSMUSG00000006574	Slc4a1, solute carrier family 4 (anion exchanger), member 1 [Source:MGI Symbol;Acc:MGI:109393]	1758.35	-1.35345	1.10935e-05
Haao	ENSMUSG00000000673	Haao, 3-hydroxyanthranilate 3,4-dioxygenase [Source:MGI Symbol;Acc:MGI:1349444]	417.734	-1.35421	3.39873e-06
Tuba8	ENSMUSG00000030137	Tuba8, tubulin, alpha 8 [Source:MGI Symbol;Acc:MGI:1858225]	74.7826	-1.35966	2.22044e-05
Gm15823	ENSMUSG00000081143	Gm15823, predicted gene 15823 [Source:MGI Symbol;Acc:MGI:3801858]	69.2871	-1.36008	0.00236892
Arhgap5	ENSMUSG00000035133	Arhgap5, Rho GTPase activating protein 5 [Source:MGI Symbol;Acc:MGI:1332637]	1674.79	-1.3647	6.30425e-09
Wnt9b	ENSMUSG00000018486	Wnt9b, wingless-type MMTV integration site 9B [Source:MGI Symbol;Acc:MGI:1197020]	146.561	-1.36558	0.0477883
Ntf3	ENSMUSG00000049107	Ntf3, neurotrophin 3 [Source:MGI Symbol;Acc:MGI:97380]	80.4264	-1.36673	0.000123431
Uqcr11	ENSMUSG00000020163	Uqcr11, ubiquinol-cytochrome c reductase, complex III subunit XI [Source:MGI Symbol;Acc:MGI:1913844]	6977.64	-1.36684	6.15477e-10
Ranbp3l	ENSMUSG00000048424	Ranbp3l, RAN binding protein 3-like [Source:MGI Symbol;Acc:MGI:2444654]	1663.74	-1.36951	4.31624e-05
Igfbp5	ENSMUSG00000026185	Igfbp5, insulin-like growth factor binding protein 5 [Source:MGI Symbol;Acc:MGI:96440]	16035.7	-1.3707	2.27292e-07
Susd2	ENSMUSG00000006342	Susd2, sushi domain containing 2 [Source:MGI Symbol;Acc:MGI:1918983]	5580.76	-1.3715	3.98046e-08
Ndufa5	ENSMUSG00000023089	Ndufa5, NADH dehydrogenase (ubiquinone) 1 alpha subcomplex, 5 [Source:MGI Symbol;Acc:MGI:1915452]	9255.91	-1.37318	3.86059e-13
Selenbp1	ENSMUSG00000068874	Selenbp1, selenium binding protein 1 [Source:MGI Symbol;Acc:MGI:96825]	6533.4	-1.37346	1.4407e-10
Vwa1	ENSMUSG00000042116	Vwa1, von Willebrand factor A domain containing 1 [Source:MGI Symbol;Acc:MGI:2179729]	594.018	-1.37434	1.35161e-08
Ces1e	ENSMUSG00000061959	Ces1e, carboxylesterase 1E [Source:MGI Symbol;Acc:MGI:95432]	1212.89	-1.37678	0.0131271
Acox2	ENSMUSG00000021751	Acox2, acyl-Coenzyme A oxidase 2, branched chain [Source:MGI Symbol;Acc:MGI:1934852]	1550.74	-1.38292	1.51272e-06
Nptx1	ENSMUSG00000025582	Nptx1, neuronal pentraxin 1 [Source:MGI Symbol;Acc:MGI:107811]	41.8588	-1.38991	0.0147425
Slc37a4	ENSMUSG00000032114	Slc37a4, solute carrier family 37 (glucose-6-phosphate transporter), member 4 [Source:MGI Symbol;Acc:MGI:1316650]	4911.05	-1.39071	1.04404e-09
Gjb2	ENSMUSG00000046352	Gjb2, gap junction protein, beta 2 [Source:MGI Symbol;Acc:MGI:95720]	3312.53	-1.39343	1.77153e-08
Smco3	ENSMUSG00000043298	Smco3, single-pass membrane protein with coiled-coil domains 3 [Source:MGI Symbol;Acc:MGI:2443451]	59.8093	-1.39417	6.35903e-05
Amy1	ENSMUSG00000074264	Amy1, amylase 1, salivary [Source:MGI Symbol;Acc:MGI:88019]	127.039	-1.40015	0.000304009
Bmp8a	ENSMUSG00000032726	Bmp8a, bone morphogenetic protein 8a [Source:MGI Symbol;Acc:MGI:104515]	53.8213	-1.4013	1.91214e-05
Afmid	ENSMUSG00000017718	Afmid, arylformamidase [Source:MGI Symbol;Acc:MGI:2448704]	194.507	-1.40343	3.63256e-05
2310007B03Rik	ENSMUSG00000034159	2310007B03Rik, RIKEN cDNA 2310007B03 gene [Source:MGI Symbol;Acc:MGI:1919124]	53.1798	-1.40353	0.000339021
A830052D11Rik	ENSMUSG00000097413	A830052D11Rik, RIKEN cDNA A830052D11 gene [Source:MGI Symbol;Acc:MGI:3028074]	80.4781	-1.40393	7.36526e-05
Fah	ENSMUSG00000030630	Fah, fumarylacetoacetate hydrolase [Source:MGI Symbol;Acc:MGI:95482]	6681.59	-1.40513	2.78278e-10
Acot7	ENSMUSG00000028937	Acot7, acyl-CoA thioesterase 7 [Source:MGI Symbol;Acc:MGI:1917275]	3110.18	-1.40964	1.36064e-08
Aqp4	ENSMUSG00000024411	Aqp4, aquaporin 4 [Source:MGI Symbol;Acc:MGI:107387]	4102.74	-1.41034	0.011304
Prkag3	ENSMUSG00000006542	Prkag3, protein kinase, AMP-activated, gamma 3 non-catatlytic subunit [Source:MGI Symbol;Acc:MGI:1891343]	486.959	-1.4106	4.60143e-09
Gpd1	ENSMUSG00000023019	Gpd1, glycerol-3-phosphate dehydrogenase 1 (soluble) [Source:MGI Symbol;Acc:MGI:95679]	8035.83	-1.41128	1.25857e-09
Dio1	ENSMUSG00000034785	Dio1, deiodinase, iodothyronine, type I [Source:MGI Symbol;Acc:MGI:94896]	2509.33	-1.41195	0.0016496
Gm19541	ENSMUSG00000098370	Gm19541, predicted gene, 19541 [Source:MGI Symbol;Acc:MGI:5011726]	78.8855	-1.41746	0.00601474
Gm10621	ENSMUSG00000074075	Gm10621, predicted gene 10621 [Source:MGI Symbol;Acc:MGI:3642291]	63.0545	-1.41965	1.86706e-06
Nudt19	ENSMUSG00000034875	Nudt19, nudix (nucleoside diphosphate linked moiety X)-type motif 19 [Source:MGI Symbol;Acc:MGI:94203]	7734.54	-1.4232	3.3396e-07
Wfdc15b	ENSMUSG00000018211	Wfdc15b, WAP four-disulfide core domain 15B [Source:MGI Symbol;Acc:MGI:2445041]	6988.12	-1.42664	0.00102838
Gm17634	ENSMUSG00000097482	Gm17634, predicted gene, 17634 [Source:MGI Symbol;Acc:MGI:4937268]	355.257	-1.42823	6.75222e-11
1700067K01Rik	ENSMUSG00000046408	1700067K01Rik, RIKEN cDNA 1700067K01 gene [Source:MGI Symbol;Acc:MGI:1920703]	54.6249	-1.43067	0.000423873
C8a	ENSMUSG00000035031	C8a, complement component 8, alpha polypeptide [Source:MGI Symbol;Acc:MGI:2668347]	1930.79	-1.43458	0.0026132
Nr0b2	ENSMUSG00000037583	Nr0b2, nuclear receptor subfamily 0, group B, member 2 [Source:MGI Symbol;Acc:MGI:1346344]	61.9487	-1.43487	0.000177987
Spag8	ENSMUSG00000066196	Spag8, sperm associated antigen 8 [Source:MGI Symbol;Acc:MGI:3056295]	73.8205	-1.44178	0.000278866
Gm12529	ENSMUSG00000080831	Gm12529, predicted gene 12529 [Source:MGI Symbol;Acc:MGI:3651544]	1957.93	-1.44419	6.8757e-11
Nat8f1	ENSMUSG00000057103	Cml1, camello-like 1 [Source:MGI Symbol;Acc:MGI:1913366]	2902.22	-1.44462	2.39509e-06
Xlr3a	ENSMUSG00000057836	Xlr3a, X-linked lymphocyte-regulated 3A [Source:MGI Symbol;Acc:MGI:109506]	79.5317	-1.44776	0.0153199
Hist1h2be	ENSMUSG00000047246	Hist1h2be, histone cluster 1, H2be [Source:MGI Symbol;Acc:MGI:2448380]	245.398	-1.44832	5.77547e-05
Bdh1	ENSMUSG00000046598	Bdh1, 3-hydroxybutyrate dehydrogenase, type 1 [Source:MGI Symbol;Acc:MGI:1919161]	5625.15	-1.46017	5.20439e-08
Cyp2d26	ENSMUSG00000022445	Cyp2d26, cytochrome P450, family 2, subfamily d, polypeptide 26 [Source:MGI Symbol;Acc:MGI:1923529]	2213.5	-1.46806	3.14441e-06
Ybx2	ENSMUSG00000018554	Ybx2, Y box protein 2 [Source:MGI Symbol;Acc:MGI:1096372]	52.1599	-1.46827	7.59283e-06
Acsm1	ENSMUSG00000033533	Acsm1, acyl-CoA synthetase medium-chain family member 1 [Source:MGI Symbol;Acc:MGI:2152200]	4016.42	-1.47034	5.70025e-08
Ppp1r1b	ENSMUSG00000061718	Ppp1r1b, protein phosphatase 1, regulatory (inhibitor) subunit 1B [Source:MGI Symbol;Acc:MGI:94860]	194.503	-1.47541	1.26158e-06
Acmsd	ENSMUSG00000026348	Acmsd, amino carboxymuconate semialdehyde decarboxylase [Source:MGI Symbol;Acc:MGI:2386323]	1681.86	-1.47836	7.59526e-07
Tmem86a	ENSMUSG00000010307	Tmem86a, transmembrane protein 86A [Source:MGI Symbol;Acc:MGI:1915143]	722.402	-1.47839	2.03683e-05
Slc16a11	ENSMUSG00000040938	Slc16a11, solute carrier family 16 (monocarboxylic acid transporters), member 11 [Source:MGI Symbol;Acc:MGI:2663709]	127.631	-1.47971	9.77332e-07
Lin7a	ENSMUSG00000019906	Lin7a, lin-7 homolog A (C, elegans) [Source:MGI Symbol;Acc:MGI:2135609]	334.811	-1.48195	1.72829e-08
Rps8-ps3	ENSMUSG00000081979	Rps8-ps3, ribosomal protein S8, pseudogene 3 [Source:MGI Symbol;Acc:MGI:3646130]	37.0401	-1.48601	0.000646009
Tle2	ENSMUSG00000034771	Tle2, transducin-like enhancer of split 2, homolog of Drosophila E(spl) [Source:MGI Symbol;Acc:MGI:104635]	847.542	-1.49147	8.36305e-10
Omd	ENSMUSG00000048368	Omd, osteomodulin [Source:MGI Symbol;Acc:MGI:1350918]	195.883	-1.49197	4.97872e-23
Xpnpep2	ENSMUSG00000037005	Xpnpep2, X-prolyl aminopeptidase (aminopeptidase P) 2, membrane-bound [Source:MGI Symbol;Acc:MGI:2180001]	81.8978	-1.49727	1.27443e-05
Nat8	ENSMUSG00000030004	Nat8, N-acetyltransferase 8 (GCN5-related, putative) [Source:MGI Symbol;Acc:MGI:1915646]	937.587	-1.49888	5.45712e-10
Aox3	ENSMUSG00000064294	Aox3, aldehyde oxidase 3 [Source:MGI Symbol;Acc:MGI:1918974]	55.5139	-1.5003	0.0343833
Ttc36	ENSMUSG00000039438	Ttc36, tetratricopeptide repeat domain 36 [Source:MGI Symbol;Acc:MGI:2384760]	6578.97	-1.50031	2.06738e-10
Clic3	ENSMUSG00000015093	Clic3, chloride intracellular channel 3 [Source:MGI Symbol;Acc:MGI:1916704]	189.09	-1.50137	9.56318e-06
Slc7a13	ENSMUSG00000041052	Slc7a13, solute carrier family 7, (cationic amino acid transporter, y+ system) member 13 [Source:MGI Symbol;Acc:MGI:1921337]	167.752	-1.5015	1.10935e-05
1700119H24Rik	ENSMUSG00000100593	RP23-80O10,1	47.4376	-1.50554	0.0120158
Vpreb1	ENSMUSG00000059305	Vpreb1, pre-B lymphocyte gene 1 [Source:MGI Symbol;Acc:MGI:98936]	201.077	-1.51241	1.38502e-13
Gm18254	ENSMUSG00000100776	RP23-213M8,1	78.169	-1.51424	1.13432e-06
5730437C11Rik	ENSMUSG00000085121	5730437C11Rik, RIKEN cDNA 5730437C11 gene [Source:MGI Symbol;Acc:MGI:1917808]	499.776	-1.53019	1.71066e-06
Gm5524	ENSMUSG00000101514	RP24-176K12,1	230.725	-1.53207	0.0164459
Dlg2	ENSMUSG00000052572	Dlg2, discs, large homolog 2 (Drosophila) [Source:MGI Symbol;Acc:MGI:1344351]	46.7098	-1.53219	6.29894e-06
Fam228b	ENSMUSG00000050545	Fam228b, family with sequence similarity 228, member B [Source:MGI Symbol;Acc:MGI:2442121]	47.877	-1.53338	0.00204296
Mettl7b	ENSMUSG00000025347	Mettl7b, methyltransferase like 7B [Source:MGI Symbol;Acc:MGI:1918914]	6629.84	-1.53356	1.07859e-12
Gm26967	ENSMUSG00000098014	Gm26967, predicted gene, 26967 [Source:MGI Symbol;Acc:MGI:5504082]	48.2724	-1.53498	3.59381e-08
Cntd1	ENSMUSG00000078653	Cntd1, cyclin N-terminal domain containing 1 [Source:MGI Symbol;Acc:MGI:1923965]	117.481	-1.53647	5.71216e-05
Slc13a2	ENSMUSG00000001095	Slc13a2, solute carrier family 13 (sodium-dependent dicarboxylate transporter), member 2 [Source:MGI Symbol;Acc:MGI:1276558]	2209.95	-1.53763	1.04786e-08
Sypl2	ENSMUSG00000027887	Sypl2, synaptophysin-like 2 [Source:MGI Symbol;Acc:MGI:1328311]	2360.81	-1.53919	6.42005e-14
Stab2	ENSMUSG00000035459	Stab2, stabilin 2 [Source:MGI Symbol;Acc:MGI:2178743]	76.2498	-1.54538	2.59145e-05
Dusp15	ENSMUSG00000042662	Dusp15, dual specificity phosphatase-like 15 [Source:MGI Symbol;Acc:MGI:1934928]	315.967	-1.55262	5.98592e-06
Gm853	ENSMUSG00000023120	Gm853, predicted gene 853 [Source:MGI Symbol;Acc:MGI:2685699]	1550.69	-1.56289	2.31966e-06
Ntng1	ENSMUSG00000059857	Ntng1, netrin G1 [Source:MGI Symbol;Acc:MGI:1934028]	43.873	-1.56787	0.0240305
Eci3	ENSMUSG00000021416	Eci3, enoyl-Coenzyme A delta isomerase 3 [Source:MGI Symbol;Acc:MGI:1916373]	7230.66	-1.57131	9.23279e-05
Snx31	ENSMUSG00000013611	Snx31, sorting nexin 31 [Source:MGI Symbol;Acc:MGI:1913946]	248.586	-1.57308	1.43692e-13
Cacna2d2	ENSMUSG00000010066	Cacna2d2, calcium channel, voltage-dependent, alpha 2/delta subunit 2 [Source:MGI Symbol;Acc:MGI:1929813]	244.159	-1.57928	3.58931e-06
Trpm6	ENSMUSG00000024727	Trpm6, transient receptor potential cation channel, subfamily M, member 6 [Source:MGI Symbol;Acc:MGI:2675603]	765.46	-1.58152	0.000429418
Hcar1	ENSMUSG00000049241	Hcar1, hydrocarboxylic acid receptor 1 [Source:MGI Symbol;Acc:MGI:2441671]	223.229	-1.58163	3.99702e-08
Kcnk3	ENSMUSG00000049265	Kcnk3, potassium channel, subfamily K, member 3 [Source:MGI Symbol;Acc:MGI:1100509]	126.422	-1.58597	0.00235245
Per3	ENSMUSG00000028957	Per3, period circadian clock 3 [Source:MGI Symbol;Acc:MGI:1277134]	608.774	-1.58701	2.64474e-11
Spa17	ENSMUSG00000001948	Spa17, sperm autoantigenic protein 17 [Source:MGI Symbol;Acc:MGI:1333778]	401.278	-1.59685	1.0628e-18
Gm12568	ENSMUSG00000081078	Gm12568, predicted gene 12568 [Source:MGI Symbol;Acc:MGI:3652153]	82.3751	-1.60058	1.51912e-06
Gpx6	ENSMUSG00000004341	Gpx6, glutathione peroxidase 6 [Source:MGI Symbol;Acc:MGI:1922762]	229.887	-1.60371	0.000170189
Enpp6	ENSMUSG00000038173	Enpp6, ectonucleotide pyrophosphatase/phosphodiesterase 6 [Source:MGI Symbol;Acc:MGI:2445171]	1068.09	-1.60779	0.000834941
Dcxr	ENSMUSG00000039450	Dcxr, dicarbonyl L-xylulose reductase [Source:MGI Symbol;Acc:MGI:1915130]	3025.6	-1.61206	1.13156e-09
Cited1	ENSMUSG00000051159	Cited1, Cbp/p300-interacting transactivator with Glu/Asp-rich carboxy-terminal domain 1 [Source:MGI Symbol;Acc:MGI:108023]	78.3021	-1.6138	0.000742405
Tef	ENSMUSG00000022389	Tef, thyrotroph embryonic factor [Source:MGI Symbol;Acc:MGI:98663]	3975.14	-1.62085	4.57584e-09
Proz	ENSMUSG00000031445	Proz, protein Z, vitamin K-dependent plasma glycoprotein [Source:MGI Symbol;Acc:MGI:1860488]	122.193	-1.62227	7.06714e-05
Fitm1	ENSMUSG00000022215	Fitm1, fat storage-inducing transmembrane protein 1 [Source:MGI Symbol;Acc:MGI:1915930]	1375.11	-1.62394	2.45859e-06
Igfbp1	ENSMUSG00000020429	Igfbp1, insulin-like growth factor binding protein 1 [Source:MGI Symbol;Acc:MGI:96436]	2421.68	-1.63105	0.0416296
3110045C21Rik	ENSMUSG00000097503	3110045C21Rik, RIKEN cDNA 3110045C21 gene [Source:MGI Symbol;Acc:MGI:1914553]	83.2916	-1.65268	6.86583e-05
Pxmp2	ENSMUSG00000029499	Pxmp2, peroxisomal membrane protein 2 [Source:MGI Symbol;Acc:MGI:107487]	3478.41	-1.65922	3.7577e-05
Med9os	ENSMUSG00000085260	Med9os, mediator complex subunit 9, opposite strand [Source:MGI Symbol;Acc:MGI:1916628]	45.5419	-1.65956	0.000142984
Cabp2	ENSMUSG00000024857	Cabp2, calcium binding protein 2 [Source:MGI Symbol;Acc:MGI:1352749]	67.8012	-1.66462	8.29823e-08
Slc10a5	ENSMUSG00000058921	Slc10a5, solute carrier family 10 (sodium/bile acid cotransporter family), member 5 [Source:MGI Symbol;Acc:MGI:2685251]	48.6285	-1.67037	0.000983509
Rnf24	ENSMUSG00000048911	Rnf24, ring finger protein 24 [Source:MGI Symbol;Acc:MGI:1261771]	2787.11	-1.67851	2.53557e-08
Slc22a28	ENSMUSG00000063590	Slc22a28, solute carrier family 22, member 28 [Source:MGI Symbol;Acc:MGI:3645714]	627.026	-1.6924	1.79826e-06
Syn3	ENSMUSG00000059602	Syn3, synapsin III [Source:MGI Symbol;Acc:MGI:1351334]	73.5864	-1.69292	1.2581e-07
Nrgn	ENSMUSG00000053310	Nrgn, neurogranin [Source:MGI Symbol;Acc:MGI:1927184]	347.934	-1.70052	0.000757782
G630018N14Rik	ENSMUSG00000085620	G630018N14Rik, RIKEN cDNA G630018N14 gene [Source:MGI Symbol;Acc:MGI:3041239]	52.2722	-1.70081	0.00120762
Mmp13	ENSMUSG00000050578	Mmp13, matrix metallopeptidase 13 [Source:MGI Symbol;Acc:MGI:1340026]	126.794	-1.70149	2.55755e-17
Adgrg4	ENSMUSG00000053852	Gpr112, G protein-coupled receptor 112 [Source:MGI Symbol;Acc:MGI:2685213]	255.514	-1.70476	5.31894e-05
Macrod1	ENSMUSG00000036278	Macrod1, MACRO domain containing 1 [Source:MGI Symbol;Acc:MGI:2147583]	306.653	-1.74168	7.9621e-17
9030619P08Rik	ENSMUSG00000053168	9030619P08Rik, RIKEN cDNA 9030619P08 gene [Source:MGI Symbol;Acc:MGI:3612405]	779.995	-1.7488	0.0122877
Halr1	ENSMUSG00000085412	Linchoxa1, long intergenic non-coding Hoxa1 regulatory RNA [Source:MGI Symbol;Acc:MGI:3705267]	863.518	-1.7523	1.25272e-08
Dpys	ENSMUSG00000022304	Dpys, dihydropyrimidinase [Source:MGI Symbol;Acc:MGI:1928679]	221.975	-1.76968	0.0157551
Cpeb3	ENSMUSG00000039652	Cpeb3, cytoplasmic polyadenylation element binding protein 3 [Source:MGI Symbol;Acc:MGI:2443075]	938.482	-1.77569	2.47866e-17
Hnf4aos	ENSMUSG00000046840	Hnf4aos, hepatic nuclear factor 4 alpha, opposite strand [Source:MGI Symbol;Acc:MGI:1915564]	212.003	-1.77993	2.88444e-05
5830473C10Rik	ENSMUSG00000070690	5830473C10Rik, RIKEN cDNA 5830473C10 gene [Source:MGI Symbol;Acc:MGI:1923342]	64.6561	-1.78869	0.000172265
9230102O04Rik	ENSMUSG00000079602	9230102O04Rik, RIKEN cDNA 9230102O04 gene [Source:MGI Symbol;Acc:MGI:1924932]	116.504	-1.79214	2.7565e-08
Ttbk1	ENSMUSG00000015599	Ttbk1, tau tubulin kinase 1 [Source:MGI Symbol;Acc:MGI:2147036]	38.4316	-1.82567	2.69135e-07
S100g	ENSMUSG00000040808	S100g, S100 calcium binding protein G [Source:MGI Symbol;Acc:MGI:104528]	27920.3	-1.83149	1.15807e-05
Hsd17b14	ENSMUSG00000030825	Hsd17b14, hydroxysteroid (17-beta) dehydrogenase 14 [Source:MGI Symbol;Acc:MGI:1913315]	48.4395	-1.83975	0.00039297
Gm26588	ENSMUSG00000097730	Gm26588, predicted gene, 26588 [Source:MGI Symbol;Acc:MGI:5477082]	141.574	-1.84024	2.42174e-05
Gm6644	ENSMUSG00000073674	Gm6644, predicted gene 6644 [Source:MGI Symbol;Acc:MGI:3644951]	55.3221	-1.84205	0.0463887
Mpp4	ENSMUSG00000079550	Mpp4, membrane protein, palmitoylated 4 (MAGUK p55 subfamily member 4) [Source:MGI Symbol;Acc:MGI:2386681]	54.8885	-1.85033	3.41536e-06
Spata5l1	ENSMUSG00000074876	Spata5l1, spermatogenesis associated 5-like 1 [Source:MGI Symbol;Acc:MGI:3036261]	38.9719	-1.85403	2.19812e-06
Defb29	ENSMUSG00000044249	Defb29, defensin beta 29 [Source:MGI Symbol;Acc:MGI:1922650]	461.348	-1.85638	3.30414e-08
Lrrc14b	ENSMUSG00000021579	Lrrc14b, leucine rich repeat containing 14B [Source:MGI Symbol;Acc:MGI:2145269]	55.4025	-1.86844	7.00183e-07
Slc22a29	ENSMUSG00000075044	Slc22a29, solute carrier family 22, member 29 [Source:MGI Symbol;Acc:MGI:3605624]	6852.17	-1.87137	0.000412885
Car14	ENSMUSG00000038526	Car14, carbonic anhydrase 14 [Source:MGI Symbol;Acc:MGI:1344341]	2146.99	-1.87876	1.89857e-05
Slc22a27	ENSMUSG00000067656	Slc22a27, solute carrier family 22, member 27 [Source:MGI Symbol;Acc:MGI:3042283]	114.894	-1.879	0.0099614
Tnn	ENSMUSG00000026725	Tnn, tenascin N [Source:MGI Symbol;Acc:MGI:2665790]	166.414	-1.89472	0.0218431
Slc34a3	ENSMUSG00000006469	Slc34a3, solute carrier family 34 (sodium phosphate), member 3 [Source:MGI Symbol;Acc:MGI:2159410]	872.795	-1.89779	1.22777e-05
Gm4956	ENSMUSG00000025936	Gm4956, predicted gene 4956 [Source:MGI Symbol;Acc:MGI:3647976]	102.926	-1.91066	2.07944e-09
Pjvk	ENSMUSG00000075267	Dfnb59, deafness, autosomal recessive 59 (human) [Source:MGI Symbol;Acc:MGI:2685847]	279.859	-1.91283	0.000232402
Mfsd2a	ENSMUSG00000028655	Mfsd2a, major facilitator superfamily domain containing 2A [Source:MGI Symbol;Acc:MGI:1923824]	1795.73	-1.96079	4.6637e-06
Cdh20	ENSMUSG00000050840	Cdh20, cadherin 20 [Source:MGI Symbol;Acc:MGI:1346069]	46.1131	-1.96576	6.04459e-05
Ddn	ENSMUSG00000059213	Ddn, dendrin [Source:MGI Symbol;Acc:MGI:108101]	111.537	-2.0078	2.81347e-07
Serpina1a	ENSMUSG00000066366	Serpina1a, serine (or cysteine) peptidase inhibitor, clade A, member 1A [Source:MGI Symbol;Acc:MGI:891971]	119.428	-2.07749	3.21594e-06
4930434B07Rik	ENSMUSG00000100850	RP23-289I3,1	255.16	-2.09448	1.49682e-07
Kcnt1	ENSMUSG00000058740	Kcnt1, potassium channel, subfamily T, member 1 [Source:MGI Symbol;Acc:MGI:1924627]	102.132	-2.09811	0.0194367
Baat	ENSMUSG00000039653	Baat, bile acid-Coenzyme A: amino acid N-acyltransferase [Source:MGI Symbol;Acc:MGI:106642]	472.264	-2.1574	0.000242585
Lgr6	ENSMUSG00000042793	Lgr6, leucine-rich repeat-containing G protein-coupled receptor 6 [Source:MGI Symbol;Acc:MGI:2441805]	60.1999	-2.17556	7.2456e-06
Pvalb	ENSMUSG00000005716	Pvalb, parvalbumin [Source:MGI Symbol;Acc:MGI:97821]	2910.38	-2.23381	0.00219325
Hist1h4h	ENSMUSG00000060981	Hist1h4h, histone cluster 1, H4h [Source:MGI Symbol;Acc:MGI:2448427]	64.7914	-2.23857	1.56311e-18
Nr1d1	ENSMUSG00000020889	Nr1d1, nuclear receptor subfamily 1, group D, member 1 [Source:MGI Symbol;Acc:MGI:2444210]	545.948	-2.24424	5.94343e-16
Pnpla3	ENSMUSG00000041653	Pnpla3, patatin-like phospholipase domain containing 3 [Source:MGI Symbol;Acc:MGI:2151796]	329.635	-2.26263	0.00396089
Fasn	ENSMUSG00000025153	Fasn, fatty acid synthase [Source:MGI Symbol;Acc:MGI:95485]	8789.36	-2.26682	0.000372869
Fam25c	ENSMUSG00000043681	Fam25c, family with sequence similarity 25, member C [Source:MGI Symbol;Acc:MGI:1916384]	737.731	-2.30976	4.12596e-15
Galr2	ENSMUSG00000020793	Galr2, galanin receptor 2 [Source:MGI Symbol;Acc:MGI:1337018]	223.352	-2.32221	0.000142036
Nat8f6	ENSMUSG00000079495	Gm11128, predicted gene 11128 [Source:MGI Symbol;Acc:MGI:3779382]	932.187	-2.32518	1.15337e-13
Arc	ENSMUSG00000022602	Arc, activity regulated cytoskeletal-associated protein [Source:MGI Symbol;Acc:MGI:88067]	46.7896	-2.34851	0.000129117
Perm1	ENSMUSG00000078486	Perm1, PPARGC1 and ESRR induced regulator, muscle 1 [Source:MGI Symbol;Acc:MGI:1921433]	131.185	-2.45395	0.000150881
Myh1	ENSMUSG00000056328	Myh1, myosin, heavy polypeptide 1, skeletal muscle, adult [Source:MGI Symbol;Acc:MGI:1339711]	120.489	-2.47975	1.19531e-11
Nat8f7	ENSMUSG00000089694	Gm4477, predicted gene 4477 [Source:MGI Symbol;Acc:MGI:3782661]	77.8513	-2.4907	4.49703e-15
Malat1	ENSMUSG00000092341	Malat1, metastasis associated lung adenocarcinoma transcript 1 (non-coding RNA) [Source:MGI Symbol;Acc:MGI:1919539]	176092	-2.49337	1.13692e-07
Nr2e3	ENSMUSG00000032292	Nr2e3, nuclear receptor subfamily 2, group E, member 3 [Source:MGI Symbol;Acc:MGI:1346317]	61.1816	-2.53289	4.69011e-06
Dbp	ENSMUSG00000059824	Dbp, D site albumin promoter binding protein [Source:MGI Symbol;Acc:MGI:94866]	1658.83	-2.57976	2.17979e-18
Nat8f3	ENSMUSG00000051262	Cml3, camello-like 3 [Source:MGI Symbol;Acc:MGI:2136449]	247.647	-2.71716	1.15287e-19
AA467197	ENSMUSG00000033213	AA467197, expressed sequence AA467197 [Source:MGI Symbol;Acc:MGI:3034182]	67.2381	-2.814	0.00087286
Slc6a12	ENSMUSG00000030109	Slc6a12, solute carrier family 6 (neurotransmitter transporter, betaine/GABA), member 12 [Source:MGI Symbol;Acc:MGI:95628]	94.1922	-2.86584	0.00123533
Nccrp1	ENSMUSG00000047586	Nccrp1, non-specific cytotoxic cell receptor protein 1 homolog (zebrafish) [Source:MGI Symbol;Acc:MGI:2685009]	697.005	-3.06818	2.19951e-06
Cyp26b1	ENSMUSG00000063415	Cyp26b1, cytochrome P450, family 26, subfamily b, polypeptide 1 [Source:MGI Symbol;Acc:MGI:2176159]	1067.32	-3.07045	1.57304e-07
Thrsp	ENSMUSG00000035686	Thrsp, thyroid hormone responsive [Source:MGI Symbol;Acc:MGI:109126]	3091.93	-3.11966	0.00220872
Gm6878	ENSMUSG00000075549	Gm6878, predicted gene 6878 [Source:MGI Symbol;Acc:MGI:3644701]	70.7669	-3.12932	0.000264959
Gm10787	ENSMUSG00000074919	Gm10787, predicted gene 10787 [Source:MGI Symbol;Acc:MGI:3642150]	108.246	-3.22034	2.27297e-06
Mgat5b	ENSMUSG00000043857	Mgat5b, mannoside acetylglucosaminyltransferase 5, isoenzyme B [Source:MGI Symbol;Acc:MGI:3606200]	57.607	-3.24131	3.19749e-10
Ly6f	ENSMUSG00000022583	Ly6f, lymphocyte antigen 6 complex, locus F [Source:MGI Symbol;Acc:MGI:109441]	330.548	-3.97769	6.69687e-12
Serpina6	ENSMUSG00000060807	Serpina6, serine (or cysteine) peptidase inhibitor, clade A, member 6 [Source:MGI Symbol;Acc:MGI:88278]	1294.12	-6.14747	7.6905e-90
