# Supplementary material for: Kidney Tertiary Lymphoid Structures in Lupus Nephritis Develop into Large Interconnected Networks and Resemble Lymph Nodes in Gene Signature
Source: Am J Pathol. 2020 Aug 17;190(11):2203–25. doi: 10.1016/j.ajpath.2020.07.015 (PMC12178333; doi:10.1016/j.ajpath.2020.07.015)
Supplement: Supplemental Table S7 [file mmc8.xlsx]

## Sheet: Sup Table S7
Supplemental Table S7. DE upregulated and down regulated genes in Gr3 compared to Gr2. https://www.ensembl.org/index.html
Gene Id	Target	Description	baseMean	log2FC	padj
Lcn2	ENSMUSG00000026822	Lcn2, lipocalin 2 [Source:MGI Symbol;Acc:MGI:96757]	890.173	6.24501	9.36367e-20
Cyp4a12b	ENSMUSG00000078597	Cyp4a12b, cytochrome P450, family 4, subfamily a, polypeptide 12B [Source:MGI Symbol;Acc:MGI:3611747]	143.614	5.40553	8.43486e-09
Ccl28	ENSMUSG00000074715	Ccl28, chemokine (C-C motif) ligand 28 [Source:MGI Symbol;Acc:MGI:1861731]	509.085	4.94636	4.85631e-10
Timp1	ENSMUSG00000001131	Timp1, tissue inhibitor of metalloproteinase 1 [Source:MGI Symbol;Acc:MGI:98752]	190.602	4.59812	4.47376e-06
Col1a1	ENSMUSG00000001506	Col1a1, collagen, type I, alpha 1 [Source:MGI Symbol;Acc:MGI:88467]	1585.57	3.67257	5.77472e-11
Havcr1	ENSMUSG00000040405	Havcr1, hepatitis A virus cellular receptor 1 [Source:MGI Symbol;Acc:MGI:2159680]	8330.2	3.62671	9.60269e-14
Col3a1	ENSMUSG00000026043	Col3a1, collagen, type III, alpha 1 [Source:MGI Symbol;Acc:MGI:88453]	470.544	3.56377	2.80396e-09
Cxcl1	ENSMUSG00000029380	Cxcl1, chemokine (C-X-C motif) ligand 1 [Source:MGI Symbol;Acc:MGI:108068]	219.114	3.50451	1.59768e-08
Lif	ENSMUSG00000034394	Lif, leukemia inhibitory factor [Source:MGI Symbol;Acc:MGI:96787]	108.16	3.48382	2.36585e-13
Gm15895	ENSMUSG00000085068	Gm15895, predicted gene 15895 [Source:MGI Symbol;Acc:MGI:3802071]	75.7662	3.39526	9.58542e-13
Serpine1	ENSMUSG00000037411	Serpine1, serine (or cysteine) peptidase inhibitor, clade E, member 1 [Source:MGI Symbol;Acc:MGI:97608]	305.103	3.31295	6.14798e-05
Krt20	ENSMUSG00000035775	Krt20, keratin 20 [Source:MGI Symbol;Acc:MGI:1914059]	213.409	3.27038	0.000527467
Spp1	ENSMUSG00000029304	Spp1, secreted phosphoprotein 1 [Source:MGI Symbol;Acc:MGI:98389]	164986	3.24237	9.54908e-28
Atf3	ENSMUSG00000026628	Atf3, activating transcription factor 3 [Source:MGI Symbol;Acc:MGI:109384]	87.6409	3.11036	9.44269e-09
Aoc1	ENSMUSG00000029811	Aoc1, amine oxidase, copper-containing 1 [Source:MGI Symbol;Acc:MGI:1923757]	249.813	3.04977	4.03943e-13
Ccl7	ENSMUSG00000035373	Ccl7, chemokine (C-C motif) ligand 7 [Source:MGI Symbol;Acc:MGI:99512]	203.838	2.96667	1.40363e-07
Serpina10	ENSMUSG00000061947	Serpina10, serine (or cysteine) peptidase inhibitor, clade A (alpha-1 antiproteinase, antitrypsin), member 10 [Source:MGI Symbol;Acc:MGI:2667725]	541.464	2.92945	4.24115e-17
Ankrd1	ENSMUSG00000024803	Ankrd1, ankyrin repeat domain 1 (cardiac muscle) [Source:MGI Symbol;Acc:MGI:1097717]	463.22	2.90404	3.27518e-15
Gdf15	ENSMUSG00000038508	Gdf15, growth differentiation factor 15 [Source:MGI Symbol;Acc:MGI:1346047]	456.215	2.78714	8.99905e-14
Itgam	ENSMUSG00000030786	Itgam, integrin alpha M [Source:MGI Symbol;Acc:MGI:96607]	164.593	2.78187	0.00028169
Adamts4	ENSMUSG00000006403	Adamts4, a disintegrin-like and metallopeptidase (reprolysin type) with thrombospondin type 1 motif, 4 [Source:MGI Symbol;Acc:MGI:1339949]	197.667	2.77264	4.45677e-10
Pbk	ENSMUSG00000022033	Pbk, PDZ binding kinase [Source:MGI Symbol;Acc:MGI:1289156]	97.6336	2.67244	3.54465e-16
Adam12	ENSMUSG00000054555	Adam12, a disintegrin and metallopeptidase domain 12 (meltrin alpha) [Source:MGI Symbol;Acc:MGI:105378]	243.432	2.6454	1.96807e-16
Fbn1	ENSMUSG00000027204	Fbn1, fibrillin 1 [Source:MGI Symbol;Acc:MGI:95489]	290.74	2.63134	1.96635e-13
Clca3a1	ENSMUSG00000056025	Clca1, chloride channel calcium activated 1 [Source:MGI Symbol;Acc:MGI:1316732]	464.201	2.62685	7.49807e-12
Aldh1a2	ENSMUSG00000013584	Aldh1a2, aldehyde dehydrogenase family 1, subfamily A2 [Source:MGI Symbol;Acc:MGI:107928]	186.309	2.61651	7.68221e-09
Msr1	ENSMUSG00000025044	Msr1, macrophage scavenger receptor 1 [Source:MGI Symbol;Acc:MGI:98257]	143.668	2.58425	1.381e-08
Lrg1	ENSMUSG00000037095	Lrg1, leucine-rich alpha-2-glycoprotein 1 [Source:MGI Symbol;Acc:MGI:1924155]	53.78	2.58068	4.43139e-05
Mt2	ENSMUSG00000031762	Mt2, metallothionein 2 [Source:MGI Symbol;Acc:MGI:97172]	1048.51	2.56859	9.11951e-07
Nat8f2	ENSMUSG00000033634	Cml2, camello-like 2 [Source:MGI Symbol;Acc:MGI:2136446]	60.8352	2.52808	1.16248e-09
Tnfrsf12a	ENSMUSG00000023905	Tnfrsf12a, tumor necrosis factor receptor superfamily, member 12a [Source:MGI Symbol;Acc:MGI:1351484]	1257.04	2.52317	1.06393e-14
C1qtnf6	ENSMUSG00000022440	C1qtnf6, C1q and tumor necrosis factor related protein 6 [Source:MGI Symbol;Acc:MGI:1919959]	99.744	2.51771	4.18788e-09
Creb5	ENSMUSG00000053007	Creb5, cAMP responsive element binding protein 5 [Source:MGI Symbol;Acc:MGI:2443973]	145.371	2.51465	1.66851e-13
Fcgr1	ENSMUSG00000015947	Fcgr1, Fc receptor, IgG, high affinity I [Source:MGI Symbol;Acc:MGI:95498]	384.291	2.50231	5.77472e-11
Itih3	ENSMUSG00000006522	Itih3, inter-alpha trypsin inhibitor, heavy chain 3 [Source:MGI Symbol;Acc:MGI:96620]	61.4874	2.49675	7.31597e-07
Col5a3	ENSMUSG00000004098	Col5a3, collagen, type V, alpha 3 [Source:MGI Symbol;Acc:MGI:1858212]	75.6242	2.49483	3.38869e-08
Cd14	ENSMUSG00000051439	Cd14, CD14 antigen [Source:MGI Symbol;Acc:MGI:88318]	1050.87	2.49168	9.13206e-08
Myc	ENSMUSG00000022346	Myc, myelocytomatosis oncogene [Source:MGI Symbol;Acc:MGI:97250]	97.5761	2.46971	5.88039e-07
Ctsk	ENSMUSG00000028111	Ctsk, cathepsin K [Source:MGI Symbol;Acc:MGI:107823]	78.9006	2.4326	4.57504e-10
Egr2	ENSMUSG00000037868	Egr2, early growth response 2 [Source:MGI Symbol;Acc:MGI:95296]	156.083	2.41885	0.00255142
Cdk1	ENSMUSG00000019942	Cdk1, cyclin-dependent kinase 1 [Source:MGI Symbol;Acc:MGI:88351]	351.751	2.41415	1.89014e-16
Col1a2	ENSMUSG00000029661	Col1a2, collagen, type I, alpha 2 [Source:MGI Symbol;Acc:MGI:88468]	2858.79	2.40983	7.2795e-09
Fn1	ENSMUSG00000026193	Fn1, fibronectin 1 [Source:MGI Symbol;Acc:MGI:95566]	3403.49	2.40611	2.71555e-13
Cenpf	ENSMUSG00000026605	Cenpf, centromere protein F [Source:MGI Symbol;Acc:MGI:1313302]	76.947	2.39566	1.39223e-08
Socs3	ENSMUSG00000053113	Socs3, suppressor of cytokine signaling 3 [Source:MGI Symbol;Acc:MGI:1201791]	105.069	2.3916	2.85812e-06
Gpr153	ENSMUSG00000042804	Gpr153, G protein-coupled receptor 153 [Source:MGI Symbol;Acc:MGI:1916157]	58.0323	2.36585	7.70712e-08
Clec4a3	ENSMUSG00000043832	Clec4a3, C-type lectin domain family 4, member a3 [Source:MGI Symbol;Acc:MGI:1920399]	133.079	2.3433	0.00085072
Edn1	ENSMUSG00000021367	Edn1, endothelin 1 [Source:MGI Symbol;Acc:MGI:95283]	114.597	2.3425	1.51654e-09
Cyp4a12a	ENSMUSG00000066071	Cyp4a12a, cytochrome P450, family 4, subfamily a, polypeptide 12a [Source:MGI Symbol;Acc:MGI:88612]	184.595	2.34191	9.91157e-05
Esco2	ENSMUSG00000022034	Esco2, establishment of cohesion 1 homolog 2 (S. cerevisiae) [Source:MGI Symbol;Acc:MGI:1919238]	68.4177	2.3401	1.19458e-05
Ccl6	ENSMUSG00000018927	Ccl6, chemokine (C-C motif) ligand 6 [Source:MGI Symbol;Acc:MGI:98263]	325.8	2.3323	2.85504e-13
Lox	ENSMUSG00000024529	Lox, lysyl oxidase [Source:MGI Symbol;Acc:MGI:96817]	475.043	2.32766	5.57954e-11
Smpdl3b	ENSMUSG00000028885	Smpdl3b, sphingomyelin phosphodiesterase, acid-like 3B [Source:MGI Symbol;Acc:MGI:1916022]	317.179	2.31713	3.77988e-09
Clcf1	ENSMUSG00000040663	Clcf1, cardiotrophin-like cytokine factor 1 [Source:MGI Symbol;Acc:MGI:1930088]	52.2837	2.29473	2.45152e-05
Ccl9	ENSMUSG00000019122	Ccl9, chemokine (C-C motif) ligand 9 [Source:MGI Symbol;Acc:MGI:104533]	182.735	2.28566	0.000640807
Ccna2	ENSMUSG00000027715	Ccna2, cyclin A2 [Source:MGI Symbol;Acc:MGI:108069]	72.5764	2.27809	1.36165e-07
Ctxn1	ENSMUSG00000048644	Ctxn1, cortexin 1 [Source:MGI Symbol;Acc:MGI:88566]	60.3379	2.26492	1.47164e-08
Runx1	ENSMUSG00000022952	Runx1, runt related transcription factor 1 [Source:MGI Symbol;Acc:MGI:99852]	191.595	2.26461	1.61536e-08
F2r	ENSMUSG00000048376	F2r, coagulation factor II (thrombin) receptor [Source:MGI Symbol;Acc:MGI:101802]	1321.68	2.25801	3.32228e-15
Col6a2	ENSMUSG00000020241	Col6a2, collagen, type VI, alpha 2 [Source:MGI Symbol;Acc:MGI:88460]	246.447	2.25476	9.44269e-09
Cdca3	ENSMUSG00000023505	Cdca3, cell division cycle associated 3 [Source:MGI Symbol;Acc:MGI:1315198]	90.4489	2.24665	1.51654e-09
Fgb	ENSMUSG00000033831	Fgb, fibrinogen beta chain [Source:MGI Symbol;Acc:MGI:99501]	138.742	2.2363	9.53328e-12
Col6a1	ENSMUSG00000001119	Col6a1, collagen, type VI, alpha 1 [Source:MGI Symbol;Acc:MGI:88459]	264.082	2.22786	1.34914e-10
Fgg	ENSMUSG00000033860	Fgg, fibrinogen gamma chain [Source:MGI Symbol;Acc:MGI:95526]	314.627	2.22534	3.63749e-18
C1qb	ENSMUSG00000036905	C1qb, complement component 1, q subcomponent, beta polypeptide [Source:MGI Symbol;Acc:MGI:88224]	593.519	2.21545	2.47893e-10
Il34	ENSMUSG00000031750	Il34, interleukin 34 [Source:MGI Symbol;Acc:MGI:1923777]	259.531	2.1856	1.29357e-09
Ckap2l	ENSMUSG00000048327	Ckap2l, cytoskeleton associated protein 2-like [Source:MGI Symbol;Acc:MGI:1917716]	139.51	2.17976	4.8431e-13
Loxl2	ENSMUSG00000034205	Loxl2, lysyl oxidase-like 2 [Source:MGI Symbol;Acc:MGI:2137913]	324.017	2.16647	2.35973e-15
Clec4a1	ENSMUSG00000049037	Clec4a1, C-type lectin domain family 4, member a1 [Source:MGI Symbol;Acc:MGI:3036291]	410.315	2.16447	6.44657e-05
Ch25h	ENSMUSG00000050370	Ch25h, cholesterol 25-hydroxylase [Source:MGI Symbol;Acc:MGI:1333869]	112.97	2.16324	3.75798e-06
Mgp	ENSMUSG00000030218	Mgp, matrix Gla protein [Source:MGI Symbol;Acc:MGI:96976]	18243.8	2.16216	9.00566e-19
Fga	ENSMUSG00000028001	Fga, fibrinogen alpha chain [Source:MGI Symbol;Acc:MGI:1316726]	718.216	2.15666	1.65323e-24
Angptl4	ENSMUSG00000002289	Angptl4, angiopoietin-like 4 [Source:MGI Symbol;Acc:MGI:1888999]	965.54	2.15413	0.000445861
Ms4a7	ENSMUSG00000024672	Ms4a7, membrane-spanning 4-domains, subfamily A, member 7 [Source:MGI Symbol;Acc:MGI:1918846]	116.909	2.1431	3.40519e-07
Col15a1	ENSMUSG00000028339	Col15a1, collagen, type XV, alpha 1 [Source:MGI Symbol;Acc:MGI:88449]	736.003	2.14132	4.95755e-12
Penk	ENSMUSG00000045573	Penk, preproenkephalin [Source:MGI Symbol;Acc:MGI:104629]	70.1194	2.13458	0.0106899
Tmem252	ENSMUSG00000048572	Tmem252, transmembrane protein 252 [Source:MGI Symbol;Acc:MGI:3583948]	4063.37	2.12167	6.28986e-12
Knstrn	ENSMUSG00000027331	Knstrn, kinetochore-localized astrin/SPAG5 binding [Source:MGI Symbol;Acc:MGI:1289298]	88.1678	2.08259	1.26064e-09
Cd300c2	ENSMUSG00000044811	AF251705, cDNA sequence AF251705 [Source:MGI Symbol;Acc:MGI:2153249]	83.4581	2.07215	5.60985e-06
Cenpe	ENSMUSG00000045328	Cenpe, centromere protein E [Source:MGI Symbol;Acc:MGI:1098230]	56.5406	2.07057	2.70315e-12
Mmp2	ENSMUSG00000031740	Mmp2, matrix metallopeptidase 2 [Source:MGI Symbol;Acc:MGI:97009]	140.454	2.05577	4.16488e-08
Fcgr3	ENSMUSG00000059498	Fcgr3, Fc receptor, IgG, low affinity III [Source:MGI Symbol;Acc:MGI:95500]	541.992	2.05429	6.71327e-13
Cenpm	ENSMUSG00000068101	Cenpm, centromere protein M [Source:MGI Symbol;Acc:MGI:1913820]	57.0712	2.04573	3.26175e-08
Ifi204	ENSMUSG00000073489	Ifi204, interferon activated gene 204 [Source:MGI Symbol;Acc:MGI:96429]	85.7252	2.04494	2.79161e-12
Igfbp2	ENSMUSG00000039323	Igfbp2, insulin-like growth factor binding protein 2 [Source:MGI Symbol;Acc:MGI:96437]	631.941	2.03944	0.0015223
Frzb	ENSMUSG00000027004	Frzb, frizzled-related protein [Source:MGI Symbol;Acc:MGI:892032]	476.148	2.03806	1.55784e-12
Gm12854	ENSMUSG00000078238	Gm12854, predicted gene 12854 [Source:MGI Symbol;Acc:MGI:3650410]	65.7617	2.0312	5.27542e-12
Slc34a2	ENSMUSG00000029188	Slc34a2, solute carrier family 34 (sodium phosphate), member 2 [Source:MGI Symbol;Acc:MGI:1342284]	368.506	2.01345	4.96492e-08
Cd276	ENSMUSG00000035914	Cd276, CD276 antigen [Source:MGI Symbol;Acc:MGI:2183926]	51.3998	1.99552	2.12659e-06
Abca1	ENSMUSG00000015243	Abca1, ATP-binding cassette, sub-family A (ABC1), member 1 [Source:MGI Symbol;Acc:MGI:99607]	674.296	1.99455	8.87956e-10
Crlf1	ENSMUSG00000007888	Crlf1, cytokine receptor-like factor 1 [Source:MGI Symbol;Acc:MGI:1340030]	117.213	1.99309	0.0353817
Clec4a2	ENSMUSG00000030148	Clec4a2, C-type lectin domain family 4, member a2 [Source:MGI Symbol;Acc:MGI:1349412]	88.1251	1.99165	0.000423336
Oas2	ENSMUSG00000032690	Oas2, 2'-5' oligoadenylate synthetase 2 [Source:MGI Symbol;Acc:MGI:2180852]	91.6611	1.98014	1.34481e-06
Rnd1	ENSMUSG00000054855	Rnd1, Rho family GTPase 1 [Source:MGI Symbol;Acc:MGI:2444878]	60.9226	1.97619	2.70053e-07
Fst	ENSMUSG00000021765	Fst, follistatin [Source:MGI Symbol;Acc:MGI:95586]	2000.66	1.97464	2.78398e-06
Fcgr4	ENSMUSG00000059089	Fcgr4, Fc receptor, IgG, low affinity IV [Source:MGI Symbol;Acc:MGI:2179523]	321.675	1.96829	0.00414073
Tubb6	ENSMUSG00000001473	Tubb6, tubulin, beta 6 class V [Source:MGI Symbol;Acc:MGI:1915201]	279.191	1.96489	2.31551e-11
Vcam1	ENSMUSG00000027962	Vcam1, vascular cell adhesion molecule 1 [Source:MGI Symbol;Acc:MGI:98926]	1487.16	1.96291	8.03793e-10
Slc25a24	ENSMUSG00000040322	Slc25a24, solute carrier family 25 (mitochondrial carrier, phosphate carrier), member 24 [Source:MGI Symbol;Acc:MGI:1917160]	145.99	1.95626	1.5224e-07
Kif4	ENSMUSG00000034311	Kif4, kinesin family member 4 [Source:MGI Symbol;Acc:MGI:108389]	55.4715	1.94247	0.000328066
C3ar1	ENSMUSG00000040552	C3ar1, complement component 3a receptor 1 [Source:MGI Symbol;Acc:MGI:1097680]	436.067	1.93821	1.74272e-08
Ms4a6d	ENSMUSG00000024679	Ms4a6d, membrane-spanning 4-domains, subfamily A, member 6D [Source:MGI Symbol;Acc:MGI:1916024]	293.686	1.93791	0.00109128
Maff	ENSMUSG00000042622	Maff, v-maf musculoaponeurotic fibrosarcoma oncogene family, protein F (avian) [Source:MGI Symbol;Acc:MGI:96910]	162.497	1.9365	2.66909e-06
Col8a1	ENSMUSG00000068196	Col8a1, collagen, type VIII, alpha 1 [Source:MGI Symbol;Acc:MGI:88463]	1960.33	1.93634	1.34185e-12
Sdk2	ENSMUSG00000041592	Sdk2, sidekick homolog 2 (chicken) [Source:MGI Symbol;Acc:MGI:2443847]	64.901	1.92551	4.9494e-07
Dcdc2a	ENSMUSG00000035910	Dcdc2a, doublecortin domain containing 2a [Source:MGI Symbol;Acc:MGI:2652818]	1683.61	1.9254	1.40338e-15
Frem1	ENSMUSG00000059049	Frem1, Fras1 related extracellular matrix protein 1 [Source:MGI Symbol;Acc:MGI:2670972]	162.305	1.9224	1.95141e-06
Col5a1	ENSMUSG00000026837	Col5a1, collagen, type V, alpha 1 [Source:MGI Symbol;Acc:MGI:88457]	612.749	1.9107	6.66947e-11
Sparc	ENSMUSG00000018593	Sparc, secreted acidic cysteine rich glycoprotein [Source:MGI Symbol;Acc:MGI:98373]	4024.37	1.9103	3.16775e-11
Glipr2	ENSMUSG00000028480	Glipr2, GLI pathogenesis-related 2 [Source:MGI Symbol;Acc:MGI:1917770]	113.895	1.90993	3.53523e-08
Mfap5	ENSMUSG00000030116	Mfap5, microfibrillar associated protein 5 [Source:MGI Symbol;Acc:MGI:1354387]	64.9323	1.90896	0.000495252
Rbp7	ENSMUSG00000028996	Rbp7, retinol binding protein 7, cellular [Source:MGI Symbol;Acc:MGI:1890409]	58.3987	1.90668	0.00448455
Siglece	ENSMUSG00000030474	Siglece, sialic acid binding Ig-like lectin E [Source:MGI Symbol;Acc:MGI:1932475]	61.2235	1.90369	0.00115628
C1qa	ENSMUSG00000036887	C1qa, complement component 1, q subcomponent, alpha polypeptide [Source:MGI Symbol;Acc:MGI:88223]	2829.33	1.89645	3.41064e-06
Cdca8	ENSMUSG00000028873	Cdca8, cell division cycle associated 8 [Source:MGI Symbol;Acc:MGI:1196274]	64.956	1.89282	2.98265e-09
H2-Ea-ps	ENSMUSG00000036322	H2-Ea-ps, histocompatibility 2, class II antigen E alpha, pseudogene [Source:MGI Symbol;Acc:MGI:95900]	276.234	1.88788	4.47919e-18
Gm16685	ENSMUSG00000097804	Gm16685, predicted gene, 16685 [Source:MGI Symbol;Acc:MGI:4439609]	78.5571	1.8839	3.85366e-09
Gm26917	ENSMUSG00000097971	Gm26917, predicted gene, 26917 [Source:MGI Symbol;Acc:MGI:5504032]	121.075	1.87962	4.99648e-06
Cdh11	ENSMUSG00000031673	Cdh11, cadherin 11 [Source:MGI Symbol;Acc:MGI:99217]	218.653	1.8736	1.5292e-09
Ccr2	ENSMUSG00000049103	Ccr2, chemokine (C-C motif) receptor 2 [Source:MGI Symbol;Acc:MGI:106185]	721.313	1.8721	2.34915e-13
Foxs1	ENSMUSG00000074676	Foxs1, forkhead box S1 [Source:MGI Symbol;Acc:MGI:95546]	55.8068	1.85085	2.6864e-05
Sh3bp2	ENSMUSG00000054520	Sh3bp2, SH3-domain binding protein 2 [Source:MGI Symbol;Acc:MGI:1346349]	44.7521	1.84414	3.85441e-07
Arsi	ENSMUSG00000036412	Arsi, arylsulfatase i [Source:MGI Symbol;Acc:MGI:2670959]	72.901	1.84388	0.0004289
Pea15a	ENSMUSG00000013698	Pea15a, phosphoprotein enriched in astrocytes 15A [Source:MGI Symbol;Acc:MGI:104799]	1588.01	1.82329	8.12275e-12
Birc5	ENSMUSG00000017716	Birc5, baculoviral IAP repeat-containing 5 [Source:MGI Symbol;Acc:MGI:1203517]	222.347	1.82107	1.18945e-05
Tifa	ENSMUSG00000046688	Tifa, TRAF-interacting protein with forkhead-associated domain [Source:MGI Symbol;Acc:MGI:2182965]	108.992	1.7906	2.73386e-13
Sprr1a	ENSMUSG00000050359	Sprr1a, small proline-rich protein 1A [Source:MGI Symbol;Acc:MGI:106660]	839.878	1.78957	0.021559
Mki67	ENSMUSG00000031004	Mki67, antigen identified by monoclonal antibody Ki 67 [Source:MGI Symbol;Acc:MGI:106035]	379.866	1.78683	1.30608e-06
Mrc1	ENSMUSG00000026712	Mrc1, mannose receptor, C type 1 [Source:MGI Symbol;Acc:MGI:97142]	706.602	1.77864	6.22418e-11
Cd44	ENSMUSG00000005087	Cd44, CD44 antigen [Source:MGI Symbol;Acc:MGI:88338]	814.325	1.77776	0.000319
Fyb2	ENSMUSG00000078612	1700024P16Rik, RIKEN cDNA 1700024P16 gene [Source:MGI Symbol;Acc:MGI:2685466]	53.1884	1.77694	1.27095e-05
1810011H11Rik	ENSMUSG00000041707	1810011H11Rik, RIKEN cDNA 1810011H11 gene [Source:MGI Symbol;Acc:MGI:1916319]	140.197	1.77562	2.78281e-07
Ctsc	ENSMUSG00000030560	Ctsc, cathepsin C [Source:MGI Symbol;Acc:MGI:109553]	1551.97	1.77468	1.29024e-08
Ccl12	ENSMUSG00000035352	Ccl12, chemokine (C-C motif) ligand 12 [Source:MGI Symbol;Acc:MGI:108224]	238.777	1.77319	7.68021e-08
Gm5637	ENSMUSG00000046993	Gm5637, predicted pseudogene 5637 [Source:MGI Symbol;Acc:MGI:3648120]	169.332	1.76673	1.59768e-08
Ms4a6c	ENSMUSG00000079419	Ms4a6c, membrane-spanning 4-domains, subfamily A, member 6C [Source:MGI Symbol;Acc:MGI:2385644]	1117.42	1.75942	0.00563628
Fstl1	ENSMUSG00000022816	Fstl1, follistatin-like 1 [Source:MGI Symbol;Acc:MGI:102793]	1311.15	1.75344	8.87956e-10
Ebi3	ENSMUSG00000003206	Ebi3, Epstein-Barr virus induced gene 3 [Source:MGI Symbol;Acc:MGI:1354171]	49.5749	1.7518	1.15934e-06
Milr1	ENSMUSG00000040528	Milr1, mast cell immunoglobulin like receptor 1 [Source:MGI Symbol;Acc:MGI:2685731]	135.618	1.74902	3.13356e-06
Racgap1	ENSMUSG00000023015	Racgap1, Rac GTPase-activating protein 1 [Source:MGI Symbol;Acc:MGI:1349423]	78.2716	1.73527	6.52159e-06
Nusap1	ENSMUSG00000027306	Nusap1, nucleolar and spindle associated protein 1 [Source:MGI Symbol;Acc:MGI:2675669]	128.549	1.73062	0.000105812
Gm3788	ENSMUSG00000094392	Gm3788, predicted gene 3788 [Source:MGI Symbol;Acc:MGI:3781961]	42.1456	1.73043	1.26347e-07
Gpr176	ENSMUSG00000040133	Gpr176, G protein-coupled receptor 176 [Source:MGI Symbol;Acc:MGI:2685858]	58.2941	1.73027	0.000108859
Cygb	ENSMUSG00000020810	Cygb, cytoglobin [Source:MGI Symbol;Acc:MGI:2149481]	511.116	1.72631	1.09967e-12
Foxm1	ENSMUSG00000001517	Foxm1, forkhead box M1 [Source:MGI Symbol;Acc:MGI:1347487]	95.3601	1.72578	1.26347e-07
Hpgds	ENSMUSG00000029919	Hpgds, hematopoietic prostaglandin D synthase [Source:MGI Symbol;Acc:MGI:1859384]	76.2561	1.72455	2.03076e-05
Mfap4	ENSMUSG00000042436	Mfap4, microfibrillar-associated protein 4 [Source:MGI Symbol;Acc:MGI:1342276]	147.886	1.72309	2.65708e-06
Apobec1	ENSMUSG00000040613	Apobec1, apolipoprotein B mRNA editing enzyme, catalytic polypeptide 1 [Source:MGI Symbol;Acc:MGI:103298]	298.772	1.71691	1.29865e-06
C4b	ENSMUSG00000073418	C4b, complement component 4B (Chido blood group) [Source:MGI Symbol;Acc:MGI:88228]	481.242	1.71572	2.66312e-08
Rrm2	ENSMUSG00000020649	Rrm2, ribonucleotide reductase M2 [Source:MGI Symbol;Acc:MGI:98181]	344.755	1.71128	5.77472e-11
Cep55	ENSMUSG00000024989	Cep55, centrosomal protein 55 [Source:MGI Symbol;Acc:MGI:1921357]	71.3985	1.70945	0.000548063
Pirb	ENSMUSG00000058818	Pirb, paired Ig-like receptor B [Source:MGI Symbol;Acc:MGI:894311]	180.095	1.70503	0.000152993
Cp	ENSMUSG00000003617	Cp, ceruloplasmin [Source:MGI Symbol;Acc:MGI:88476]	1099.19	1.70476	5.96701e-07
C5ar1	ENSMUSG00000049130	C5ar1, complement component 5a receptor 1 [Source:MGI Symbol;Acc:MGI:88232]	105.437	1.702	0.000949978
Gpr65	ENSMUSG00000021886	Gpr65, G-protein coupled receptor 65 [Source:MGI Symbol;Acc:MGI:108031]	102.459	1.70193	2.17429e-05
Cx3cr1	ENSMUSG00000052336	Cx3cr1, chemokine (C-X3-C motif) receptor 1 [Source:MGI Symbol;Acc:MGI:1333815]	565.991	1.70127	3.08864e-06
Cldn3	ENSMUSG00000070473	Cldn3, claudin 3 [Source:MGI Symbol;Acc:MGI:1329044]	417.051	1.69927	3.11563e-07
Pi15	ENSMUSG00000067780	Pi15, peptidase inhibitor 15 [Source:MGI Symbol;Acc:MGI:1934659]	94.7916	1.69585	4.43891e-05
Oasl1	ENSMUSG00000041827	Oasl1, 2'-5' oligoadenylate synthetase-like 1 [Source:MGI Symbol;Acc:MGI:2180849]	45.1384	1.69271	0.000406746
Top2a	ENSMUSG00000020914	Top2a, topoisomerase (DNA) II alpha [Source:MGI Symbol;Acc:MGI:98790]	113.158	1.69082	0.000735383
Osmr	ENSMUSG00000022146	Osmr, oncostatin M receptor [Source:MGI Symbol;Acc:MGI:1330819]	456.855	1.6901	5.97243e-12
Nnmt	ENSMUSG00000032271	Nnmt, nicotinamide N-methyltransferase [Source:MGI Symbol;Acc:MGI:1099443]	53.4506	1.68906	0.0063068
Ccl2	ENSMUSG00000035385	Ccl2, chemokine (C-C motif) ligand 2 [Source:MGI Symbol;Acc:MGI:98259]	452.094	1.68877	0.00115381
Cdca5	ENSMUSG00000024791	Cdca5, cell division cycle associated 5 [Source:MGI Symbol;Acc:MGI:1915099]	48.368	1.68844	0.000155205
Asic2	ENSMUSG00000020704	Asic2, acid-sensing (proton-gated) ion channel 2 [Source:MGI Symbol;Acc:MGI:1100867]	56.8793	1.68771	4.33351e-10
Cldn4	ENSMUSG00000047501	Cldn4, claudin 4 [Source:MGI Symbol;Acc:MGI:1313314]	167.784	1.68428	1.36373e-05
Lockd	ENSMUSG00000098318	1190002F15Rik, RIKEN cDNA 1190002F15 gene [Source:MGI Symbol;Acc:MGI:1915081]	52.0724	1.68385	2.81055e-05
Rtp4	ENSMUSG00000033355	Rtp4, receptor transporter protein 4 [Source:MGI Symbol;Acc:MGI:1915025]	352.76	1.6774	1.15799e-09
Adamts2	ENSMUSG00000036545	Adamts2, a disintegrin-like and metallopeptidase (reprolysin type) with thrombospondin type 1 motif, 2 [Source:MGI Symbol;Acc:MGI:1347356]	482.322	1.67447	7.99923e-07
Nid1	ENSMUSG00000005397	Nid1, nidogen 1 [Source:MGI Symbol;Acc:MGI:97342]	1305.57	1.67147	1.40316e-18
Cpxm1	ENSMUSG00000027408	Cpxm1, carboxypeptidase X 1 (M14 family) [Source:MGI Symbol;Acc:MGI:1934569]	183.969	1.67053	1.77973e-09
Lacc1	ENSMUSG00000044350	Lacc1, laccase (multicopper oxidoreductase) domain containing 1 [Source:MGI Symbol;Acc:MGI:2445077]	44.0604	1.66884	4.19347e-06
Sgol2a	ENSMUSG00000026039	Sgol2, shugoshin-like 2 (S. pombe) [Source:MGI Symbol;Acc:MGI:1098767]	59.3143	1.66706	2.36589e-06
Col6a3	ENSMUSG00000048126	Col6a3, collagen, type VI, alpha 3 [Source:MGI Symbol;Acc:MGI:88461]	629.964	1.66596	1.1009e-09
Sphk1	ENSMUSG00000061878	Sphk1, sphingosine kinase 1 [Source:MGI Symbol;Acc:MGI:1316649]	244.328	1.66309	8.59018e-07
Arhgap11a	ENSMUSG00000041219	Arhgap11a, Rho GTPase activating protein 11A [Source:MGI Symbol;Acc:MGI:2444300]	138.202	1.65806	2.34807e-09
Nrg1	ENSMUSG00000062991	Nrg1, neuregulin 1 [Source:MGI Symbol;Acc:MGI:96083]	120.678	1.6568	4.90234e-07
Cmtm3	ENSMUSG00000031875	Cmtm3, CKLF-like MARVEL transmembrane domain containing 3 [Source:MGI Symbol;Acc:MGI:2447162]	216.932	1.65496	1.74333e-07
Dusp8	ENSMUSG00000037887	Dusp8, dual specificity phosphatase 8 [Source:MGI Symbol;Acc:MGI:106626]	46.9973	1.65375	0.00143048
Rab31	ENSMUSG00000056515	Rab31, RAB31, member RAS oncogene family [Source:MGI Symbol;Acc:MGI:1914603]	244.413	1.65329	1.65681e-08
Aurka	ENSMUSG00000027496	Aurka, aurora kinase A [Source:MGI Symbol;Acc:MGI:894678]	71.8544	1.65182	7.72064e-08
Car13	ENSMUSG00000027555	Car13, carbonic anhydrase 13 [Source:MGI Symbol;Acc:MGI:1931322]	78.5323	1.65115	2.85036e-05
Clec4b1	ENSMUSG00000030147	Clec4b1, C-type lectin domain family 4, member b1 [Source:MGI Symbol;Acc:MGI:1917060]	70.6687	1.6506	0.00480385
Tmem158	ENSMUSG00000054871	Tmem158, transmembrane protein 158 [Source:MGI Symbol;Acc:MGI:1919559]	168.717	1.64875	0.000279931
Kif23	ENSMUSG00000032254	Kif23, kinesin family member 23 [Source:MGI Symbol;Acc:MGI:1919069]	113.584	1.64757	2.83639e-07
Tpbg	ENSMUSG00000035274	Tpbg, trophoblast glycoprotein [Source:MGI Symbol;Acc:MGI:1341264]	68.1526	1.64639	0.00040892
Apoc2	ENSMUSG00000002992	Apoc2, apolipoprotein C-II [Source:MGI Symbol;Acc:MGI:88054]	50.9716	1.64426	7.95729e-05
C1qc	ENSMUSG00000036896	C1qc, complement component 1, q subcomponent, C chain [Source:MGI Symbol;Acc:MGI:88225]	947.73	1.64396	0.00344441
Hmox1	ENSMUSG00000005413	Hmox1, heme oxygenase (decycling) 1 [Source:MGI Symbol;Acc:MGI:96163]	188.386	1.64362	5.81468e-10
Tyrobp	ENSMUSG00000030579	Tyrobp, TYRO protein tyrosine kinase binding protein [Source:MGI Symbol;Acc:MGI:1277211]	329.62	1.64361	6.4092e-05
Oasl2	ENSMUSG00000029561	Oasl2, 2'-5' oligoadenylate synthetase-like 2 [Source:MGI Symbol;Acc:MGI:1344390]	187.172	1.63731	2.8318e-07
Tlr2	ENSMUSG00000027995	Tlr2, toll-like receptor 2 [Source:MGI Symbol;Acc:MGI:1346060]	96.735	1.63435	6.95461e-07
Tgfbi	ENSMUSG00000035493	Tgfbi, transforming growth factor, beta induced [Source:MGI Symbol;Acc:MGI:99959]	1100.54	1.62969	2.84647e-10
Clec12a	ENSMUSG00000053063	Clec12a, C-type lectin domain family 12, member a [Source:MGI Symbol;Acc:MGI:3040968]	135.893	1.62912	0.000661866
Clu	ENSMUSG00000022037	Clu, clusterin [Source:MGI Symbol;Acc:MGI:88423]	18008.5	1.62795	1.20299e-06
Il1r1	ENSMUSG00000026072	Il1r1, interleukin 1 receptor, type I [Source:MGI Symbol;Acc:MGI:96545]	86.004	1.62475	0.000500383
Fignl1	ENSMUSG00000035455	Fignl1, fidgetin-like 1 [Source:MGI Symbol;Acc:MGI:1890648]	56.8458	1.6215	0.00218929
Cd68	ENSMUSG00000018774	Cd68, CD68 antigen [Source:MGI Symbol;Acc:MGI:88342]	422.371	1.61637	9.12817e-06
Adgre1	ENSMUSG00000004730	Emr1, EGF-like module containing, mucin-like, hormone receptor-like sequence 1 [Source:MGI Symbol;Acc:MGI:106912]	412.905	1.61563	5.62065e-05
Gm6900	ENSMUSG00000093826	Gm6900, predicted gene 6900 [Source:MGI Symbol;Acc:MGI:3645052]	56.5028	1.61396	0.000324512
Ifi202b	ENSMUSG00000026535	Ifi202b, interferon activated gene 202B [Source:MGI Symbol;Acc:MGI:1347083]	239	1.61325	4.08159e-05
1500009L16Rik	ENSMUSG00000087651	1500009L16Rik, RIKEN cDNA 1500009L16 gene [Source:MGI Symbol;Acc:MGI:1917034]	52.5668	1.6124	3.44139e-05
Uhrf1	ENSMUSG00000001228	Uhrf1, ubiquitin-like, containing PHD and RING finger domains, 1 [Source:MGI Symbol;Acc:MGI:1338889]	279.178	1.60775	5.91248e-06
Neurl3	ENSMUSG00000047180	Neurl3, neuralized homolog 3 homolog (Drosophila) [Source:MGI Symbol;Acc:MGI:2429944]	126.543	1.60636	1.40279e-08
Col4a2	ENSMUSG00000031503	Col4a2, collagen, type IV, alpha 2 [Source:MGI Symbol;Acc:MGI:88455]	1876.15	1.60248	1.63244e-07
Slc7a2	ENSMUSG00000031596	Slc7a2, solute carrier family 7 (cationic amino acid transporter, y+ system), member 2 [Source:MGI Symbol;Acc:MGI:99828]	152.281	1.59455	7.18271e-06
Mxra7	ENSMUSG00000020814	Mxra7, matrix-remodelling associated 7 [Source:MGI Symbol;Acc:MGI:1914872]	282.139	1.59252	3.10437e-09
Akap12	ENSMUSG00000038587	Akap12, A kinase (PRKA) anchor protein (gravin) 12 [Source:MGI Symbol;Acc:MGI:1932576]	486.269	1.58757	1.40444e-05
Il33	ENSMUSG00000024810	Il33, interleukin 33 [Source:MGI Symbol;Acc:MGI:1924375]	1154.26	1.57719	3.19498e-07
Lgi2	ENSMUSG00000039252	Lgi2, leucine-rich repeat LGI family, member 2 [Source:MGI Symbol;Acc:MGI:2180196]	228.387	1.57135	0.000150709
Asns	ENSMUSG00000029752	Asns, asparagine synthetase [Source:MGI Symbol;Acc:MGI:1350929]	122.482	1.56843	0.000136584
Kntc1	ENSMUSG00000029414	Kntc1, kinetochore associated 1 [Source:MGI Symbol;Acc:MGI:2673709]	41.1103	1.56548	3.82863e-05
Ccr5	ENSMUSG00000079227	Ccr5, chemokine (C-C motif) receptor 5 [Source:MGI Symbol;Acc:MGI:107182]	509.708	1.5644	2.43612e-05
Dtl	ENSMUSG00000037474	Dtl, denticleless homolog (Drosophila) [Source:MGI Symbol;Acc:MGI:1924093]	81.1256	1.56103	3.15555e-05
Mest	ENSMUSG00000051855	Mest, mesoderm specific transcript [Source:MGI Symbol;Acc:MGI:96968]	318.896	1.55952	2.34915e-13
Sertad4	ENSMUSG00000016262	Sertad4, SERTA domain containing 4 [Source:MGI Symbol;Acc:MGI:2443496]	99.9264	1.55588	6.20819e-08
Emilin1	ENSMUSG00000029163	Emilin1, elastin microfibril interfacer 1 [Source:MGI Symbol;Acc:MGI:1926189]	587.868	1.55249	8.87956e-10
Mrc2	ENSMUSG00000020695	Mrc2, mannose receptor, C type 2 [Source:MGI Symbol;Acc:MGI:107818]	700.99	1.55204	8.19617e-12
Gins2	ENSMUSG00000031821	Gins2, GINS complex subunit 2 (Psf2 homolog) [Source:MGI Symbol;Acc:MGI:1921019]	127.445	1.55172	1.83521e-08
Anxa1	ENSMUSG00000024659	Anxa1, annexin A1 [Source:MGI Symbol;Acc:MGI:96819]	1199.38	1.5517	7.02981e-07
Trim47	ENSMUSG00000020773	Trim47, tripartite motif-containing 47 [Source:MGI Symbol;Acc:MGI:1917374]	325.144	1.54959	1.69235e-07
Arg2	ENSMUSG00000021125	Arg2, arginase type II [Source:MGI Symbol;Acc:MGI:1330806]	561.577	1.54742	4.64172e-10
Adam19	ENSMUSG00000011256	Adam19, a disintegrin and metallopeptidase domain 19 (meltrin beta) [Source:MGI Symbol;Acc:MGI:105377]	106.596	1.54617	0.00021954
Adamts16	ENSMUSG00000049538	Adamts16, a disintegrin-like and metallopeptidase (reprolysin type) with thrombospondin type 1 motif, 16 [Source:MGI Symbol;Acc:MGI:2429637]	110.971	1.54237	2.31098e-06
Mlkl	ENSMUSG00000012519	Mlkl, mixed lineage kinase domain-like [Source:MGI Symbol;Acc:MGI:1921818]	50.6921	1.53807	4.32047e-05
Junb	ENSMUSG00000052837	Junb, jun B proto-oncogene [Source:MGI Symbol;Acc:MGI:96647]	875.389	1.53718	2.65598e-06
Cd248	ENSMUSG00000056481	Cd248, CD248 antigen, endosialin [Source:MGI Symbol;Acc:MGI:1917695]	122.317	1.53493	3.69046e-06
Fos	ENSMUSG00000021250	Fos, FBJ osteosarcoma oncogene [Source:MGI Symbol;Acc:MGI:95574]	201.308	1.53475	0.0125571
S100a11	ENSMUSG00000027907	S100a11, S100 calcium binding protein A11 (calgizzarin) [Source:MGI Symbol;Acc:MGI:1338798]	1741.52	1.53434	7.15368e-07
Tgfb3	ENSMUSG00000021253	Tgfb3, transforming growth factor, beta 3 [Source:MGI Symbol;Acc:MGI:98727]	49.8289	1.52878	0.00628668
Lyz2	ENSMUSG00000069516	Lyz2, lysozyme 2 [Source:MGI Symbol;Acc:MGI:96897]	3789.48	1.52414	0.00322967
Gm4951	ENSMUSG00000073555	Gm4951, predicted gene 4951 [Source:MGI Symbol;Acc:MGI:3644953]	48.7734	1.52217	5.44943e-05
Tsc22d1	ENSMUSG00000022010	Tsc22d1, TSC22 domain family, member 1 [Source:MGI Symbol;Acc:MGI:109127]	4938.86	1.51893	1.66434e-08
Lpcat2	ENSMUSG00000033192	Lpcat2, lysophosphatidylcholine acyltransferase 2 [Source:MGI Symbol;Acc:MGI:3606214]	70.8924	1.51612	0.000949978
Cfi	ENSMUSG00000058952	Cfi, complement component factor i [Source:MGI Symbol;Acc:MGI:105937]	251.374	1.51321	3.06836e-10
Gm9025	ENSMUSG00000082433	Gm9025, predicted gene 9025 [Source:MGI Symbol;Acc:MGI:3646679]	74.5136	1.51119	0.000463439
Alox5ap	ENSMUSG00000060063	Alox5ap, arachidonate 5-lipoxygenase activating protein [Source:MGI Symbol;Acc:MGI:107505]	664.186	1.50624	1.20217e-07
Pdlim7	ENSMUSG00000021493	Pdlim7, PDZ and LIM domain 7 [Source:MGI Symbol;Acc:MGI:1914649]	200.901	1.50385	8.34686e-06
Rad51ap1	ENSMUSG00000030346	Rad51ap1, RAD51 associated protein 1 [Source:MGI Symbol;Acc:MGI:1098224]	50.9588	1.50365	0.000431591
Acsbg1	ENSMUSG00000032281	Acsbg1, acyl-CoA synthetase bubblegum family member 1 [Source:MGI Symbol;Acc:MGI:2385656]	48.4996	1.50292	0.00109391
Trib3	ENSMUSG00000032715	Trib3, tribbles homolog 3 (Drosophila) [Source:MGI Symbol;Acc:MGI:1345675]	151.753	1.49923	0.00011432
Bcl3	ENSMUSG00000053175	Bcl3, B cell leukemia/lymphoma 3 [Source:MGI Symbol;Acc:MGI:88140]	548.492	1.49563	5.04862e-06
Igsf10	ENSMUSG00000036334	Igsf10, immunoglobulin superfamily, member 10 [Source:MGI Symbol;Acc:MGI:1923481]	74.9395	1.49428	0.000224009
Fcer1g	ENSMUSG00000058715	Fcer1g, Fc receptor, IgE, high affinity I, gamma polypeptide [Source:MGI Symbol;Acc:MGI:95496]	168.779	1.49275	0.00266311
Oas1a	ENSMUSG00000052776	Oas1a, 2'-5' oligoadenylate synthetase 1A [Source:MGI Symbol;Acc:MGI:2180860]	47.499	1.49069	4.21039e-06
Hck	ENSMUSG00000003283	Hck, hemopoietic cell kinase [Source:MGI Symbol;Acc:MGI:96052]	163.053	1.48269	0.00130855
Cyr61	ENSMUSG00000028195	Cyr61, cysteine rich protein 61 [Source:MGI Symbol;Acc:MGI:88613]	1211.13	1.47925	5.49325e-06
Trpv6	ENSMUSG00000029868	Trpv6, transient receptor potential cation channel, subfamily V, member 6 [Source:MGI Symbol;Acc:MGI:1927259]	73.6478	1.47789	0.000193575
Pld4	ENSMUSG00000052160	Pld4, phospholipase D family, member 4 [Source:MGI Symbol;Acc:MGI:2144765]	416.618	1.47662	0.000256087
Fbln2	ENSMUSG00000064080	Fbln2, fibulin 2 [Source:MGI Symbol;Acc:MGI:95488]	181.221	1.47608	4.65349e-05
Adamts1	ENSMUSG00000022893	Adamts1, a disintegrin-like and metallopeptidase (reprolysin type) with thrombospondin type 1 motif, 1 [Source:MGI Symbol;Acc:MGI:109249]	5801.75	1.47464	6.59863e-07
Ctps	ENSMUSG00000028633	Ctps, cytidine 5'-triphosphate synthase [Source:MGI Symbol;Acc:MGI:1858304]	290.47	1.46884	3.09961e-07
Lilra5	ENSMUSG00000070873	Lilra5, leukocyte immunoglobulin-like receptor, subfamily A (with TM domain), member 5 [Source:MGI Symbol;Acc:MGI:3647196]	134.868	1.46672	4.63021e-08
Htra3	ENSMUSG00000029096	Htra3, HtrA serine peptidase 3 [Source:MGI Symbol;Acc:MGI:1925808]	85.6364	1.46617	0.00142784
Cdc20	ENSMUSG00000006398	Cdc20, cell division cycle 20 [Source:MGI Symbol;Acc:MGI:1859866]	246.48	1.46541	1.2178e-05
Sgo1	ENSMUSG00000023940	Sgol1, shugoshin-like 1 (S. pombe) [Source:MGI Symbol;Acc:MGI:1919665]	43.2899	1.4572	0.00354605
Zwilch	ENSMUSG00000032400	Zwilch, zwilch kinetochore protein [Source:MGI Symbol;Acc:MGI:1915264]	45.7141	1.45684	0.000558716
AB124611	ENSMUSG00000057191	AB124611, cDNA sequence AB124611 [Source:MGI Symbol;Acc:MGI:3043001]	219.802	1.45548	0.000591245
Trim59	ENSMUSG00000034317	Trim59, tripartite motif-containing 59 [Source:MGI Symbol;Acc:MGI:1914199]	81.5536	1.4551	6.08864e-06
Zfp36l2	ENSMUSG00000045817	Zfp36l2, zinc finger protein 36, C3H type-like 2 [Source:MGI Symbol;Acc:MGI:107945]	182.496	1.45455	4.04692e-07
Csf2rb2	ENSMUSG00000071714	Csf2rb2, colony stimulating factor 2 receptor, beta 2, low-affinity (granulocyte-macrophage) [Source:MGI Symbol;Acc:MGI:1339760]	97.9001	1.45353	0.00374597
Mybl1	ENSMUSG00000025912	Mybl1, myeloblastosis oncogene-like 1 [Source:MGI Symbol;Acc:MGI:99925]	72.1253	1.45299	0.000128758
Hsp25-ps1	ENSMUSG00000078915	Hsp25-ps1, heat shock protein 25, pseudogene 1 [Source:MGI Symbol;Acc:MGI:96241]	160.366	1.44898	0.000401294
Cysltr1	ENSMUSG00000052821	Cysltr1, cysteinyl leukotriene receptor 1 [Source:MGI Symbol;Acc:MGI:1926218]	146.341	1.44715	3.61436e-09
Tmem98	ENSMUSG00000035413	Tmem98, transmembrane protein 98 [Source:MGI Symbol;Acc:MGI:1923457]	223.18	1.44399	4.56316e-10
Flnc	ENSMUSG00000068699	Flnc, filamin C, gamma [Source:MGI Symbol;Acc:MGI:95557]	48.5334	1.44239	0.0119788
Clec10a	ENSMUSG00000000318	Clec10a, C-type lectin domain family 10, member A [Source:MGI Symbol;Acc:MGI:96975]	105.142	1.44013	1.94957e-05
Piezo2	ENSMUSG00000041482	Piezo2, piezo-type mechanosensitive ion channel component 2 [Source:MGI Symbol;Acc:MGI:1918781]	209.662	1.43947	4.1606e-11
Egr1	ENSMUSG00000038418	Egr1, early growth response 1 [Source:MGI Symbol;Acc:MGI:95295]	1050.32	1.43876	0.00354932
Lhfp	ENSMUSG00000048332	Lhfp, lipoma HMGIC fusion partner [Source:MGI Symbol;Acc:MGI:1920048]	1266.86	1.43804	1.19233e-09
Inhba	ENSMUSG00000041324	Inhba, inhibin beta-A [Source:MGI Symbol;Acc:MGI:96570]	75.8102	1.43606	0.000100288
Ccr1	ENSMUSG00000025804	Ccr1, chemokine (C-C motif) receptor 1 [Source:MGI Symbol;Acc:MGI:104618]	110.131	1.43515	0.000973592
Nfkbiz	ENSMUSG00000035356	Nfkbiz, nuclear factor of kappa light polypeptide gene enhancer in B cells inhibitor, zeta [Source:MGI Symbol;Acc:MGI:1931595]	323.025	1.43398	3.30288e-09
Anxa3	ENSMUSG00000029484	Anxa3, annexin A3 [Source:MGI Symbol;Acc:MGI:1201378]	1612.27	1.43352	3.74684e-10
Dnm3os	ENSMUSG00000078190	Dnm3os, dynamin 3, opposite strand [Source:MGI Symbol;Acc:MGI:3052332]	39.5035	1.42883	0.000310626
Rassf4	ENSMUSG00000042129	Rassf4, Ras association (RalGDS/AF-6) domain family member 4 [Source:MGI Symbol;Acc:MGI:2386853]	75.1212	1.42869	0.000789255
Stx11	ENSMUSG00000039232	Stx11, syntaxin 11 [Source:MGI Symbol;Acc:MGI:1921982]	185.046	1.42732	0.00012908
Golm1	ENSMUSG00000021556	Golm1, golgi membrane protein 1 [Source:MGI Symbol;Acc:MGI:1917329]	125.244	1.42675	6.44114e-06
Ly6e	ENSMUSG00000022587	Ly6e, lymphocyte antigen 6 complex, locus E [Source:MGI Symbol;Acc:MGI:106651]	2001.45	1.42533	1.15502e-07
Cenpa	ENSMUSG00000029177	Cenpa, centromere protein A [Source:MGI Symbol;Acc:MGI:88375]	76.2271	1.41952	1.65768e-06
Loxl1	ENSMUSG00000032334	Loxl1, lysyl oxidase-like 1 [Source:MGI Symbol;Acc:MGI:106096]	377.635	1.41906	5.12323e-08
Tgfb1i1	ENSMUSG00000030782	Tgfb1i1, transforming growth factor beta 1 induced transcript 1 [Source:MGI Symbol;Acc:MGI:102784]	115.283	1.41891	7.80278e-06
Nrros	ENSMUSG00000052384	Nrros, negative regulator of reactive oxygen species [Source:MGI Symbol;Acc:MGI:2445095]	344.192	1.41872	1.96702e-07
Tpm4	ENSMUSG00000031799	Tpm4, tropomyosin 4 [Source:MGI Symbol;Acc:MGI:2449202]	731.888	1.41312	7.48527e-10
Tacc3	ENSMUSG00000037313	Tacc3, transforming, acidic coiled-coil containing protein 3 [Source:MGI Symbol;Acc:MGI:1341163]	40.6407	1.41232	4.96111e-05
Slc7a5	ENSMUSG00000040010	Slc7a5, solute carrier family 7 (cationic amino acid transporter, y+ system), member 5 [Source:MGI Symbol;Acc:MGI:1298205]	59.3058	1.41174	5.01811e-06
Tgif1	ENSMUSG00000047407	Tgif1, TGFB-induced factor homeobox 1 [Source:MGI Symbol;Acc:MGI:1194497]	298.361	1.40534	2.32942e-05
Smoc2	ENSMUSG00000023886	Smoc2, SPARC related modular calcium binding 2 [Source:MGI Symbol;Acc:MGI:1929881]	773.357	1.40334	6.89958e-06
Thbs2	ENSMUSG00000023885	Thbs2, thrombospondin 2 [Source:MGI Symbol;Acc:MGI:98738]	203.532	1.40331	5.8441e-06
Emp1	ENSMUSG00000030208	Emp1, epithelial membrane protein 1 [Source:MGI Symbol;Acc:MGI:107941]	847.013	1.40209	6.02211e-08
C330027C09Rik	ENSMUSG00000033031	C330027C09Rik, RIKEN cDNA C330027C09 gene [Source:MGI Symbol;Acc:MGI:2146335]	74.7848	1.40001	6.35693e-05
Plac8	ENSMUSG00000029322	Plac8, placenta-specific 8 [Source:MGI Symbol;Acc:MGI:2445289]	794.61	1.39743	2.00123e-07
Tnfrsf10b	ENSMUSG00000022074	Tnfrsf10b, tumor necrosis factor receptor superfamily, member 10b [Source:MGI Symbol;Acc:MGI:1341090]	73.2346	1.39645	1.72502e-05
Fblim1	ENSMUSG00000006219	Fblim1, filamin binding LIM protein 1 [Source:MGI Symbol;Acc:MGI:1921452]	1375.06	1.39301	1.46512e-09
Tagln	ENSMUSG00000032085	Tagln, transgelin [Source:MGI Symbol;Acc:MGI:106012]	602.242	1.39278	1.23842e-05
Adcy7	ENSMUSG00000031659	Adcy7, adenylate cyclase 7 [Source:MGI Symbol;Acc:MGI:102891]	92.1465	1.38963	0.00150428
Sh3bgrl3	ENSMUSG00000028843	Sh3bgrl3, SH3 domain binding glutamic acid-rich protein-like 3 [Source:MGI Symbol;Acc:MGI:1920973]	503.175	1.38844	7.60331e-06
Rad51	ENSMUSG00000027323	Rad51, RAD51 homolog [Source:MGI Symbol;Acc:MGI:97890]	82.1938	1.38584	3.0185e-06
Mmp14	ENSMUSG00000000957	Mmp14, matrix metallopeptidase 14 (membrane-inserted) [Source:MGI Symbol;Acc:MGI:101900]	1314.63	1.38268	5.26419e-07
Sox9	ENSMUSG00000000567	Sox9, SRY (sex determining region Y)-box 9 [Source:MGI Symbol;Acc:MGI:98371]	375.935	1.38101	0.000686626
Adam8	ENSMUSG00000025473	Adam8, a disintegrin and metallopeptidase domain 8 [Source:MGI Symbol;Acc:MGI:107825]	199	1.37982	0.000137015
Col4a1	ENSMUSG00000031502	Col4a1, collagen, type IV, alpha 1 [Source:MGI Symbol;Acc:MGI:88454]	5304.19	1.37785	2.39693e-07
Crlf2	ENSMUSG00000033467	Crlf2, cytokine receptor-like factor 2 [Source:MGI Symbol;Acc:MGI:1889506]	86.1423	1.37475	0.000185093
Ccdc80	ENSMUSG00000022665	Ccdc80, coiled-coil domain containing 80 [Source:MGI Symbol;Acc:MGI:1915146]	342.062	1.37083	8.51624e-05
Tmem45a	ENSMUSG00000022754	Tmem45a, transmembrane protein 45a [Source:MGI Symbol;Acc:MGI:1913122]	72.1425	1.36962	0.00696462
Bbc3	ENSMUSG00000002083	Bbc3, BCL2 binding component 3 [Source:MGI Symbol;Acc:MGI:2181667]	158.901	1.36675	3.34869e-05
Nrep	ENSMUSG00000042834	Nrep, neuronal regeneration related protein [Source:MGI Symbol;Acc:MGI:99444]	731.743	1.36474	1.27398e-09
Prmt2	ENSMUSG00000020230	Prmt2, protein arginine N-methyltransferase 2 [Source:MGI Symbol;Acc:MGI:1316652]	81.9093	1.36394	4.66336e-05
Mpeg1	ENSMUSG00000046805	Mpeg1, macrophage expressed gene 1 [Source:MGI Symbol;Acc:MGI:1333743]	918.324	1.36367	0.00209043
Cyth4	ENSMUSG00000018008	Cyth4, cytohesin 4 [Source:MGI Symbol;Acc:MGI:2441702]	662.727	1.36222	5.52982e-05
Map3k1	ENSMUSG00000021754	Map3k1, mitogen-activated protein kinase kinase kinase 1 [Source:MGI Symbol;Acc:MGI:1346872]	357.877	1.35905	5.67242e-06
Ccdc8	ENSMUSG00000041117	Ccdc8, coiled-coil domain containing 8 [Source:MGI Symbol;Acc:MGI:3612184]	56.8763	1.35902	7.27134e-06
Fat1	ENSMUSG00000070047	Fat1, FAT tumor suppressor homolog 1 (Drosophila) [Source:MGI Symbol;Acc:MGI:109168]	747.693	1.35868	2.57211e-09
Cep170	ENSMUSG00000057335	Cep170, centrosomal protein 170 [Source:MGI Symbol;Acc:MGI:1918348]	73.8594	1.35766	2.14522e-09
Rprm	ENSMUSG00000075334	Rprm, reprimo, TP53 dependent G2 arrest mediator candidate [Source:MGI Symbol;Acc:MGI:1915124]	76.0762	1.35478	0.00226582
Myo1f	ENSMUSG00000024300	Myo1f, myosin IF [Source:MGI Symbol;Acc:MGI:107711]	92.7536	1.35375	0.0115029
F3	ENSMUSG00000028128	F3, coagulation factor III [Source:MGI Symbol;Acc:MGI:88381]	1845.01	1.35375	1.21644e-07
Apoc3	ENSMUSG00000032081	Apoc3, apolipoprotein C-III [Source:MGI Symbol;Acc:MGI:88055]	274.269	1.3526	4.651e-06
Clec7a	ENSMUSG00000079293	Clec7a, C-type lectin domain family 7, member a [Source:MGI Symbol;Acc:MGI:1861431]	142.888	1.35257	0.00028971
Rplp0-ps1	ENSMUSG00000081640	Rplp0-ps1, ribosomal protein, large, P0, pseudogene 1 [Source:MGI Symbol;Acc:MGI:3648599]	46.3617	1.3509	3.63225e-05
Plk4	ENSMUSG00000025758	Plk4, polo-like kinase 4 [Source:MGI Symbol;Acc:MGI:101783]	65.2977	1.35061	0.000114978
Pdk4	ENSMUSG00000019577	Pdk4, pyruvate dehydrogenase kinase, isoenzyme 4 [Source:MGI Symbol;Acc:MGI:1351481]	376.765	1.35039	0.0177146
Uchl1	ENSMUSG00000029223	Uchl1, ubiquitin carboxy-terminal hydrolase L1 [Source:MGI Symbol;Acc:MGI:103149]	50.626	1.34978	0.0103291
Dusp5	ENSMUSG00000034765	Dusp5, dual specificity phosphatase 5 [Source:MGI Symbol;Acc:MGI:2685183]	359.222	1.34961	1.09034e-05
Tnfaip8l2	ENSMUSG00000013707	Tnfaip8l2, tumor necrosis factor, alpha-induced protein 8-like 2 [Source:MGI Symbol;Acc:MGI:1917019]	114.855	1.34924	0.0018786
Lair1	ENSMUSG00000055541	Lair1, leukocyte-associated Ig-like receptor 1 [Source:MGI Symbol;Acc:MGI:105492]	158.05	1.34864	9.82315e-05
Sytl2	ENSMUSG00000030616	Sytl2, synaptotagmin-like 2 [Source:MGI Symbol;Acc:MGI:1933366]	257.069	1.34763	0.000147001
Fosl2	ENSMUSG00000029135	Fosl2, fos-like antigen 2 [Source:MGI Symbol;Acc:MGI:102858]	1531.76	1.34679	3.89972e-07
Cks1b	ENSMUSG00000028044	Cks1b, CDC28 protein kinase 1b [Source:MGI Symbol;Acc:MGI:1889208]	359.138	1.34311	7.46526e-06
Adgrg3	ENSMUSG00000060470	Gpr97, G protein-coupled receptor 97 [Source:MGI Symbol;Acc:MGI:1859670]	107.723	1.34136	5.51351e-05
Arid5a	ENSMUSG00000037447	Arid5a, AT rich interactive domain 5A (MRF1-like) [Source:MGI Symbol;Acc:MGI:2443039]	83.5716	1.33964	0.0020089
Ncapg2	ENSMUSG00000042029	Ncapg2, non-SMC condensin II complex, subunit G2 [Source:MGI Symbol;Acc:MGI:1923294]	98.6012	1.33897	9.866e-08
Spon2	ENSMUSG00000037379	Spon2, spondin 2, extracellular matrix protein [Source:MGI Symbol;Acc:MGI:1923724]	44.3765	1.33769	0.00633821
Ftl1-ps2	ENSMUSG00000096755	Gm20746, predicted gene, 20746 [Source:MGI Symbol;Acc:MGI:5434102]	47.2332	1.33635	5.30695e-05
P2ry6	ENSMUSG00000048779	P2ry6, pyrimidinergic receptor P2Y, G-protein coupled, 6 [Source:MGI Symbol;Acc:MGI:2673874]	219.679	1.33282	6.40144e-05
Ntf5	ENSMUSG00000074121	Ntf5, neurotrophin 5 [Source:MGI Symbol;Acc:MGI:97381]	36.6435	1.3309	9.88359e-06
Evi2a	ENSMUSG00000078771	Evi2a, ecotropic viral integration site 2a [Source:MGI Symbol;Acc:MGI:95458]	124.241	1.33011	0.00155971
Plp2	ENSMUSG00000031146	Plp2, proteolipid protein 2 [Source:MGI Symbol;Acc:MGI:1298382]	158.836	1.3272	1.59651e-05
Lbp	ENSMUSG00000016024	Lbp, lipopolysaccharide binding protein [Source:MGI Symbol;Acc:MGI:1098776]	450.84	1.32717	5.08813e-05
Clec18a	ENSMUSG00000033633	Clec18a, C-type lectin domain family 18, member A [Source:MGI Symbol;Acc:MGI:2672935]	42.0778	1.32591	0.00434159
Lcp2	ENSMUSG00000002699	Lcp2, lymphocyte cytosolic protein 2 [Source:MGI Symbol;Acc:MGI:1321402]	117.221	1.3246	0.00992888
Hmga1	ENSMUSG00000046711	Hmga1, high mobility group AT-hook 1 [Source:MGI Symbol;Acc:MGI:96160]	39.0097	1.32434	0.000120025
B4galnt1	ENSMUSG00000006731	B4galnt1, beta-1,4-N-acetyl-galactosaminyl transferase 1 [Source:MGI Symbol;Acc:MGI:1342057]	66.8362	1.31809	0.0029944
Rcn3	ENSMUSG00000019539	Rcn3, reticulocalbin 3, EF-hand calcium binding domain [Source:MGI Symbol;Acc:MGI:1277122]	81.2722	1.3177	3.4616e-05
Tspan17	ENSMUSG00000025875	Tspan17, tetraspanin 17 [Source:MGI Symbol;Acc:MGI:1921507]	92.1681	1.31677	1.20652e-06
Lilrb4a	ENSMUSG00000062593	Lilrb4, leukocyte immunoglobulin-like receptor, subfamily B, member 4 [Source:MGI Symbol;Acc:MGI:102701]	208.462	1.3146	0.0494834
Col18a1	ENSMUSG00000001435	Col18a1, collagen, type XVIII, alpha 1 [Source:MGI Symbol;Acc:MGI:88451]	2606.6	1.31331	8.74105e-07
Shisa4	ENSMUSG00000041889	Shisa4, shisa homolog 4 (Xenopus laevis) [Source:MGI Symbol;Acc:MGI:1924802]	312.659	1.31281	8.55036e-07
Parp9	ENSMUSG00000022906	Parp9, poly (ADP-ribose) polymerase family, member 9 [Source:MGI Symbol;Acc:MGI:1933117]	88.8951	1.31277	0.000183754
Ckap4	ENSMUSG00000046841	Ckap4, cytoskeleton-associated protein 4 [Source:MGI Symbol;Acc:MGI:2444926]	747.356	1.3125	4.6547e-07
Lgals3bp	ENSMUSG00000033880	Lgals3bp, lectin, galactoside-binding, soluble, 3 binding protein [Source:MGI Symbol;Acc:MGI:99554]	914.465	1.31083	1.00163e-07
Arl4c	ENSMUSG00000049866	Arl4c, ADP-ribosylation factor-like 4C [Source:MGI Symbol;Acc:MGI:2445172]	264.168	1.31024	2.77304e-06
Cd74	ENSMUSG00000024610	Cd74, CD74 antigen (invariant polypeptide of major histocompatibility complex, class II antigen-associated) [Source:MGI Symbol;Acc:MGI:96534]	8325.17	1.30972	9.44269e-09
Marcksl1	ENSMUSG00000047945	Marcksl1, MARCKS-like 1 [Source:MGI Symbol;Acc:MGI:97143]	375.834	1.30883	2.83949e-07
Pclaf	ENSMUSG00000040204	2810417H13Rik, RIKEN cDNA 2810417H13 gene [Source:MGI Symbol;Acc:MGI:1915276]	161.221	1.30613	0.0103612
Klf6	ENSMUSG00000000078	Klf6, Kruppel-like factor 6 [Source:MGI Symbol;Acc:MGI:1346318]	1908.41	1.30589	2.01523e-07
Slamf9	ENSMUSG00000026548	Slamf9, SLAM family member 9 [Source:MGI Symbol;Acc:MGI:1923692]	363.72	1.30535	2.01159e-05
Rap2b	ENSMUSG00000036894	Rap2b, RAP2B, member of RAS oncogene family [Source:MGI Symbol;Acc:MGI:1921262]	356.864	1.30505	1.07972e-07
Mad2l1	ENSMUSG00000029910	Mad2l1, MAD2 mitotic arrest deficient-like 1 [Source:MGI Symbol;Acc:MGI:1860374]	151.72	1.30283	3.40033e-06
Pcdha11	ENSMUSG00000007440	Pcdha10, protocadherin alpha 10 [Source:MGI Symbol;Acc:MGI:1298408]	74.2155	1.30036	3.0522e-05
Icam1	ENSMUSG00000037405	Icam1, intercellular adhesion molecule 1 [Source:MGI Symbol;Acc:MGI:96392]	682.858	1.29914	1.29102e-07
Axl	ENSMUSG00000002602	Axl, AXL receptor tyrosine kinase [Source:MGI Symbol;Acc:MGI:1347244]	774.804	1.29735	4.74249e-10
Cdkn1a	ENSMUSG00000023067	Cdkn1a, cyclin-dependent kinase inhibitor 1A (P21) [Source:MGI Symbol;Acc:MGI:104556]	1218.06	1.2962	0.00370568
Serpinb6b	ENSMUSG00000042842	Serpinb6b, serine (or cysteine) peptidase inhibitor, clade B, member 6b [Source:MGI Symbol;Acc:MGI:894688]	197.712	1.29368	2.17287e-05
Anp32b-ps1	ENSMUSG00000081792	Anp32b-ps1, Bacidic (leucine-rich) nuclear phosphoprotein 32 family, member B, pseudogene 1 [Source:MGI Symbol;Acc:MGI:3651262]	58.1865	1.29357	0.00497268
Ctss	ENSMUSG00000038642	Ctss, cathepsin S [Source:MGI Symbol;Acc:MGI:107341]	7436.27	1.29078	0.00771906
Hbegf	ENSMUSG00000024486	Hbegf, heparin-binding EGF-like growth factor [Source:MGI Symbol;Acc:MGI:96070]	525.162	1.28974	1.29628e-08
Ccdc136	ENSMUSG00000029769	Ccdc136, coiled-coil domain containing 136 [Source:MGI Symbol;Acc:MGI:1918128]	42.8279	1.28703	2.31043e-06
Cdh3	ENSMUSG00000061048	Cdh3, cadherin 3 [Source:MGI Symbol;Acc:MGI:88356]	555.199	1.28674	5.86732e-09
Plaur	ENSMUSG00000046223	Plaur, plasminogen activator, urokinase receptor [Source:MGI Symbol;Acc:MGI:97612]	293.945	1.28287	0.00179988
Alpk1	ENSMUSG00000028028	Alpk1, alpha-kinase 1 [Source:MGI Symbol;Acc:MGI:1918731]	56.1295	1.28205	0.000255032
Foxj1	ENSMUSG00000034227	Foxj1, forkhead box J1 [Source:MGI Symbol;Acc:MGI:1347474]	41.2561	1.27964	0.000542792
Stat3	ENSMUSG00000004040	Stat3, signal transducer and activator of transcription 3 [Source:MGI Symbol;Acc:MGI:103038]	779.564	1.27951	1.34481e-06
Trmt112-ps2	ENSMUSG00000070572	Trmt112-ps2, tRNA methyltransferase 11-2, pseudogene 2 [Source:MGI Symbol;Acc:MGI:3651720]	66.5131	1.2786	0.000115411
Sorbs2	ENSMUSG00000031626	Sorbs2, sorbin and SH3 domain containing 2 [Source:MGI Symbol;Acc:MGI:1924574]	190.761	1.27587	1.24269e-07
Mcm5	ENSMUSG00000005410	Mcm5, minichromosome maintenance deficient 5, cell division cycle 46 (S. cerevisiae) [Source:MGI Symbol;Acc:MGI:103197]	291.737	1.27579	6.27981e-05
Rnd3	ENSMUSG00000017144	Rnd3, Rho family GTPase 3 [Source:MGI Symbol;Acc:MGI:1921444]	179.443	1.27377	1.80955e-06
A730049H05Rik	ENSMUSG00000048636	A730049H05Rik, RIKEN cDNA A730049H05 gene [Source:MGI Symbol;Acc:MGI:1921766]	221.338	1.27222	4.67905e-07
Tnfrsf1b	ENSMUSG00000028599	Tnfrsf1b, tumor necrosis factor receptor superfamily, member 1b [Source:MGI Symbol;Acc:MGI:1314883]	45.0063	1.2709	0.0101343
Pdgfb	ENSMUSG00000000489	Pdgfb, platelet derived growth factor, B polypeptide [Source:MGI Symbol;Acc:MGI:97528]	609.158	1.26762	2.79483e-09
Ly86	ENSMUSG00000021423	Ly86, lymphocyte antigen 86 [Source:MGI Symbol;Acc:MGI:1321404]	107.117	1.26572	0.000514301
Ptrh1	ENSMUSG00000053746	Ptrh1, peptidyl-tRNA hydrolase 1 homolog (S. cerevisiae) [Source:MGI Symbol;Acc:MGI:1913779]	142.212	1.26485	8.09485e-06
Dhx58	ENSMUSG00000017830	Dhx58, DEXH (Asp-Glu-X-His) box polypeptide 58 [Source:MGI Symbol;Acc:MGI:1931560]	134.716	1.2646	6.72048e-05
Cybb	ENSMUSG00000015340	Cybb, cytochrome b-245, beta polypeptide [Source:MGI Symbol;Acc:MGI:88574]	780.972	1.26458	0.000617068
Ucp2	ENSMUSG00000033685	Ucp2, uncoupling protein 2 (mitochondrial, proton carrier) [Source:MGI Symbol;Acc:MGI:109354]	686.861	1.26403	9.85479e-06
Chaf1b	ENSMUSG00000022945	Chaf1b, chromatin assembly factor 1, subunit B (p60) [Source:MGI Symbol;Acc:MGI:1314881]	38.3357	1.26375	0.00148884
B3gnt9	ENSMUSG00000069920	B3gnt9, UDP-GlcNAc:betaGal beta-1,3-N-acetylglucosaminyltransferase 9 [Source:MGI Symbol;Acc:MGI:2142841]	56.802	1.26304	0.000175023
Fgl2	ENSMUSG00000039899	Fgl2, fibrinogen-like protein 2 [Source:MGI Symbol;Acc:MGI:103266]	416.652	1.26097	3.35871e-08
Neurl1a	ENSMUSG00000006435	Neurl1a, neuralized homolog 1A (Drosophila) [Source:MGI Symbol;Acc:MGI:1334263]	144.711	1.26095	8.78973e-06
Serpine2	ENSMUSG00000026249	Serpine2, serine (or cysteine) peptidase inhibitor, clade E, member 2 [Source:MGI Symbol;Acc:MGI:101780]	1483.75	1.26007	2.30475e-16
Gm12191	ENSMUSG00000083061	Gm12191, predicted gene 12191 [Source:MGI Symbol;Acc:MGI:3651293]	103.804	1.25838	0.000950972
Ngf	ENSMUSG00000027859	Ngf, nerve growth factor [Source:MGI Symbol;Acc:MGI:97321]	49.5304	1.25835	0.000960272
Apoa4	ENSMUSG00000032080	Apoa4, apolipoprotein A-IV [Source:MGI Symbol;Acc:MGI:88051]	55.1338	1.25798	0.000216561
Actn1	ENSMUSG00000015143	Actn1, actinin, alpha 1 [Source:MGI Symbol;Acc:MGI:2137706]	1086.17	1.25592	3.88864e-06
Mcub	ENSMUSG00000027994	Ccdc109b, coiled-coil domain containing 109B [Source:MGI Symbol;Acc:MGI:1914065]	55.3138	1.25414	0.0149197
Tpm1	ENSMUSG00000032366	Tpm1, tropomyosin 1, alpha [Source:MGI Symbol;Acc:MGI:98809]	4293.54	1.25362	5.76881e-07
Rhbdf2	ENSMUSG00000020806	Rhbdf2, rhomboid 5 homolog 2 (Drosophila) [Source:MGI Symbol;Acc:MGI:2442473]	48.2076	1.2532	0.000593153
Gm13461	ENSMUSG00000081999	Gm13461, predicted gene 13461 [Source:MGI Symbol;Acc:MGI:3650103]	237.963	1.25315	2.44198e-06
Shcbp1	ENSMUSG00000022322	Shcbp1, Shc SH2-domain binding protein 1 [Source:MGI Symbol;Acc:MGI:1338802]	61.9293	1.25217	0.00691977
Adgrd1	ENSMUSG00000044017	Gpr133, G protein-coupled receptor 133 [Source:MGI Symbol;Acc:MGI:3041203]	50.3314	1.24983	0.00832643
Sacs	ENSMUSG00000048279	Sacs, sacsin [Source:MGI Symbol;Acc:MGI:1354724]	55.9231	1.24822	7.16596e-05
Tmeff1	ENSMUSG00000028347	Tmeff1, transmembrane protein with EGF-like and two follistatin-like domains 1 [Source:MGI Symbol;Acc:MGI:1926810]	152.831	1.2482	2.79433e-05
Atad2	ENSMUSG00000022360	Atad2, ATPase family, AAA domain containing 2 [Source:MGI Symbol;Acc:MGI:1917722]	148.8	1.24731	1.64228e-06
Tgfa	ENSMUSG00000029999	Tgfa, transforming growth factor alpha [Source:MGI Symbol;Acc:MGI:98724]	45.103	1.24715	0.00492081
Vim	ENSMUSG00000026728	Vim, vimentin [Source:MGI Symbol;Acc:MGI:98932]	2497.78	1.24699	0.00558951
Nrcam	ENSMUSG00000020598	Nrcam, neuron-glia-CAM-related cell adhesion molecule [Source:MGI Symbol;Acc:MGI:104750]	49.8081	1.24642	0.000859194
Elf3	ENSMUSG00000003051	Elf3, E74-like factor 3 [Source:MGI Symbol;Acc:MGI:1101781]	283.171	1.24628	0.00289133
Dpysl3	ENSMUSG00000024501	Dpysl3, dihydropyrimidinase-like 3 [Source:MGI Symbol;Acc:MGI:1349762]	707.493	1.24294	7.6724e-05
Ube2c	ENSMUSG00000001403	Ube2c, ubiquitin-conjugating enzyme E2C [Source:MGI Symbol;Acc:MGI:1915862]	83.1203	1.24267	1.32819e-05
Plekhg2	ENSMUSG00000037552	Plekhg2, pleckstrin homology domain containing, family G (with RhoGef domain) member 2 [Source:MGI Symbol;Acc:MGI:2141874]	81.0935	1.23847	0.000437971
Ccl5	ENSMUSG00000035042	Ccl5, chemokine (C-C motif) ligand 5 [Source:MGI Symbol;Acc:MGI:98262]	176.811	1.23502	0.00179883
Ctsl	ENSMUSG00000021477	Ctsl, cathepsin L [Source:MGI Symbol;Acc:MGI:88564]	12188.3	1.23327	9.16045e-09
Dck	ENSMUSG00000029366	Dck, deoxycytidine kinase [Source:MGI Symbol;Acc:MGI:102726]	110.287	1.23322	3.09734e-06
Ankrd6	ENSMUSG00000040183	Ankrd6, ankyrin repeat domain 6 [Source:MGI Symbol;Acc:MGI:2154278]	291.79	1.2331	1.16515e-06
Gm14681	ENSMUSG00000081603	Gm14681, predicted gene 14681 [Source:MGI Symbol;Acc:MGI:3705734]	514.037	1.23104	1.50306e-05
Bag2	ENSMUSG00000042215	Bag2, BCL2-associated athanogene 2 [Source:MGI Symbol;Acc:MGI:1891254]	209.687	1.23089	1.26246e-05
Pask	ENSMUSG00000026274	Pask, PAS domain containing serine/threonine kinase [Source:MGI Symbol;Acc:MGI:2155936]	41.1567	1.23041	0.000685412
Spc24	ENSMUSG00000074476	Spc24, SPC24, NDC80 kinetochore complex component, homolog (S. cerevisiae) [Source:MGI Symbol;Acc:MGI:1914879]	57.877	1.23018	0.000931218
Ezh2	ENSMUSG00000029687	Ezh2, enhancer of zeste homolog 2 (Drosophila) [Source:MGI Symbol;Acc:MGI:107940]	114.803	1.22986	5.3563e-05
Ednra	ENSMUSG00000031616	Ednra, endothelin receptor type A [Source:MGI Symbol;Acc:MGI:105923]	80.987	1.22941	0.000708626
Cd93	ENSMUSG00000027435	Cd93, CD93 antigen [Source:MGI Symbol;Acc:MGI:106664]	1231.17	1.22794	9.98505e-08
Bgn	ENSMUSG00000031375	Bgn, biglycan [Source:MGI Symbol;Acc:MGI:88158]	10658.9	1.22583	1.21888e-07
Inhbb	ENSMUSG00000037035	Inhbb, inhibin beta-B [Source:MGI Symbol;Acc:MGI:96571]	79.7698	1.22419	0.000575748
Efhd2	ENSMUSG00000040659	Efhd2, EF hand domain containing 2 [Source:MGI Symbol;Acc:MGI:106504]	1234.41	1.22307	2.17437e-05
Cldn16	ENSMUSG00000038148	Cldn16, claudin 16 [Source:MGI Symbol;Acc:MGI:2148742]	174.548	1.22218	1.30027e-07
Rnf149	ENSMUSG00000048234	Rnf149, ring finger protein 149 [Source:MGI Symbol;Acc:MGI:2677438]	142.663	1.22203	0.000116818
Gm16437	ENSMUSG00000024761	Gm16437, predicted pseudogene 16437 [Source:MGI Symbol;Acc:MGI:3644508]	42.7049	1.22028	0.0133109
Wisp1	ENSMUSG00000005124	Wisp1, WNT1 inducible signaling pathway protein 1 [Source:MGI Symbol;Acc:MGI:1197008]	316.428	1.2202	1.83588e-06
Mex3a	ENSMUSG00000074480	Mex3a, mex3 homolog A (C. elegans) [Source:MGI Symbol;Acc:MGI:1919890]	248.975	1.21794	5.96843e-06
Lgals9	ENSMUSG00000001123	Lgals9, lectin, galactose binding, soluble 9 [Source:MGI Symbol;Acc:MGI:109496]	276.116	1.21725	6.76388e-07
Cpe	ENSMUSG00000037852	Cpe, carboxypeptidase E [Source:MGI Symbol;Acc:MGI:101932]	2040.7	1.21645	2.19355e-05
Clec5a	ENSMUSG00000029915	Clec5a, C-type lectin domain family 5, member a [Source:MGI Symbol;Acc:MGI:1345151]	71.7545	1.21478	0.00484534
Anxa2	ENSMUSG00000032231	Anxa2, annexin A2 [Source:MGI Symbol;Acc:MGI:88246]	6131.16	1.21417	3.35966e-05
Mthfd1l	ENSMUSG00000040675	Mthfd1l, methylenetetrahydrofolate dehydrogenase (NADP+ dependent) 1-like [Source:MGI Symbol;Acc:MGI:1924836]	82.2302	1.21039	0.00119393
Slc11a1	ENSMUSG00000026177	Slc11a1, solute carrier family 11 (proton-coupled divalent metal ion transporters), member 1 [Source:MGI Symbol;Acc:MGI:1345275]	197.468	1.20947	0.0110557
Islr	ENSMUSG00000037206	Islr, immunoglobulin superfamily containing leucine-rich repeat [Source:MGI Symbol;Acc:MGI:1349645]	69.2871	1.20873	9.47632e-06
Postn	ENSMUSG00000027750	Postn, periostin, osteoblast specific factor [Source:MGI Symbol;Acc:MGI:1926321]	129.865	1.20864	0.00708341
Rhob	ENSMUSG00000054364	Rhob, ras homolog gene family, member B [Source:MGI Symbol;Acc:MGI:107949]	1251.93	1.20826	3.75062e-06
Mthfd2	ENSMUSG00000005667	Mthfd2, methylenetetrahydrofolate dehydrogenase (NAD+ dependent), methenyltetrahydrofolate cyclohydrolase [Source:MGI Symbol;Acc:MGI:1338850]	462.541	1.20565	6.71174e-06
Plscr1	ENSMUSG00000032369	Plscr1, phospholipid scramblase 1 [Source:MGI Symbol;Acc:MGI:893575]	145.356	1.20344	3.04297e-06
Chaf1a	ENSMUSG00000002835	Chaf1a, chromatin assembly factor 1, subunit A (p150) [Source:MGI Symbol;Acc:MGI:1351331]	133.001	1.19968	3.87484e-06
Rerg	ENSMUSG00000030222	Rerg, RAS-like, estrogen-regulated, growth-inhibitor [Source:MGI Symbol;Acc:MGI:2665139]	162.576	1.19967	9.7416e-07
Mgl2	ENSMUSG00000040950	Mgl2, macrophage galactose N-acetyl-galactosamine specific lectin 2 [Source:MGI Symbol;Acc:MGI:2385729]	105.199	1.19852	0.000375593
Rad18	ENSMUSG00000030254	Rad18, RAD18 homolog (S. cerevisiae) [Source:MGI Symbol;Acc:MGI:1890476]	42.5074	1.19843	0.00204541
Ccdc120	ENSMUSG00000031150	Ccdc120, coiled-coil domain containing 120 [Source:MGI Symbol;Acc:MGI:1859619]	63.9423	1.19824	0.00267784
Lix1l	ENSMUSG00000049288	Lix1l, Lix1-like [Source:MGI Symbol;Acc:MGI:3036267]	41.6337	1.19757	0.00102529
Tagap	ENSMUSG00000033450	Tagap, T cell activation Rho GTPase activating protein [Source:MGI Symbol;Acc:MGI:3615484]	51.4683	1.19711	0.00696462
Rab7b	ENSMUSG00000052688	5430435G22Rik, RIKEN cDNA 5430435G22 gene [Source:MGI Symbol;Acc:MGI:2442295]	105.839	1.19653	1.78164e-05
Pxdn	ENSMUSG00000020674	Pxdn, peroxidasin homolog (Drosophila) [Source:MGI Symbol;Acc:MGI:1916925]	651.487	1.19478	2.56281e-09
Gulp1	ENSMUSG00000056870	Gulp1, GULP, engulfment adaptor PTB domain containing 1 [Source:MGI Symbol;Acc:MGI:1920407]	56.7792	1.19359	0.000223039
Igsf8	ENSMUSG00000038034	Igsf8, immunoglobulin superfamily, member 8 [Source:MGI Symbol;Acc:MGI:2154090]	90.5027	1.19324	0.000272313
Epb42	ENSMUSG00000023216	Epb4.2, erythrocyte protein band 4.2 [Source:MGI Symbol;Acc:MGI:95402]	97.0776	1.19284	0.00098719
Tmem173	ENSMUSG00000024349	Tmem173, transmembrane protein 173 [Source:MGI Symbol;Acc:MGI:1919762]	397.906	1.19262	0.000312438
Ncapg	ENSMUSG00000015880	Ncapg, non-SMC condensin I complex, subunit G [Source:MGI Symbol;Acc:MGI:1930197]	58.7897	1.19229	0.0101379
Fam110b	ENSMUSG00000049119	Fam110b, family with sequence similarity 110, member B [Source:MGI Symbol;Acc:MGI:1916593]	102.784	1.19122	6.72201e-05
Xaf1	ENSMUSG00000040483	Xaf1, XIAP associated factor 1 [Source:MGI Symbol;Acc:MGI:3772572]	98.6112	1.18923	0.000312093
Lgals3	ENSMUSG00000050335	Lgals3, lectin, galactose binding, soluble 3 [Source:MGI Symbol;Acc:MGI:96778]	2663.88	1.1891	1.39435e-06
Slco4c1	ENSMUSG00000040693	Slco4c1, solute carrier organic anion transporter family, member 4C1 [Source:MGI Symbol;Acc:MGI:2442784]	80.1347	1.18827	1.87595e-05
Ptpre	ENSMUSG00000041836	Ptpre, protein tyrosine phosphatase, receptor type, E [Source:MGI Symbol;Acc:MGI:97813]	71.3741	1.18787	0.00636086
Ptgfrn	ENSMUSG00000027864	Ptgfrn, prostaglandin F2 receptor negative regulator [Source:MGI Symbol;Acc:MGI:1277114]	217.106	1.18777	1.25325e-05
Fkbp10	ENSMUSG00000001555	Fkbp10, FK506 binding protein 10 [Source:MGI Symbol;Acc:MGI:104769]	362.461	1.18713	2.08581e-05
Rps6ka6	ENSMUSG00000025665	Rps6ka6, ribosomal protein S6 kinase polypeptide 6 [Source:MGI Symbol;Acc:MGI:1914321]	313.199	1.18408	4.78259e-10
Mastl	ENSMUSG00000026779	Mastl, microtubule associated serine/threonine kinase-like [Source:MGI Symbol;Acc:MGI:1914371]	55.5844	1.18302	0.00063104
2700099C18Rik	ENSMUSG00000098090	2700099C18Rik, RIKEN cDNA 2700099C18 gene [Source:MGI Symbol;Acc:MGI:1924272]	53.8329	1.18298	0.000950231
Gm7332	ENSMUSG00000080875	Gm7332, predicted gene 7332 [Source:MGI Symbol;Acc:MGI:3643344]	230.383	1.18112	4.68998e-09
Wnt10a	ENSMUSG00000026167	Wnt10a, wingless related MMTV integration site 10a [Source:MGI Symbol;Acc:MGI:108071]	53.0574	1.18006	0.0048509
Fam26e	ENSMUSG00000049872	Fam26e, family with sequence similarity 26, member E [Source:MGI Symbol;Acc:MGI:2143897]	46.8139	1.17958	0.00255853
Aplp1	ENSMUSG00000006651	Aplp1, amyloid beta (A4) precursor-like protein 1 [Source:MGI Symbol;Acc:MGI:88046]	75.7076	1.17716	0.000261356
Thbs1	ENSMUSG00000040152	Thbs1, thrombospondin 1 [Source:MGI Symbol;Acc:MGI:98737]	876.196	1.17592	5.3563e-05
Camk2n2	ENSMUSG00000051146	Camk2n2, calcium/calmodulin-dependent protein kinase II inhibitor 2 [Source:MGI Symbol;Acc:MGI:1920297]	100.178	1.17563	0.000571907
Mcm2	ENSMUSG00000002870	Mcm2, minichromosome maintenance deficient 2 mitotin (S. cerevisiae) [Source:MGI Symbol;Acc:MGI:105380]	168.976	1.17508	2.53338e-05
Il10ra	ENSMUSG00000032089	Il10ra, interleukin 10 receptor, alpha [Source:MGI Symbol;Acc:MGI:96538]	211.763	1.17194	0.0108754
Bst1	ENSMUSG00000029082	Bst1, bone marrow stromal cell antigen 1 [Source:MGI Symbol;Acc:MGI:105370]	381.717	1.17181	0.00194839
Gm5611	ENSMUSG00000090602	Gm5611, predicted gene 5611 [Source:MGI Symbol;Acc:MGI:3647121]	171.709	1.17068	7.81926e-08
Cd72	ENSMUSG00000028459	Cd72, CD72 antigen [Source:MGI Symbol;Acc:MGI:88345]	306.205	1.17052	0.000953642
Ifngr2	ENSMUSG00000022965	Ifngr2, interferon gamma receptor 2 [Source:MGI Symbol;Acc:MGI:107654]	246.064	1.16887	1.18177e-06
Ifi27l2a	ENSMUSG00000079017	Ifi27l2a, interferon, alpha-inducible protein 27 like 2A [Source:MGI Symbol;Acc:MGI:1924183]	432.647	1.16679	0.00170222
Fam198b	ENSMUSG00000027955	Fam198b, family with sequence similarity 198, member B [Source:MGI Symbol;Acc:MGI:1915909]	182.358	1.16471	4.51545e-06
Mcm4	ENSMUSG00000022673	Mcm4, minichromosome maintenance deficient 4 homolog (S. cerevisiae) [Source:MGI Symbol;Acc:MGI:103199]	189.053	1.16455	6.7985e-06
Isg20	ENSMUSG00000039236	Isg20, interferon-stimulated protein [Source:MGI Symbol;Acc:MGI:1928895]	51.6552	1.16433	0.00688902
Adgrg2	ENSMUSG00000031298	Gpr64, G protein-coupled receptor 64 [Source:MGI Symbol;Acc:MGI:2446854]	145.892	1.16345	0.000197774
Aldh18a1	ENSMUSG00000025007	Aldh18a1, aldehyde dehydrogenase 18 family, member A1 [Source:MGI Symbol;Acc:MGI:1888908]	150.254	1.15769	0.000882661
Col12a1	ENSMUSG00000032332	Col12a1, collagen, type XII, alpha 1 [Source:MGI Symbol;Acc:MGI:88448]	294.52	1.15689	2.27316e-06
Ifitm3	ENSMUSG00000025492	Ifitm3, interferon induced transmembrane protein 3 [Source:MGI Symbol;Acc:MGI:1913391]	1546.68	1.15591	2.80249e-06
Bpifc	ENSMUSG00000050108	Bpifc, BPI fold containing family C [Source:MGI Symbol;Acc:MGI:3026884]	36.8883	1.15532	0.0193082
Spi1	ENSMUSG00000002111	Spi1, spleen focus forming virus (SFFV) proviral integration oncogene [Source:MGI Symbol;Acc:MGI:98282]	42.722	1.15344	0.0189795
Camk1d	ENSMUSG00000039145	Camk1d, calcium/calmodulin-dependent protein kinase ID [Source:MGI Symbol;Acc:MGI:2442190]	103.22	1.15312	0.00117978
4930579G24Rik	ENSMUSG00000027811	4930579G24Rik, RIKEN cDNA 4930579G24 gene [Source:MGI Symbol;Acc:MGI:1923189]	129.266	1.15278	4.61273e-08
Themis2	ENSMUSG00000037731	Themis2, thymocyte selection associated family member 2 [Source:MGI Symbol;Acc:MGI:2446213]	122.784	1.15262	0.00874736
Cyp1b1	ENSMUSG00000024087	Cyp1b1, cytochrome P450, family 1, subfamily b, polypeptide 1 [Source:MGI Symbol;Acc:MGI:88590]	270.845	1.15202	5.67862e-05
Cx3cl1	ENSMUSG00000031778	Cx3cl1, chemokine (C-X3-C motif) ligand 1 [Source:MGI Symbol;Acc:MGI:1097153]	5080.12	1.15096	9.55829e-08
Nek3	ENSMUSG00000031478	Nek3, NIMA (never in mitosis gene a)-related expressed kinase 3 [Source:MGI Symbol;Acc:MGI:1344371]	47.9635	1.15025	0.00121188
Apold1	ENSMUSG00000090698	Apold1, apolipoprotein L domain containing 1 [Source:MGI Symbol;Acc:MGI:2685921]	211.066	1.14954	0.00266247
Trim30a	ENSMUSG00000030921	Trim30a, tripartite motif-containing 30A [Source:MGI Symbol;Acc:MGI:98178]	153.348	1.14901	3.7732e-06
Ms4a6b	ENSMUSG00000024677	Ms4a6b, membrane-spanning 4-domains, subfamily A, member 6B [Source:MGI Symbol;Acc:MGI:1917024]	265.912	1.14821	0.00516502
Slc9a9	ENSMUSG00000031129	Slc9a9, solute carrier family 9 (sodium/hydrogen exchanger), member 9 [Source:MGI Symbol;Acc:MGI:2679732]	101.329	1.14737	3.24779e-05
Nipsnap3b	ENSMUSG00000015247	Nipsnap3b, nipsnap homolog 3B (C. elegans) [Source:MGI Symbol;Acc:MGI:1913786]	306.291	1.14672	2.75972e-05
Ppp1r2-ps4	ENSMUSG00000059237	Ppp1r2-ps4, protein phosphatase 1, regulatory (inhibitor) subunit 2, pseudogene 4 [Source:MGI Symbol;Acc:MGI:3645199]	38.4057	1.14605	0.000474918
Olfml3	ENSMUSG00000027848	Olfml3, olfactomedin-like 3 [Source:MGI Symbol;Acc:MGI:1914877]	1443.08	1.14493	1.47499e-09
Ncapd2	ENSMUSG00000038252	Ncapd2, non-SMC condensin I complex, subunit D2 [Source:MGI Symbol;Acc:MGI:1915548]	65.7229	1.14381	0.000170939
Smox	ENSMUSG00000027333	Smox, spermine oxidase [Source:MGI Symbol;Acc:MGI:2445356]	285.762	1.14211	5.30695e-05
Chrnb1	ENSMUSG00000041189	Chrnb1, cholinergic receptor, nicotinic, beta polypeptide 1 (muscle) [Source:MGI Symbol;Acc:MGI:87890]	462.612	1.14125	1.43168e-05
Chst12	ENSMUSG00000036599	Chst12, carbohydrate sulfotransferase 12 [Source:MGI Symbol;Acc:MGI:1929064]	60.6304	1.14062	0.000120235
Cxcl14	ENSMUSG00000021508	Cxcl14, chemokine (C-X-C motif) ligand 14 [Source:MGI Symbol;Acc:MGI:1888514]	475.88	1.13998	2.94504e-05
Isg15	ENSMUSG00000035692	Isg15, ISG15 ubiquitin-like modifier [Source:MGI Symbol;Acc:MGI:1855694]	341.938	1.13958	1.13499e-06
Cd24a	ENSMUSG00000047139	Cd24a, CD24a antigen [Source:MGI Symbol;Acc:MGI:88323]	10614.6	1.13935	3.24603e-06
Stra6l	ENSMUSG00000028327	1300002K09Rik, RIKEN cDNA 1300002K09 gene [Source:MGI Symbol;Acc:MGI:1921402]	212.388	1.13884	1.47925e-07
Irak3	ENSMUSG00000020227	Irak3, interleukin-1 receptor-associated kinase 3 [Source:MGI Symbol;Acc:MGI:1921164]	215.41	1.13763	0.000273985
Gm6136	ENSMUSG00000084106	Gm6136, predicted pseudogene 6136 [Source:MGI Symbol;Acc:MGI:3646897]	117.763	1.13683	0.000219947
Itgax	ENSMUSG00000030789	Itgax, integrin alpha X [Source:MGI Symbol;Acc:MGI:96609]	55.9875	1.13617	0.04426
Syt12	ENSMUSG00000049303	Syt12, synaptotagmin XII [Source:MGI Symbol;Acc:MGI:2159601]	176.973	1.13541	0.000368346
Csf2rb	ENSMUSG00000071713	Csf2rb, colony stimulating factor 2 receptor, beta, low-affinity (granulocyte-macrophage) [Source:MGI Symbol;Acc:MGI:1339759]	111.714	1.13512	0.0477267
Dbf4	ENSMUSG00000002297	Dbf4, DBF4 homolog (S. cerevisiae) [Source:MGI Symbol;Acc:MGI:1351328]	54.2012	1.1345	0.00127138
Lgals1	ENSMUSG00000068220	Lgals1, lectin, galactose binding, soluble 1 [Source:MGI Symbol;Acc:MGI:96777]	2500.41	1.13444	6.22425e-05
Fam57a	ENSMUSG00000069808	Fam57a, family with sequence similarity 57, member A [Source:MGI Symbol;Acc:MGI:2151840]	58.7751	1.13433	8.99412e-06
Cacna2d1	ENSMUSG00000040118	Cacna2d1, calcium channel, voltage-dependent, alpha2/delta subunit 1 [Source:MGI Symbol;Acc:MGI:88295]	230.755	1.13111	7.94189e-08
Naip5	ENSMUSG00000071203	Naip5, NLR family, apoptosis inhibitory protein 5 [Source:MGI Symbol;Acc:MGI:1298220]	46.287	1.12945	0.00464303
Espl1	ENSMUSG00000058290	Espl1, extra spindle pole bodies 1 (S. cerevisiae) [Source:MGI Symbol;Acc:MGI:2146156]	39.6766	1.1292	0.0182662
Rrad	ENSMUSG00000031880	Rrad, Ras-related associated with diabetes [Source:MGI Symbol;Acc:MGI:1930943]	222.551	1.12726	1.76305e-05
Map3k8	ENSMUSG00000024235	Map3k8, mitogen-activated protein kinase kinase kinase 8 [Source:MGI Symbol;Acc:MGI:1346878]	80.4999	1.12682	0.00129983
Gm16378	ENSMUSG00000095762	Gm16378, predicted gene 16378 [Source:MGI Symbol;Acc:MGI:3646886]	434.413	1.12554	0.000420948
Irf7	ENSMUSG00000025498	Irf7, interferon regulatory factor 7 [Source:MGI Symbol;Acc:MGI:1859212]	340.866	1.12315	3.00657e-05
Rasa3	ENSMUSG00000031453	Rasa3, RAS p21 protein activator 3 [Source:MGI Symbol;Acc:MGI:1197013]	115.069	1.12311	0.000780351
Cdt1	ENSMUSG00000006585	Cdt1, chromatin licensing and DNA replication factor 1 [Source:MGI Symbol;Acc:MGI:1914427]	215.416	1.12134	1.32617e-08
Unc93b1	ENSMUSG00000036908	Unc93b1, unc-93 homolog B1 (C. elegans) [Source:MGI Symbol;Acc:MGI:1859307]	253.235	1.12003	0.000210923
Cxadr	ENSMUSG00000022865	Cxadr, coxsackie virus and adenovirus receptor [Source:MGI Symbol;Acc:MGI:1201679]	808.824	1.11845	9.13281e-07
Nek6	ENSMUSG00000026749	Nek6, NIMA (never in mitosis gene a)-related expressed kinase 6 [Source:MGI Symbol;Acc:MGI:1891638]	571.688	1.11796	2.46226e-06
Cftr	ENSMUSG00000041301	Cftr, cystic fibrosis transmembrane conductance regulator [Source:MGI Symbol;Acc:MGI:88388]	172.183	1.11792	6.10108e-06
Scin	ENSMUSG00000002565	Scin, scinderin [Source:MGI Symbol;Acc:MGI:1306794]	455.283	1.11563	0.00196093
Tma7-ps	ENSMUSG00000059058	Tma7-ps, translational machinery associated 7 homolog (S. cerevisiae), pseudogene [Source:MGI Symbol;Acc:MGI:3705453]	56.0913	1.1147	0.00409861
Btg1	ENSMUSG00000036478	Btg1, B cell translocation gene 1, anti-proliferative [Source:MGI Symbol;Acc:MGI:88215]	410.304	1.11304	8.78644e-05
Samd14	ENSMUSG00000047181	Samd14, sterile alpha motif domain containing 14 [Source:MGI Symbol;Acc:MGI:2384945]	336.691	1.11095	5.62313e-06
Mboat1	ENSMUSG00000038732	Mboat1, membrane bound O-acyltransferase domain containing 1 [Source:MGI Symbol;Acc:MGI:2387184]	298.782	1.11091	7.04821e-11
E2f1	ENSMUSG00000027490	E2f1, E2F transcription factor 1 [Source:MGI Symbol;Acc:MGI:101941]	110.381	1.10984	3.86303e-06
Sox4	ENSMUSG00000076431	Sox4, SRY (sex determining region Y)-box 4 [Source:MGI Symbol;Acc:MGI:98366]	4822.64	1.10887	6.61285e-08
Trim16	ENSMUSG00000047821	Trim16, tripartite motif-containing 16 [Source:MGI Symbol;Acc:MGI:2137356]	68.494	1.10781	0.00164439
Efemp2	ENSMUSG00000024909	Efemp2, epidermal growth factor-containing fibulin-like extracellular matrix protein 2 [Source:MGI Symbol;Acc:MGI:1891209]	873.424	1.10778	1.42521e-06
Gm11627	ENSMUSG00000078640	Gm11627, predicted gene 11627 [Source:MGI Symbol;Acc:MGI:3650659]	37.7207	1.10555	0.000756307
Hspb1	ENSMUSG00000004951	Hspb1, heat shock protein 1 [Source:MGI Symbol;Acc:MGI:96240]	536.561	1.10316	0.0218225
B4galt2	ENSMUSG00000028541	B4galt2, UDP-Gal:betaGlcNAc beta 1,4- galactosyltransferase, polypeptide 2 [Source:MGI Symbol;Acc:MGI:1858493]	203.342	1.10262	8.58415e-06
C3	ENSMUSG00000024164	C3, complement component 3 [Source:MGI Symbol;Acc:MGI:88227]	1758.26	1.10232	0.0428419
Ammecr1	ENSMUSG00000042225	Ammecr1, Alport syndrome, mental retardation, midface hypoplasia and elliptocytosis chromosomal region gene 1 [Source:MGI Symbol;Acc:MGI:1860206]	377.139	1.10225	7.94189e-08
Zfp52	ENSMUSG00000051341	Zfp52, zinc finger protein 52 [Source:MGI Symbol;Acc:MGI:99199]	75.4909	1.09612	0.00859037
Col14a1	ENSMUSG00000022371	Col14a1, collagen, type XIV, alpha 1 [Source:MGI Symbol;Acc:MGI:1341272]	1145.27	1.0957	2.78281e-07
Gins1	ENSMUSG00000027454	Gins1, GINS complex subunit 1 (Psf1 homolog) [Source:MGI Symbol;Acc:MGI:1916520]	52.4001	1.09494	0.00879562
Lst1	ENSMUSG00000073412	Lst1, leukocyte specific transcript 1 [Source:MGI Symbol;Acc:MGI:1096324]	226.239	1.09313	0.0192541
Havcr2	ENSMUSG00000020399	Havcr2, hepatitis A virus cellular receptor 2 [Source:MGI Symbol;Acc:MGI:2159682]	41.0118	1.09092	0.0293359
Vmp1	ENSMUSG00000018171	Vmp1, vacuole membrane protein 1 [Source:MGI Symbol;Acc:MGI:1923159]	5338.98	1.09059	2.58966e-07
H2-Ab1	ENSMUSG00000073421	H2-Ab1, histocompatibility 2, class II antigen A, beta 1 [Source:MGI Symbol;Acc:MGI:103070]	837.153	1.09032	0.000666852
Rnasel	ENSMUSG00000066800	Rnasel, ribonuclease L (2', 5'-oligoisoadenylate synthetase-dependent) [Source:MGI Symbol;Acc:MGI:1098272]	182.512	1.08972	2.64898e-07
Nr4a3	ENSMUSG00000028341	Nr4a3, nuclear receptor subfamily 4, group A, member 3 [Source:MGI Symbol;Acc:MGI:1352457]	56.2407	1.08933	0.00815577
Tubb2b	ENSMUSG00000045136	Tubb2b, tubulin, beta 2B class IIB [Source:MGI Symbol;Acc:MGI:1920960]	708.385	1.0889	0.000255032
Nab2	ENSMUSG00000025402	Nab2, Ngfi-A binding protein 2 [Source:MGI Symbol;Acc:MGI:107563]	125.56	1.08583	0.000647922
Ap1s2	ENSMUSG00000031367	Ap1s2, adaptor-related protein complex 1, sigma 2 subunit [Source:MGI Symbol;Acc:MGI:1889383]	185.273	1.08499	2.2332e-08
Srpx2	ENSMUSG00000031253	Srpx2, sushi-repeat-containing protein, X-linked 2 [Source:MGI Symbol;Acc:MGI:1916042]	140.56	1.08487	0.000422523
Cdk6	ENSMUSG00000040274	Cdk6, cyclin-dependent kinase 6 [Source:MGI Symbol;Acc:MGI:1277162]	501.296	1.08483	3.27708e-07
Rras	ENSMUSG00000038387	Rras, Harvey rat sarcoma oncogene, subgroup R [Source:MGI Symbol;Acc:MGI:98179]	261.146	1.08356	1.68672e-05
Ptk7	ENSMUSG00000023972	Ptk7, PTK7 protein tyrosine kinase 7 [Source:MGI Symbol;Acc:MGI:1918711]	144.992	1.08302	5.48621e-07
Slfn2	ENSMUSG00000072620	Slfn2, schlafen 2 [Source:MGI Symbol;Acc:MGI:1313258]	186.369	1.08242	0.0121377
Eri2	ENSMUSG00000030929	Eri2, exoribonuclease 2 [Source:MGI Symbol;Acc:MGI:1918401]	91.8192	1.0823	0.000218164
Colec12	ENSMUSG00000036103	Colec12, collectin sub-family member 12 [Source:MGI Symbol;Acc:MGI:2152907]	385.451	1.08125	6.40578e-07
Rhou	ENSMUSG00000039960	Rhou, ras homolog gene family, member U [Source:MGI Symbol;Acc:MGI:1916831]	170.735	1.0807	0.00125182
Steap4	ENSMUSG00000012428	Steap4, STEAP family member 4 [Source:MGI Symbol;Acc:MGI:1923560]	94.1103	1.07776	0.00587168
Arhgap19	ENSMUSG00000025154	Arhgap19, Rho GTPase activating protein 19 [Source:MGI Symbol;Acc:MGI:1918335]	121.451	1.07748	2.02904e-05
Rin1	ENSMUSG00000024883	Rin1, Ras and Rab interactor 1 [Source:MGI Symbol;Acc:MGI:2385695]	42.1028	1.07718	0.00256157
Vsir	ENSMUSG00000020101	4632428N05Rik, RIKEN cDNA 4632428N05 gene [Source:MGI Symbol;Acc:MGI:1921298]	749.842	1.07596	0.000195385
Plch1	ENSMUSG00000036834	Plch1, phospholipase C, eta 1 [Source:MGI Symbol;Acc:MGI:2683547]	35.2617	1.07464	0.00554192
Gm5422	ENSMUSG00000039684	Gm5422, predicted pseudogene 5422 [Source:MGI Symbol;Acc:MGI:3643411]	197.265	1.07394	8.08692e-06
Plin2	ENSMUSG00000028494	Plin2, perilipin 2 [Source:MGI Symbol;Acc:MGI:87920]	2007.31	1.07117	0.000453844
Tnip2	ENSMUSG00000059866	Tnip2, TNFAIP3 interacting protein 2 [Source:MGI Symbol;Acc:MGI:2386643]	102.568	1.06808	2.60441e-06
Pik3cg	ENSMUSG00000020573	Pik3cg, phosphoinositide-3-kinase, catalytic, gamma polypeptide [Source:MGI Symbol;Acc:MGI:1353576]	131.775	1.0676	0.0104281
Armcx2	ENSMUSG00000033436	Armcx2, armadillo repeat containing, X-linked 2 [Source:MGI Symbol;Acc:MGI:1914666]	410.801	1.06756	2.47893e-10
Acta2	ENSMUSG00000035783	Acta2, actin, alpha 2, smooth muscle, aorta [Source:MGI Symbol;Acc:MGI:87909]	1490.35	1.06678	0.00166117
Tuba1a	ENSMUSG00000072235	Tuba1a, tubulin, alpha 1A [Source:MGI Symbol;Acc:MGI:98869]	1335.12	1.06625	0.000505527
Mcam	ENSMUSG00000032135	Mcam, melanoma cell adhesion molecule [Source:MGI Symbol;Acc:MGI:1933966]	937.23	1.06389	2.27623e-06
Ier5l	ENSMUSG00000089762	Ier5l, immediate early response 5-like [Source:MGI Symbol;Acc:MGI:1919750]	104.597	1.06306	4.43139e-05
Col8a2	ENSMUSG00000056174	Col8a2, collagen, type VIII, alpha 2 [Source:MGI Symbol;Acc:MGI:88464]	55.4421	1.06222	0.0281512
Rhoc	ENSMUSG00000002233	Rhoc, ras homolog gene family, member C [Source:MGI Symbol;Acc:MGI:106028]	1291.68	1.06203	2.85441e-07
Ppm1j	ENSMUSG00000002228	Ppm1j, protein phosphatase 1J [Source:MGI Symbol;Acc:MGI:1919137]	64.2405	1.0619	0.00445888
Vat1	ENSMUSG00000034993	Vat1, vesicle amine transport protein 1 homolog (T californica) [Source:MGI Symbol;Acc:MGI:1349450]	611.513	1.06171	6.56303e-06
Cbr3	ENSMUSG00000022947	Cbr3, carbonyl reductase 3 [Source:MGI Symbol;Acc:MGI:1309992]	48.2509	1.06153	0.00109421
Itga5	ENSMUSG00000000555	Itga5, integrin alpha 5 (fibronectin receptor alpha) [Source:MGI Symbol;Acc:MGI:96604]	60.7263	1.06127	0.00159427
Rasl11a	ENSMUSG00000029641	Rasl11a, RAS-like, family 11, member A [Source:MGI Symbol;Acc:MGI:1916145]	276.073	1.06031	2.80396e-09
Angpt4	ENSMUSG00000027460	Angpt4, angiopoietin 4 [Source:MGI Symbol;Acc:MGI:1336887]	61.5452	1.05968	0.0117747
Slc6a15	ENSMUSG00000019894	Slc6a15, solute carrier family 6 (neurotransmitter transporter), member 15 [Source:MGI Symbol;Acc:MGI:2143484]	275.728	1.0594	6.22425e-05
Ncf1	ENSMUSG00000015950	Ncf1, neutrophil cytosolic factor 1 [Source:MGI Symbol;Acc:MGI:97283]	83.1881	1.05763	0.0141415
Gjb5	ENSMUSG00000042357	Gjb5, gap junction protein, beta 5 [Source:MGI Symbol;Acc:MGI:95723]	57.7414	1.0565	0.0365254
Sla	ENSMUSG00000022372	Sla, src-like adaptor [Source:MGI Symbol;Acc:MGI:104295]	253.551	1.0563	0.00416504
Abi3bp	ENSMUSG00000035258	Abi3bp, ABI gene family, member 3 (NESH) binding protein [Source:MGI Symbol;Acc:MGI:2444583]	321.174	1.05602	2.9761e-08
Sfn	ENSMUSG00000047281	Sfn, stratifin [Source:MGI Symbol;Acc:MGI:1891831]	295.411	1.05564	0.000855535
Ap3s1	ENSMUSG00000024480	Ap3s1, adaptor-related protein complex 3, sigma 1 subunit [Source:MGI Symbol;Acc:MGI:1337062]	174.167	1.05475	1.22497e-05
Ms4a4c	ENSMUSG00000024675	Ms4a4c, membrane-spanning 4-domains, subfamily A, member 4C [Source:MGI Symbol;Acc:MGI:1927656]	166.065	1.05474	0.0237991
Mms22l	ENSMUSG00000045751	Mms22l, MMS22-like, DNA repair protein [Source:MGI Symbol;Acc:MGI:2684980]	44.6092	1.05404	0.00282086
Ptger4	ENSMUSG00000039942	Ptger4, prostaglandin E receptor 4 (subtype EP4) [Source:MGI Symbol;Acc:MGI:104311]	465.087	1.05391	1.98896e-07
Sulf2	ENSMUSG00000006800	Sulf2, sulfatase 2 [Source:MGI Symbol;Acc:MGI:1919293]	608.245	1.05254	1.20808e-08
Man1c1	ENSMUSG00000037306	Man1c1, mannosidase, alpha, class 1C, member 1 [Source:MGI Symbol;Acc:MGI:2446214]	278.235	1.05033	2.41027e-08
Ajuba	ENSMUSG00000022178	Ajuba, ajuba LIM protein [Source:MGI Symbol;Acc:MGI:1341886]	155.832	1.04949	0.000260646
Pawr	ENSMUSG00000035873	Pawr, PRKC, apoptosis, WT1, regulator [Source:MGI Symbol;Acc:MGI:2149961]	55.9728	1.0485	0.000304123
Rnf165	ENSMUSG00000025427	Rnf165, ring finger protein 165 [Source:MGI Symbol;Acc:MGI:2444521]	39.2776	1.04789	0.00360567
Mapk13	ENSMUSG00000004864	Mapk13, mitogen-activated protein kinase 13 [Source:MGI Symbol;Acc:MGI:1346864]	141.052	1.04552	8.46571e-05
AI413582	ENSMUSG00000062753	AI413582, expressed sequence AI413582 [Source:MGI Symbol;Acc:MGI:2146839]	181.622	1.04498	3.61749e-05
Serpinb9	ENSMUSG00000045827	Serpinb9, serine (or cysteine) peptidase inhibitor, clade B, member 9 [Source:MGI Symbol;Acc:MGI:106603]	589.086	1.04379	4.22522e-08
Fam111a	ENSMUSG00000024691	Fam111a, family with sequence similarity 111, member A [Source:MGI Symbol;Acc:MGI:1915508]	120.779	1.04237	0.0105211
Gm7204	ENSMUSG00000048164	Gm7204, predicted pseudogene 7204 [Source:MGI Symbol;Acc:MGI:3645884]	236.621	1.04069	6.66542e-05
Vstm4	ENSMUSG00000050666	Vstm4, V-set and transmembrane domain containing 4 [Source:MGI Symbol;Acc:MGI:2444633]	528.247	1.03935	4.67402e-09
Laptm5	ENSMUSG00000028581	Laptm5, lysosomal-associated protein transmembrane 5 [Source:MGI Symbol;Acc:MGI:108046]	582.436	1.03749	0.0020719
Sash1	ENSMUSG00000015305	Sash1, SAM and SH3 domain containing 1 [Source:MGI Symbol;Acc:MGI:1917347]	1940.15	1.03747	6.38342e-16
Pole	ENSMUSG00000007080	Pole, polymerase (DNA directed), epsilon [Source:MGI Symbol;Acc:MGI:1196391]	44.4328	1.03695	0.00815706
Eif4ebp1	ENSMUSG00000031490	Eif4ebp1, eukaryotic translation initiation factor 4E binding protein 1 [Source:MGI Symbol;Acc:MGI:103267]	347.656	1.03652	0.00440605
Chst14	ENSMUSG00000074916	Chst14, carbohydrate (N-acetylgalactosamine 4-0) sulfotransferase 14 [Source:MGI Symbol;Acc:MGI:1919386]	114.428	1.0365	2.20535e-06
Adamts15	ENSMUSG00000033453	Adamts15, a disintegrin-like and metallopeptidase (reprolysin type) with thrombospondin type 1 motif, 15 [Source:MGI Symbol;Acc:MGI:2449569]	407.671	1.0365	8.85283e-05
Map1s	ENSMUSG00000019261	Map1s, microtubule-associated protein 1S [Source:MGI Symbol;Acc:MGI:2443304]	135.543	1.03476	2.0262e-06
Lrfn4	ENSMUSG00000045045	Lrfn4, leucine rich repeat and fibronectin type III domain containing 4 [Source:MGI Symbol;Acc:MGI:2385612]	103.884	1.03398	0.00307735
Serpinb6a	ENSMUSG00000060147	Serpinb6a, serine (or cysteine) peptidase inhibitor, clade B, member 6a [Source:MGI Symbol;Acc:MGI:103123]	421.891	1.03396	0.000191506
F2rl1	ENSMUSG00000021678	F2rl1, coagulation factor II (thrombin) receptor-like 1 [Source:MGI Symbol;Acc:MGI:101910]	366.663	1.032	0.000202588
Ndufa4l2	ENSMUSG00000040280	Ndufa4l2, NADH dehydrogenase (ubiquinone) 1 alpha subcomplex, 4-like 2 [Source:MGI Symbol;Acc:MGI:3039567]	75.9949	1.03173	0.00041385
Svep1	ENSMUSG00000028369	Svep1, sushi, von Willebrand factor type A, EGF and pentraxin domain containing 1 [Source:MGI Symbol;Acc:MGI:1928849]	699.214	1.03159	7.81926e-08
Itgb2	ENSMUSG00000000290	Itgb2, integrin beta 2 [Source:MGI Symbol;Acc:MGI:96611]	368.765	1.03048	0.0116443
Fbln1	ENSMUSG00000006369	Fbln1, fibulin 1 [Source:MGI Symbol;Acc:MGI:95487]	116.222	1.02988	0.0030717
Basp1	ENSMUSG00000045763	Basp1, brain abundant, membrane attached signal protein 1 [Source:MGI Symbol;Acc:MGI:1917600]	264.039	1.02962	0.0196701
Rcn1	ENSMUSG00000005973	Rcn1, reticulocalbin 1 [Source:MGI Symbol;Acc:MGI:104559]	1251.35	1.02957	4.16488e-08
Gm12013	ENSMUSG00000082099	Gm12013, predicted gene 12013 [Source:MGI Symbol;Acc:MGI:3651371]	144.747	1.02816	0.00369329
Emilin2	ENSMUSG00000024053	Emilin2, elastin microfibril interfacer 2 [Source:MGI Symbol;Acc:MGI:2389136]	187.728	1.02799	0.01208
Fmnl2	ENSMUSG00000036053	Fmnl2, formin-like 2 [Source:MGI Symbol;Acc:MGI:1918659]	177.152	1.02772	1.06629e-05
Sema3c	ENSMUSG00000028780	Sema3c, sema domain, immunoglobulin domain (Ig), short basic domain, secreted, (semaphorin) 3C [Source:MGI Symbol;Acc:MGI:107557]	2277.13	1.02533	1.58505e-05
BC018473	ENSMUSG00000056032	BC018473, cDNA sequence BC018473 [Source:MGI Symbol;Acc:MGI:3039625]	617.921	1.02426	0.0035946
Tmsb10	ENSMUSG00000079523	Tmsb10, thymosin, beta 10 [Source:MGI Symbol;Acc:MGI:109146]	4286.83	1.02349	0.00119023
Pla2g15	ENSMUSG00000031903	Pla2g15, phospholipase A2, group XV [Source:MGI Symbol;Acc:MGI:2178076]	150.085	1.02323	0.000150709
Csf1	ENSMUSG00000014599	Csf1, colony stimulating factor 1 (macrophage) [Source:MGI Symbol;Acc:MGI:1339753]	698.499	1.02309	5.10878e-05
Rtn4	ENSMUSG00000020458	Rtn4, reticulon 4 [Source:MGI Symbol;Acc:MGI:1915835]	5261.55	1.02091	2.9761e-08
Dact1	ENSMUSG00000044548	Dact1, dapper homolog 1, antagonist of beta-catenin (xenopus) [Source:MGI Symbol;Acc:MGI:1891740]	88.1946	1.02082	9.93016e-05
Antxr1	ENSMUSG00000033420	Antxr1, anthrax toxin receptor 1 [Source:MGI Symbol;Acc:MGI:1916788]	177.108	1.01777	0.00136716
Mycn	ENSMUSG00000037169	Mycn, v-myc myelocytomatosis viral related oncogene, neuroblastoma derived (avian) [Source:MGI Symbol;Acc:MGI:97357]	50.3784	1.01523	0.0106662
Cfh	ENSMUSG00000026365	Cfh, complement component factor h [Source:MGI Symbol;Acc:MGI:88385]	1505.95	1.01407	0.000230335
Tbc1d9	ENSMUSG00000031709	Tbc1d9, TBC1 domain family, member 9 [Source:MGI Symbol;Acc:MGI:1918560]	82.1302	1.01355	0.00657534
Marcks	ENSMUSG00000069662	Marcks, myristoylated alanine rich protein kinase C substrate [Source:MGI Symbol;Acc:MGI:96907]	4401.71	1.01273	4.24506e-07
Frat2	ENSMUSG00000047604	Frat2, frequently rearranged in advanced T cell lymphomas 2 [Source:MGI Symbol;Acc:MGI:2673967]	36.7954	1.01257	0.0353499
Prrx1	ENSMUSG00000026586	Prrx1, paired related homeobox 1 [Source:MGI Symbol;Acc:MGI:97712]	371.666	1.01226	2.04256e-05
Fkbp7	ENSMUSG00000002732	Fkbp7, FK506 binding protein 7 [Source:MGI Symbol;Acc:MGI:1336879]	127.39	1.01177	0.000242135
Ttll7	ENSMUSG00000036745	Ttll7, tubulin tyrosine ligase-like family, member 7 [Source:MGI Symbol;Acc:MGI:1918142]	56.0579	1.01061	0.00584728
Eef1a1	ENSMUSG00000037742	Eef1a1, eukaryotic translation elongation factor 1 alpha 1 [Source:MGI Symbol;Acc:MGI:1096881]	4241.66	1.01027	0.000338867
Mcm6	ENSMUSG00000026355	Mcm6, minichromosome maintenance deficient 6 (MIS5 homolog, S. pombe) (S. cerevisiae) [Source:MGI Symbol;Acc:MGI:1298227]	414.739	1.00952	1.86082e-10
Pltp	ENSMUSG00000017754	Pltp, phospholipid transfer protein [Source:MGI Symbol;Acc:MGI:103151]	534.346	1.00909	8.92827e-05
Flna	ENSMUSG00000031328	Flna, filamin, alpha [Source:MGI Symbol;Acc:MGI:95556]	1232.52	1.00857	0.000886321
Lhfpl2	ENSMUSG00000045312	Lhfpl2, lipoma HMGIC fusion partner-like 2 [Source:MGI Symbol;Acc:MGI:2145236]	270.373	1.00771	0.000145822
Kif20b	ENSMUSG00000024795	Kif20b, kinesin family member 20B [Source:MGI Symbol;Acc:MGI:2444576]	52.5585	1.00751	0.00749872
Mapk6	ENSMUSG00000042688	Mapk6, mitogen-activated protein kinase 6 [Source:MGI Symbol;Acc:MGI:1354946]	470.08	1.00549	1.67754e-09
Cdk2	ENSMUSG00000025358	Cdk2, cyclin-dependent kinase 2 [Source:MGI Symbol;Acc:MGI:104772]	233.956	1.0051	1.69235e-07
Gucy1b1	ENSMUSG00000028005	Gucy1b3, guanylate cyclase 1, soluble, beta 3 [Source:MGI Symbol;Acc:MGI:1860604]	46.119	1.00508	0.00933956
Calca	ENSMUSG00000030669	Calca, calcitonin/calcitonin-related polypeptide, alpha [Source:MGI Symbol;Acc:MGI:2151253]	38.4463	1.00455	0.00196982
Sh3pxd2b	ENSMUSG00000040711	Sh3pxd2b, SH3 and PX domains 2B [Source:MGI Symbol;Acc:MGI:2442062]	229.474	1.00408	0.000323701
4833422C13Rik	ENSMUSG00000074782	4833422C13Rik, RIKEN cDNA 4833422C13 gene [Source:MGI Symbol;Acc:MGI:3603826]	49.3464	1.00321	0.00273987
Csf2ra	ENSMUSG00000059326	Csf2ra, colony stimulating factor 2 receptor, alpha, low-affinity (granulocyte-macrophage) [Source:MGI Symbol;Acc:MGI:1339754]	200.627	1.00251	0.00277383
Tagln2	ENSMUSG00000026547	Tagln2, transgelin 2 [Source:MGI Symbol;Acc:MGI:1312985]	3570.24	1.00242	3.27708e-07
Sox11	ENSMUSG00000063632	Sox11, SRY (sex determining region Y)-box 11 [Source:MGI Symbol;Acc:MGI:98359]	69.0958	1.00082	0.000394636
Slc22a1	ENSMUSG00000023829	Slc22a1, solute carrier family 22 (organic cation transporter), member 1 [Source:MGI Symbol;Acc:MGI:108111]	10977.5	-1.00111	9.69794e-06
Hao2	ENSMUSG00000027870	Hao2, hydroxyacid oxidase 2 [Source:MGI Symbol;Acc:MGI:96012]	51792.9	-1.00415	0.000284158
Smad9	ENSMUSG00000027796	Smad9, SMAD family member 9 [Source:MGI Symbol;Acc:MGI:1859993]	117.704	-1.00433	0.000164894
6230400D17Rik	ENSMUSG00000097577	6230400D17Rik, RIKEN cDNA 6230400D17 gene [Source:MGI Symbol;Acc:MGI:1923383]	34.906	-1.00841	0.00227506
Aldh8a1	ENSMUSG00000037542	Aldh8a1, aldehyde dehydrogenase 8 family, member A1 [Source:MGI Symbol;Acc:MGI:2653900]	26321	-1.00919	2.3513e-05
Zfp879	ENSMUSG00000044296	Zfp879, zinc finger protein 879 [Source:MGI Symbol;Acc:MGI:3053099]	54.3259	-1.011	0.0170888
Gm12568	ENSMUSG00000081078	Gm12568, predicted gene 12568 [Source:MGI Symbol;Acc:MGI:3652153]	82.3751	-1.01179	0.00446856
Robo3	ENSMUSG00000032128	Robo3, roundabout homolog 3 (Drosophila) [Source:MGI Symbol;Acc:MGI:1343102]	234.618	-1.01419	4.88042e-05
Rxrg	ENSMUSG00000015843	Rxrg, retinoid X receptor gamma [Source:MGI Symbol;Acc:MGI:98216]	145.207	-1.01748	0.00194273
Olfm3	ENSMUSG00000027965	Olfm3, olfactomedin 3 [Source:MGI Symbol;Acc:MGI:2387329]	681.423	-1.01837	0.000498158
Ndufb4	ENSMUSG00000022820	Ndufb4, NADH dehydrogenase (ubiquinone) 1 beta subcomplex 4 [Source:MGI Symbol;Acc:MGI:1915444]	1135.68	-1.01892	9.59245e-08
Slc13a2	ENSMUSG00000001095	Slc13a2, solute carrier family 13 (sodium-dependent dicarboxylate transporter), member 2 [Source:MGI Symbol;Acc:MGI:1276558]	2209.95	-1.0191	0.000325088
5830454E08Rik	ENSMUSG00000052658	5830454E08Rik, RIKEN cDNA 5830454E08 gene [Source:MGI Symbol;Acc:MGI:1923350]	137.591	-1.01957	6.36406e-05
Lrrc19	ENSMUSG00000049799	Lrrc19, leucine rich repeat containing 19 [Source:MGI Symbol;Acc:MGI:2140219]	8893.54	-1.02039	6.15952e-06
Padi2	ENSMUSG00000028927	Padi2, peptidyl arginine deiminase, type II [Source:MGI Symbol;Acc:MGI:1338892]	658.898	-1.02107	3.93933e-11
Gm27239	ENSMUSG00000098720	Gm27239, predicted gene 27239 [Source:MGI Symbol;Acc:MGI:5521082]	70.9059	-1.02138	0.00649671
Lrrc52	ENSMUSG00000040485	Lrrc52, leucine rich repeat containing 52 [Source:MGI Symbol;Acc:MGI:1924118]	39.0154	-1.02193	0.0377487
Slc22a19	ENSMUSG00000024757	Slc22a19, solute carrier family 22 (organic anion transporter), member 19 [Source:MGI Symbol;Acc:MGI:2442751]	10037.4	-1.02195	0.00249722
0610005C13Rik	ENSMUSG00000085214	0610005C13Rik, RIKEN cDNA 0610005C13 gene [Source:MGI Symbol;Acc:MGI:1918911]	3749.84	-1.02561	0.00122887
Cpeb3	ENSMUSG00000039652	Cpeb3, cytoplasmic polyadenylation element binding protein 3 [Source:MGI Symbol;Acc:MGI:2443075]	938.482	-1.02618	3.90279e-06
Hist1h4h	ENSMUSG00000060981	Hist1h4h, histone cluster 1, H4h [Source:MGI Symbol;Acc:MGI:2448427]	64.7914	-1.02682	0.000290205
Glis1	ENSMUSG00000034762	Glis1, GLIS family zinc finger 1 [Source:MGI Symbol;Acc:MGI:2386723]	472.806	-1.02824	0.000150709
Ido2	ENSMUSG00000031549	Ido2, indoleamine 2,3-dioxygenase 2 [Source:MGI Symbol;Acc:MGI:2142489]	121.817	-1.02908	0.00593564
Tmem61	ENSMUSG00000085933	Tmem61, transmembrane protein 61 [Source:MGI Symbol;Acc:MGI:3041156]	45.6178	-1.02976	0.00530537
Aldh7a1	ENSMUSG00000053644	Aldh7a1, aldehyde dehydrogenase family 7, member A1 [Source:MGI Symbol;Acc:MGI:108186]	4466.18	-1.03053	9.40465e-08
Dio1	ENSMUSG00000034785	Dio1, deiodinase, iodothyronine, type I [Source:MGI Symbol;Acc:MGI:94896]	2509.33	-1.03096	0.0307151
Smim24	ENSMUSG00000078439	Smim24, small integral membrane protein 24 [Source:MGI Symbol;Acc:MGI:1919523]	3582.56	-1.03148	5.02927e-06
Amy1	ENSMUSG00000074264	Amy1, amylase 1, salivary [Source:MGI Symbol;Acc:MGI:88019]	127.039	-1.03189	0.0119412
Mfsd2a	ENSMUSG00000028655	Mfsd2a, major facilitator superfamily domain containing 2A [Source:MGI Symbol;Acc:MGI:1923824]	1795.73	-1.03286	0.0258893
Kl	ENSMUSG00000058488	Kl, klotho [Source:MGI Symbol;Acc:MGI:1101771]	4997.74	-1.03728	0.000813584
Bckdhb	ENSMUSG00000032263	Bckdhb, branched chain ketoacid dehydrogenase E1, beta polypeptide [Source:MGI Symbol;Acc:MGI:88137]	2272.59	-1.03729	1.90729e-05
Ranbp3l	ENSMUSG00000048424	Ranbp3l, RAN binding protein 3-like [Source:MGI Symbol;Acc:MGI:2444654]	1663.74	-1.03918	0.00309589
Ggact	ENSMUSG00000041625	Ggact, gamma-glutamylamine cyclotransferase [Source:MGI Symbol;Acc:MGI:2385008]	3250.84	-1.04086	1.20652e-06
C4a	ENSMUSG00000015451	C4a, complement component 4A (Rodgers blood group) [Source:MGI Symbol;Acc:MGI:98320]	49.0485	-1.04235	0.00732666
Aspdh	ENSMUSG00000038704	Aspdh, aspartate dehydrogenase domain containing [Source:MGI Symbol;Acc:MGI:1915602]	526.604	-1.04471	0.000536568
Gjb1	ENSMUSG00000047797	Gjb1, gap junction protein, beta 1 [Source:MGI Symbol;Acc:MGI:95719]	783.367	-1.04486	0.000182252
Ces2b	ENSMUSG00000050097	Ces2b, carboxyesterase 2B [Source:MGI Symbol;Acc:MGI:2448547]	141.986	-1.04741	0.0283186
B3gat2	ENSMUSG00000026156	B3gat2, beta-1,3-glucuronyltransferase 2 (glucuronosyltransferase S) [Source:MGI Symbol;Acc:MGI:2389490]	1706.94	-1.04762	1.16753e-07
Pklr	ENSMUSG00000041237	Pklr, pyruvate kinase liver and red blood cell [Source:MGI Symbol;Acc:MGI:97604]	868.707	-1.04915	2.4522e-05
Sytl3	ENSMUSG00000041831	Sytl3, synaptotagmin-like 3 [Source:MGI Symbol;Acc:MGI:1933367]	67.0004	-1.04917	0.0107596
Gm26967	ENSMUSG00000098014	Gm26967, predicted gene, 26967 [Source:MGI Symbol;Acc:MGI:5504082]	48.2724	-1.05058	0.000405902
Sun3	ENSMUSG00000040985	Sun3, Sad1 and UNC84 domain containing 3 [Source:MGI Symbol;Acc:MGI:3041199]	237.175	-1.05134	0.000329879
Hoxb3os	ENSMUSG00000084844	Hoxb3os, homeobox B3 and homeobox B2, opposite strand [Source:MGI Symbol;Acc:MGI:103211]	568.314	-1.05481	5.30503e-05
Ndrg2	ENSMUSG00000004558	Ndrg2, N-myc downstream regulated gene 2 [Source:MGI Symbol;Acc:MGI:1352498]	3647.16	-1.05616	1.83588e-06
Rpl13-ps6	ENSMUSG00000059776	Gm10071, predicted gene 10071 [Source:MGI Symbol;Acc:MGI:3642685]	36.5863	-1.05662	0.00718253
Sirt3	ENSMUSG00000025486	Sirt3, sirtuin 3 [Source:MGI Symbol;Acc:MGI:1927665]	2325.81	-1.05752	4.53975e-07
Sult1a1	ENSMUSG00000030711	Sult1a1, sulfotransferase family 1A, phenol-preferring, member 1 [Source:MGI Symbol;Acc:MGI:102896]	3296.2	-1.05896	5.20255e-07
Nipsnap1	ENSMUSG00000034285	Nipsnap1, 4-nitrophenylphosphatase domain and non-neuronal SNAP25-like protein homolog 1 (C. elegans) [Source:MGI Symbol;Acc:MGI:1278344]	3438.54	-1.05985	3.07488e-07
Atp5c1	ENSMUSG00000025781	Atp5c1, ATP synthase, H+ transporting, mitochondrial F1 complex, gamma polypeptide 1 [Source:MGI Symbol;Acc:MGI:1261437]	6675.61	-1.06507	5.48219e-10
Dnajc19	ENSMUSG00000027679	Dnajc19, DnaJ (Hsp40) homolog, subfamily C, member 19 [Source:MGI Symbol;Acc:MGI:1914963]	2391.82	-1.06636	7.85505e-05
Gpam	ENSMUSG00000024978	Gpam, glycerol-3-phosphate acyltransferase, mitochondrial [Source:MGI Symbol;Acc:MGI:109162]	66.5414	-1.06761	3.17466e-05
Cpne4	ENSMUSG00000032564	Cpne4, copine IV [Source:MGI Symbol;Acc:MGI:1921270]	224.529	-1.06799	0.00369047
Snx29	ENSMUSG00000071669	Snx29, sorting nexin 29 [Source:MGI Symbol;Acc:MGI:1921728]	528.632	-1.06828	6.03959e-05
Fgfr4	ENSMUSG00000005320	Fgfr4, fibroblast growth factor receptor 4 [Source:MGI Symbol;Acc:MGI:95525]	732.823	-1.06877	7.32143e-07
Dmgdh	ENSMUSG00000042102	Dmgdh, dimethylglycine dehydrogenase precursor [Source:MGI Symbol;Acc:MGI:1921379]	2737.58	-1.06962	0.000986443
Mtfp1	ENSMUSG00000004748	Mtfp1, mitochondrial fission process 1 [Source:MGI Symbol;Acc:MGI:1916686]	2106.7	-1.07059	5.32563e-05
4732465J04Rik	ENSMUSG00000101517	RP24-458J4.2	121.769	-1.07244	0.00331563
Uqcr11	ENSMUSG00000020163	Uqcr11, ubiquinol-cytochrome c reductase, complex III subunit XI [Source:MGI Symbol;Acc:MGI:1913844]	6977.64	-1.07398	3.12842e-06
Acmsd	ENSMUSG00000026348	Acmsd, amino carboxymuconate semialdehyde decarboxylase [Source:MGI Symbol;Acc:MGI:2386323]	1681.86	-1.07594	0.000614703
Inmt	ENSMUSG00000003477	Inmt, indolethylamine N-methyltransferase [Source:MGI Symbol;Acc:MGI:102963]	393.452	-1.07863	0.00123758
Slc37a4	ENSMUSG00000032114	Slc37a4, solute carrier family 37 (glucose-6-phosphate transporter), member 4 [Source:MGI Symbol;Acc:MGI:1316650]	4911.05	-1.07885	5.75908e-06
Car8	ENSMUSG00000041261	Car8, carbonic anhydrase 8 [Source:MGI Symbol;Acc:MGI:88253]	537.608	-1.07958	0.0479137
F13b	ENSMUSG00000026368	F13b, coagulation factor XIII, beta subunit [Source:MGI Symbol;Acc:MGI:88379]	2285.28	-1.08177	0.0168007
Sdhb	ENSMUSG00000009863	Sdhb, succinate dehydrogenase complex, subunit B, iron sulfur (Ip) [Source:MGI Symbol;Acc:MGI:1914930]	12152.3	-1.08308	4.53975e-07
Cyp2d22	ENSMUSG00000061740	Cyp2d22, cytochrome P450, family 2, subfamily d, polypeptide 22 [Source:MGI Symbol;Acc:MGI:1929474]	892.702	-1.08327	4.22468e-05
Ttc41	ENSMUSG00000044937	BC030307, cDNA sequence BC030307 [Source:MGI Symbol;Acc:MGI:2387653]	78.2014	-1.084	0.000514301
Hhatl	ENSMUSG00000032523	Hhatl, hedgehog acyltransferase-like [Source:MGI Symbol;Acc:MGI:1922020]	297.549	-1.08407	0.00162097
Klf1	ENSMUSG00000054191	Klf1, Kruppel-like factor 1 (erythroid) [Source:MGI Symbol;Acc:MGI:1342771]	75.9108	-1.08431	0.00989422
Ass1	ENSMUSG00000076441	Ass1, argininosuccinate synthetase 1 [Source:MGI Symbol;Acc:MGI:88090]	2916.89	-1.08552	0.000307178
Crb2	ENSMUSG00000035403	Crb2, crumbs homolog 2 (Drosophila) [Source:MGI Symbol;Acc:MGI:2679260]	64.4872	-1.08669	0.00743449
Nat8f1	ENSMUSG00000057103	Cml1, camello-like 1 [Source:MGI Symbol;Acc:MGI:1913366]	2902.22	-1.08709	0.000714955
Gm15883	ENSMUSG00000086868	Gm15883, predicted gene 15883 [Source:MGI Symbol;Acc:MGI:3801875]	212.289	-1.08725	0.00475816
Acss1	ENSMUSG00000027452	Acss1, acyl-CoA synthetase short-chain family member 1 [Source:MGI Symbol;Acc:MGI:1915988]	11691.2	-1.08735	5.25815e-05
Mgam	ENSMUSG00000068587	Mgam, maltase-glucoamylase [Source:MGI Symbol;Acc:MGI:1203495]	3880.67	-1.08744	2.43065e-05
Slc7a8	ENSMUSG00000022180	Slc7a8, solute carrier family 7 (cationic amino acid transporter, y+ system), member 8 [Source:MGI Symbol;Acc:MGI:1355323]	5398.28	-1.08842	0.0243672
Haao	ENSMUSG00000000673	Haao, 3-hydroxyanthranilate 3,4-dioxygenase [Source:MGI Symbol;Acc:MGI:1349444]	417.734	-1.08997	0.000343837
Fmc1	ENSMUSG00000019689	1110001J03Rik, RIKEN cDNA 1110001J03 gene [Source:MGI Symbol;Acc:MGI:1913367]	7697.8	-1.09411	1.69235e-07
Ldlr	ENSMUSG00000032193	Ldlr, low density lipoprotein receptor [Source:MGI Symbol;Acc:MGI:96765]	732.243	-1.09519	4.68664e-07
Fmo4	ENSMUSG00000026692	Fmo4, flavin containing monooxygenase 4 [Source:MGI Symbol;Acc:MGI:2429497]	91.2972	-1.09531	0.0057152
Acot3	ENSMUSG00000021228	Acot3, acyl-CoA thioesterase 3 [Source:MGI Symbol;Acc:MGI:2159619]	1801.88	-1.09789	0.000253687
Xylb	ENSMUSG00000035769	Xylb, xylulokinase homolog (H. influenzae) [Source:MGI Symbol;Acc:MGI:2142985]	11038	-1.09808	2.19355e-05
Spag8	ENSMUSG00000066196	Spag8, sperm associated antigen 8 [Source:MGI Symbol;Acc:MGI:3056295]	73.8205	-1.10222	0.00852451
Xpnpep2	ENSMUSG00000037005	Xpnpep2, X-prolyl aminopeptidase (aminopeptidase P) 2, membrane-bound [Source:MGI Symbol;Acc:MGI:2180001]	81.8978	-1.10367	0.00227506
Vpreb1	ENSMUSG00000059305	Vpreb1, pre-B lymphocyte gene 1 [Source:MGI Symbol;Acc:MGI:98936]	201.077	-1.10389	2.60152e-07
Hsd17b2	ENSMUSG00000031844	Hsd17b2, hydroxysteroid (17-beta) dehydrogenase 2 [Source:MGI Symbol;Acc:MGI:1096386]	65.479	-1.10574	0.00366958
Aldob	ENSMUSG00000028307	Aldob, aldolase B, fructose-bisphosphate [Source:MGI Symbol;Acc:MGI:87995]	245374	-1.10601	2.26406e-05
Slc22a7	ENSMUSG00000067144	Slc22a7, solute carrier family 22 (organic anion transporter), member 7 [Source:MGI Symbol;Acc:MGI:1859559]	4634.08	-1.10646	0.036257
Gm7457	ENSMUSG00000072683	Gm7457, predicted gene 7457 [Source:MGI Symbol;Acc:MGI:3648132]	58.1217	-1.10756	0.00323729
Dhdh	ENSMUSG00000011382	Dhdh, dihydrodiol dehydrogenase (dimeric) [Source:MGI Symbol;Acc:MGI:1919005]	1072.12	-1.10817	4.23201e-10
Rpusd3	ENSMUSG00000051169	Rpusd3, RNA pseudouridylate synthase domain containing 3 [Source:MGI Symbol;Acc:MGI:2141440]	295.236	-1.10818	1.20217e-07
Iqcg	ENSMUSG00000035578	Iqcg, IQ motif containing G [Source:MGI Symbol;Acc:MGI:1916957]	246.963	-1.11133	0.000937158
Uqcrb	ENSMUSG00000021520	Uqcrb, ubiquinol-cytochrome c reductase binding protein [Source:MGI Symbol;Acc:MGI:1914780]	27025.7	-1.11299	3.42281e-07
Sypl2	ENSMUSG00000027887	Sypl2, synaptophysin-like 2 [Source:MGI Symbol;Acc:MGI:1328311]	2360.81	-1.11499	2.01523e-07
Car4	ENSMUSG00000000805	Car4, carbonic anhydrase 4 [Source:MGI Symbol;Acc:MGI:1096574]	2636.97	-1.11613	4.53975e-07
2310010J17Rik	ENSMUSG00000097162	2310010J17Rik, RIKEN cDNA 2310010J17 gene [Source:MGI Symbol;Acc:MGI:1925579]	1074.66	-1.11728	2.64001e-11
Lrat	ENSMUSG00000028003	Lrat, lecithin-retinol acyltransferase (phosphatidylcholine-retinol-O-acyltransferase) [Source:MGI Symbol;Acc:MGI:1891259]	213.903	-1.11989	0.00114371
Gsta2	ENSMUSG00000057933	Gsta2, glutathione S-transferase, alpha 2 (Yc2) [Source:MGI Symbol;Acc:MGI:95863]	5253.11	-1.12209	0.000238383
Gm12529	ENSMUSG00000080831	Gm12529, predicted gene 12529 [Source:MGI Symbol;Acc:MGI:3651544]	1957.93	-1.12549	1.04652e-06
Esm1	ENSMUSG00000042379	Esm1, endothelial cell-specific molecule 1 [Source:MGI Symbol;Acc:MGI:1918940]	1411.01	-1.12619	3.1095e-06
Flrt1	ENSMUSG00000047787	Flrt1, fibronectin leucine rich transmembrane protein 1 [Source:MGI Symbol;Acc:MGI:3026647]	925.519	-1.12731	1.1157e-12
Aacs	ENSMUSG00000029482	Aacs, acetoacetyl-CoA synthetase [Source:MGI Symbol;Acc:MGI:1926144]	1974.31	-1.13081	2.60151e-12
Hsph1	ENSMUSG00000029657	Hsph1, heat shock 105kDa/110kDa protein 1 [Source:MGI Symbol;Acc:MGI:105053]	11876.1	-1.131	2.05974e-08
Cox7b	ENSMUSG00000031231	Cox7b, cytochrome c oxidase subunit VIIb [Source:MGI Symbol;Acc:MGI:1913392]	58165.2	-1.1356	1.90706e-08
Chadl	ENSMUSG00000063765	Chadl, chondroadherin-like [Source:MGI Symbol;Acc:MGI:3036284]	50.2379	-1.13615	0.000877885
B230216N24Rik	ENSMUSG00000089706	B230216N24Rik, RIKEN cDNA B230216N24 gene [Source:MGI Symbol;Acc:MGI:1925853]	253.796	-1.13745	0.00084941
Rpgrip1	ENSMUSG00000057132	Rpgrip1, retinitis pigmentosa GTPase regulator interacting protein 1 [Source:MGI Symbol;Acc:MGI:1932134]	44.4149	-1.13813	0.00859877
Mettl7b	ENSMUSG00000025347	Mettl7b, methyltransferase like 7B [Source:MGI Symbol;Acc:MGI:1918914]	6629.84	-1.1392	3.94995e-07
Nr0b2	ENSMUSG00000037583	Nr0b2, nuclear receptor subfamily 0, group B, member 2 [Source:MGI Symbol;Acc:MGI:1346344]	61.9487	-1.14251	0.00450413
2310007B03Rik	ENSMUSG00000034159	2310007B03Rik, RIKEN cDNA 2310007B03 gene [Source:MGI Symbol;Acc:MGI:1919124]	53.1798	-1.14448	0.00538153
Iyd	ENSMUSG00000019762	Iyd, iodotyrosine deiodinase [Source:MGI Symbol;Acc:MGI:1917587]	3519.21	-1.1449	1.19069e-07
D130020L05Rik	ENSMUSG00000097121	D130020L05Rik, RIKEN cDNA D130020L05 gene [Source:MGI Symbol;Acc:MGI:2450270]	150.517	-1.1453	1.01277e-05
9130230N09Rik	ENSMUSG00000092626	9130230N09Rik, RIKEN cDNA 9130230N09 gene [Source:MGI Symbol;Acc:MGI:1924921]	391.238	-1.14638	1.4447e-09
Atp6v1c2	ENSMUSG00000020566	Atp6v1c2, ATPase, H+ transporting, lysosomal V1 subunit C2 [Source:MGI Symbol;Acc:MGI:1916025]	927.589	-1.1473	1.25325e-05
Mthfd1	ENSMUSG00000021048	Mthfd1, methylenetetrahydrofolate dehydrogenase (NADP+ dependent), methenyltetrahydrofolate cyclohydrolase, formyltetrahydrofolate synthase [Source:MGI Symbol;Acc:MGI:1342005]	8891.43	-1.14738	4.82949e-09
Sod1	ENSMUSG00000022982	Sod1, superoxide dismutase 1, soluble [Source:MGI Symbol;Acc:MGI:98351]	30014	-1.14896	1.69257e-05
Snx31	ENSMUSG00000013611	Snx31, sorting nexin 31 [Source:MGI Symbol;Acc:MGI:1913946]	248.586	-1.14964	2.50479e-07
Adra2c	ENSMUSG00000045318	Adra2c, adrenergic receptor, alpha 2c [Source:MGI Symbol;Acc:MGI:87936]	94.7075	-1.15128	0.000919032
Slc22a18	ENSMUSG00000000154	Slc22a18, solute carrier family 22 (organic cation transporter), member 18 [Source:MGI Symbol;Acc:MGI:1336884]	8066.55	-1.155	5.09663e-05
Alpl	ENSMUSG00000028766	Alpl, alkaline phosphatase, liver/bone/kidney [Source:MGI Symbol;Acc:MGI:87983]	12366.6	-1.15581	8.94943e-06
Dusp15	ENSMUSG00000042662	Dusp15, dual specificity phosphatase-like 15 [Source:MGI Symbol;Acc:MGI:1934928]	315.967	-1.15632	0.00133001
Dym	ENSMUSG00000035765	Dym, dymeclin [Source:MGI Symbol;Acc:MGI:1918480]	2035.9	-1.15637	1.42204e-07
Wfdc15b	ENSMUSG00000018211	Wfdc15b, WAP four-disulfide core domain 15B [Source:MGI Symbol;Acc:MGI:2445041]	6988.12	-1.16802	0.0105405
Gpr85	ENSMUSG00000048216	Gpr85, G protein-coupled receptor 85 [Source:MGI Symbol;Acc:MGI:1927851]	105.164	-1.16846	0.000271019
Coq8a	ENSMUSG00000026489	Adck3, aarF domain containing kinase 3 [Source:MGI Symbol;Acc:MGI:1914676]	4532.26	-1.17057	9.81481e-05
Akr1d1	ENSMUSG00000038641	Akr1d1, aldo-keto reductase family 1, member D1 [Source:MGI Symbol;Acc:MGI:2384785]	852.709	-1.17241	0.00958704
Fmo1	ENSMUSG00000040181	Fmo1, flavin containing monooxygenase 1 [Source:MGI Symbol;Acc:MGI:1310002]	23741.7	-1.17251	6.70335e-06
Slc16a11	ENSMUSG00000040938	Slc16a11, solute carrier family 16 (monocarboxylic acid transporters), member 11 [Source:MGI Symbol;Acc:MGI:2663709]	127.631	-1.17291	0.000206198
Slc16a9	ENSMUSG00000037762	Slc16a9, solute carrier family 16 (monocarboxylic acid transporters), member 9 [Source:MGI Symbol;Acc:MGI:1914109]	773.189	-1.17308	1.18245e-05
Tln2	ENSMUSG00000052698	Tln2, talin 2 [Source:MGI Symbol;Acc:MGI:1917799]	3382.24	-1.17401	1.24363e-07
Pjvk	ENSMUSG00000075267	Dfnb59, deafness, autosomal recessive 59 (human) [Source:MGI Symbol;Acc:MGI:2685847]	279.859	-1.17503	0.0356389
Slc34a1	ENSMUSG00000021490	Slc34a1, solute carrier family 34 (sodium phosphate), member 1 [Source:MGI Symbol;Acc:MGI:1345284]	133164	-1.17544	0.00434162
Ndufc1	ENSMUSG00000037152	Ndufc1, NADH dehydrogenase (ubiquinone) 1, subcomplex unknown, 1 [Source:MGI Symbol;Acc:MGI:1913627]	9790.6	-1.1759	1.1169e-10
Nlrp6	ENSMUSG00000038745	Nlrp6, NLR family, pyrin domain containing 6 [Source:MGI Symbol;Acc:MGI:2141990]	1799.44	-1.17892	2.50467e-07
Miox	ENSMUSG00000022613	Miox, myo-inositol oxygenase [Source:MGI Symbol;Acc:MGI:1891725]	125717	-1.18277	1.07862e-05
Ttc36	ENSMUSG00000039438	Ttc36, tetratricopeptide repeat domain 36 [Source:MGI Symbol;Acc:MGI:2384760]	6578.97	-1.18329	1.45702e-06
Kmo	ENSMUSG00000039783	Kmo, kynurenine 3-monooxygenase (kynurenine 3-hydroxylase) [Source:MGI Symbol;Acc:MGI:2138151]	4771.15	-1.18788	5.67648e-06
Gcat	ENSMUSG00000006378	Gcat, glycine C-acetyltransferase (2-amino-3-ketobutyrate-coenzyme A ligase) [Source:MGI Symbol;Acc:MGI:1349389]	3193.53	-1.1892	1.45869e-07
1810041L15Rik	ENSMUSG00000062760	1810041L15Rik, RIKEN cDNA 1810041L15 gene [Source:MGI Symbol;Acc:MGI:1919551]	74.2371	-1.19166	0.00531711
Nrap	ENSMUSG00000049134	Nrap, nebulin-related anchoring protein [Source:MGI Symbol;Acc:MGI:1098765]	88.075	-1.19231	0.00123985
Slc5a2	ENSMUSG00000030781	Slc5a2, solute carrier family 5 (sodium/glucose cotransporter), member 2 [Source:MGI Symbol;Acc:MGI:2181411]	5112.3	-1.19316	5.33591e-05
Spa17	ENSMUSG00000001948	Spa17, sperm autoantigenic protein 17 [Source:MGI Symbol;Acc:MGI:1333778]	401.278	-1.19342	2.95938e-10
Zfp385b	ENSMUSG00000027016	Zfp385b, zinc finger protein 385B [Source:MGI Symbol;Acc:MGI:2444734]	552.163	-1.19446	2.98831e-05
Dlg2	ENSMUSG00000052572	Dlg2, discs, large homolog 2 (Drosophila) [Source:MGI Symbol;Acc:MGI:1344351]	46.7098	-1.20017	0.000765748
Tle2	ENSMUSG00000034771	Tle2, transducin-like enhancer of split 2, homolog of Drosophila E(spl) [Source:MGI Symbol;Acc:MGI:104635]	847.542	-1.20025	2.09307e-06
Khk	ENSMUSG00000029162	Khk, ketohexokinase [Source:MGI Symbol;Acc:MGI:1096353]	6844.53	-1.20189	7.1204e-06
Mmp13	ENSMUSG00000050578	Mmp13, matrix metallopeptidase 13 [Source:MGI Symbol;Acc:MGI:1340026]	126.794	-1.20513	1.32099e-08
Ccr7	ENSMUSG00000037944	Ccr7, chemokine (C-C motif) receptor 7 [Source:MGI Symbol;Acc:MGI:103011]	87.6849	-1.20784	0.0114338
F5	ENSMUSG00000026579	F5, coagulation factor V [Source:MGI Symbol;Acc:MGI:88382]	172.936	-1.20805	0.00166905
Clic3	ENSMUSG00000015093	Clic3, chloride intracellular channel 3 [Source:MGI Symbol;Acc:MGI:1916704]	189.09	-1.20946	0.000647922
Slc22a26	ENSMUSG00000053303	Slc22a26, solute carrier family 22 (organic cation transporter), member 26 [Source:MGI Symbol;Acc:MGI:2385316]	481.124	-1.21287	0.000498659
Ndufa5	ENSMUSG00000023089	Ndufa5, NADH dehydrogenase (ubiquinone) 1 alpha subcomplex, 5 [Source:MGI Symbol;Acc:MGI:1915452]	9255.91	-1.21427	5.45408e-10
Fam25c	ENSMUSG00000043681	Fam25c, family with sequence similarity 25, member C [Source:MGI Symbol;Acc:MGI:1916384]	737.731	-1.2152	0.000109716
1500026H17Rik	ENSMUSG00000097383	1500026H17Rik, RIKEN cDNA 1500026H17 gene [Source:MGI Symbol;Acc:MGI:1916252]	208.183	-1.21877	2.38468e-07
Gpd1	ENSMUSG00000023019	Gpd1, glycerol-3-phosphate dehydrogenase 1 (soluble) [Source:MGI Symbol;Acc:MGI:95679]	8035.83	-1.22492	3.67306e-07
Slc13a3	ENSMUSG00000018459	Slc13a3, solute carrier family 13 (sodium-dependent dicarboxylate transporter), member 3 [Source:MGI Symbol;Acc:MGI:2149635]	21869	-1.22646	0.00707817
Selenbp1	ENSMUSG00000068874	Selenbp1, selenium binding protein 1 [Source:MGI Symbol;Acc:MGI:96825]	6533.4	-1.22802	2.9761e-08
Gm4131	ENSMUSG00000100486	RP24-474C15.1	217.734	-1.22847	4.9494e-07
Arhgap5	ENSMUSG00000035133	Arhgap5, Rho GTPase activating protein 5 [Source:MGI Symbol;Acc:MGI:1332637]	1674.79	-1.22981	4.16017e-07
Gstk1	ENSMUSG00000029864	Gstk1, glutathione S-transferase kappa 1 [Source:MGI Symbol;Acc:MGI:1923513]	589.634	-1.23001	1.48666e-10
Hint2	ENSMUSG00000028470	Hint2, histidine triad nucleotide binding protein 2 [Source:MGI Symbol;Acc:MGI:1916167]	4678.71	-1.23231	3.76991e-09
Fah	ENSMUSG00000030630	Fah, fumarylacetoacetate hydrolase [Source:MGI Symbol;Acc:MGI:95482]	6681.59	-1.23378	9.13206e-08
Gnmt	ENSMUSG00000002769	Gnmt, glycine N-methyltransferase [Source:MGI Symbol;Acc:MGI:1202304]	232.386	-1.24229	1.64638e-05
Afm	ENSMUSG00000029369	Afm, afamin [Source:MGI Symbol;Acc:MGI:2429409]	969.906	-1.24377	0.000917574
Acsm1	ENSMUSG00000033533	Acsm1, acyl-CoA synthetase medium-chain family member 1 [Source:MGI Symbol;Acc:MGI:2152200]	4016.42	-1.24402	9.83137e-06
Slc35f1	ENSMUSG00000038602	Slc35f1, solute carrier family 35, member F1 [Source:MGI Symbol;Acc:MGI:2139810]	758.826	-1.24569	2.3513e-05
Abat	ENSMUSG00000057880	Abat, 4-aminobutyrate aminotransferase [Source:MGI Symbol;Acc:MGI:2443582]	6858.64	-1.24683	1.10646e-05
Slc16a7	ENSMUSG00000020102	Slc16a7, solute carrier family 16 (monocarboxylic acid transporters), member 7 [Source:MGI Symbol;Acc:MGI:1330284]	1758.07	-1.24728	1.19848e-07
Cmbl	ENSMUSG00000022235	Cmbl, carboxymethylenebutenolidase-like (Pseudomonas) [Source:MGI Symbol;Acc:MGI:1916824]	3256.29	-1.24856	2.42661e-05
2010107E04Rik	ENSMUSG00000021290	2010107E04Rik, RIKEN cDNA 2010107E04 gene [Source:MGI Symbol;Acc:MGI:1917507]	23859	-1.24961	1.00987e-09
Cnnm1	ENSMUSG00000025189	Cnnm1, cyclin M1 [Source:MGI Symbol;Acc:MGI:1891366]	113.673	-1.25291	6.41292e-06
Agxt2	ENSMUSG00000089678	Agxt2, alanine-glyoxylate aminotransferase 2 [Source:MGI Symbol;Acc:MGI:2146052]	3806.13	-1.25467	0.000129363
Shf	ENSMUSG00000033256	Shf, Src homology 2 domain containing F [Source:MGI Symbol;Acc:MGI:3613669]	93.9754	-1.2565	1.03682e-05
Bbox1	ENSMUSG00000041660	Bbox1, butyrobetaine (gamma), 2-oxoglutarate dioxygenase 1 (gamma-butyrobetaine hydroxylase) [Source:MGI Symbol;Acc:MGI:1891372]	61.4615	-1.26214	0.00887202
1700113A16Rik	ENSMUSG00000096935	1700113A16Rik, RIKEN cDNA 1700113A16 gene [Source:MGI Symbol;Acc:MGI:1923892]	356.248	-1.26245	2.86916e-09
Gm11766	ENSMUSG00000086924	Gm11766, predicted gene 11766 [Source:MGI Symbol;Acc:MGI:3650673]	72.1986	-1.26684	0.000261465
Pigr	ENSMUSG00000026417	Pigr, polymeric immunoglobulin receptor [Source:MGI Symbol;Acc:MGI:103080]	4149.54	-1.28386	5.97927e-07
Kcp	ENSMUSG00000059022	Kcp, kielin/chordin-like protein [Source:MGI Symbol;Acc:MGI:2141640]	217.015	-1.28614	3.88388e-06
Gcsh	ENSMUSG00000034424	Gcsh, glycine cleavage system protein H (aminomethyl carrier) [Source:MGI Symbol;Acc:MGI:1915383]	6447.66	-1.28706	5.67175e-09
Gm17634	ENSMUSG00000097482	Gm17634, predicted gene, 17634 [Source:MGI Symbol;Acc:MGI:4937268]	355.257	-1.28882	1.16499e-08
Enpp6	ENSMUSG00000038173	Enpp6, ectonucleotide pyrophosphatase/phosphodiesterase 6 [Source:MGI Symbol;Acc:MGI:2445171]	1068.09	-1.29563	0.0104869
Gm10621	ENSMUSG00000074075	Gm10621, predicted gene 10621 [Source:MGI Symbol;Acc:MGI:3642291]	63.0545	-1.29864	2.41933e-05
Hcar1	ENSMUSG00000049241	Hcar1, hydrocarboxylic acid receptor 1 [Source:MGI Symbol;Acc:MGI:2441671]	223.229	-1.29981	1.48221e-05
Mansc4	ENSMUSG00000072662	Mansc4, MANSC domain containing 4 [Source:MGI Symbol;Acc:MGI:3645619]	40.8058	-1.30119	0.00450142
Myh1	ENSMUSG00000056328	Myh1, myosin, heavy polypeptide 1, skeletal muscle, adult [Source:MGI Symbol;Acc:MGI:1339711]	120.489	-1.30511	0.000922481
Acox2	ENSMUSG00000021751	Acox2, acyl-Coenzyme A oxidase 2, branched chain [Source:MGI Symbol;Acc:MGI:1934852]	1550.74	-1.30531	1.08699e-05
Fancd2os	ENSMUSG00000033963	Fancd2os, Fancd2 opposite strand [Source:MGI Symbol;Acc:MGI:1918229]	73.0178	-1.31351	0.000349426
Vwce	ENSMUSG00000043789	Vwce, von Willebrand factor C and EGF domains [Source:MGI Symbol;Acc:MGI:1919018]	91.1713	-1.31444	0.00106957
Spag4	ENSMUSG00000038180	Spag4, sperm associated antigen 4 [Source:MGI Symbol;Acc:MGI:2444120]	46.1931	-1.31762	4.28104e-05
Susd2	ENSMUSG00000006342	Susd2, sushi domain containing 2 [Source:MGI Symbol;Acc:MGI:1918983]	5580.76	-1.31782	3.05865e-07
Nrgn	ENSMUSG00000053310	Nrgn, neurogranin [Source:MGI Symbol;Acc:MGI:1927184]	347.934	-1.31817	0.0134242
Gm18254	ENSMUSG00000100776	RP23-213M8.1	78.169	-1.31863	4.43891e-05
Wfdc16	ENSMUSG00000070530	Wfdc16, WAP four-disulfide core domain 16 [Source:MGI Symbol;Acc:MGI:2670994]	317.472	-1.31863	0.00158323
Gm15848	ENSMUSG00000086706	Gm15848, predicted gene 15848 [Source:MGI Symbol;Acc:MGI:3802054]	54.6328	-1.3205	0.00931179
Nog	ENSMUSG00000048616	Nog, noggin [Source:MGI Symbol;Acc:MGI:104327]	157.013	-1.32077	8.46972e-08
C8a	ENSMUSG00000035031	C8a, complement component 8, alpha polypeptide [Source:MGI Symbol;Acc:MGI:2668347]	1930.79	-1.32103	0.00784679
Calb1	ENSMUSG00000028222	Calb1, calbindin 1 [Source:MGI Symbol;Acc:MGI:88248]	5307.93	-1.32733	4.2648e-06
Adap2	ENSMUSG00000020709	Adap2, ArfGAP with dual PH domains 2 [Source:MGI Symbol;Acc:MGI:2663075]	41.8512	-1.33381	0.000800085
Gsta3	ENSMUSG00000025934	Gsta3, glutathione S-transferase, alpha 3 [Source:MGI Symbol;Acc:MGI:95856]	1765.62	-1.33455	1.45318e-07
Med9os	ENSMUSG00000085260	Med9os, mediator complex subunit 9, opposite strand [Source:MGI Symbol;Acc:MGI:1916628]	45.5419	-1.33996	0.00343619
D630029K05Rik	ENSMUSG00000031294	D630029K05Rik, RIKEN cDNA D630029K05 gene [Source:MGI Symbol;Acc:MGI:2143561]	4646.56	-1.34022	0.0186483
Ms4a2	ENSMUSG00000024680	Ms4a2, membrane-spanning 4-domains, subfamily A, member 2 [Source:MGI Symbol;Acc:MGI:95495]	38.8809	-1.35594	0.0113808
Zfp354b	ENSMUSG00000020335	Zfp354b, zinc finger protein 354B [Source:MGI Symbol;Acc:MGI:1351476]	140.205	-1.36066	7.73275e-08
Syn3	ENSMUSG00000059602	Syn3, synapsin III [Source:MGI Symbol;Acc:MGI:1351334]	73.5864	-1.36408	4.62019e-05
Car14	ENSMUSG00000038526	Car14, carbonic anhydrase 14 [Source:MGI Symbol;Acc:MGI:1344341]	2146.99	-1.37056	0.00302713
Gm15879	ENSMUSG00000084790	Gm15879, predicted gene 15879 [Source:MGI Symbol;Acc:MGI:3802012]	255.891	-1.37237	2.06178e-05
Rdh16f2	ENSMUSG00000074639	BC089597, cDNA sequence BC089597 [Source:MGI Symbol;Acc:MGI:3583955]	26930.5	-1.37274	0.000147869
Cyp24a1	ENSMUSG00000038567	Cyp24a1, cytochrome P450, family 24, subfamily a, polypeptide 1 [Source:MGI Symbol;Acc:MGI:88593]	2096.52	-1.37483	0.00226555
Atp13a4	ENSMUSG00000038094	Atp13a4, ATPase type 13A4 [Source:MGI Symbol;Acc:MGI:1924456]	145.25	-1.38073	1.11965e-05
Gpx6	ENSMUSG00000004341	Gpx6, glutathione peroxidase 6 [Source:MGI Symbol;Acc:MGI:1922762]	229.887	-1.38079	0.00188489
A830052D11Rik	ENSMUSG00000097413	A830052D11Rik, RIKEN cDNA A830052D11 gene [Source:MGI Symbol;Acc:MGI:3028074]	80.4781	-1.38486	0.000142542
Cacna2d2	ENSMUSG00000010066	Cacna2d2, calcium channel, voltage-dependent, alpha 2/delta subunit 2 [Source:MGI Symbol;Acc:MGI:1929813]	244.159	-1.38757	8.77541e-05
Upb1	ENSMUSG00000033427	Upb1, ureidopropionase, beta [Source:MGI Symbol;Acc:MGI:2143535]	4945.3	-1.40029	0.00133554
Serpina1a	ENSMUSG00000066366	Serpina1a, serine (or cysteine) peptidase inhibitor, clade A, member 1A [Source:MGI Symbol;Acc:MGI:891971]	119.428	-1.40252	0.00303675
Afmid	ENSMUSG00000017718	Afmid, arylformamidase [Source:MGI Symbol;Acc:MGI:2448704]	194.507	-1.40337	5.82656e-05
Lgr6	ENSMUSG00000042793	Lgr6, leucine-rich repeat-containing G protein-coupled receptor 6 [Source:MGI Symbol;Acc:MGI:2441805]	60.1999	-1.4057	0.00670559
Nap1l5	ENSMUSG00000055430	Nap1l5, nucleosome assembly protein 1-like 5 [Source:MGI Symbol;Acc:MGI:1923555]	825.946	-1.4066	0.00774356
9230105E05Rik	ENSMUSG00000090191	9230105E05Rik, RIKEN cDNA 9230105E05 gene [Source:MGI Symbol;Acc:MGI:2444388]	173.348	-1.40731	0.000132679
D630024D03Rik	ENSMUSG00000085772	D630024D03Rik, RIKEN cDNA D630024D03 gene [Source:MGI Symbol;Acc:MGI:3041224]	170.49	-1.41119	7.50752e-05
Dcxr	ENSMUSG00000039450	Dcxr, dicarbonyl L-xylulose reductase [Source:MGI Symbol;Acc:MGI:1915130]	3025.6	-1.41144	2.6939e-07
Isoc2a	ENSMUSG00000086784	Isoc2a, isochorismatase domain containing 2a [Source:MGI Symbol;Acc:MGI:3609243]	1147.51	-1.41952	2.6223e-09
Gm15318	ENSMUSG00000086010	Gm15318, predicted gene 15318 [Source:MGI Symbol;Acc:MGI:3705106]	342.08	-1.42159	0.0097022
Xylt1	ENSMUSG00000030657	Xylt1, xylosyltransferase 1 [Source:MGI Symbol;Acc:MGI:2451073]	83.852	-1.42794	0.000115411
Gm19541	ENSMUSG00000098370	Gm19541, predicted gene, 19541 [Source:MGI Symbol;Acc:MGI:5011726]	78.8855	-1.43255	0.00718713
Hnf4aos	ENSMUSG00000046840	Hnf4aos, hepatic nuclear factor 4 alpha, opposite strand [Source:MGI Symbol;Acc:MGI:1915564]	212.003	-1.43703	0.00123213
Mybpc3	ENSMUSG00000002100	Mybpc3, myosin binding protein C, cardiac [Source:MGI Symbol;Acc:MGI:102844]	70.9003	-1.45241	0.000313753
Cyp2d26	ENSMUSG00000022445	Cyp2d26, cytochrome P450, family 2, subfamily d, polypeptide 26 [Source:MGI Symbol;Acc:MGI:1923529]	2213.5	-1.45985	6.71174e-06
Cldn14	ENSMUSG00000047109	Cldn14, claudin 14 [Source:MGI Symbol;Acc:MGI:1860425]	107.228	-1.46121	0.00126622
Ksr2	ENSMUSG00000061578	Ksr2, kinase suppressor of ras 2 [Source:MGI Symbol;Acc:MGI:3610315]	228.182	-1.46767	1.0995e-07
Macrod1	ENSMUSG00000036278	Macrod1, MACRO domain containing 1 [Source:MGI Symbol;Acc:MGI:2147583]	306.653	-1.47135	1.09342e-11
9030619P08Rik	ENSMUSG00000053168	9030619P08Rik, RIKEN cDNA 9030619P08 gene [Source:MGI Symbol;Acc:MGI:3612405]	779.995	-1.47928	0.0445925
Gys2	ENSMUSG00000030244	Gys2, glycogen synthase 2 [Source:MGI Symbol;Acc:MGI:2385254]	91.7293	-1.48913	0.00171853
Nat8f6	ENSMUSG00000079495	Gm11128, predicted gene 11128 [Source:MGI Symbol;Acc:MGI:3779382]	932.187	-1.49202	6.15952e-06
Fasn	ENSMUSG00000025153	Fasn, fatty acid synthase [Source:MGI Symbol;Acc:MGI:95485]	8789.36	-1.49422	0.0282601
Tal2	ENSMUSG00000028417	Tal2, T cell acute lymphocytic leukemia 2 [Source:MGI Symbol;Acc:MGI:99540]	50.8562	-1.49799	0.0121417
Cyp2a5	ENSMUSG00000005547	Cyp2a5, cytochrome P450, family 2, subfamily a, polypeptide 5 [Source:MGI Symbol;Acc:MGI:88597]	2349.7	-1.49976	0.00381202
Pik3c2g	ENSMUSG00000030228	Pik3c2g, phosphatidylinositol 3-kinase, C2 domain containing, gamma polypeptide [Source:MGI Symbol;Acc:MGI:1203730]	389.282	-1.50028	4.45677e-10
Retsat	ENSMUSG00000056666	Retsat, retinol saturase (all trans retinol 13,14 reductase) [Source:MGI Symbol;Acc:MGI:1914692]	11172	-1.50225	9.89852e-13
Defb29	ENSMUSG00000044249	Defb29, defensin beta 29 [Source:MGI Symbol;Acc:MGI:1922650]	461.348	-1.50526	1.73407e-05
Lrrc14b	ENSMUSG00000021579	Lrrc14b, leucine rich repeat containing 14B [Source:MGI Symbol;Acc:MGI:2145269]	55.4025	-1.50594	0.00013297
Lin7a	ENSMUSG00000019906	Lin7a, lin-7 homolog A (C. elegans) [Source:MGI Symbol;Acc:MGI:2135609]	334.811	-1.50873	2.24595e-08
Mpp4	ENSMUSG00000079550	Mpp4, membrane protein, palmitoylated 4 (MAGUK p55 subfamily member 4) [Source:MGI Symbol;Acc:MGI:2386681]	54.8885	-1.51644	0.000272313
Pxmp2	ENSMUSG00000029499	Pxmp2, peroxisomal membrane protein 2 [Source:MGI Symbol;Acc:MGI:107487]	3478.41	-1.52325	0.000255274
Eci3	ENSMUSG00000021416	Eci3, enoyl-Coenzyme A delta isomerase 3 [Source:MGI Symbol;Acc:MGI:1916373]	7230.66	-1.5236	0.00023772
Etnppl	ENSMUSG00000019232	Etnppl, ethanolamine phosphate phospholyase [Source:MGI Symbol;Acc:MGI:1919010]	82.0875	-1.52419	0.00235961
Gm26588	ENSMUSG00000097730	Gm26588, predicted gene, 26588 [Source:MGI Symbol;Acc:MGI:5477082]	141.574	-1.53534	0.000733948
Halr1	ENSMUSG00000085412	Linchoxa1, long intergenic non-coding Hoxa1 regulatory RNA [Source:MGI Symbol;Acc:MGI:3705267]	863.518	-1.56695	8.60998e-07
3110045C21Rik	ENSMUSG00000097503	3110045C21Rik, RIKEN cDNA 3110045C21 gene [Source:MGI Symbol;Acc:MGI:1914553]	83.2916	-1.57222	0.000240715
Mbl2	ENSMUSG00000024863	Mbl2, mannose-binding lectin (protein C) 2 [Source:MGI Symbol;Acc:MGI:96924]	50.2524	-1.57301	0.00548408
1700067K01Rik	ENSMUSG00000046408	1700067K01Rik, RIKEN cDNA 1700067K01 gene [Source:MGI Symbol;Acc:MGI:1920703]	54.6249	-1.57994	0.000136297
Perm1	ENSMUSG00000078486	Perm1, PPARGC1 and ESRR induced regulator, muscle 1 [Source:MGI Symbol;Acc:MGI:1921433]	131.185	-1.58143	0.0225731
Gm10639	ENSMUSG00000074179	Gm10639, predicted gene 10639 [Source:MGI Symbol;Acc:MGI:3704339]	7328.31	-1.58355	8.97559e-05
Fam228b	ENSMUSG00000050545	Fam228b, family with sequence similarity 228, member B [Source:MGI Symbol;Acc:MGI:2442121]	47.877	-1.59331	0.00182829
Fitm1	ENSMUSG00000022215	Fitm1, fat storage-inducing transmembrane protein 1 [Source:MGI Symbol;Acc:MGI:1915930]	1375.11	-1.59478	7.05463e-06
Bmp8a	ENSMUSG00000032726	Bmp8a, bone morphogenetic protein 8a [Source:MGI Symbol;Acc:MGI:104515]	53.8213	-1.59548	1.4646e-06
Gm4956	ENSMUSG00000025936	Gm4956, predicted gene 4956 [Source:MGI Symbol;Acc:MGI:3647976]	102.926	-1.60006	1.41907e-06
1810063I02Rik	ENSMUSG00000085551	1810063I02Rik, RIKEN cDNA 1810063I02 gene [Source:MGI Symbol;Acc:MGI:1917104]	47.8417	-1.60177	0.000272313
Aqp4	ENSMUSG00000024411	Aqp4, aquaporin 4 [Source:MGI Symbol;Acc:MGI:107387]	4102.74	-1.61367	0.0047137
Slc10a5	ENSMUSG00000058921	Slc10a5, solute carrier family 10 (sodium/bile acid cotransporter family), member 5 [Source:MGI Symbol;Acc:MGI:2685251]	48.6285	-1.63573	0.00178338
Rps8-ps3	ENSMUSG00000081979	Rps8-ps3, ribosomal protein S8, pseudogene 3 [Source:MGI Symbol;Acc:MGI:3646130]	37.0401	-1.63812	0.000220926
Slc4a1	ENSMUSG00000006574	Slc4a1, solute carrier family 4 (anion exchanger), member 1 [Source:MGI Symbol;Acc:MGI:109393]	1758.35	-1.64361	1.5351e-07
9230102O04Rik	ENSMUSG00000079602	9230102O04Rik, RIKEN cDNA 9230102O04 gene [Source:MGI Symbol;Acc:MGI:1924932]	116.504	-1.64582	7.77632e-07
Proz	ENSMUSG00000031445	Proz, protein Z, vitamin K-dependent plasma glycoprotein [Source:MGI Symbol;Acc:MGI:1860488]	122.193	-1.65073	8.09112e-05
Spata5l1	ENSMUSG00000074876	Spata5l1, spermatogenesis associated 5-like 1 [Source:MGI Symbol;Acc:MGI:3036261]	38.9719	-1.65715	4.43891e-05
Gm5524	ENSMUSG00000101514	RP24-176K12.1	230.725	-1.65879	0.0117643
Hsd17b14	ENSMUSG00000030825	Hsd17b14, hydroxysteroid (17-beta) dehydrogenase 14 [Source:MGI Symbol;Acc:MGI:1913315]	48.4395	-1.69753	0.00162794
G630018N14Rik	ENSMUSG00000085620	G630018N14Rik, RIKEN cDNA G630018N14 gene [Source:MGI Symbol;Acc:MGI:3041239]	52.2722	-1.69888	0.00172527
Gm16157	ENSMUSG00000086628	Gm16157, predicted gene 16157 [Source:MGI Symbol;Acc:MGI:3801721]	37.5635	-1.70081	0.000108995
Trpm6	ENSMUSG00000024727	Trpm6, transient receptor potential cation channel, subfamily M, member 6 [Source:MGI Symbol;Acc:MGI:2675603]	765.46	-1.70139	0.0002255
5830473C10Rik	ENSMUSG00000070690	5830473C10Rik, RIKEN cDNA 5830473C10 gene [Source:MGI Symbol;Acc:MGI:1923342]	64.6561	-1.73039	0.000428051
Smco3	ENSMUSG00000043298	Smco3, single-pass membrane protein with coiled-coil domains 3 [Source:MGI Symbol;Acc:MGI:2443451]	59.8093	-1.7572	4.95561e-07
Marc1	ENSMUSG00000026621	Marc1, mitochondrial amidoxime reducing component 1 [Source:MGI Symbol;Acc:MGI:1913362]	88.3258	-1.76732	2.70373e-05
S100g	ENSMUSG00000040808	S100g, S100 calcium binding protein G [Source:MGI Symbol;Acc:MGI:104528]	27920.3	-1.77129	3.91825e-05
Galnt9	ENSMUSG00000033316	Galnt9, UDP-N-acetyl-alpha-D-galactosamine:polypeptide N-acetylgalactosaminyltransferase 9 [Source:MGI Symbol;Acc:MGI:2677965]	50.961	-1.78985	0.000715771
Slc34a3	ENSMUSG00000006469	Slc34a3, solute carrier family 34 (sodium phosphate), member 3 [Source:MGI Symbol;Acc:MGI:2159410]	872.795	-1.79666	6.06719e-05
Ngb	ENSMUSG00000021032	Ngb, neuroglobin [Source:MGI Symbol;Acc:MGI:2151886]	51.1834	-1.80412	5.80468e-05
Pcsk9	ENSMUSG00000044254	Pcsk9, proprotein convertase subtilisin/kexin type 9 [Source:MGI Symbol;Acc:MGI:2140260]	220.921	-1.81286	1.6486e-09
Slc22a29	ENSMUSG00000075044	Slc22a29, solute carrier family 22. member 29 [Source:MGI Symbol;Acc:MGI:3605624]	6852.17	-1.8685	0.000642631
Nccrp1	ENSMUSG00000047586	Nccrp1, non-specific cytotoxic cell receptor protein 1 homolog (zebrafish) [Source:MGI Symbol;Acc:MGI:2685009]	697.005	-1.87488	0.00667289
Galr2	ENSMUSG00000020793	Galr2, galanin receptor 2 [Source:MGI Symbol;Acc:MGI:1337018]	223.352	-1.89142	0.00305299
Tnn	ENSMUSG00000026725	Tnn, tenascin N [Source:MGI Symbol;Acc:MGI:2665790]	166.414	-1.92519	0.024923
Pnpla3	ENSMUSG00000041653	Pnpla3, patatin-like phospholipase domain containing 3 [Source:MGI Symbol;Acc:MGI:2151796]	329.635	-1.96902	0.0168007
Adgrg4	ENSMUSG00000053852	Gpr112, G protein-coupled receptor 112 [Source:MGI Symbol;Acc:MGI:2685213]	255.514	-2.0014	3.10437e-06
Malat1	ENSMUSG00000092341	Malat1, metastasis associated lung adenocarcinoma transcript 1 (non-coding RNA) [Source:MGI Symbol;Acc:MGI:1919539]	176092	-2.00202	4.43139e-05
Arc	ENSMUSG00000022602	Arc, activity regulated cytoskeletal-associated protein [Source:MGI Symbol;Acc:MGI:88067]	46.7896	-2.00901	0.00169687
Ddn	ENSMUSG00000059213	Ddn, dendrin [Source:MGI Symbol;Acc:MGI:108101]	111.537	-2.03307	3.9575e-07
5730437C11Rik	ENSMUSG00000085121	5730437C11Rik, RIKEN cDNA 5730437C11 gene [Source:MGI Symbol;Acc:MGI:1917808]	499.776	-2.11365	5.57954e-11
Baat	ENSMUSG00000039653	Baat, bile acid-Coenzyme A: amino acid N-acyltransferase [Source:MGI Symbol;Acc:MGI:106642]	472.264	-2.12282	0.00046939
Gm6878	ENSMUSG00000075549	Gm6878, predicted gene 6878 [Source:MGI Symbol;Acc:MGI:3644701]	70.7669	-2.13708	0.0195042
Nat8f7	ENSMUSG00000089694	Gm4477, predicted gene 4477 [Source:MGI Symbol;Acc:MGI:3782661]	77.8513	-2.15681	5.86494e-11
Xlr3b	ENSMUSG00000073125	Xlr3b, X-linked lymphocyte-regulated 3B [Source:MGI Symbol;Acc:MGI:109505]	131.387	-2.19275	0.0197429
Slc6a12	ENSMUSG00000030109	Slc6a12, solute carrier family 6 (neurotransmitter transporter, betaine/GABA), member 12 [Source:MGI Symbol;Acc:MGI:95628]	94.1922	-2.21154	0.0184744
Ccl19	ENSMUSG00000071005	Ccl19, chemokine (C-C motif) ligand 19 [Source:MGI Symbol;Acc:MGI:1346316]	74.5066	-2.24594	8.81515e-05
Thrsp	ENSMUSG00000035686	Thrsp, thyroid hormone responsive [Source:MGI Symbol;Acc:MGI:109126]	3091.93	-2.25593	0.0378492
Pvalb	ENSMUSG00000005716	Pvalb, parvalbumin [Source:MGI Symbol;Acc:MGI:97821]	2910.38	-2.33374	0.00190922
4930434B07Rik	ENSMUSG00000100850	RP23-289I3.1	255.16	-2.39574	3.69172e-09
Nat8f3	ENSMUSG00000051262	Cml3, camello-like 3 [Source:MGI Symbol;Acc:MGI:2136449]	247.647	-2.41479	6.11697e-15
Serpina6	ENSMUSG00000060807	Serpina6, serine (or cysteine) peptidase inhibitor, clade A, member 6 [Source:MGI Symbol;Acc:MGI:88278]	1294.12	-2.43974	2.36585e-13
Hdc	ENSMUSG00000027360	Hdc, histidine decarboxylase [Source:MGI Symbol;Acc:MGI:96062]	3966.48	-2.50636	0.00870355
Cyp2d12	ENSMUSG00000096852	Cyp2d12, cytochrome P450, family 2, subfamily d, polypeptide 12 [Source:MGI Symbol;Acc:MGI:88604]	417.779	-2.51567	0.00933956
Slc22a27	ENSMUSG00000067656	Slc22a27, solute carrier family 22, member 27 [Source:MGI Symbol;Acc:MGI:3042283]	114.894	-2.57941	0.000451344
Xlr3a	ENSMUSG00000057836	Xlr3a, X-linked lymphocyte-regulated 3A [Source:MGI Symbol;Acc:MGI:109506]	79.5317	-2.69827	4.2648e-06
Gm10787	ENSMUSG00000074919	Gm10787, predicted gene 10787 [Source:MGI Symbol;Acc:MGI:3642150]	108.246	-2.94802	2.87473e-05
AA467197	ENSMUSG00000033213	AA467197, expressed sequence AA467197 [Source:MGI Symbol;Acc:MGI:3034182]	67.2381	-3.03388	0.000471811
Mgat5b	ENSMUSG00000043857	Mgat5b, mannoside acetylglucosaminyltransferase 5, isoenzyme B [Source:MGI Symbol;Acc:MGI:3606200]	57.607	-3.24389	8.87956e-10
