# Supplementary material for: Kidney Tertiary Lymphoid Structures in Lupus Nephritis Develop into Large Interconnected Networks and Resemble Lymph Nodes in Gene Signature
Source: Am J Pathol. 2020 Aug 17;190(11):2203–25. doi: 10.1016/j.ajpath.2020.07.015 (PMC12178333; doi:10.1016/j.ajpath.2020.07.015)
Supplement: Supplemental Table S8 [file mmc9.xlsx]

## Sheet: Sup Table S8
Supplemental Table S8. TLS genes found upregulated in in G2 and G3 mice compared to TLS and LyN genes. https://www.ensembl.org/index.html
Number of genes
130	3	4	48	138	1	69	3	68	399	516	4	40	1186
Ighg3	Ccl19	Cd8a	Adgre4	Sept6	Clca3a2	AB124611	Igfbp2	Adcy7	Sept1	Lcn2	Cldn14	Akr1b3	1600002k03rik
Ighg1	Ccr7	Gzma	Apbb1ip	Aff3		Adgre1	Krt15	Apobec1	A630001g21rik	1110038B12Rik	Cyp24a1	Calml3	1700017b05rik
Ighg2b	Fam46c	Rfc4	Ccdc88b	Aldh18a1		AI662270	Penk	Apobec3	Ab124611	1500009L16Rik	Galnt9	Capn13	1700097n02rik
Igj		Satb1	Ccl5	Apoe		Akr1c20		Arhgap25	Abcg1	1810011H11Rik	Mbl2	Coch	1810026b05rik
Ms4a1			Ccna2	Arid5a		Akr1c21		Arhgap9	Acap1	1810055G02Rik		Cyp2f2	1810030o07rik
Pou2af1			Cd28	Arl4c		Apoc2		Arhgdib	Ada	2700099C18Rik		Fcgbp	2010016i18rik
Ighm			Cd44	Arpc1b		Arhgap15		B2m	Adrbk1	4930579G24Rik		Fmo5	2310045n01rik
Iglc2			Cd68	Atad2		Arhgap45		Btg1	Ai662270	A630001G21Rik		Gm10925	2410006h16rik
Cxcl13			Cdca8	Aurka		Arntl		C1qb	Akna	Abca1		Gm25099	2700029m09rik
Igha			Cep55	Bcl3		Atp8b4		Ccdc69	Arhgap30	Acot10		Gsdmc2	2700094k13rik
Cst7			Clec4a3	Birc3		AW112010		Cd180	Arhgap4	Acpp		Gsdmc3	2810417h13rik
Mzb1			Cyth4	Birc5		Azgp1		Cd274	Art2a-Ps	Acsbg1		Ighv1-75	3110056k07rik
Ikzf3			Dock11	Bst2		C3ar1		Cd74	Atp2a3	Actn1		Igkv12-47_1	4632428n05rik
Slpi			Fcgr4	Btg2		C4b		Cd79b	Aw112010	Adam12		Igkv19-93_2	4930523c07rik
Ccl8			Gm12185	C1s1		Camk1d		Cfp	B3galt4	Adam19		Krt14	5031414d18rik
Siglecg			Gpr132	C3		Ccl12		Cnp	Bcl2a1a	Adam23		Krt17	6330416g13rik
Serpina3g			Gpr65	Casp4		Ccl2		Csf2rb2	Bcl2a1b	Adam8		Krt18	9430015g10rik
Ms4a4c			H2-M2	Cbfb		Ccl20		Dok1	Bin1	Adamts1		Krt19	A430078g23rik
Ly6c2			Hck	Ccm2		Ccl7		Dok3	Birc2	Adamts16		Krt5	A530032d15rik
Mcemp1			Ifi47	Cd40		Ccr2		Epsti1	Blk	Adamts2		Mmp3	A530040e14rik
Cd3d			Il18r1	Cd47		Ccr5		Fam49b	Blnk	Adamts4		Mmp7	A630023p12rik
Ms4a6d			Itga4	Cdc20		Cd300ld		Fyb	Bst1	Adamts5		Msln	A930005h10rik
Plek			Itk	Cdca3		Clec12a		Gbp2	Btla	Adgrg2		Oit1	A930015d03rik
Cd27			Kif21b	Cdca5		Clec4a1		Gm8995	C130026i21rik	Adgrg6		Plet1	Aaas
Clec4n			Klrd1	Cdca7		Cx3cr1		Gsdmd	C920025e04rik	Adra1b		Psca	Abca7
Serpina3n			Lair1	Cdk1		Cxcl10		H2-Aa	Capza1	Aida		Reg3g	Abcd1
Sash3			Mnda	Cenpa		Cxcr6		H2-Ab1	Car3	Ajuba		Rgs5	Abcg3
Wfdc17			Myo1f	Chaf1a		Cyp4a12a		H2-D1	Card11	Akap12		Rnu1a1	Abhd8
Cd6			Ncf2	Ckap4		Cyp4b1		H2-Eb1	Casp1	Akr1b8		Serinc3	Abi3
Cd3g			Nfkbie	Cks1b		Dgkg		H2-Q4	Cbr2	Akr1c19		Sfn	Ablim1
Lcp2			Pirb	Clec10a		Dtl		H2-Q6	Ccl21a	Alb		Slc14a2	Abracl
Pou2f2			Plxnc1	Clec7a		Evi2		Hmgb2	Ccnd2	Aldh1a2		Sprr2a1	Ac099934.1
Dnase1l3			Psd4	Cpxm1		Evi2a		Ifi27l2a	Ccr6	Alox5ap		Sprr2a2	Ac099934.2
Lck			Ptpn7	Crlf2		Fgg		Iigp1	Cd19	Alpk1		Sprr2a3	Ac156953.1
P2ry10			Rassf2	Csf2ra		Fgl2		Il16	Cd2	Ammecr1		Sptssb	Ac157822.1
Ms4a4b			Runx3	Ctsc		Flt3		Inpp5d	Cd38	Ankrd1		Upk1a	Ac157822.2
Tlr1			S100a9	Dapp1		Fpr2		Irf1	Cd3e	Ankrd6		Upk1b	Acaca
Traf3ip3			Samsn1	Dck		Gm26740		Irf4	Cd4	Anxa1		Upk2	Acacb
Ptprcap			Sla	Dhx58		Gm3617		Isg15	Cd5	Anxa2		Upk3a	Acin1
Fam26f			Slc11a1	Dock10		Gm8369		Limd2	Cd69	Anxa3		Vsig2	Acp5
Cd48			Slc15a3	Donson		Gm9025		Lyn	Cd79a	Aoc1			Acsf2
Spn			Socs1	Dse		H2-DMb1		Marcksl1	Cd8b1	Ap1s2			Actb
Ncf4			Stap1	Dtx3l		H2-DMb2		Mcm3	Cdc25b	Ap3s1			Actc1
Cd247			Thy1	Dusp10		Igf2		Mcm4	Cdc42ep3	Apaf1			Actr3
Cd52			Tlr7	E2f2		Igkc		Mcm5	Cdc42se2	Apoa4			Adam17
Itgal			Tnfrsf18	Ebi3		Il1b		Mcm6	Cfd	Apobr			Adamdec1
Ubd			Top2a	Efhd2		Itgam		Nrros	Ciita	Arfgef3			Adar
Ms4a6c			Uhrf1	Elf4		Lilrb4a		Phf11b	Cmtm7	Arg2			Adgre5
Il21r				Elmo1		Lpcat2		Ppp1r18	Cnn2	Arhgap11a			Adgrg5
Ms4a6b				Emp3		Mcub		Ptpn22	Creld2	Arhgap19			Adig
Cd53				Ezh2		Milr1		Pycard	Crip1	Armcx4			Adipoq
Rac2				Fam105a		Ms4a7		Rasa3	Crlf3	Arnt2			Adora2a
Bin2				Fam111a		Naip5		Rassf5	Csk	Asic2			Adpgk
Itgax				Fbxo5		Npas2		Rftn1	Ctse	Asns			Adprh
Snx20				Fcer1g		Nr4a1		Rnase6	Cxcl12	Atf3			Adrb3
Ikzf1				Fcgr3		Pak3		Samhd1	Cxcr5	Axl			Af251705
Mir142hg				Fgd2		Pappa2		Sdc1	Cyb561a3	B3gnt9			Agap2
Kcnn4				Fgr		Pcdha11		Sp110	Cytip	B4galt2			Agpat2
Cd22				Gbp4		Pclaf		Srgn	Dapl1	Bag2			Ai413582
Batf				Gins1		Ptafr		Stat1	Dcn	Bbc3			Ai467606
Themis2				Glipr2		Rad54l		Stk10	Def6	BC018473			Aicda
Il2rb				Gm14681		Rubcnl		Stk17b	Dgka	Bcl2l14			Aim2
H2-Ob				Gm3788		Siglece		Tmem173	Dkc1	Bend4			Akap13
Cxcr3				Gng2		Slamf9		Tnfaip8l2	Dpt	Bglap3			Akap8
Tnfrsf13b				Hap1		St8sia4		Trim30a	Edem1	Bgn			Akirin1
Prkcb				Hhex		Tmem28		Tyrobp	Esyt1	Bloc1s2			Alkbh4
Tcf7				Hmga1		Treml4		Unc93b1	Ets1	C1qtnf6			Alyref
Rasal3				Hn1		Trpm2		Usp18	Evl	C330027C09Rik			Amica1
Lyz2				Icam1		Xlr4b			Faim3	C5ar1			Ankrd44
Ctss				Ier5					Fas	Cacna2d1			Anp32a
Tbc1d10c				Igtp					Fbl	Cadm1			Anp32b
Dusp2				Ikbke					Fcer2a	Calca			Anxa6
Cd83				Incenp					Fcrl1	Calcr			Aoc3
H2-Q7				Irf7					Fcrla	Camk2n2			Ap1g2
Cxcl9				Irgm2					Fnbp1	Car13			Ap1m1
Hcls1				Junb					Frg1	Cbr3			Ap1s3
Lpxn				Kcnk6					Fscn1	Ccdc120			Apitd1
Ptprc				Kif23					Fxyd5	Ccdc122			Apoc1
Itgb2				Klra17					Fyn	Ccdc71l			Apol7c
Csf2rb				Lmnb1					Gadd45b	Ccl28			Apol7e
Fermt3				Lrg1					Gbp8	Ccl6			Arap1
Il2rg				Ly6e					Ggta1	Ccl9			Arglu1
Cxcr4				Lyl1					Gimap3	Ccr1			Arhgap17
Dennd1c				Mad2l1					Gimap4	Cd14			Arhgef1
Aif1				Mcm2					Gimap6	Cd248			Arhgef6
Itgb7				Morc3					Gimap9	Cd276			Arid1a
Nlrc5				Mthfd1l					Glipr1	Cd300c2			Arid3a
Il10ra				Mthfd2					Glycam1	Cdc6			Arl5c
Cd37				Naaa					Gm12250	Cdh11			Armc7
Nckap1l				Naip2					Gm14446	Cdh3			Arpc2
Cd86				Ncapd2					Gm15056	Cdk6			Arpc4
Lcp1				Neurl3					Gm15500	Cdkn1a			Arpc5l
Mki67				Nfkb1					Gm20730	Cdkn2c			Arrb2
Vav1				Nusap1					Gm2564	Cdt1			Arrdc2
Mpeg1				Oas1a					Gm28872	Celf2			Art2b
Slamf8				P2ry6					Gm4955	Cenpe			Asb2
Btk				Panx1					Gm6467	Cenpf			Asf1b
Pld4				Parp14					Gm7676	Cenpm			Asnsd1
C1qc				Parp9					Gm8186	Cenpn			Atf5
Basp1				Pcna					Gm8909	Cenpq			Atf6b
Laptm5				Pip4k2a					Gmfg	Cep170			Atf7ip
Lst1				Pla2g15					Gngt2	Ces2e			Atg16l2
B4galnt1				Plekhg2					Gpr18	Cfh			Atic
Cd72				Plekho2					Gramd3	Cfi			Atp13a2
Selplg				Pltp					Grap	Cftr			Atp1a2
Psmb9				Postn					Grap2	Ch25h			Atp1b3
Cybb				Prex1					Grb2	Chaf1b			Atp8b2
Coro1a				Ptpre					Grk6	Ckap2l			Atxn2l
Ncf1				Rab8b					H2-Dma	Clca3a1			Au020206
Lrmp				Racgap1					H2-Dmb1	Clcf1			Aurkb
Wdfy4				Rassf4					H2-Dmb2	Cldn16			B3gnt5
Sp140				Relb					H2-Ea-Ps	Cldn3			B630005n14rik
Pik3cd				Rrm2					H2-K2	Cldn4			Bak1
Rgs10				Rtp4					H2-Oa	Clec4a2			Bank1
C1qa				S1pr2					H2-Q10	Clec4b1			Batf3
Ly86				Sh3bgrl3					H2-Q2	Clec5a			Baz1a
Slfn8				Sh3bp2					H2-Q5	Clip3			Bc017643
Slfn2				Skap1					H2-T22	Clu			Bc018473
Derl3				Slbp					H2-T23	Cmtm3			Bc021614
Lat2				Spc24					Hid1	Col12a1			Bc028528
H2-K1				Spi1					Hist1h2ap	Col15a1			Bc035044
Syk				Steap4					Hmgn3	Col18a1			Bc037034
H2-M3				Stx11					Hmha1	Col1a1			Bc094916
Pik3cg				Tacc3					Hpse	Col1a2			Bc147527
Hvcn1				Tagap					Hsp90b1	Col3a1			Bcl11b
Traf1				Tgfbi					Icos	Col5a1			Bcl2a1d
Psmb8				Tifab					Ifi30	Col5a3			Bfsp2
Lsp1				Tipin					Ifi35	Col6a1			Bhlha15
Dock2				Tmem229b					Ifitm1	Col6a2			Bin3
Tap1				Tmsb10					Ifitm2	Col6a3			Blvrb
				Tnfrsf1b					Ighd	Col8a1			Bmyc
				Tor3a					Ighg2c	Colec12			Bub1b
				Trim59					Ighj1	Cp			Bub3
				Trpv2					Ighj2	Cpeb1			Bzw2
				Ube2c					Ighj3	Cpne8			C1ra
				Ube2l6					Ighj4	Cracr2b			C230052i12rik
				Vim					Ighv10-1	Creb5			Cacybp
				Zc3hav1					Ighv10-3	Crlf1			Cad
									Ighv1-12	Csf1			Calhm2
									Ighv1-14	Csmd1			Calm1
									Ighv1-18	Csrnp1			Cap1
									Ighv1-19	Cstb			Capn1
									Ighv1-20	Ctps			Capzb
									Ighv1-21	Ctsk			Card6
									Ighv1-22	Ctsl			Casp3
									Ighv1-25	Ctxn1			Casp8
									Ighv1-26	Cx3cl1			Cblb
									Ighv1-28	Cxcl1			Cbx3
									Ighv1-31	Cxcl11			Cbx4
									Ighv1-32	Cxcl14			Cbx7
									Ighv1-33	Cygb			Ccdc134
									Ighv1-34	Cyp1b1			Ccdc85b
									Ighv1-37	Cyp2d9			Ccdc94
									Ighv1-39	Cyp4a12b			Ccl11
									Ighv1-4	Cyr61			Ccl19-Ps1
									Ighv14-1	Cysltr1			Ccl19-Ps3
									Ighv14-2	Dbf4			Ccl21b
									Ighv1-42	Dcdc2a			Ccl22
									Ighv14-3	Dclk1			Ccl4
									Ighv1-43	Dnm3os			Ccnb1
									Ighv14-4	Dock4			Ccnb2
									Ighv1-47	Dock7			Ccnd3
									Ighv1-5	Dph2			Ccne1
									Ighv1-50	Dpysl3			Ccnf
									Ighv1-52	Dstn			Ccng2
									Ighv1-53	Dusp5			Ccnk
									Ighv1-55	Dusp8			Ccnl1
									Ighv1-56	E2f1			Cd1d1
									Ighv1-59	Edaradd			Cd200
									Ighv1-61	Edn1			Cd209b
									Ighv1-62	Eef1a1			Cd209d
									Ighv1-63	Egr1			Cd209f
									Ighv1-64	Egr2			Cd209g
									Ighv1-66	Eldr			Cd300e
									Ighv1-69	Emilin1			Cd300lh
									Ighv1-7	Emilin2			Cd55
									Ighv1-70	Emp1			Cd5l
									Ighv1-71	Enc1			Cd7
									Ighv1-72	Epb42			Cd84
									Ighv1-74	Epha2			Cd96
									Ighv1-77	Eri2			Cdc45
									Ighv1-78	Esco2			Cdca4
									Ighv1-80	Espl1			Cdca7l
									Ighv1-81	F10			Cdk13
									Ighv1-82	F2r			Cdk17
									Ighv1-83	F2rl1			Cdk2ap2
									Ighv1-84	F3			Cdkn1b
									Ighv1-85	Fabp1			Cdkn2d
									Ighv1-86	Fam124a			Cep250
									Ighv2-2	Fam129a			Cep57
									Ighv2-4	Fam198b			Cerk
									Ighv2-5	Fam57a			Ces2g
									Ighv2-6	Fat1			Cfb
									Ighv2-6-8	Fblim1			Cfl1
									Ighv2-7	Fbln1			Cherp
									Ighv2-9	Fbln2			Chfr
									Ighv2-9-1	Fbn1			Chil1
									Ighv3-1	Fcgr1			Chordc1
									Ighv3-4	Fga			Chst1
									Ighv3-8	Fgb			Chst12
									Ighv5-1	Fignl1			Chst3
									Ighv5-12	Filip1l			Chst4
									Ighv5-15	Fjx1			Chtop
									Ighv5-16	Fkbp7			Cib2
									Ighv5-17	Flnc			Cidea
									Ighv5-4	Flvcr1			Cidec
									Ighv5-6	Fn1			Cldn5
									Ighv5-9	Fos			Clec2i
									Ighv5-9-1	Fosl2			Clec3b
									Ighv6-3	Foxm1			Clk2
									Ighv6-6	Foxs1			Clp1
									Ighv7-3	Frem1			Cma1
									Ighv8-11	Frzb			Cmah
									Ighv8-12	Fstl1			Cnot3
									Ighv8-5	Fyb2			Cnr2
									Ighv8-8	Fzd7			Cntrl
										Gbp7			Colq
									Igkj2	Gbp9			Coro1b
									Igkv10-94	Gdf15			Coro2a
									Igkv10-96	Gins2			Coro7
									Igkv1-110	Gm12013			Cotl1
									Igkv1-117	Gm12191			Cox8b
									Igkv1-131	Gm12854			Cpa3
									Igkv1-132	Gm13461			Cr2
									Igkv1-133	Gm13889			Crtam
									Igkv1-135	Gm14706			Csf1r
									Igkv12-38	Gm15895			Csf3r
									Igkv12-41	Gm16378			Ctcf
									Igkv12-44	Gm16437			Ctla2a
									Igkv12-46	Gm16685			Ctla4
									Igkv12-89	Gm20645			Ctnnbl1
									Igkv12-98	Gm26722			Ctsw
									Igkv13-84	Gm26917			Cyp4f18
									Igkv14-100	Gm3550			Cyth1
									Igkv14-111	Gm4841			D13ertd608e
									Igkv14-126	Gm4951			D16ertd472e
									Igkv15-103	Gm5611			D930015e06rik
									Igkv16-104	Gm5637			Daxx
									Igkv17-121	Gm6136			Dazap1
									Igkv17-127	Gm6181			Dbnl
									Igkv1-88	Gm6900			Dcaf13
									Igkv1-99	Gm7204			Dcaf15
									Igkv2-109	Gm7266			Ddb2
									Igkv2-116	Gm7332			Ddit4
									Igkv2-137	Gm7809			Ddx21
									Igkv3-1	Gm9625			Ddx39
									Igkv3-10	Golm1			Ddx39b
									Igkv3-12	Gpr153			Ddx54
									Igkv3-2	Gpr176			Dek
									Igkv3-3	Gpr34			Dennd2d
									Igkv3-4	Grn			Dennd4b
									Igkv3-5	Gsap			Des
									Igkv3-7	Gulp1			Dgkz
									Igkv4-50	H2-DMa			Dhrs7
									Igkv4-53	H2-Ea-ps			Dnajc2
									Igkv4-54	Havcr1			Dnajc7
									Igkv4-55	Havcr2			Dnajc8
									Igkv4-57	Hells			Dnajc9
									Igkv4-57-1	Heyl			Dnmt1
									Igkv4-59	Hfe			Dock8
									Igkv4-61	Hivep3			Dok2
									Igkv4-68	Hmox1			Dpy19l1
									Igkv4-70	Hpgds			Dram1
									Igkv4-71	Id2			Dsc3
									Igkv4-72	Ier3			Dtx1
									Igkv4-74	Ier5l			Dut
									Igkv4-78	Ifi202b			E2f4
									Igkv4-79	Ifi204			Eaf2
									Igkv4-80	Ifit1			Edem2
									Igkv4-86	Ifit2			Eed
									Igkv4-90	Ifngr2			Eef1b2
									Igkv4-91	Igsf10			Eef1d
									Igkv5-39	Il1r1			Eef1g
									Igkv5-43	Il1rap			Egr3
									Igkv5-45	Il33			Ehbp1l1
									Igkv5-48	Il34			Eif2s1
									Igkv6-13	Inhbb			Eif3d
									Igkv6-14	Irak3			Eif3e
									Igkv6-15	Irgm1			Eif3f
									Igkv6-17	Itga5			Eif3h
									Igkv6-20	Itgb3			Eif3s6-Ps2
									Igkv6-23	Itih3			Elf1
									Igkv6-25	Jun			Elk3
									Igkv6-32	Kctd15			Elk4
									Igkv8-16	Kif4			Ell2
									Igkv8-19	Klf6			Elovl3
									Igkv8-21	Klhl29			Emg1
									Igkv8-24	Knstrn			Emid1
									Igkv8-27	Kntc1			Eml4
									Igkv8-28	Krt20			Eno3
									Igkv8-30	Lacc1			Entpd1
									Igkv9-120	Lgals1			Epb4.1l2
									Igkv9-123	Lgals3			Erdr1
									Igkv9-124	Lgals3bp			Erh
									Igkv9-129	Lgi2			Eri1
									Iglv1	Lhfp			Ero1lb
									Iglv2	Lif			Ewsr1
									Iglv3	Lilra5			Exosc3
									Il4i1	Lix1l			Exosc8
									Irf8	Lockd			Fabp4
									Isg20	Lox			Fabp5
									Izumo1r	Loxl1			Fam117a
									Klhl6	Loxl2			Fam129c
									Lag3	Loxl3			Fam169b
									Lat	Lrfn4			Fam189b
									Lax1	Lrp11			Fam3c
									Lfng	Lrrn1			Fam43a
									Ltb	Lum			Fam49a
									Ly6d	Lxn			Fam65b
									Ly6k	Maff			Fam78a
									Ly9	Map3k1			Fasn
									Map4k1	Map3k8			Fau
									Mbnl1	Marcks			Fbrs
									Mndal	Mastl			Fcho1
									Mta2	Mboat1			Fchsd2
									Myo1g	Mest			Fcna
									Nfatc1	Mex3a			Fcor
									Nfkbia	Mfap4			Fcrl5
									Npm1	Mfap5			Fen1
									Parvg	Mgp			Fes
									Pax5	Mlkl			Fkbp11
									Pced1b	Mmp14			Fli1
									Pdcd1	Mmp2			Fmnl1
									Pdia4	Mms22l			Fnbp4
									Pglyrp1	Mrc1			Folr2
									Pim1	Mrc2			Foxk1
									Pla2g2d	Msr1			Foxo1
									Plcg2	Mt2			Foxp1
									Plekha2	Mxra7			Foxp3
									Plekho1	Mybl1			Foxp4
									Pml	Myc			Gale
									Pon3	Myof			Galnt12
									Pparg	Nab2			Galnt6
									Prkd2	Nat8f2			Gar1
									Psme1	Ncapg			Gas5
									Pstpip1	Ncapg2			Gbp10
									Ptp4a2	Nek6			Gbp2b
									Ptpn6	Neurl1a			Gbp5
									Pyhin1	Nfatc2ip			Gcsam
									Rasgrp3	Nfkbiz			Gfra2
									Rbm38	Nid1			Gga3
									Rbmxl1	Nipal2			Gimap1
									Rgs19	Nipsnap3b			Gimap5
									Rhoh	Nkd2			Gimap8
									Rltpr	Nova1			Git2
									Rpl18a	Npl			Gja4
									Rpl36a	Nr4a3			Gltscr1
									Rps15a	Nradd			Gltscr2
									Rps18	Nrcam			Gm10029
									Rps24	Nrg1			Gm10036
									Rps27	Nrxn3			Gm10073
									Rps27rt	Ntf5			Gm10076
									Rps9	Nudt10			Gm10093
									S1pr1	Oas2			Gm10182
									S1pr4	Oasl1			Gm10260
									Sec11c	Oasl2			Gm10268
									Sell	Osmr			Gm10275
									Serpina1b	P2rx1			Gm10357
									Shisa5	P2rx7			Gm10499
									Sipa1	Pappa			Gm10591
									Sit1	Paqr8			Gm11127
									Slamf6	Pask			Gm11263
									Slamf7	Pbk			Gm11361
									Slfn1	Pcdh18			Gm11425
									Smap2	Pcna-ps2			Gm11710
									Smc4	Pdlim4			Gm11711
									Sp100	Pea15a			Gm11808
									Spib	Pi15			Gm11942
									St6gal1	Pkib			Gm12057_2
									Swap70	Plac8			Gm12407
									Thrsp	Plaur			Gm12411
									Tmem123	Plekha4			Gm12587
									Tmsb4x	Plin2			Gm13304
									Tnfrsf13c	Plk4			Gm13493
									Tnfrsf14	Plp2			Gm13532
									Tnfrsf4	Plscr1			Gm13623
									Tnfsf13b	Pnrc1			Gm13680
									Tpst1	Pola1			Gm13841
									Trac	Ppm1j			Gm14279
									Trbc1	Ppp1r2-ps4			Gm15516
									Trbc2	Ppp1r3d			Gm15590
									Trbv1	Prkx			Gm15772
									Trbv13-1	Prmt2			Gm15793
									Trbv13-2	Pros1			Gm20430
									Trex1	Prps1l3			Gm20503
									Trim12c	Prune2			Gm20605
									Trp53i11	Ptger4			Gm20900
									Trp53inp1	Ptgfrn			Gm2174
									Tspan13	Ptrh1			Gm21762
									Tspan32	Pus7l			Gm22175
									Twf2	Pxdn			Gm24022
									Txndc5	Qpct			Gm26619
									Ube2j1	Rab31			Gm26951
									Ucp1	Rab39b			Gm27733
									Was	Rab7b			Gm28053
									Xbp1	Rad18			Gm29284
									Zap70	Rad51			Gm3362
									Zbp1	Rad51ap1			Gm4070
									Zc3h12d	Rap2b			Gm4149
									Zfp36l2	Rcn1			Gm4617
										Rgmb			Gm5148
										Rhbdf2			Gm5822
										Rhobtb3			Gm5830
										Rhoc			Gm6166
										Ripor2			Gm6285
										Rmdn2			Gm6594
										Rmi2			Gm6750
										Rnd1			Gm7019
										Rnd3			Gm7125
										Rnf149			Gm7299
										Rnf213			Gm7589
										Rplp0-ps1			Gm7592
										Rprm			Gm8325
										Rps27a-ps2			Gm8420
										Rrad			Gm8730
										Rtn4			Gm8810
										Runx1			Gm9396
										Runx2			Gm9844
										S100a10			Gmip
										Sacs			Gmnn
										Samd14			Gmppa
										Sass6			Gmppb
										Sat1			Gnai2
										Scn7a			Gnb2l1
										Sdk2			Gng10
										Sec24d			Gnl3
										Serinc5			Gpbp1
										Serpina10			Gpr108
										Serpinb6b			Gps2
										Serpinb9			Gpsm3
										Serpine1			Gramd1a
										Serpine2			Gsn
										Sertad4			Gtf2f1
										Sgo1			Gusb
										Sgol2a			Gypc
										Sh3pxd2b			H2afx
										Shcbp1			H2afz
										Shisa4			H2-Bl
										Slc13a1			H2-Eb2
										Slc25a24			H2-Q1
										Slc34a2			H2-T10
										Slc39a6			H2-T24
										Slc7a2			Haus3
										Slc7a5			Hcst
										Slc9a9			Hdac1
										Smox			Hdac10
										Smpdl3b			Hdac7
										Snx10			Hdgfrp2
										Socs3			Helz2
										Sorbs2			Hexa
										Sox9			Hirip3
										Spin2c			Hist1h4d
										Spns2			Hjurp
										Spp1			Hk2
										St6galnac4			Hmces
										Stambpl1			Hmga1-Rs1
										Stard3nl			Hmgn2
										Stat3			Hmgn2-Ps1
										Stbd1			Hnrnpa0
										Stra6l			Hnrnpa1
										Sulf1			Hnrnpa2b1
										Sulf2			Hnrnpab
										Suv39h1			Hnrnpc
										Sytl2			Hnrnpd
										Tagln			Hnrnpdl
										Tagln2			Hnrnpf
										Tbc1d9			Hnrnpm
										Tes			Hp
										Tgfb1i1			Hsh2d
										Tgfb3			Htra3
										Tgif1			I830077j02rik
										Thbs1			I830127l07rik
										Thbs2			Icam2
										Tiam2			Icosl
										Tifa			Ier2
										Timp1			Ifnar2
										Tlr2			Ifngr1
										Tm6sf1			Ighd1-1
										Tma7-ps			Ighe
										Tmed5			Ighv11-1
										Tmem158			Ighv1-17
										Tmem181a			Ighv1-2
										Tmem252			Ighv1-21-1
										Tmem45a			Ighv12-3
										Tnc			Ighv1-30
										Tnfrsf10b			Ighv13-2
										Tnfrsf11a			Ighv1-40
										Tnfrsf12a			Ighv1-49
										Tpbg			Ighv15-2
										Tpm1			Ighv1-54
										Tpm4			Ighv1-62-2
										Trem2			Ighv1-67
										Trib3			Ighv1-68
										Trim16			Ighv1-73
										Trim47			Ighv1-76
										Tsc22d1			Ighv1-9
										Tuba1a			Ighv2-3
										Tubb2b			Ighv3-2
										Tubb6			Ighv3-3
										Tuft1			Ighv5-12-4
										Uchl1			Ighv5-2
										Vcam1			Ighv7-1
										Vgll3			Ighv7-4
										Vmp1			Ighv9-4
										Vsir			Igkj1
										Wisp1			Igkj5
										Wnt10a			Igkv11-125
										Xaf1			Igkv1-122
										Xcr1			Igkv12-47
										Ypel2			Igkv14-130
										Ywhah			Igkv19-93
										Zbtb25			Igkv2-112
										Zdhhc15			Igkv3-9
										Zdhhc2			Igkv4-58
										Zfp52			Igkv4-62
										Zwilch			Igkv4-69
													Igkv4-73
													Igkv4-77
													Igkv4-92
													Igkv5-37
													Igkv7-33
													Igkv8-18
													Igkv8-23-1
													Igkv8-34
													Il17ra
													Il18
													Il22ra2
													Il27ra
													Il3ra
													Il4ra
													Il6ra
													Il7r
													Ilf3
													Impa2
													Impdh1
													Impdh2
													Inf2
													Inmt
													Ino80b
													Ints9
													Irf2
													Irf5
													Irf9
													Isy1
													Itm2a
													Itpkb
													Itpr3
													Izumo4
													Jak3
													Jakmip1
													Kbtbd11
													Kcnab2
													Kctd12
													Khdrbs1
													Khsrp
													Kif11
													Kif20a
													Kif22
													Klf2
													Klk8
													Kmt2e
													Kpna2
													Kri1
													Krtcap2
													Lbh
													Lbr
													Ldb1
													Leprotl1
													Letmd1
													Lgals9
													Lig1
													Lilrb4
													Lipe
													Lmo2
													Lpcat1
													Lrch4
													Lrrc25
													Lrrfip1
													Lsm2
													Lsm4
													Lsmem2
													Lta
													Ltbp2
													Ly6i
													Lyar
													Lysmd2
													Lyve1
													Lyz1
													Madcam1
													Madd
													Mafb
													Magoh
													Mak16
													Malt1
													Man1a
													Manf
													Map4k2
													Mapk11
													Marco
													Mast3
													Max
													Mbp
													Mcl1
													Mcm7
													Mcoln2
													Mcpt4
													Mdm4
													Me2
													Med12
													Med15
													Mef2c
													Mef2d
													Meox1
													Meox2
													Mfge8
													Mfng
													Mical1
													Mis12
													Mis18a
													Mkl1
													Mknk1
													Mknk2
													Mllt6
													Mob1a
													Mob3a
													Mob3c
													Mrap
													Mreg
													Ms4a4d
													Msh6
													Mta3
													Mt-Tc
													Mt-Tr
													Mxd1
													Mybbp1a
													Myd88
													Myo9b
													N4bp2l1
													Nans
													Nap1l1
													Ncaph
													Ncl
													Ndc80
													Nde1
													Neil1
													Nfam1
													Nfatc3
													Nfkb2
													Nfkbib
													Nfkbid
													Nfkbil1
													Nkg7
													Nmi
													Nmral1
													Noc2l
													Nod1
													Nolc1
													Nop56
													Npc2
													Nrm
													Nsa2
													Nsg2
													Nsmce1
													Nt5c
													Nt5c3b
													Nudt16
													Nudt21
													Nuggc
													Nup107
													Nup210
													Nup37
													Nup85
													Nup93
													Nxt1
													Oas1b
													Oosp1
													Orai2
													Orc6
													Orm1
													Ostc
													Otud5
													Otulin
													P2ry13
													Pa2g4
													Pabpc1
													Pabpc4
													Pabpn1
													Pacs1
													Pacsin1
													Paf1
													Pafah1b3
													Pagr1a
													Paip2
													Papd4
													Parm1
													Parp1
													Pcna-Ps2
													Pdcd4
													Pde1b
													Pdia6
													Pdlim1
													Pdlim2
													Pecam1
													Peli1
													Pfkfb3
													Pfn1
													Pglyrp2
													Phf1
													Phf11a
													Phf12
													Phf23
													Phgdh
													Phlda3
													Pik3ap1
													Pik3ip1
													Pik3r5
													Pim2
													Pip4k2b
													Pira2
													Pitpnm1
													Pkig
													Pkm
													Pkmyt1
													Pkn1
													Pla2g16
													Pla2g7
													Plagl2
													Plbd1
													Plcb2
													Plcl2
													Plekhj1
													Plgrkt
													Plin1
													Plin4
													Plk1
													Pmf1
													Pnn
													Pnpla2
													Pnpla3
													Pola2
													Pold1
													Pold2
													Pold4
													Pole4
													Polh
													Pot1b
													Ppa1
													Ppan
													Ppapdc1b
													Ppih
													Ppm1m
													Ppp1r11
													Ppp1r9b
													Ppp2r5a
													Ppp3cc
													Ppp6r1
													Pqbp1
													Pqlc3
													Prdm1
													Prdx4
													Prelid2
													Prf1
													Prg2
													Prg3
													Prim1
													Prkar2b
													Prkch
													Prkcq
													Procr
													Prpf38b
													Psen2
													Psip1
													Psmb10
													Psme2
													Ptger1
													Ptk2b
													Ptma
													Ptp4a3
													Ptpn1
													Ptpn18
													Pttg1
													Pxdc1
													Pycr2
													Pydc3
													Pydc4
													Pygl
													Rab19
													Rab26os
													Rab30
													Rab4b
													Rad9a
													Ralgps2
													Ramp1
													Ran
													Ranbp1
													Rap1a
													Rap1b
													Rapgef6
													Rasa4
													Rasal1
													Rasgrp1
													Rasgrp2
													Raver1
													Rbck1
													Rbm17
													Rbm3
													Rbm43
													Rbm5
													Rbm7
													Rbm8a
													Rbp4
													Rcc2
													Rcsd1
													Recql5
													Reep4
													Rel
													Relt
													Retn
													Retnla
													Rexo2
													Rfc2
													Rfc3
													Rfc5
													Rgl2
													Rgs14
													Rgs2
													Rgs3
													Rhno1
													Rhobtb2
													Rhof
													Rhog
													Rin3
													Rinl
													Ripk3
													Rmrp
													Rnf167
													Rnf19b
													Rnf31
													Rnps1
													Rp23-272p19.10
													Rp24-291e8.2
													Rp24-352b14.1
													Rpa1
													Rpa2
													Rpa3
													Rpia
													Rpl10
													Rpl10a
													Rpl11
													Rpl12
													Rpl13
													Rpl13a
													Rpl13-Ps3
													Rpl14
													Rpl15
													Rpl17
													Rpl17-Ps10
													Rpl17-Ps9
													Rpl18
													Rpl19
													Rpl21
													Rpl22
													Rpl22l1
													Rpl23
													Rpl23a
													Rpl26
													Rpl27
													Rpl27a
													Rpl27-Ps1
													Rpl27-Ps3
													Rpl28
													Rpl29
													Rpl3
													Rpl30
													Rpl30-Ps8
													Rpl31
													Rpl32
													Rpl34
													Rpl34-Ps1
													Rpl35
													Rpl36
													Rpl36al
													Rpl36a-Ps1
													Rpl36a-Ps2
													Rpl37a
													Rpl37rt
													Rpl38
													Rpl39
													Rpl3-Ps1
													Rpl4
													Rpl5
													Rpl5-Ps1
													Rpl5-Ps2
													Rpl6
													Rpl7
													Rpl8
													Rpl9
													Rpl9-Ps7
													Rplp0
													Rplp1
													Rplp2
													Rps10
													Rps11
													Rps12
													Rps13
													Rps13-Ps1
													Rps14
													Rps15
													Rps16
													Rps17
													Rps19
													Rps19-Ps3
													Rps19-Ps7
													Rps20
													Rps21
													Rps23
													Rps25
													Rps26
													Rps27a
													Rps28
													Rps29
													Rps3
													Rps3a1
													Rps3a2
													Rps3a3
													Rps4x
													Rps4x-Ps
													Rps5
													Rps6
													Rps6ka1
													Rps7
													Rps8
													Rpsa
													Rpsa-Ps10
													Rrm1
													Rsph1
													Rsrp1
													Ruvbl1
													Ruvbl2
													S100a4
													S100a8
													Saa3
													Safb
													Safb2
													Sapcd1
													Sarnp
													Sart1
													Sart3
													Scarb1
													Scimp
													Sct
													Sdc3
													Sdf2l1
													Sec61b
													Sema7a
													Sept7
													Sept9
													Sepw1
													Serbp1
													Serp1
													Serpina1e
													Serpina3f
													Serpinb1a
													Serpinf1
													Sesn1
													Set
													Sf1
													Sf3a2
													Sf3a3
													Sf3b1
													Sfi1
													Sh2b2
													Sh2d1a
													Sh2d2a
													Sh2d3c
													Sh3bp1
													Sh3gl1
													Sh3kbp1
													Sharpin
													Shisa3
													Shkbp1
													Sidt1
													Siglec1
													Siglech
													Sirt7
													Sla2
													Slain1
													Slc15a4
													Slc17a9
													Slc1a5
													Slc25a22
													Slc28a2
													Slc2a4rg-Ps
													Slc36a2
													Slc37a1
													Slc38a1
													Slc44a2
													Slc46a3
													Slc50a1
													Slc7a6
													Slc7a6os
													Smarcd2
													Smarce1
													Smc1a
													Smn1
													Snd1
													Snhg5
													Snrnp25
													Snrnp40
													Snrnp70
													Snrpa1
													Snrpd1
													Snrpe
													Snrpf
													Snrpg
													Snx2
													Sp2
													Spcs2
													Spic
													Srm
													Srpk3
													Srrt
													Srsf1
													Srsf3
													Srsf4
													Srsf7
													Ssh2
													Ssr4
													Ssrp1
													St3gal1
													Stab2
													Stac2
													Stat2
													Stat4
													Stat5b
													Stim1
													Stip1
													Stk26
													Stk4
													Stom
													Stoml1
													Sub1
													Sumo2
													Sun2
													Supt16
													Supt4a
													Syvn1
													Taf15
													Tank
													Tap2
													Tapbp
													Tapbpl
													Tbc1d4
													Tbc1d8
													Tbpl1
													Tbx21
													Tbxa2r
													Tcf19
													Tcf3
													Tcf4
													Tcirg1
													Tcof1
													Tcp11l2
													Tecpr1
													Tespa1
													Tex30
													Tfeb
													Tgfb1
													Thap3
													Thoc6
													Tigit
													Timd4
													Tinf2
													Tk2
													Tkt
													Tlr9
													Tmc6
													Tmc8
													Tmem154
													Tmem243
													Tmem71
													Tmpo
													Tnf
													Tnfaip3
													Tnfrsf17
													Tnfrsf25
													Tnfsf8
													Tnip1
													Tomm34
													Top2b
													Tor4a
													Tpm3
													Tpm3-Rs7
													Tppp3
													Tpsb2
													Tpst2
													Tpt1
													Tpt1-Ps3
													Tpx2
													Tra2b
													Traf5
													Trafd1
													Tram2
													Trat1
													Trav14d-3-Dv8
													Trav3-3
													Trav5-4
													Trbv14
													Trbv2
													Trbv20
													Trbv31
													Trbv4
													Trbv5
													Treml2
													Trf
													Trim11
													Trim21
													Trim26
													Trim27
													Trmt2a
													Trp53
													Tsc22d4
													Tspan10
													Tspyl3
													Ttpal
													Tuba1b
													Tubb5
													Tusc5
													Txndc11
													Tyk2
													U2af1
													U2af1l4
													U2af2
													Uba52
													Uba7
													Ubald1
													Ubash3a
													Ucp2
													Ugcg
													Uimc1
													Unc119
													Unc13d
													Ung
													Use1
													Usf1
													Usp1
													Usp11
													Utp14a
													Utp3
													Uvrag
													Vamp5
													Vars
													Vasp
													Vaultrc5
													Vpreb3
													Vps16
													Vps37b
													Vrk1
													Vtn
													Wdr43
													Wdr89
													Wibg
													Wipf1
													Xcl1
													Xlr4a
													Xpo1
													Xrcc1
													Xrn2
													Yeats4
													Zbtb32
													Zc3h12a
													Zc3h7a
													Zcchc11
													Zdhhc18
													Zfp217
													Zfp263
													Zfp280b
													Zfp296
													Zfp36
													Zfp362
													Zfp472
													Zfp513
													Zfp53
													Zfp622
													Znrd1
													Zufsp
