# Supplementary material for: Kidney Tertiary Lymphoid Structures in Lupus Nephritis Develop into Large Interconnected Networks and Resemble Lymph Nodes in Gene Signature
Source: Am J Pathol. 2020 Aug 17;190(11):2203–25. doi: 10.1016/j.ajpath.2020.07.015 (PMC12178333; doi:10.1016/j.ajpath.2020.07.015)
Supplement: Supplemental Table S9 [file mmc10.xlsx]

## Sheet: Sup Table S9
Supplemental Table S9. Gene expression in C57BL/6J mice compared to gene expression in G1 mice and DE genes in G2 and G3 mice. https://www.ensembl.org/index.html
C57+BW G1	C57+BW G1+ DE in G3	C57Bl	C57+DE G2 and G3	All	C57+BW G1+DE G2	BW G1+ DE G2	BW G1+DE G2 and G3	DE G2 and G3	BW G1+DE G3	BW G1
Number of genes
11739	1004	1913	7	182	12	8	63	12	168	1546
Gpx3	Kap	mt-Cytb	Ighg2b	Cyp4b1	Nat8f5	Ccdc8	Adgre4	Ccl20	Lif	Gm28661
Fth1	Malat1	mt-Nd1	Siglece	Akr1c21	Cyp24a1	Ccl19	Apbb1ip	Cst7	Egr2	Gm10925
Atp5b	Aldob	Ftl1	Iglc2	H2-K1	Rgcc	Ccr7	Apoc2	Cxcl13	Serpine1	Gm29216
Keg1	Miox	mt-Nd2	Itgam	Cyp4a12a	Rfc4	Cldn14	Atp8b4	Fpr2	Msr1	Gm28437
Gpx1	Fxyd2	mt-Rnr2	Itgax	Azgp1	Gm12927	Galnt9	Btk	Gm8369	Smpdl3b	Gm15772
Slc27a2	Slc34a1	mt-Nd4	Clec4n	Tef	Adamts15	Gzma	Ccdc88b	Ighg1	Esco2	Gm13340
Cyb5a	Napsa	Gm22133	Mcemp1	Slc25a25	Map3k6	Mbl2	Ccl7	Ighg3	H2-Ea-ps	Rab1
Akr1a1	Uqcr11	mt-Nd5		Dbp	Camk1g	Satb1	Cd22	Ikzf3	Runx1	Rps24-ps3
Spink1	2010107E04Rik	Gm37376		Igkc	Rarg		Cd247	Ms4a1	Krt20	Gm5805
Dbi	S100g	mt-Nd6		Ptgds	Fam46c		Cd28	Pou2af1	Ankrd1	Gm5963
Tmem27	Nudt19	mt-Co1		Lyz2	Cd8a		Cd44	Siglecg	Hpgds	Gm11942
Atp5g3	Pck1	Gapdh		Hist1h4h	Slc43a1		Cd6	Treml4	Serpina10	Rps3a3
Acsm2	Uqcrb	mt-Rnr1		Nr1d1			Cep55		Creb5	Gm11410
Selenop	Spp1	Rnasek		Tmem86a			Clec4a1		Kif4	Gm8430
Fbp1	Atp5c1	Nme2		H2-Q7			Cxcr4		Adamts4	Rpl31-ps8
Ndufa4	Nat8f1	Ugt3a1		Psmb8			Dnase1l3		Cdca5	Gm12174
Acy3	Ttc36	Ppia		Cd52			Dtl		Gpr176	Gm14794
Cd63	Cox7b	CT010467.1		C1qc			Evi2		Sgol2a	Gm11633
Klk1	Sdhb	Grcc10		Ctss			Flt3		Ifi202b	Rps26-ps1
Cox6a1	Pdzk1	BC026585		AW112010			Gm12185		Fyb2	Rpl34-ps1
Cox8a	Atp5g1	Cfb		H2-DMb1			Gm26740		Tagap	Gm6436
Slc25a5	Wfdc15b	Gstp1		C1qa			Gm3617		Csf2rb2	Gm13771
Rida	Slc22a18	Ugt1a7c		Lcp1			Gm9025		Adcy7	Retreg2
Cox6b1	Ndufc1	Ces2c		Igha			Gpr132		Adam8	Gm9790
Ndufa1	Ndufa5	Atp6v0c		Fam25c			H2-M2		Havcr2	Rpl36-ps2
Chpt1	Eef1a1	Gm26377		Laptm5			Igf2		Acsbg1	Gm11675
Cox4i1	Atp5j2	Sephs2		Gm15895			Ikzf1		Mthfd1l	Gm4076
Igfbp7	Lpl	Bloc1s1		Coro1a			Il18r1		Ccr1	Gm15946
Ndufb8	Slc7a13	Gm44364		Cd72			Itga4		Espl1	Gm11966
Prdx1	Khk	Rab1a		Wfdc17			Itk		Kif23	Gm5835
Cox6c	B2m	Coasy		Psmb9			Kcnn4		Gpr34	Gm19503
Atp5j	Ndufs7	Cyp2j13		Cxcl10			Kif21b		2700099C18Rik	Rps3a2
Prdx5	Hint2	Slco1a1		Per2			Milr1		Irf4	Rtraf
Ldhb	Atp1a1	Fam195a		Arntl			Mir142hg		C1qtnf6	Gm16399
Uqcr10	Ly6e	Ndufs5		Slfn2			Mki67		Sgo1	Gm10288
Umod	Slc5a2	Uba52		Ighm			Mnda		Klra17	Rpl28-ps1
Ndufa3	Egf	Ugt2b37		Ifi47			Ms4a6d		Gm3788	Mcrip1
Cndp2	Fah	Apoa1bp		Ly86			Myh1		Sox9	Gm6415
Uqcrq	Fmo1	Gm25745		Il2rg			Naip5		Arl4c	Rpl36a-ps1
Itm2b	Lactb2	Gm28006		Lsp1			P2ry10		Nr4a3	Erg28
Mdh1	Ctsl	Sqrdl		Lst1			Pak3		Rap2b	Dmac1
Tmem176b	Dcxr	Vps25		Selplg			Pappa2		Igsf10	Mesd
Cox5b	Gss	Gm27505		Aif1			Pcdha11		Cd180	Impdh2-ps
Ly6a	Ndufv1	Pfn3		Tap1			Pik3cg		C330027C09Rik	Gm4950
Ugt3a2	Selenbp1	Gm6300		Slamf9			Plxnc1		Mybl1	Gm28439
Inmt	Sat1	Gm20463		Per3			Ptafr		Cdc6	Gm8185
Pdzk1ip1	Slc37a4	Cox16		Fgg			Rubcnl		Asic2	Gm13186
Ndufb9	Mettl7b	9030617O03Rik		Cd68			Runx3		Cd276	Tmem250-ps
Tmem176a	Ccdc107	Tomm6		B4galnt1			Samsn1		Gm4841	Cryzl2
Cyp2e1	Cideb	Ctage5		Rgs10			Serpina3n		Trem2	Rps11-ps2
Ugt2b38	Eci3	Gm24616		Pld4			Serpina6		Calcr	Eif3s6-ps1
Tcn2	Nat8	Pgk1		Arhgap15			Slc15a3		Ncapg2	Mcrip2
Ldha	0610005C13Rik	Slc39a7		H2-M3			Slpi		Pcna-ps2	Rps15a-ps7
Hspa8	Cmbl	Mrpl53		Ccl5			Spn		Gm5637	Cavin1
Ggt1	Tecr	Fam134a		Jchain			Syk		Rmi2	Mindy1
Guca2b	Cycs	2310036O22Rik		Cd53			Tbc1d10c		Lgi2	Atp5k-ps2
Atp5a1	Adhfe1	Gm26712		Npas2			Tcf7		Lyl1	Gm15710
Ndrg1	Ndufb7	Car15		S100a9			Thy1		Dclk1	Gm6368
Usmg5	Tsc22d1	Gm24853		Dgkg			Tlr1		Adam23	Rbx1-ps
Dnase1	Id2	Fam63a		Cd48			Traf3ip3		Nrcam	Tcim
Lamp1	Cd74	Rpl29		Ccl8			Trpm2		Gm20645	Cavin2
Hsp90ab1	Haao	2810428I15Rik		Cybb			Wdfy4		Inhbb	Gm6085
Atpif1	Ndufa13	Mettl7a2		Derl3			Xlr4b		Wnt10a	Gm8129
Tmbim4	Aqp1	Mir8114		Ptprc					Klhl29	Flvcr2
Aldoa	Sod1	2700060E02Rik		Nfkbie					Pi15	Gm9294
Cyba	Defb29	Fam195b		Ccl12					Gm12013	Gm13352
Chchd2	H2-D1	Pzp		Cd27					Cxcl11	Gm10222
Cyp2j5	Alpl	Scamp4		Stap1					Adamts16	Gm11407
Gstm1	Clu	Gm44386		Adgre1					Bend4	Uqcrh-ps2
Sord	Slc22a7	Gm37401		Ccr2					Mex3a	Dmac2
Gatm	Ass1	Gm28062		Itgb2					Flnc	Mindy2
Cox5a	Calb1	Atp5sl		Clec4a3					Neurl1a	Trir
4833439L19Rik	Apoe	Gm12678		Cyth4					Gm12191	Hoxb4
Pecr	Pcx	Tstd1		Traf1					Gm7809	Cox20-ps
Acsm3	Retsat	Tmem261		Hvcn1					Runx2	Gm5844
Atp5d	Por	Prosc		Ccl2					Nkd2	Gm6142
Etfb	Fmc1	Nme3		Lck					Cacna2d1	Rpl27-ps3
Slc25a39	Slc13a1	Snord13		Fcgr4					Rplp0-ps1	Gm8451
Uqcrh	Cstb	1810009A15Rik		Lat2					1810011H11Rik	Gm10260
Acadm	Slc22a8	Gm22990		Ly6f					Lix1l	Nipsnap2
Tpi1	Dstn	AC147560.1		Nr4a1					Adam19	Xist
Cystm1	Akr1c14	Nme7		Ms4a4b					Nova1	Txn-ps1
Sdha	Kl	Mrps18b		Ms4a7					BC018473	Gm10086
Cox7a2	Gpd1	0610007P14Rik		Ly6c2					Frem1	Gm16072
Gpx4	Gcsh	Gm15725		Cd86					Sdk2	Rpsa-ps9
Chchd10	Aacs	Pdf		Serpina3g					Ripor2	Eef1akmt2
Sqstm1	Xylb	Rbm42		Fermt3					Gm5611	9130020K20Ri
Slc17a1	Mep1b	Wbscr22		Evi2a					Sacs	Gm2830
Mpc2	Slc18a1	Snord118		Rac2					Gm26722	Gm6274
Slc25a3	Aspdh	Fam188a		Il1b					Ntf5	Gm10784
Lamp2	Dgat2	Snora30		Ccna2					Apobr	Gm11224
Cyc1	Ndufb4	Aarsd1		Cd83					Rps27a-ps2	Mrpl48-ps
Adh1	Acsm1	Timm23		Ms4a6b					Flvcr1	Rps15-ps2
Atp5e	Glul	0610010K14Rik		H2-DMb2					Dnm3os	Ap1s3
Hspa5	H2-Ab1	Tmlhe		Lpxn					Xcr1	Cop1
Atp5f1	Acy1	Gbas		Cxcr6					Fam198b	Gm2810
Ces1f	Slc22a28	Ube2v1		Fgl2					Csmd1	Gm7658
Ghr	Vmp1	Ube2i		Hcls1					Nrxn3	Rpl6l
Fuca2	S100a10	Akap2		Slamf8					Gm14706	Gm12571
Timp3	Sardh	Rtfdc1		Slc11a1					Aff3	Gm8894
Ech1	Car14	Gm19918		Ms4a6c					Edaradd	Gm10689
Ndufa6	Grn	AC149090.1		Bin2					Arfgef3	Psmb6-ps2
Atp5h	Abat	Abcb6		Tcf15					Armcx4	Gm20204
Pcbd1	Shmt2	Gm24451		Hck					Gm3550	Dglucy
Uqcrfs1	Slc13a3	Pin4		Lair1					Nfatc2ip	Rtf2
Uqcrc1	Mgp	Eif2s3y		Top2a					Tma7-ps	Naxe
Ndufa2	Susd2	0610006L08Rik		Pirb					Gm6136	Gm8722
Scp2	Usp2	Hn1l		Rassf2					Kcnk6	Rpl22-ps1
Phyh	Cyp2d26	Gm44170		C4b					Ppp1r2-ps4	Rpl23a-ps3
Aldh6a1	Tagln2	Eif4ebp3		Il10ra					Enc1	Mindy3
Rps27l	Pim3	C030005K06Rik		Cxcl9					Eldr	Plpbp
Hint1	Slc22a19	Rab4b		Dennd1c					Ptgfrn	Gm11539
Psap	Cyp2d9	Mir6236		Arhgap45					Gm7266	Gm11964
Bsg	Sh3bgrl3	2210013O21Rik		Cdca8					Prune2	Gm20594
Ndufa7	Clybl	Gm28048		Lilrb4a					Gm6181	Gm14017
Hibadh	Acmsd	Wbscr27		Ncf4					Zdhhc15	Mir351
Ndufs6	Slc22a22	Mesdc2		Ubd					Paqr8	RP23-402K24.6
Odc1	Aamdc	Rwdd1		Itgb7					Acot10	Aoc3
Pah	Mthfd1	Ube2s		Cd3g					Gm14769	Virma
Abhd14b	Enpp6	Galnt2		Mcub					Slc22a13b-ps	Rpl18-ps2
Ndufb6	Gstk1	Polr2k		Ncf1					9430002A10Rik	Gm14277
Atp1b1	Fads2	Ppp1cc		Pik3cd					Nog	Bud23
Mdh2	Susd3	Atg9a		Ncf2					Wfdc16	Rps8-ps4
Idh2	Tomm7	Gm20721		Nlrc5					Wnt2	Gucy1a1
Cat	Lgals1	Vamp7		Cx3cr1					AC092404.1	Nuak1
Smpdl3a	Cd47	Rfwd2		AI662270					Mamdc4	Gm4997
Ldhd	Bdh1	1810011O10Rik		Sla					Shh	Padi2
Atp5o	Sirt3	Zc3h11a		Ptprcap					Gm2415	Gm14567
Ndufb2	H2-Aa	Snrpn		Lrmp					Rpl13-ps6	Gatd1
Pter	Gm853	Gm26527		Akr1c20					Hist1h2al	Gm5566
Selenof	Ren1	Bre		Gpr65					Gm10115	Gm4799
Mpv17l	Rhcg	Gm10401		Myo1f					9530036O11Rik	Retreg3
Oxct1	Acox2	Slc25a30		Prkcb					Slc17a2	Babam2
S100a1	Hsph1	Ces1g		Cd37					Gm13339	Togaram1
Ndufv3	Tsc22d3	Idi1		Cyp26b1					Rnf182	Gm16373
Eif5a	Pxmp2	Methig1		Plek					Mecomos	Kat14
Slc17a3	Plin2	Pddc1		Ccr5					Gm26736	Gm10736
Mep1a	Slc7a8	BC029214		Tmem28					Pdxk-ps	Hdgfl2
Ctsd	Mrpl48	Fam89b		AB124611					A530016L24Rik	Gm12693
Arl6ip1	Gm26917	Lsm7		Vav1					Mybpc3	Gm13611
Mif	P3h2	Slc9a3		Uhrf1					Atp13a4	Gm7936
Acox1	H2-Eb1	Csrp2bp		Batf					Nptx1	Cabcoco1
Slc22a12	Ecm1	Gm26083		Nckap1l					Gm10621	Rpl5-ps1
Tmem59	Upb1	Gm10197		H2-Ob					Gm12529	Rpl9-ps7
Idh1	Gsta3	Ddx3y		Klrd1					Rps8-ps3	Gm13680
Sdhd	Slc51a	Ipo7		Sp140					Aox3	Crybg1
Etfa	Slc16a9	Gm1821		Tnfrsf13b					Gm18254	Dcaf1
Romo1	Grb7	Mettl10		Basp1					Fam228b	Rex1bd
Ndufb10	Ppp1r1b	Gm18588		Mzb1					Gm26967	Gm5909
Park7	Vegfa	Gm15889		Mpeg1					Ntng1	Gm3571
Igfbp4	Abhd14a	Fam175b		Slfn8					Cacna2d2	Gm4943
Ndufv2	Anxa2	Snora28		C3ar1					Kcnk3	Tlnrd1
Minos1	Pnrc1	Gm42742		Rasal3					Gm12568	Gm7436
Lrpap1	BC025446	Pakap		Cxcr3					Cited1	Gm3650
Ndufs2	Tpm4	Higd1c		Dusp2					G630018N14Rik	Ripor1
Calml4	Gpx6	AC155806.1		Cd300ld					5830473C10Rik	Gm12389
Ndufa10	Stard3nl	Tssc1		Lcp2					Ttbk1	Gm13181
Mettl26	Bckdhb	Hba-a2		Tlr7					Gm26588	Slf2
Cops9	Lgals3	1700040L02Rik		Ptpn7					Gm6644	Inf2
Calr	Slc16a7	Gm24515		Ms4a4c					Slc22a27	Gm13196
Folr1	Trim47	Gm13509		Itgal					Pjvk	Mettl27
Esd	Tmem252	Irs2		Rad54l					Cdh20	Bicral
Cdh16	Ces1e	Cpne1		Dock2					Lgr6	Srcin1
Cisd1	Tpm1	Fam134c		Socs1					Pnpla3	Gm13675
Cd81	Rhoc	Gm24289		Psd4					Galr2	Cdc34b
Ndufa12	Gnmt	Atp4a		Dock11					Nr2e3	Gm4879
Atp6v1f	Slc2a5	Tarbp2		Lpcat2					Gm6878	Bak1
Atp5k	Tkt	Dph1		St8sia4					Mgat5b	Gm15773
Hist1h2bc	Prodh2	AW822252		Pclaf						Gm14830
Akr7a5	Arpc1b	Gm43079		Il21r						Gm38393
Aldh2	Gjb2	Prkcdbp		Tnfrsf18						Paxx
Pdia3	Ywhah	Gm20498		Clec12a						Gm7331
Ghitm	Slc34a3	Zfp869		Camk1d						Vat1
Slc3a1	Rnf149	Hdgfrp2		Snx20						Gm5879
Abcg2	Hmgcr	C330006A16Rik		Sash3						Foxo4
Ehhadh	Irgm1	Gm15163		Clca3a2						Gm14336
Idh3g	Rdh5	Cyp2c44		Csf2rb						Gm15289
Gabarap	Lgals3bp	Gm21992		Themis2						Dagla
Spp2	Mfsd2a	Fam63b		Cd3d						Calml3
Slc47a1	Fitm1	Gm45051		Fam26f						Gm13422
Aco2	Tmem25	Cpt1b		Pou2f2						Rbm8a2
P4hb	Afmid	Gm25682		Il2rb						Gm6823
Bdh2	Slc13a2	Srd5a2								Rpl35a-ps2
Vamp8	Clcnka	0610031O16Rik								POU2F1
Glyat	Ier3	Toporsos								Rpl36-ps12
Acat1	Agxt2	Cyb561a3								Mirlet7b
Skp1a	Cfh	B3gnt2								Rpl10-ps3
Rnf181	Tst	Gm4045								Gm14513
Actb	Slc51b	1810044D09Rik								Pip4k2b
Marc2	Smim5	Rnps1								Sh3pxd2a
Cd36	Acsm5	2610035D17Rik								Gmfg-ps
Cox7c	Nat8f6	Fcamr								Jcad
Suclg1	Igfbp5	Cxx1c								Rnf144b
Atp6v0b	Hspbp1	Prok1								Abraxas2
Mat2a	Nr1d2	Sdpr								Gm5867
Car2	Nipsnap3b	Uty								Sqor
Atp6v1e1	Rtn4	Rangrf								Rpl13a-ps1
Hagh	Rpusd3	Gm43305								Gm7776
Hnrnpa2b1	Ifi27l2a	Kpna2								Syt7
Herpud1	Hmox1	Zfp445								Gm10243
Mpc1	Nat8f2	Gm23407								Eno1b
Comt	Bgn	Gm27868								Jpt2
Higd2a	Prps1l3	Mir3063								Gm12244
Ost4	Col18a1	Slc8a1								Hdgfl3
Prdx6	Arhgap5	Tfdp1								Gm10240
Atox1	Gamt	Gm17122								Calr-ps
Cst3	Akr1d1	Zfp930								Nup62
Qdpr	Ggnbp1	Snord91a								Gm13612
Ubb	Plscr1	Nrbf2								Gm26814
Tspan3	Macrod2	Snhg8								Gm12892
Oaz1	Pea15a	Hist1h4d								Gm10051
Vdac1	Vwa1	Snurf								Gm17388
Lypla1	Mt2	Gm12328								Gm23935
Eif1	Bst2	Golt1a								Slc36a2
Aldh8a1	Polr3e	Gm27640								Nt5dc3
Cda	Npl	Gm23637								RP23-402K24.5
Bphl	Tnfrsf12a	Dfna5								Gm12497
Slc22a1	Srgn	Gng10								Rpl27a-ps1
Hspa9	Slc30a2	Ctxn3								Hectd4
Ndufb5	Bag2	Gm21988								Eipr1
Smdt1	Il34	Anxa11								Ksr1
Atp6v0e	Isoc2b	Wee1								Gm12222
Ephx2	Cx3cl1	Gm15563								Gm12988
Pth1r	C1qb	Ak3l2-ps								Fam241a
Psmb6	Hn1	Plk3								Gm11425
Ndufc2	Nlrp6	Ell3								Gm12355
Aadat	Sypl2	Ugt1a6a								Prrx1
Mrpl42	D630024D03Rik	Zfp825								Phf20-ps
Ndufs8	Mtfp1	2900097C17Rik								Ftl2
Gclm	Slc39a5	Gm27867								Pde5a
Slc22a6	9030619P08Rik	Gm29012								Spaar
Tmsb4x	Akr1c19	DHRSX								Snap91
Pepd	Lpin1	Gm24029								Pde11a
Gnas	Macrod1	Zfp317								Brwd3
Ddt	1810059H22Rik	Snhg9								Tmprss6
Eno1	Ranbp3l	Camkmt								Tfap2a
Mrps21	3110045C21Rik	Gm20659								Lipg
Cib1	Lhfp	Crkl								Rps2-ps10
Gabarapl1	Ctsc	Oser1								Cavin3
Cryl1	Tuba1a	Gm27875								Cplx2
Serinc3	Ap3s1	Vprbp								Rpl31-ps13
Sult1d1	Dio1	Apoh								Ppp1r3b
Ndufab1	BC034090	Fam188b								Tmem131l
Car4	Cadm1	Fam65a								C030013C21Rik
Tmem205	H2-Q6	Mfsd7b								Gm15694
Aqp2	Tyrobp	Gm8797								Gm11605
Gas2	Tns2	Gm4202								Gm6293
Prdx2	Slc10a5	Il4i1								Gm9726
Hpn	Ccm2	2010107G23Rik								Gm5391
Tmigd1	Acot7	Lime1								Gm6169
Prelid1	Tagln	Gm24111								Nbdy
Ivns1abp	Frzb	Gm11619								Gm3150
Ndufa8	Sema3b	Pdcd5-ps								Rpl35a-ps7
Galnt11	Esm1	Gm11127								Gm8802
Grina	Arhgdib	Gm28959								Fam217b
Rpl41	Sult1a1	Olfm4								Rpl18-ps1
Hadh	F2r	5730508B09Rik								Rnf150
Iah1	Nccrp1	Casp3								Gm5576
App	Pycard	Zfp235								Ust
Acot13	Slc10a2	Fam175a								Cacna1g
Plscr2	Pcna	Gm37335								Rgma
Tmem256	Slc2a4	Arl10								Fam222a
Defb1	Fcer1g	Syt17								Lrp8
Hgd	Fgfr4	Mfsd7c								Gm13142
Uqcrc2	Golga4	Trex1								Gm16223
Timm8b	Slbp	A330040F15Rik								Abraxas1
Crot	Stat3	Gm3716								Rpl21-ps6
Ybx1	Rnf24	Gm10766								St6galnac5
Spcs1	Tmed5	Nek4								Lmod1
Serpinf2	Pvalb	Ankrd23								Gm9320
Hsp90aa1	Cyr61	Gm37336								Rps18-ps3
Nedd8	Cck	Gm22107								Gm11249
Lgmn	Neu2	Jmjd7								Smim27
Sdhc	Jun	Snora21								Prr12
Ctsh	Slc16a11	Gm17104								Gm8659
Hspe1	F3	Mir29c								Grem2
Ndfip1	Cldn16	Gm9769								Hk2
Gcdh	Fga	Gm6055								Zbtb33
Gk	Snx31	Moap1								Zswim9
Arf1	Adamts1	Gm44313								Galnt15
Cnbp	Efhd2	Sycn								6330403L08Rik
Cox17	Mansc4	Gm22213								Rtl6
Rps11	Slc5a6	Gnb5								Gm7027
Txn2	Sec24d	Tdg								Tusc5
Lap3	Afm	Atrip								Fignl2
Mt1	Serpinb9	Trpv5								Ripor3
Acaa2	Limd2	Gm26456								Gm4953
Slc25a10	Atp6v1c2	Gm22378								Gm11598
Nme1	Hfe	Tmsb15b1								Gm7535
Smim4	Col3a1	Acss3								Hspa9-ps1
Myl6	Gm15318	Gm25047								G530011O06Rik
Ndufa9	Ctps	Lrch4								Cldn11
Hsp90b1	Cldn3	Rbm19								4930526A20Rik
Aadac	Clic3	Gm27450								Nlgn2
Psma2	Dym	Med12								Ung
Rps14	Igtp	Gm45769								Tal1
Swi5	Plac8	Cxx1b								Neil2
Rps27	Stbd1	Ankrd65								Gm12582
Med28	Tuft1	Gstp-ps								Rbm6-ps1
Rpl32	D3Ertd751e	Gm23817								Hoxc4
Hmgcs1	Bloc1s2	Mir6340								Kank4
Txn1	Gm15879	Zfp955b								Rpl31-ps16
Cyp4a31	Tes	B230307C23Rik								Samd4
Idh3b	Hemk1	Fam179b								Gm14165
Rplp0	Gys2	Gm32391								Gm5422
Acadl	Cp	Rab42								Gm8935
Alas1	Anxa3	Thap6								Fhl3
Ppp1ca	Adap2	Zfp955a								Pgm2l1
Txndc17	Ifngr2	Lrrc8b								Robo1
Immt	Spns2	Rn7sk								Gm6485
Ndufs1	Prmt2	Carnmt1								Gcnt3
Stard10	Emilin1	Gm10819								Ldb3
Mtch2	Tgif1	Gm15900								Gm15506
Pdha1	Slc4a1	Amt								Gm14630
Cyp2a4	1810034E14Rik	Gm24876								Gm11652
Ogdh	Mcm6	Gm13341								Tnxb
Spint2	Tipin	Snora68								9230105E05Rik
Dazap2	Btg1	Gm20605								Csl
Lamtor5	Hnf4aos	Gm25397								Atp8b5
Ndufb11	Mmab	1110037F02Rik								4930519F09Rik
Eif4g2	Tmsb10	n-R5s185								Rpsa-ps1
Tspo	Stat1	Tldc2								Gm5445
Ces1d	Tmem207	Gm10845								Rspo3
Tuba4a	Taco1	Gm25767								Gm7808
Glmp	Irf1	n-R5s191								Gm26862
Thnsl2	Serpine2	Gm26236								Gm14127
G6pc	Cyp4a12b	Gm2058								Cacna1c
Pttg1ip	Clec2h	Gucy1a3								Cbarp
Acadvl	Irf7	Tom1								Lgals12
Vps29	Paqr9	Peg13								Tnfrsf19
Lamtor2	Ces2e	Gm26447								Kcnk2
Cldn10	Cdkn1a	Gm44421								Homer2
Mlec	Unc93b1	Gm14326								Gnao1
Hnrnpk	Hdac10	Sap25								Gm13961
Mcee	Nek6	Gm20716								A430106G13Rik
Pfn1	Spa17	Gm37988								Nkapl
Tnfaip8	Fasn	Gm23318								Tmprss13
Slirp	Emp3	Gm9794								Bclaf3
Mfsd4b5	Ptpru	Zfp935								Hey2
Atp11a	Plp2	2310040G07Rik								D430019H16Rik
Prdx3	Fam107a	Igkv8-30								Rxrg
Mpc1-ps	Pros1	Gm13910								Tmem151b
Ppib	Btg2	A730017L22Rik								Snai1
Pipox	Sh3bp2	Gm27755								Gm7334
Plekhb2	Tln2	Gm22488								Antxr1
Psmb5	Gabpb1	Gm22710								Gm2991
Hsd11b1	Gm4956	Gm43568								Fam241b
Edf1	Tubb6	Mir546								Gm27219
Ndufb3	Serpina1a	1810017P11Rik								Scn2b
Tmem147	Hmgcs2	Gm25549								Hsp25-ps1
Ppa2	Anxa1	Gm2011								Gm10563
Bcap31	Pygl	Trim12a								Vstm2b
Hspd1	Gsap	Gm11175								Lrmda
Calm2	Fam49b	Gm36028								Pianp
Pebp1	Icam1	Tmsb15l								Gm5697
Kcnj15	Mgam	Cnksr3								Gm15536
Atraid	Pcsk6	Snora7a								Micall2
Dad1	C8a	1810049J17Rik								n-R5s213
Cdc42	Dpys	Gm4524								Tnfrsf25
Ube2d3	Aqp4	Gm15972								Nr2f1
Me1	Gm7204	Gm23394								Fgf10
Taldo1	Lrp11	Tgtp2								Gm13433
Slc25a4	Ces2b	Gm15361								Rpl17-ps8
Iscu	Cdkn2c	A830080D01Rik								Nat8l
Bpnt1	Cbfb	Tbck								Mmp15
Fuca1	Ccl28	Gm14257								BC023719
Msra	Irgm2	Hrg								Tmeff1
Rab11a	Glis1	Cxx1a								Mymx
Actg1	Ajuba	Mir8097								Sptb
Aup1	Klf6	Gm42846								Gm12848
Fis1	Apoa4	Gm15459								Gsdme
Enpp2	Col1a2	Zfp970								Gm26890
Slc12a1	Vim	AC125167.1								C1s2
Cgref1	Fstl1	Gm27920								Mex3b
Mettl7a1	1700113A16Rik	Sbsn								Fbxl16
Aldh4a1	Thrsp	Gm20388								Pcdh19
Coq9	1110038B12Rik	AC132393.1								Gm13192
Ndufs3	Gstm7	2810414N06Rik								Gm6166
Mrps6	Stra6l	Fam178a								Gm15432
2410015M20Rik	Iigp1	Gm20518								Gm9104
Elob	Nid1	Ugt1a6b								Gm9703
Dynll1	Shisa4	Gm14967								Wdr76
Tmco1	Lrrc66	Gm43359								Gm8738
Kng2	Sorbs2	Ptch1								Gm6158
Cldn2	Thbs1	Dynlt1b								Uqcrh-ps1
Aldh1l1	Kcp	2610020H08Rik								Gm23346
Grhpr	Junb	Gm42413								Cenps
Atp6v1b2	H2-DMa	AC154540.1								Lca5l
Pmpcb	Eri2	Tmem200b								Il17f
Rab11fip3	Tle2	Qtrtd1								Tescl
Gstm5	Tfpt	Gm14295								Filip1
Aass	Fkbp7	Gm5499								Gm29257
Neu1	Lrrc31	Gm38392								Nup62cl
Ivd	Emp1	AI506816								Rgs7bp
Rsrp1	Serpina1b	Gm23639								Tedc2
Mien1	Cpeb1	Gm37240								Amd2
Cops6	Arg2	Gm38319								Pof1b
Ak3	Samhd1	Gm22620								Cpxm2
Ninj1	Rtp4	C1qtnf5								Zbtb39
Ctsa	Cracr2b	Gm24045								Gm10146
Slc22a2	Cks1b	2610507I01Rik								Gm10136
Gcnt1	Nab2	Gm10311								Tmtc2
Arpp19	Crocc	Srp54b								Plxna4
Dynlrb1	1810055G02Rik	Gm27845								Gm13423
Ctsb	Parp9	1700112D23Rik								Vps13c
Ergic3	Gm12999	AC015583.1								Gm11696
Bckdha	Pklr	Zbtb9								Prrt1
Aldh9a1	Morc3	Lncpint								Rgs14
Tmem174	Axl	Spg11								Rps12-ps10
Gng5	Igfbp1	Kdm5d								Tgif2
Mrpl20	Mpst	Gm10800								Kcnmb1
Slc25a11	Bcl3	Ugt1a2								Gm12739
Ubl5	Rcn1	Gm43966								AK157302
Atp6ap1	C920021L13Rik	Ptrf								Nkrf
Mlf2	Pltp	Gm44120								H2-T10
Sod3	Cmtm3	Gm7694								Gm22813
Psma7	Uroc1	Hist1h4c								Rpl28-ps3
Mogat1	Prkx	Gm11695								Gm28883
Amacr	Lyn	Gm13554								Ppp1r3c
Dhrs4	Pik3c2g	Ldoc1l								Gm15975
Anapc13	C1s1	Gm24119								Cdv3-ps
Cyp4a10	Cyp1b1	Gm15962								Kcnc2
Agpat3	Sulf2	2001-09-01								Itpr3
Arf4	Cxcl14	Gltscr1l								Tfap4
Xbp1	Rab31	Mir8094								Synm
Cryz	Katnal1	Gm28933								Trim45
Cox14	Xpnpep2	AV356131								Gm10167
Fkbp2	Dock7	Mirt2								Atp10a
H3f3a	Etnppl	9430020K01Rik								Lamp3
Echs1	Il33	CAAA01147332.1								Fam78a
Prss8	Hmcn2	1110006O24Rik								Gm9575
Pcyt2	Apobec3	Rsc1a1								Ism1
Rplp1	Ube2l6	Pstpip2								Gm9457
Kcnj16	Gbp7	Zfp146								Gm8522
Mcfd2	Ido2	Gm27624								Tmod4
Acaa1b	Isg15	Gm17139								Rtl8b
Gng12	Tor3a	Gm24157								Nemp2
Pgrmc1	Ybx2	Zfp72								Gm10110
Gpi1	Ccl6	Anxa13								Gm11222
Degs1	Serpinb6b	Gm10705								Smad9
Dld	Gm15823	Lrriq3								Rtl5
Them7	Insrr	Zfp109								Meg3
Canx	Xaf1	Mir3535								Gm10605
Fh1	Oasl2	Gm14305								Gm15950
Tmbim6	A4gnt	Pou2f1								Gm2223
Rpn1	Dhx34	Gm43667								Gm19774
Cope	Lxn	Gm42807								Gm13487
Dab2	Asns	Gm26279								Ntrk2
Sucla2	Smox	Rybp								Trim6
Snx3	Colec12	Aim1								Plin4
Tm2d2	Halr1	4732440D04Rik								Atp8a2
Rer1	Fa2h	Gm37824								Ppp1r3f
Rps29	Rgmb	Trac								Rgs9
Rab7	Tm6sf1	Gm23458								Zbed5
Commd3	Nr0b2	Gm12744								Mss51
Laptm4a	Naaa	Gm6969								Gm5453
Ttr	Mxra7	Gm4617								Flrt2
Fcgrt	Ptrh1	Dusp4								Htra3
Neat1	Gdf15	Gm22333								Gm16433
S100a11	Fcgr3	Gm32950								Gm14248
Rnf187	Ttll10	Spr-ps1								Myom1
Pop5	B230216N24Rik	Iglv1								Chl1
Psmb1	Cldn4	S100a8								Sdk1
Adh5	2310010J17Rik	Tbx10								Gm15575
Timm17a	Nat8f3	Kdm8								Gm7117
1110008F13Rik	Marcksl1	Wdfy2								Kcna1
Osbpl9	Slc22a29	Gm15348								Gm15644
Rabac1	Uchl1	Gm42867								Gm27239
Tmem189	Ier5	Gm37676								Sost
D8Ertd738e	Nfkb1	Gm27995								9330159N05Rik
Wbp2	Mcm2	Gm13736								Gm8494
Fam151a	Gm15848	Gm9747								Gata6
Tubb4b	Prkag3	AL589742.2								Mkrn3
Nudt4	Cnp	Erich6b								Cux2
Acss2	Tgfb1i1	Gm20559								Gm29462
Sypl	Vwce	Ugt1a10								Usp27x
Rac1	Filip1l	Gm44777								Alkal2
Cfl1	Pla2g15	Gm6135								Gm24095
Aes	Adgrg4	Gm43852								Prkg2
Psma1	Rmdn2	Gm14410								Gm13743
Aplp2	Sdc1	Krt80								2010300C02Rik
Hsbp1	Snx10	Rhbdl1								Cybrd1
Bag1	Dph2	Gm43361								Gm16199
Slc3a2	Fam129a	Apcs								Ikzf4
Cers2	Tgfbi	Gm15135								Zfp9
Psma6	Ifit2	Gm43493								Mx2
Sri	Marcks	Snora81								Abca8b
Sec11a	Rnd3	Gm45184								Siglech
Smim24	Myc	Mir466i								Gfod1
Psmb4	Lcn2	Gm23303								B230325K18Rik
Pdk2	Proz	Gm128								Rdh12
BC004004	Gbp2	Gssos2								Dlgap1
Churc1	Stk17b	Cd209a								Pafah1b1-ps1
Ctsz	Cxcl1	Gbp6								Gnrh1
Gstz1	Isoc2a	Gm14686								Jph2
Echdc2	Lrrc52	Mir6385								Gm5778
Naa38	Tubb2b	Gm44963								Rps6-ps3
Sec61b	Ccdc71l	Zfp780b								Arsi
Hsd17b10	Suv39h1	Gm14584								Mybl2
Aldh7a1	Rrm2	Klf12								Msh5
Rps18	Gm17690	Cyp2f2								Wnk2
Fam213a	Lrg1	Zfp873								Tnfaip8l1
Psmb3	Col6a1	Gm22504								Gm20281
Abcd3	Plaur	Mia								Cers3
Trap1	Arid5b	Gm28036								Lrrn3
Nit1	Arnt2	Gm43270								Axin2
Rab2a	Syn3	Gm45203								Rps6kl1
Fkbp4	Slc25a48	Hist1h1e								Mnd1-ps
Dnajc19	Cpeb3	Gm26631								Mn1
Cox20	Chrdl1	Atad2b								Zfp334
Cmtm6	Rnf213	D930015E06Rik								Gm9105
Pdhb	Sytl2	St6galnac3								Ffar2
Myl12b	Pip4k2a	Cbx3								Kif26b
Cyp2j11	Cd14	Gm4017								Gm13622
Tango2	Gm28557	Mpped1								Gm28229
BC031181	Rhbdf2	Gm24259								Brdt
Gm22748	Rab8b	Mir6374								Lpar2
Manf	Fat1	Gm37494								Exd1
Bola3	Hmgb2	Dynlt1a								Gm9825
Slc6a19	5830454E08Rik	Fam131c								Gm15824
Sar1b	Hsbp1l1	Tgfb1								Prss35
Psmb2	Egr1	Rtp3								Rps2-ps13
Saraf	Col8a1	Tmsb15b2								Nlrc3
Ly6c1	Il1rap	Gm8539								Il17d
Paics	Cdk6	Gm7932								Nrn1
Ssr4	Mad2l1	Snora16a								Lpar4
Slc9a3r1	Gm17634	Gm20186								Inhba
Pdia6	Mink1	Gm15611								Sobp
9530068E07Rik	Rrad	Gm7325								Aqp5
Tmem258	Vcam1	1700029I15Rik								Aatk
Rps2	Golm1	9330133O14Rik								Zfp341
Psma4	Mthfd2	Gm26049								Gm4760
Cct8	Eps8l1	Kcnj13								Rpl38-ps1
Errfi1	Iqcg	Gm22753								Gm26606
Rps9	Igfbp2	Rnf180								Adra2a
Arhgdia	Car5a	Gm43672								Fgf11
Hao2	Inpp5d	Gm11827								Rpl17-ps5
Glrx5	Cpxm1	Mrip-ps								Efr3b
Hmgcl	Omd	BC051226								Ifi203-ps
Dhrs1	Cdk1	Nupr1l								BC055324
Apeh	Ckap4	Marcksl1-ps4								Gm16701
Tnfrsf21	Usp18	Fam120c								Phldb3
Rpl34	Hmga1	Xrcc3								Slc25a27
Hexb	Hoxb3os	Gm42697								Pla2g2c
Smim1	Tnfrsf11a	Gm8242								Cacna1a
Cnn3	Serinc5	Gm43323								Otop1
Gdi2	F2rl1	BC037034								Gm16380
Rpl10	Zfp52	B230206L02Rik								Phf21b
Tns1	Xylt1	Igkv19-93								Kcnc4
Atp6v1g1	Dtx3l	Gm25992								Gm14780
Dlst	Birc3	6430573P05Rik								Gm6445
Dram2	Ap1s2	Il5ra								5031434O11Rik
Rps19	Csrnp1	Gstp2								Gm28791
Mrpl30	Aida	Mas1								Kif5c
Ddah1	Mcm4	Rpph1								Ptgs2
Ccs	Cpne8	Pym1								Gm11408
Phb2	Dpysl3	Gm42754								Efs
Fhl1	Fzd7	Gm20634								Nyap1
Mfsd1	Shf	Fgl1								Cyp46a1
Cd164	Fn1	Gm17134								Bbox1
Coa3	Zbtb25	3110053B16Rik								Rtl8a
Myl12a	Car8	Gm43481								Gm11027
Ddrgk1	Dusp15	Gm9922								Rbp7
Actn4	Ier5l	Gm27285								Gm20699
Aamp	Ifit1	Gm15137								Tcaf2
Slco1a6	Btnl9	Mir703								Shank3
Psma3	Gm10516	Gm5093								Anp32b-ps1
Ezr	Zdhhc2	Gm43202								Vipr1
Pbld2	Proser2	Gdap10								Fam72a
Vkorc1	Ctsk	Itpa-ps1								Sdcbp2
Entpd5	Mmp14	6430511E19Rik								C1rb
Vdac2	Trpm6	Carmn								Gm14013
Gstt2	Alox5ap	C130046K22Rik								Mpz
Hoga1	Pxdn	Ppp6r2								Smarca1
Proc	Gm17767	Syt14								Fbxw10
Tpt1	St6galnac4	Gm5417								Pygo1
Cct3	Csf2ra	Gm20683								Apod
Rps17	Epor	Gm43254								Tenm3
Tmem33	Apobec1	Gm10053								Gm10175
Tax1bp1	Tifa	Gm37027								Gm5808
Ifitm2	Fam57a	Gm12208								Clstn3
Mgst1	Gm13111	Slamf7								Nova2
Elovl1	Tnnc1	Rab11b-ps2								Zik1
Gde1	Acacb	Snord8								Gm15892
Arpc2	Lacc1	Gm44477								Fam227a
Slc4a4	Prdm10	Gm22341								Hoxa1
Rpl4	Alb	Gstm2-ps1								Gm5590
Sugct	Nrg1	Igkv6-15								Gm6807
H3f3b	Med9os	Ighv1-26								Ssh3
Pfdn5	Aoc1	D630036G22Rik								Zfp459
Mrpl17	Cdc20	Mesdc1								Vangl2
Sdcbp	Celf2	Gm10774								Gm15541
Cs	Fblim1	Gm44243								Gm6133
Wfdc2	Perm1	3300005D01Rik								Sox11
Mrpl28	Gm14057	Gm24698								Elovl4
Prodh	Pdlim4	Rhbdl2								4930599N23Rik
Dnajc12	Spag5	Gm22767								Gm26737
Tbca	Cfi	Gm12352								Tmprss4
Cyb5b	1700067K01Rik	Snora31								Gm16251
Nmrk1	Trim30a	Gm15542								Colca2
Acss1	Spi1	Tmem147os								Greb1
Rps5	Vpreb1	Klk1b5								1700056E22Rik
Cdhr5	Krt15	Snora15								Ppm1e
Snrpe	Stab2	Igkv17-127								Rpl18a-ps1
Gclc	Gm7332	Mylpf								Gm10224
Cth	Gins2	Gsg2								Kif7
Slc6a18	Cenpq	Gm17305								Gm11510
Rab18	Ezh2	Gm15800								Gm4468
Nit2	C1qtnf4	D730001G18Rik								Catsper4
Mkln1	Vsir	Gm5865								Cyp2c23
Rpl8	Cdh11	Arl5c								Gm12846
Etfdh	Acpp	Gm43297								Sp6
Rnf5	Rftn1	Cdc45								Adrb3
Cyp7b1	Mboat1	Rny1								Dmrtc1a
Zfp706	Kcnt1	Alg10b								2310058D17Rik
Hbb-bs	Akr1b8	Gm37297								Gfra2
Cct6a	Kctd15	Gm43573								Scn5a
Cyb5r3	Mcm3	Gm24336								Haspin
Rab1b	Slc39a6	Fv1								Mrap2
Eef2	Dcdc2a	Sgtb								Mmd2
Fahd1	Mcm5	Igkv6-23								Tmem240
Pink1	Neurl3	Gm44471								Slc7a10
Map1lc3a	Birc5	Mt3								Gm6741
Rps15	Mycbpap	Gm24201								Kcnh1
Serpina1d	Ncapd2	Gm45083								Nfatc4
Tmem14c	Cnnm1	AC116520.1								Rpl35a-ps4
Serpina1f	Ppm1j	Gm3724								Gm21596
Paip2	Csf1	D830050J10Rik								C630043F03Rik
Med21	Penk	BC023105								C130036L24Rik
Mrps14	Spc24	Gm4430								Gm15795
Mrpl12	Crlf1	H2-Q5								Zfp473
Taf10	Clec4b1	Gm17084								A230072E10Rik
Fkbp1a	Ccdc120	H2-T24								C130021I20Rik
Preb	Hsd17b14	Gm33050								Gm24539
Idh3a	Pcsk9	Adnp								Snph
Lrrc19	Nipal2	Zfp934								Aoc2
Gipc2	Ube2c	Rpl36a-ps2								9530052C20Rik
Apom	Spata5l1	Gm10522								Arhgef33
Copz1	Slc6a12	Gm6981								Angpt4
Adk	Relb	Gm4332								Gm12096
Polr2m	Ppp1r18	Gm26716								Gucy2g
Rpl35a	Gm10639	3300002I08Rik								Gjb5
Tm9sf2	Rasa3	Gm23245								Gm24009
Csad	Aldh1a2	Taf9								Col4a6
Asl	Amy1	Zfp108								Gm13416
Eloc	Cd248	Gm13421								Smpd3
Aspa	Gbp4	Gm13008								Rpl31-ps10
Mgst3	Col6a3	Gm25593								Cntn1
Gstt1	Akap12	Prc1								Celf4
Wls	Trim16	Kcng1								Gm8258
Aktip	E2f1	Gm12715								Bhlhe22
Ak2	1500026H17Rik	4930592C13Rik								Lrrd1
Tmem52b	Zc3hav1	Gm9840								Ankrd34b
Fdx1	Arc	Gm906								Gm20707
C1qtnf3	Nrros	Zfp791								Gm10269
Gsta2	Calca	Samd12								Tead4
Fkbp8	5730437C11Rik	Zpld1								Gm15610
Rpl36al	Abca1	Gm17709								Tspoap1
Serinc1	Gm19541	Prickle4								Rep15
Rpl18	2310007B03Rik	Fam60a								Frmpd3
Hmgb1	9130230N09Rik	Gm5717								Armc2
Ociad1	Parp14	Gm9806								4921507P07Rik
Suclg2	Gm13889	4930502E18Rik								Nkx3-1
Atp6v1a	Lockd	Dynlt1c								Spon2
Trappc2l	Gsdmd	Gm10033								Gm15770
Psmd8	Gulp1	Ube2n-ps1								BC025920
Mocs2	Dck	Eln								Ccdc180
Mccc1	Map3k1	Ugt1a1								Ap3m1-ps
Mfsd4b1	Hivep3	Hspe1-ps6								Gm4211
Sra1	Npr1	Gm16283								Fam78b
Gchfr	Gm5524	Gm14117								Dio3os
Cisd3	Fgd2	AL593843.1								Gm6395
Mrpl34	Col6a2	Cryaa								Cdk5r1
Commd1	Fam105a	Gm20939								Gm13368
Mrpl33	Clec7a	Gm45153								Pgk1-rs7
Rps28	Dock4	B3galt4								Trim60
Far1	C3	6330408A02Rik								Sox2ot
Pank1	Pbk	Pcdhgc3								Gm7199
Ctnnb1	Cftr	BC049715								5730596B20Rik
Rtn3	Mfap5	Sprr2a3								Sec14l2
Nop10	Tnfrsf1b	Gm22094								Gm20033
Tpmt	Mrc2	Gm11520								Irx3os
Cdo1	Myof	Gm15687								Cntnap1
Ifitm3	Cacnb4	Nudt17								Tal2
C1qbp	Plekho2	Gm42615								Qtrt2
Oat	Prex1	Ces2h								Col8a2
Calm1	Fam124a	Gm16035								Gm10263
Gas6	Hist1h2be	Prss23os								Arxes1
Slc22a30	Plekhg2	Gm10157								Atad5
Rps25	Gng2	Gm12808								Rspo1
Mpp1	Arid5a	Zfp14								Gm12906
H2-Ke6	Ptpn22	Gm16104								Rimkla
Psmd6	Tmem173	Gm16170								Gm26578
Dnajc15	Cdt1	9130604C24Rik								Spock2
Tonsl	Ifi204	Bcl2a1b								2210017G18Ri
Rpl26	2006-09-01	Pet117								Plin1
Igfbp3	Tnn	Igkv13-84								Gm13110
Cct5	Cygb	Zdhhc23								Adgrd1
Mtch1	Cdca3	Mtmr7								Grin3a
Serp1	Gbp9	Wnt11								Lipc
Cdk2ap2	Col1a1	Gm28035								Slc22a3
Eci1	Tiam2	Gm9938								Hoxc11
Rpl36	Nfkbiz	A230056P14Rik								Prrg3
Rnf11	Osmr	Gm44867								Gm10036
Psmc3	P2rx1	Kif13b								Wipf3
Srp14	Rassf5	Nlrc4								Gm12565
Gprc5c	Gm10787	Gm43775								Usp13
Bnip3	Ikbke	Rapgef5								Gm15265
Nfs1	Trim59	4933431K14Rik								Adgrf1
Rhoa	Ntf3	Dnmbp								Nr4a2
Mrps24	Ccl9	B3gnt3								Gm6954
Eci2	4732465J04Rik	Malrd1								Gm10029
1700011H14Rik	S1pr2	D030055H07Rik								Gm20563
Tmem208	Fjx1	n-R5s197								Gpr157
Dcaf11	Oasl1	n-R5s192								Gm17807
Tmem30a	Phf11b	Gm28592								Gm13864
Sfxn1	Fbln1	Spata17								Gm10163
Cbs	Cenpa	Gm15590								Gm14173
Snrpb	Rab7b	Gm26254								Ahrr
Sod2	4930579G24Rik	Gm10509								Grid1
Ube2m	Cd274	Gm44597								Ebf3
Csrp2	Cd300c2	Ptn								Celf3
Slc25a1	Map3k8	Gm43737								Ccdc96
Rab14	1700119H24Rik	Rragb								A330048O09Rik
Rpn2	Sertad4	Gm12195								Rpl17-ps9
Ckb	Plk4	RP23-26P10.2								Tmod2
Mrps18c	Aldh1b1	Pm20d2								Adamts8
Stk16	Acaca	Zfp433								Sctr
Mrpl54	Lum	Gm17196								Gdpd2
Anxa5	Slc34a2	Mmp12								Ccl21a
Cnpy2	Zfp385b	Ighv1-55								Gm15832
Maf1	Dok1	Tcea1-ps1								Efnb3
Cct7	Bbc3	Igkv14-111								Gm7329
Dnaja1	Fancd2os	Gm24265								Psmb6-ps
Scpep1	Rnase6	Gm26850								Cyp3a13
Selenok	A830052D11Rik	Gm25082								Pde10a
Stx7	Tmem158	Prkcz2								Gucy1b1
Cryab	Ccdc122	Gm43110								Alms1
Slc31a1	Nradd	n-R5s109								Tbc1d30
Tprgl	Socs3	Zfp964								Nanp
Mut	Prima1	Rbm41								Gm12452
Rpl38	Prox1	Mir719								Gli3
Ap2m1	Racgap1	Ccdc159								Gm10101
Slc12a3	Cd40	B130055M24Rik								Gm13328
Atp6v1h	Hhex	Capn6								Cstad
Sec13	Gm9625	Gimap3								Gm15703
M6pr	Fbln2	Rec8								Akap6
Eif5	Fabp3-ps1	Cntf								BC051142
Aco1	Cabp2	Iglc1								Clec18a
Ywhae	Mmp2	Ubtd2								Efcab9
Nxf1	Mest	Gm29331								Gm42743
Psmc5	Il1r1	Cyp2r1								Gm9797
H2afj	Gm13861	Gm5141								Gm27012
Csnk2b	Lmnb1	4930524O07Rik								Txk
Kcnj1	Fbxo5	Gm30238								Plxdc1
Degs2	Lrrn1	B230377A18Rik								Acvr1c
Lpcat3	Gins1	9430065F17Rik								Ucp3
Enpp5	Glipr2	4930506C21Rik								Gm10699
Psmc4	Ypel2	Gm12002								Gpr150
Agps	Ch25h	G530012D18Rik								Gm10343
Shisa5	Oas1a	2310008N11Rik								B3galt2
Glb1	Xlr3a	Cyp2b10								4930432K21Rik
Nudt8	Itga5	Zfp59								Rasgef1a
Mrps18a	Pdilt	Gm5148								Pdgfrl
Atp2a2	Il16	Sntb1								Pgf
Nipsnap1	Pkib	Gm15406								Krt222
Cela1	Cep170	Gm13066								4930563D23Rik
Nucb1	Tacc3	Hdgfrp3								Gm29666
Mpv17	Crlf2	3110070M22Rik								Tceal5
Tmem8	9230102O04Rik	Gm23482								Prx
Sdc4	Hcar1	Fan1								Igdcc3
Smim20	Mms22l	Gm28529								Scn2a
Dctn3	Fyb	A230060F14Rik								Edar
Pdia4	Ptger4	Gm25291								C1qtnf9
Slco3a1	Dse	Mark4								A430110L20Rik
1810022K09Rik	Dbf4	Ighv3-6								Atf1-ps
Vti1b	Epha2	Mir1192								Gm10615
Chmp2a	Gpr153	Gm29253								Phf11c
Itfg1	Tmem229b	Gm37503								Amhr2
Tcp1	Elmo1	Gm13202								Gm11470
Aifm1	Gm4951	Cep85l								Tshz3
Fam162a	P2rx7	Gm19412								Gm5602
Atp6ap2	Gm12854	C130013H08Rik								Zcwpw2
Mrpl4	Fabp1	Gm42688								Cacng4
Ethe1	Steap4	Gm13655								Foxd1
Nptn	Cbr3	Gm43518								Gm5871
Mrps35	Rassf4	4732487G21Rik								Kctd8
Tinag	Slc25a24	D630002J18Rik								Tnik
Mrps12	Postn	Gltscr1								Tenm2
Rap1b	Apaf1	Gm29394								Bpifc
Nadk	Nusap1	1700108F19Rik								Abcd2
Rps26	Heyl	Kif22								Foxj1
Mff	Aldh18a1	Myom3								Wdr66
Glyctk	Loxl1	Gm12250								Gdf9
Psmd4	P2ry6	Cfap70								Reep2
Pgam2	Smco3	Tmprss9								Kcnab3
Slc7a7	Lrfn4	Rdh16f1								Gm6743
Hsd17b4	Mmp13	Gm22303								Cd163
Hprt	Prss53	Gm22786								Atp5l-ps2
Renbp	Tnfaip8l2	Acsf2								9230111E07Rik
Ak4	Car13	C330002G04Rik								Tmem178b
Acbd4	Dock10	Gm20696								Sorcs2
Cenpx	Stambpl1	Gm14269								1700021N21Rik
Paqr5	Gm6483	Chrna7								6530402F18Rik
Slc7a9	Clca3a1	Gm13166								Gm14125
Psmb7	Clec4a2	Cryga								Rcor2
Fmo2	Spin2c	Gm15899								Rps12-ps24
Prnp	Lilra5	4930589O11Rik								Gm4535
Vps35	Gm13262	Gm13483								Lrch2
Pkm	Chaf1a	Tnfsf9								Enkur
Rnh1	Pcdh18	Klk1b22								Epha3
Hnrnpab	Ddn	Ighg2c								Gm13392
Rpl13	Tlr2	Gm15270								Snora33
Mmadhc	Robo3	Spink4								Gm12689
Abhd17c	Tmem181a	Gm12407								Zfp985
Rpl7	Tnc	Igkv1-117								Rpl21-ps10
Emc6	Itih3	AA914427								Ssc5d
Sparc	Havcr1	Particl								Trp63
Rbm39	Gm16685	Igkv10-96								Ccdc14
Capzb	Gm8995	4930412M03Rik								Prdm6
Mrpl58	Zfp354b	Gm7327								Gm5121
Prr15l	Rhobtb3	Gm28370								Kcnj5
Atp6v1d	Gm7457	A930006K02Rik								Slc4a5
Tmed4	Clcf1	Slc25a47								Nell2
Ginm1	Cytl1	Ankrd45								Rnf165
Vapa	Actn1	Gm23332								4631405J19Rik
Rplp2	Bcl2l14	Tnfsf13								Lmx1b
Abhd3	Trpv2	Gm38317								S1pr4
Guk1	Samd14	Ccnb1								Ifi205
Pcca	Atf3	2310043L19Rik								Scml4
Spr	Ankrd6	Gm44260								Gm8880
Ppic	Mylk3	Gm26809								Gm12059
Abhd17a	Dapp1	Pisd-ps2								Nrg2
Fmo5	Mfap4	C7								AV099323
Ugp2	Ctxn1	Gm13420								Adamts14
Ddost	Epb42	Gm42724								Iapp
Mrpl14	Incenp	Gm17494								Tnfrsf26
Capza2	Cdh3	Gm24355								Gm3244
Tmem126a	Cenpn	A730020M07Rik								Gm14328
Map1lc3b	Bglap3	AC155839.1								E030013I19Rik
Hdgf	Knstrn	Ffar3								Npm3-ps1
Caprin1	Col12a1	Gm38250								Slc28a2
Ppp1r1a	Slc7a2	AF357399								Gm11659
Got2	Sp110	Gm10434								Gm5678
Arpc3	Gm16157	Gm15787								Rnase1
Fxyd4	Casp4	1700028E10Rik								Gm13135
Acaa1a	B3gnt9	Gm37844								Elavl3
Stoml2	Gm16437	Ccl19-ps1								Hoxc5
Krtcap2	Tgfb3	Zfp708								Orm1
Letm1	Dhx58	Gm37254								Pga5
Rab3ip	Donson	9330159M07Rik								Gm12799
Habp2	Lin7a	Ybx1-ps2								Megf11
Cpt2	Aurka	Gm14026								H1fx
Ahcyl2	Pola1	Zfp97								BC043934
Slc22a5	Adamts5	Slc9a7								Snord104
Ddx5	Foxs1	Ccne2								Unc13c
Fahd2a	Atad2	Gm26549								Mab21l3
Ankrd13c	Sulf1	Tbc1d22bos								Gm7452
Ciapin1	1500009L16Rik	Gm567								Gm7654
Psmc1	Ksr2	Gm24903								Micalcl
4931406C07Rik	Mlkl	Mir3470b								Gm16585
Acox3	C5ar1	Mir6992								Ackr2
Prkar1a	Adamts2	Gabra3								Gm11826
Tmem234	Mpp4	Gm20540								Foxp2
Snx6	Ammecr1	Hyal3								Gm2093
Tmem37	Cntd1	Gm6034								Itgbl1
Slc6a13	Panx1	Gm6505								Carmil3
Fabp3	Lox	A730061H03Rik								Gm26621
Srsf5	Tifab	Gm21811								Gm6039
Gsr	Clec5a	Cldn6								Rpsa-ps12
Eif3k	Nat8f7	5830444B04Rik								Gm26901
Cript	A630001G21Rik	Gm42783								Tmem238l
Samm50	Spag8	Mdrl								Rasl10b
Pcbp1	Thbs2	Slc13a2os								Il20rb
Fggy	Tuba8	1700022I11Rik								AF529169
Mea1	Pus7l	1700022N22Rik								Cemip
Tmem116	Stk10	Gm33370								Gm13268
Ss18l2	Vsig2	Tsg101-ps								Agbl2
Creld2	Dok3	Gm45094								Hhip
Amn	E2f2	Cfap52								Lzts1
Nceh1	Epsti1	Gm9115								Mrto4-ps2
Slc9a8	Zrsr1	Ccdc88c								Gm13778
Aldh3a2	Arhgef9	Gm20427								Gm11196
Eif4h	Chaf1b	C230096K16Rik								Ccdc182
Tmem120a	Cd79b	Gm25663								Cdh19
Rfk	Qpct	6330410L21Rik								A930033H14Rik
Ypel3	Col5a1	Gm29126								Xk
Papss2	B4galt2	1810062O18Rik								Gm3608
D10Jhu81e	Dusp26	Gm22541								Zfp536
Auh	Sass6	Gm42677								Gm13731
Mrps16	Gm14681	Gm8325								Ssu2
Clic4	Hap1	Gm26617								Gm11628
Tmx2	Fosl2	Gm44143								Sema3a
Lamtor1	Fignl1	Ralyl								Apol6
Coq8a	Ngb	Gm44101								Mst1r
Fau	Ttc41	Gm43593								Gm12005
Gnai2	Kntc1	Gm44764								Rexo5
Car12	Kcnc3	Gm38303								Phkg1
Tpp1	Setd4	Gm16907								Snord72
Psmd11	4930434B07Rik	Prrg4								Ccnb1ip1
Mtx1	Loxl3	Gm1866								Apba1
C1qtnf12	Bmp8a	Adap2os								Adora3
Alad	D130020L05Rik	Bcl11b								Grin3b
Erp29	Mterf1b	Gm11707								Gm8885
Rpl37a	Slc29a2	2510016D11Rik								A830039N20Ri
Uqcc2	Wnt9b	Gm17501								Zfpm2
Arpc5	Gm11766	Fam65c								Gm15452
Fech	Zfp879	Gm42604								Gm14279
Cnih4	Skap1	Gm19409								Eda
Sumo3	Gm6900	Gm20390								A230028O05Rik
Eif4e	Cenpe	5330406M23Rik								Chn1os3
Tmem106b	Clec10a	Ctnna2								Gm5117
Ucp2	Fam111a	9530062K07Rik								Rph3a
Tmem106a	Plekha4	Gm8692								Lrriq4
Tomm5	Fbn1	Gm17705								Ly6k
Naxd	Fcgr1	Gm42586								Lypd3
Slc15a2	0610038B21Rik	BC039771								Apol10b
Dgcr6	Gm10617	Gm24597								Kif27
Slc25a15	Baat	Zfp960								Zan
Emc4	Gm16089	Gm14111								S100b
Yipf3	Rad18	Dcdc2b								Gm14762
Mrpl27	Clip3	Gm10131								Gm2986
Tprkb	Cfp	Gm17655								Gm11246
Ewsr1	Arhgap25	Zfp808								Med12l
Psmd2	Tpbg	Gm35570								Gm8061
Eif4a2	Cenpf	Zbtb3								Gm15675
Clpp	Slc7a5	Gm45495								3830408C21Rik
Smim14	1810041L15Rik	Gm42856								Gm15410
Ahcyl1	Rnd1	Gm5454								Ano5
Cul3	Tbc1d9	Klk1b8								Eddm3b
Clptm1	Spag4	Chek1								Fam184b
Syngr2	Adra1b	Pcdhga7								Pcdhb3
Tufm	Irak3	1600023N17Rik								Adamts3
Rpl18a	Dusp8	Zfp457								Ptprn2
Arhgap24	Camk2n2	Gm23741								Gm11585
Hnf1b	Fgb	H2-T-ps								A930024E05Rik
Isca2	Trib3	1600017P15Rik								E430024P14Rik
Polr2i	Wisp1	Gm23887								Fbxo16
Adtrp	Emilin2	Gm44850								Nptx2
Grsf1	Edn1	Gm25492								Ascl4
Rpl19	Timp1	1700109H08Rik								Gm6238
Gnpda1	Shcbp1	Tnfsf13os								Chchd2-ps
Wsb2	Rufy4	Gm13936								Rps15a-ps2
Dpp7	Col15a1	Gm44244								Prrt4
Hykk	Arhgap9	Gm6223								Gli1
D630029K05Rik	Bbof1	Cldn9								Ankef1
Surf4	Arhgap11a	Gm20274								Gm3052
Clta	Loxl2	Gm8069								Gm15186
Vdr	Elf4	Zfp78								Gm6257
Mrps17	Tnfrsf10b	Glcci1								Tbx18
Creg1	Pappa	Gm37913								Olfr78
Slc48a1	Ebi3	H2-Q2								Cnr2
Oaz2	Oas2	Gm37123								9330136K24Rik
Hadhb	Ptpre	D930048G16Rik								4933408B17Rik
Ssr3	Ccdc69	Tarm1								Ptger2
Rps3	AA467197	Gm44202								Rpl35a-ps5
Slc5a10	Rab39b	Rbm3os								Cacna1i
Chchd3	Adam12	A330017A19Rik								Asxl3
Timm13	Crb2	Gm28995								Lrrtm1
Acot12	Dusp5	Ccdc85a								C1ql1
Rogdi	Fos	9130409J20Rik								Zbtb12
Drg1	Ppp1r3d	Gm24613								Mfsd2b
Eps8	Adra2c	Gm24888								Kcna6
Ndel1	Mastl	Gm14253								Gm15937
Mrpl51	Nudt10	Gm44419								Amd-ps3
Ptgr2	Cenpm	Gm42614								Il1rl1
Chuk	Sh3pxd2b	Nxph4								Extl1
Ube2a	Vgll3	Ighv1-19								Gm13199
Tm2d3	Stx11	2810425M01Rik								Zgrf1
Tmem213	Marc1	Il7								Twist1
Tgoln1	Alpk1	Gm2531								Zfp990
Cpt1a	Tmem45a	Snora70								Fat4
Hnf4a	H2-Q4	Ankdd1b								Fbxl22
Psmd3	Cysltr1	Hgf								Barx2
Slc23a1	Slc24a3	Hoxd3								5330416C01Rik
Tbcb	Sytl3	5930430L01Rik								Ptx3
Galnt1	Ckap2l	Gm14161								Caps2
Vdac3	Fgr	1700112E06Rik								Chd5
Rnf128	Rad51	Gm43126								Gm13050
Cyp51	Ncapg	Gm10193								Oxtr
Akr1e1	Rad51ap1	Gm16001								Pcdhb7
Ilk	Scn7a	Gm24455								Gm525
Sub1	Nrgn	Igsf6								Slc46a2
Brk1	Hells	Gm12354								Zscan18
Zbtb20	Mrc1	Ackr4								Gm17025
Selenos	Foxm1	Gm11940								Nov
Polr2j	Naip2	Gm17377								Wdr17
Poldip2	Gm16378	Gm43858								Pcdhb16
2300009A05Rik	Gm13461	Zfp382								Znf41-ps
Smpd2	Slc9a9	Gm23323								Gm28874
Slc1a1	Dlg2	Gm25394								Rpl5-ps2
Rpl9	Col5a3	Cyp4f17								Gm12599
Kcnk5	Zwilch	Tgfbr3l								Cap2
Glb1l	Adgrg2	Mir1957b								Trpc6
Gnptg	Itgb3	Gm28869								Myl6b
Arf5	Rprm	Gm43362								Gm16274
Rexo2	Lrrc14b	Gm7993								Sct
Chmp5	Maff	Gm3470								Ndst3
Csde1	F10	Sec31b								Arhgap33
Pttg1	Arhgap19	Gm23908								Fam19a1
Aqp3	Cdca7	Gm34121								Arsj
Pts	Adgrg6	Ighv4-1								E330013P04Rik
Ppt1	Pask	Cenpp								Lingo4
Bod1	Dusp10	Gm27365								Lsamp
Acad11		Gm6210								Glns-ps1
Elof1		Gm22661								Gm14044
Rps13		Gm23129								Dio2
Tardbp		Gm23262								Gm15718
Jtb		Hyls1								Gm8420
Gm2a		Gm9925								Msantd1
Ndufs4		4930577N17Rik								Rgs9bp
Sptssa		Gm13568								Pcdhb14
Mrfap1		Palb2								Sgcg
Txnip		Gm13966								RP23-402K24.7
Mtfr1l		Trav3-4								Syt15
Arpc4		Gm42547								Pik3c2b
Map2k2		Gm11434								Alms1-ps1
Psmd13		Cyp2j7-ps2								Gm17484
Ppp2r1a		Gm42641								A530053G22Rik
Sgpp1		Ccdc142								Agap2
Banf1		Nat1								Fzd9
2610528J11Rik		Nfam1								Gm16576
Crat		Ap3s1-ps1								Frmd3
H2-T23		Wdr62								Klf8
Dalrd3		A530041M06Rik								Uncx
Sdf4		E230016K23Rik								Gm15697
Ndufaf8		Cldn18								Efcab6
Tspan31		Zfp82								Gm14517
0610009B22Rik		Gm29233								Gm26244
Slc25a17		Gm25821								Gm24920
Sdr39u1		Gm26419								Maats1
Slc6a20b		Gm14276								Ager
Ahsa1		Gm19265								Gm9974
Slc44a4		6820402A03Rik								A830008E24Rik
Pdcd6		Gm25395								Cysrt1
Lipa		Gm7285								Rpl12-ps1
Tpd52		Nkain1								Mc4r
Atp6v1c1		Gm15234								Prap1
Pxmp4		Mill2								Gm12543
Papola		Hk1os								Vat1l
Eif3l		Rsg1								Gm12781
Pnkd		Best1								Cntnap2
Rbbp7		Pbx4								D930030I03Rik
Stip1		Podxl2								Slc9a5
Plvap		Gm12946								Pou2f3
Ube2r2		Gm16192								Kifc1
Nr1h4		Polh								Aox1
Thap4		Gm23925								Fat2
Polr2f		Gm43314								Trpm1
Copa		Zfp862-ps								Gm8337
Clcnkb		Gm44126								5730403I07Rik
Becn1		Gm42796								Gpc2
Metap2		C530043K16Rik								Awat2
Bud31		Gm37783								Katnal2
Sgk2		Ltb								Gm5530
Dynlt3		F830016B08Rik								Ptgir
Napa		Gm26616								Tekt2
Rps21		Mir3068								Gzmm
Cpq		Btg3								Gm13573
Lsm4		Tnfsf13b								Gm13226
Amdhd2		Gm15788								Ntn3
Btf3		Zfp977								Ntrk3
Aif1l		Gm37979								Arhgef4
Gas5		AA414768								Pate2
Cuta		Ighv3-1								Fam166b
Gemin7		Gm16056								Ntm
Pabpn1		Coro6								A730017C20Rik
Itgb1		Gm26620								Gm14091
Bhmt2		Gm8615								Gm13378
March5		Gm2895								Gsdmc4
Zwint		Gm10801								Unc5a
Mpp6		Arhgap30								Tssk1
Aprt		Gm26685								Brsk1
Tmem150a		Gm7097								Zfhx4
Mrpl18		Gm14508								Gm17115
Cd9		Gm17530								Nexmif
Usp10		Gm340								Gm3355
Eif3i		Gm17300								Rprml
Cops7a		Gm42672								Gm5580
Thoc7		4833445I07Rik								Trim29
Hras		E330011M16Rik								Teddm2
Ywhaz		Gm25184								Tslp
Aurkaip1		A730020E08Rik								Wt1os
Slc33a1		Apoa1								Rapgefl1
Anapc5		Gm12473								Gm11476
Ube2b		Pgam1-ps2								Rimklb
Ccng1		4930481B07Rik								Kcnf1
Nhp2		Gm11752								Mkx
Rbpms2		Gm9392								Dhx58os
Lztr1		Casp1								Gm14703
Cnih1		Fer1l5								4930415O20Rik
Tex264		Bex2								Gm14857
Dnaja3		Aurkb								F13a1
Glud1		Atl1								Pdzd4
Gpm6a		Slc25a43								Gm20539
Dpm1		Frs3os								Kcnip4
Tmem229a		Gm9949								Ccdc169
Uap1l1		Gm11189								Dnmt3bos
Galm		4930442L01Rik								Alox5
Dpep1		Gm44036								Tro
Dnajb11		Iglc3								Ttc6
Eef1b2		B230206H07Rik								Gm5161
Rps27a		Gm4366								Gm13398
Eif4a3		Gm29542								Col11a2
Calm3		Gm16185								Pdia2
H2afv		Pkmyt1								Gm11702
Trappc1		Gm16505								Zfand4
Got1		Gm9887								A930007I19Rik
Psmd14		Gm10550								Rps19-ps7
Ptma		Gm20324								Gm19680
Mrpl2		Gm26652								Nmnat2
Phb		Btbd8								Ddx25
2310039H08Rik		Gm26860								Fam83a
Clic1		Gm44220								Cyp26a1
Eif4a1		Plekhd1os								Msi1
Vcp		4833413G10Rik								Bmp5
Rtcb		Sult5a1								Fam47e
1110032A03Rik		Gm9260								Ret
Tm9sf1		Gm25791								4933421A08Rik
Tomm22		Adam1a								Ip6k3
Wdr1		AU020206								Gm20703
H1f0		Gm15890								Gm26830
F13b		Gm37728								Gm10045
Slc30a9		4930403P22Rik								Ptpn5
Glb1l2		Gm13827								Nos1
Clpx		Snora3								A330041J22Rik
Nnt		Gm11973								Adcyap1r1
Acnat2		Ltk								Gm12934
Jmjd8		Gm10277								Gm11448
Ufm1		Gm43653								Grin2c
Mkrn1		Klk1b11								Pabpc1l
Plpp1		Gm26733								Gm28730
Eps8l2		Gm44950								Gm12074
Hcfc1r1		Gm42979								Mamstr
Cmpk1		Gm9869								Gm11722
Syne4		Gbp10								1700102P08Rik
Yif1a		Gm10109								Gimd1
Pdzd3		Gm6123								Clca2
Mat2b		Gm14322								2610020C07Rik
March2		Ifitm10								E230029C05Rik
Tram1		Gm5931								Nxph3
Ubl3		Gm45828								Mutyh
Tm2d1		Gm24523								Gm9200
Nisch		Zfp366								Map1a
Kif12		Gm13562								Gm12576
Ssr2		Gm7805								Ahnak2
Sec23b		Gm8546								Wdhd1
Htra1		Gm8399								Usp35
Clptm1l		Lin7b								Gm26704
Rgl1		Gm28043								Tprg
Cyp2d12		Gm22884								Rpl31-ps14
Pomp		Chac1								Gm6493
Gfm1		Msmp								Map7d2
Rnf130		4831440E17Rik								Bche
Unc50		Plppr3								Fam169a
Atp1b3		4930477O15Rik								Nav3
Hsd17b12		Gpr135								Reep1
Psme1		Gm15261								Igll1
Arcn1		Parvg								Dnm1
Xpnpep1		AL589742.1								Gm22579
Tmem70		Zfp607a								Gm14049
Scrn2		Cenpk								Syt2
Srsf2		Gm28192								Cilp
Rack1		4833403J16Rik								Hrh1
Pitpna		Gm7335								Gramd2
Itgb6		Gm20713								Cdhr4
Hsd3b3		Lrrc20								6030445D17Rik
Eef1d		Bloc1s6os								Dlk1
Hypk		Scarna2								Asb4
Ubqln1		Gm14388								Itga10
Rheb		Atg4a-ps								Gm22208
Rnf10		1700086P04Rik								B130006D01Rik
Klf15		Gm26762								Gm15573
Amfr		Gm37893								Gpr35
Cd302		Apol9a								1010001N08Rik
Rbx1		Gm12263								Alox15
Tfg		Gm43592								Mrgprf
Pigq		Gm6614								Cxcl5
Dnaja2		Gm14418								2700046A07Rik
Commd6		Hmgb1-ps5								Kirrel3
Mtfr1		Gm43689								Adgrl3
Cdipt		Gm2423								Gm15401
Ugdh		Gm5112								Tram1l1
Slc5a12		Fam65b								Bfsp1
Eif3m		Gm38287								Kcns1
Acad9		Gm26883								Ltb4r1
Chchd7		Defb28								Gm26670
Slc16a2		Gm43511								2900011O08Rik
Coq7		Gm13563								Gm12992
Cox7a1		Ifi207								Gm14168
Pcbd2		Gucy1b3								Muc4
Slc2a2		Gm10226								Crip3
Ubxn1		Ighv1-5								Gm12680
Rnf13		Gm37285								Fap
Zfyve21		6030400A10Rik								Gm14538
Tgm2		Mettl24								Ripk3
Rpl23a		Gm26918								Gm11263
Jup		Gm26490								Gm10155
Erich4		Rslcan18								Ryr2
Ctbp1		Adm2								Gm10676
Rbbp4		Ciita								B3galt1
Gpc4		B430010I23Rik								Sorcs1
Psmc2		2310026L22Rik								Ccdc39
Snx7		Gm43158								Gm10575
Ppt2		Gm44250								Gm10300
Nsfl1c		Cyp4f18								Gm4987
Pex2		Peli3								Snora24
Psmc6		Trav12-4								Gm2670
H13		Gm16004								Gm14698
Naca		Gm11615								Stox1
Mrpl13		Gm1826								Ceacam19
Unc119b		Gm30097								Gm20627
Tpk1		Gm43808								Gm22574
Timm10b		Defb26								4933406C10Rik
Pex19		Gm28041								Pou5f2
Epb41l5		Gm6204								Ankrd55
Gna12		Zfp972								Fgf12
Ecsit		Gm9828								A830082K12Rik
Mrpl37		9430060I03Rik								Gm7108
Chmp6		Gm4895								Kbtbd13
Rps3a1		Gm44371								Gm23657
Nckap1		Rps6ka5								Gm25188
Psmd7		Gm27022								Gm7895
Kdelr1		Mmp28								Eda2r
Sdccag3		7530428D23Rik								Catsper3
Hyi		Gm43138								5033403F01Rik
Tmem9b		Gm13940								BC022960
Cct4		3110031N09Rik								Cd109
Rnf7		Trbc2								Ttn
Cdc123		Pik3ap1								AU022754
Slc19a1		Gm13688								Olfml2a
Ndfip2		Igkv8-27								Tmem154
Acads		2810459M11Rik								Col20a1
Tmed7		Gm14167								Gm11131
Wdr61		Gm21057								Tlr11
Sec61a1		Gm20036								Padi1
Dtnbp1		Gm5278								Gm28523
Fgf1		Klhl4								Liph
Mbd3		Gm28053								Plet1os
Trp53inp2		Gbp8								Gm16863
Adgrg1		Gm13669								Lmod3
Stard7		Gm37563								Rps23-ps2
Nox4		Gm1673								Gm28196
Mrpl52		Msln								Rasgrp4
Slc16a4		Klk1b27								Kirrel2
Fkbp3		Mypopos								Gm19325
Actr3		Gm20461								Gm12716
Dlat		Gm23927								Mindy4
2610001J05Rik		Gm3336								1700112J16Rik
Asah1		Gm43857								Comp
Ggact		1600002H07Rik								Gm10603
Rcan1		Gm7463								Dnah2os
Psmd1		Apitd1								Fam228a
Drap1		Trbc1								Prtg
Glod5		Gm26816								Fancb
G0s2		Zfp626								Zfp365
Bckdk		AL928567.1								Gm25220
Gmpr		Gm11642								Cdk15
Coro1b		Gm15932								Gpr61
Fbxo7		Gm3375								Mir3098
Ak6		Gm15420								6030419C18Rik
Nr2f6		Ccne1								Gm8806
Nectin3		Dok7								Myrip
Psmd12		Gm37986								Carns1
Pnpla8		Gm23946								Gm12312
Stxbp2		Gm37060								Dnmt3b
Gns		Gm42659								Adam4
Ywhab		1600010M07Rik								Cplx3
Arpc5l		2010109A12Rik								Vwa3a
Dpm3		4633401B06Rik								Gm7676
Bccip		Gm10602								Mmp3
Ap2s1		Gm10135								Vsig8
Fam96a		Gm25848								Gm4925
March8		5830417I10Rik								Gdf5
Mrpl55		Gm6180								Nutf2-ps1
Evi5		Gm27252								Clic6
Cux1		Igflr1								Serinc4
Hmox2		Gm10012								Nek5
Mrps36		Gm10327								Gm12843
Araf		Tepp								Gm6054
Mrps34		Pld6								Akap5
Hsd3b2		Hif3a								Gapt
Rps6		Gm20662								Gm28172
Snapc5		Gm42793								Gm10499
Rpp21		9530034E10Rik								Gm12785
Def8		5730585A16Rik								Gpr87
Timm50		Gm38204								4933411K16Rik
Gls		Gm44430								Gm10433
Uqcc1		6030443J06Rik								Popdc2
Fam107b		Gm10384								Entpd3
Hdlbp		Gm43200								Gabre
Smim22		Gm16439								Clec1b
Bscl2		Gm12915								Frmpd4
Rpl30		Gm23547								Pydc3
Dcaf8		Npff								Cdkl4
Sgk1		Gm4735								Sms-ps
Fastk		Syngr3								Gm17281
Ostc		Hist1h2bb								Sorcs3
Iyd		Gm4419								Gm22951
Hes6		Gm37379								Samd15
Adi1		Gm16559								Rpl31-ps6
Chchd1		Gm17936								Ltbp2
Mrpl36		Ap3s1-ps2								Sohlh1
Tmem134		Gm44148								Gm11223
Ergic2		1700021J08Rik								Pcdh8
Acadsb		4732471J01Rik								Tmem198
Coa6		Gm12751								Selenok-ps1
Nus1		Gprin3								Vtcn1
Ube2e1		Oas1g								Galnt17
1810058I24Rik		Gm16153								Gm10184
Cltc		Ccdc158								Nsun7
Plxnb2		Gm14393								Tlr6
Ncor1		Gm2451								Prss22
Psme2		Gm15382								Tmeff2
Cops5		Tmem265								Pgr
Oplah		Aim1l								9130213A22Rik
Ccnd3		4921539H07Rik								Hmgb1-ps7
Decr1		D730045B01Rik								Cby3
Snap47		Gm37829								Rec114
Timm10		Gm43429								Zc3hav1l
Gdi1		Dctd								Gata5
Fads3		Gm37768								Gm22615
Pgls		Gm42595								Kcnt2
Sars		Gm37397								Slc22a14
Dhrs3		Aqp8								Mgst2
Rrp1		Gm44877								Lrfn2
Naa20		Gm17416								Gm9174
Puf60		Gm42690								Gm7672
Rpl3		Sycp3								4632411P08Rik
Galns		Tymp								1700028P14Rik
Apoo		Gm6421								Brca1
Slc35a4		9630010A21Rik								Gm6382
Golph3		Sprtn								Gm22299
Mgat2		Gm43605								Spint4
Urod		Gm12905								Avil
Evc		Gm45110								B230319C09Rik
Sdf2		2200002J24Rik								Rps18-ps1
Ufc1		Pnma1								Impg2
Srrm2		Gm7854								Gm2693
Trpv4		Insl3								Ivl
Mrpl32		Gm26603								Tmc5
Hba-a1		Gm37352								Gm24233
Maged1		Ly9								Crybg2
Smarca2		Gm16323								Mmp19
Ndrg2		Gm10517								Gan
Smim8		Gm37940								4930547M16Rik
Ier3ip1		Gm7832								Medag
Gm10804		Gm13394								Lgi4
Ccpg1		Gm26723								A530072M11Rik
Cd24a		Gm14788								Tpx2
Nt5c3		Gm17212								Gm7353
Asb13		Gm15903								Cadm2
Mapk1		8430432A02Rik								Efna2
Stub1		Gm15350								Msx2
Klc4		Gm26789								Bmp15
Rps8		Gm14488								Grm4
Akr1b3		Ntrk1								Cd4
Txndc15		Gm20695								Stum
Lamtor4		Gm10244								Hist1h4j
Acp5		Junos								Gm12858
Mlx		Klk1b24								Rpl23a-ps2
Gstt3		Gm42715								Gm15366
Ggct		Ogdhl								Spred3
Srsf3		Gm21814								Col6a5
Emc10		Ltf								RP23-69L13.5
Pgm2		Gm43597								Hoxa6
Gorasp2		Snora73a								Gm20443
Coq2		Chml								Asb5
Tm9sf3		Gm11719								Tcerg1l
Morn2		Ighv1-39								Mir1946b
Sdhaf4		Gm43267								Cav3
Chmp3		AC161585.1								Ccdc92b
Arl1		Trim30d								Mgarp
Apool		C430042M11Rik								Brinp2
Apmap		Gm19710								Nfkbid
Aspscr1		Gm12844								Ces1b
Sec22b		I830077J02Rik								Camk2a
Wnk1		Klk1b16								Nxnl1
Ebp		Gm3222								Timp4
Blvra		Gm16432								Sox6os
Cdk4		Npy6r								Tomm6os
Cdc42se1		Gm28309								Actn3
B4galt5		Tpi-rs11								Gm5456
Lrp2		Gm6598								Rad54b
Spag7		Gm31728								Gm4784
Nt5e		Capsl								Aim2
Pnpla2		Jazf1								Crybb3
Kmo		Gm13375								Serpind1
Gm27216		Gm45233								Scube2
Cldn8		Trim14								Kcnmb2
Pef1		Gm44509								Ifitm7
Ccni		Gm22204								Astn1
Polr2e		Prrx2								Fam212b
Mrpl38		Gm12953								Prox2os
Hmgn1		Gm13349								Abca6
Eif3g		Gm14176								Map4k1
Slc35b1		Gm6288								Slc6a2
Pfdn1		Gm44164								A530084C06Rik
Adrm1		Sell								Sstr3
Sf3b6		Gm37274								Jaml
Mccc2		Gm42941								Mmp16
Rpl21		Pard3bos3								Rpl21-ps3
Ppdpf		Gm27494								Gpr173
Hdhd2		4930520O04Rik								Actn2
Rnpepl1		Gm12319								Alox8
Bzw1		Gm42872								Gm11613
Mgrn1		Gm28230								Gm12168
Dctn2		Gm26819								Gm15535
Cox19		Gm38228								Gpr137c
Mal		Trdn								Col11a1
Pacsin2		Gm13217								Nkpd1
Fam173a		Arntl2								Icos
Dctn5		Gm2606								Gm14323
Trappc4		Krt14								Tnfrsf11b
Cebpzos		Gm26767								1700001L19Rik
Glo1		Gm16348								Gm16302
Ergic1		Evi2b								Prdx6b
Bola2		Igkv5-48								n-R5s96
Jagn1		C230066G23Rik								Gm15750
Zfand6		Ighv7-3								Gm12418
Stard5		Xcl1								Adcy10
Scamp3		Ctsw								Icam4
Cops3		Gm25445								Ncmap
Ndufaf3		Ccno								Xkrx
Nfu1		Gm45140								Ffar4
Chp1		Tmem190								Prcd
Rad23a		Rap1gapos								Gm12353
Frrs1		Chst13								Sidt1
Hyal2		Gm3200								Tvp23a
Fbxo22		Gm8098								Spef2
Mrps7		Pglyrp1								Wnt6
H2afz		Gm44117								Foxo6
Hbp1		Cd46								Rbm24
Ndufa11		D830044I16Rik								Mpig6b
Hax1		Gm43843								Gbp11
Igsf5		Cyp4b1-ps2								Ccdc89
Eif3h		Ighv5-17								Tbx1
Nsmce4a		Gm27543								D630008O14Rik
Srpr		Cabyr								F2rl3
Tusc2		Gm15834								D430041D05Rik
Rps15a		Henmt1								Galnt16
Mcur1		Gm17022								Fbn2
Wbp1		Gm20680								Itpka
Tmed3		Gm13665								Gm15696
Sptlc2		6720489N17Rik								Rab37
Cdk16		Ncaph								Sez6l
Ap1s1		BB365896								Lrrc34
Cd82		Gm10108								Gucy1a2
Sectm1b		Gm15510								Hes7
Rpl13a		Gm26896								Gm12098
Taf6l		Gm14928								Gm9990
Gm15920		Synpr								Pcdhb17
Mcoln1		A230083N12Rik								Gria4
Myo6		Tspan32								Gm17116
St6galnac2		1700034O15Rik								Atp2c2
Rpl14		Gm45138								Slc2a6
Glyr1		Morn5								Iqca
Atg3		Gm37024								Lmtk3
Plxdc2		Gcnt7								Traip
Abca3		Gm37637								5730422E09Rik
Tspan4		Hist1h4b								Tnnt1
Tsg101		Gm15927								Lhx6
Cetn2		Ttll9								Scd3
Folh1		Gm28638								Gm26795
Ddc		Gm9824								Dync1i1
Ifi27		Ppbp								Gm26497
Emc3		Kcnh2								Clspn
Adipor1		1190005I06Rik								Ggt7
Cttn		Gm10257								Rbm46
Yif1b		9930111J21Rik2								Fam109b
Tm7sf3		Gm43860								RP23-64J7.2
Etfrf1		Dynlrb2								Miat
Nars		Gm27232								Epha5
Pigp		Pcdh9								Dock3
Slc6a6		Gm15859								Hcar2
Txnrd1		Gm16016								Gm26660
Babam1		Gm16125								Hmmr
Mtpn		Gm12955								Cfap54
Ank3		Gm26608								St6galnac1
Lonp1		Gm16470								E530011L22Rik
Chmp1a		Gm14680								Tnni2
Tma7		Gm27202								Gm9982
Diablo		Gm43696								Megf6
Pdzd11		Gm36266								Dlg4
S100a16		6720464F23Rik								Tns4
Mrpl22		Cdkn3								B230398E01Rik
Tmem183a		Gcnt4								Pced1b
Cyp2a5		Apcdd1								Dnah12
Gnb1		Kif18a								Tspan11
Fam234a		Gm36995								Wfikkn1
Lman2		Gm26944								2810032G03Rik
Dph3		Kansl2-ps								Gm6276
Cltb		Apol9b								Gm27031
Crip2		Gm26798								Fam57b
Prr13		Gm15344								Mb21d1
Nubp2		Gm13597								Gm7628
Ehd1		Gm4691								Hpse
Pex7		Gm44037								Bmx
Tcf25		Gm17023								Gm1818
Blmh		Mccc1os								Asgr1
Srp19		Gm13071								Atp5l2-ps
Gucd1		Pcdhgb6								Gm6023
Rps4x		Gm4963								Dtx1
Bcat2		Gm16754								Lhfpl1
Fbxo9		Gm43012								Art2a-ps
Slc25a16		Zfp951								Tox
Commd8		3110021N24Rik								Adamdec1
Srsf9		Gm5129								Rpl15-ps2
Spint1		Gm23497								Gm6788
Mrps28		Igkv16-104								Gm12247
Rpl7a		Gm11993								Prox1os
Supt4a		Gm16042								Nlgn1
Sgta		4732496C06Rik								Gkn3
Slc38a10		Gm26610								Gm11889
Tmprss2		Igkv1-135								Rpl31-ps11
Acsl1		Gm14038								Erich3
Ei24		Slc13a5								Lrrn2
Ssb		4933407K13Rik								Fbxo27
Perp		Gm29668								Gpr88
Dpy30		Gm13415								Gm6733
Sostdc1		Nat8b-ps								Myoc
Gtf2a2		Gm43681								Nanos1
Ywhaq		Rd3								Map7d3
Copb2		Fam229a								Trim67
Timd2		Gm8181								Lep
Tmem64		Rwdd2a								Gm14290
Gltp		Gm43609								Gpr17
Rab8a		Nacad								Fcna
Tmed9		Pfkfb1								Mylk4
Acad8		Gm44264								Ebf2
Commd4		Gm43859								Gm11516
Sec11c		Fbxl7								Mfsd4b2
Pyroxd2		Trbv13-1								Nrxn1
Nbr1		Gm37756								Kcnj14
Abhd16a		H2-Oa								Cnmd
Vnn1		0610033M10Rik								Shc2
Srp9		Gm27457								Rasl10a
Sar1a		Gm6345								Tvp23bos
Mrps26		Iqck								Gm13054
B230118H07Rik		Gm10069								Ebf4
Brap		Gm37666								Gm26797
Uap1		Gm11730								Gsg1l
Cyhr1		Ighv1-58								Gm23722
Myl9		Gm37962								Gm6578
Mrpl50		Gm3235								Mag
Rpl28		Gm26792								Ncan
Anxa4		Kcnab3os
Gstm2		Gm15009
Atp6v0d1		Gm15954
Glod4		Gm16310
Lpgat1		Snora64
Ssu72		Gm29609
Ran		Zfp786
Matr3		Gm28306
Gps1		Gm5300
1110004F10Rik		4930556J24Rik
Tceal9		Gm26873
Ncln		Gm1848
Mcts1		6030442K20Rik
Kxd1		A930029G22Rik
Erlin2		Gm43190
Ubxn2a		Gm28221
Mvb12a		Gm16052
Ddx1		Gtse1
4933434E20Rik		Gm20708
Fbxw5		Blm
Emg1		Gm43792
Tmem243		Gm44190
Slc26a1		Igkv4-57-1
Cxcl12		Gm32569
Cct2		Ccl17
Ppcs		Nuf2
Sacm1l		Gm5915
Mapk14		Gm9959
Tmem19		Gm13572
Erp44		Hes2
Add1		Gm38118
Glg1		Gm29650
Phf5a		Gm12976
Dnajc3		AY074887
Pccb		Tarbp1
Arf3		Pcdhgb4
Pi4ka		Gm20681
Surf1		1700084E18Rik
Papss1		Gm22043
Osgin1		Gm19418
Cacybp		Gm9752
Crk		B130046B21Rik
Snap23		Gabrr2
Snf8		Gm44119
Aga		Igkv6-17
Coa5		Tceal3
Pcyox1		Gm43604
Hsd11b2		Pigz
Lasp1		Gm13292
Pcmt1		H3f3c
Nudc		4930427A07Rik
Smpd1		Gm6612
Txndc5		Gm15050
Acly		Gm43031
Calu		Casc1
Pmpca		Gm43794
Npm1		Gm44008
Srr		Crygn
Dnajc7		Angptl1
Ubap2l		Gm43668
Epcam		Ighv1-82
Nenf		Hist2h3c1
Psma5		Gm9791
Laptm4b		C330011M18Rik
Cops4		Gm12734
Spop		Gm5575
Emcn		Gm10293
Myo15b		Gm42611
Eif6		Zfp619
Anapc16		Bloc1s2-ps
Slc35b4		Gm12762
Chrac1		Gm42879
Cr1l		Gm27042
Srsf11		Gm43500
Clcc1		Gm45053
Slc22a13		5830462I19Rik
Tob1		Gm15869
Vbp1		Gm3695
Slc5a8		Uprt
Zdhhc6		Gm43692
Actr1b		Gm25926
Tsn		Grm7
Sem1		Naaladl2
Psenen		Gm42670
Gatb		A530064N14Rik
Tmem50a		Myl3
Polr2g		Gm12058
Lrp10		Rtn4rl2
Rnf14		Gm13620
Mlycd		Gm13559
Psmd5		Star
Timm9		Gm15470
Sumo1		Gm26724
Dus1l		Hesx1
Mrpl41		Igkv4-72
Acot9		Gpr27
Derl2		Gm37860
Morf4l2		Gm10074
Tmed2		Gm43096
Pnpo		Gm17089
Mob4		Pdzd9
Ap2a2		Kif11
Fnta		Pnliprp1
Abhd11		Gm21769
Aig1		Gm29856
Kyat1		Gm14320
Trappc3		Gm13882
Rab10		Gm26510
Tkfc		Gm15429
Suox		Pilra
Hacd2		Cdkl5
0610012G03Rik		9530085L11Rik
Psme3		Mospd4
Stk25		Gm44085
Clpb		Htra4
St13		Gm15708
Rnf114		Spag6l
Sema4a		BC046401
Serbp1		Best3
1110008P14Rik		Gm4596
Eif3c		Gm43863
H2afy		Gm14942
Dars		Far2
Prkcsh		Ccnb2-ps
Vill		Gm18310
Smu1		Mamld1
Rpl27		Gm27011
Gtf2h5		Gm44116
Fam32a		Nr1i3
Ndrg3		Ccdc15
Rdx		Gm16069
Scamp2		Gm14412
Tm4sf1		C130089K02Rik
Pdk3		Phf11a
Stt3a		4930458D05Rik
Acp6		Gm4609
Ascc1		Gm11365
Arsb		Gm44878
Dctn6		Zfp296
Dap3		Gm16214
Mrpl10		Pcdhgb7
Ube2k		2310074N15Rik
Uck1		Cd300a
Chac2		Bach2it1
Lhx1os		H3f3aos
Sec62		Gm14443
Mrpl15		Gm14636
Galk1		Cd33
Trappc6b		Zfp458
Stt3b		Gm43088
Serpinh1		Mxd3
Rab34		Gm43460
Sult1c2		Gm17163
Kmt5a		Igkv15-103
Rpl23		Fmr1nb
Chordc1		Gm9517
Ppp5c		Gm684
Acat2		Igkv3-2
Gsn		Gm15551
Hnrnpm		C130012C08Rik
Gnpat		E130018N17Rik
Nedd4		Gbp5
Ctnna1		Igkv5-43
Furin		Hpcal4
Klf9		Gm6829
Smim26		Gm11739
Rnf167		Gm28044
Vil1		Gm15354
R3hdm4		Gm43343
Nabp1		Nxpe4
Trpc4ap		Gimap7
2310009A05Rik		Gm26909
Pkig		Gm27572
Ccdc124		Slc39a4
Ccdc47		C2cd4d
Ppp1r16a		Gm37529
Samd9l		Pcdhgb2
Oard1		Riiad1
Rps10		Gm25012
Yipf1		Dhrs13os
Il11ra1		Gm11960
Lonp2		Gm973
Dnpep		Gm27492
Rbm5		Gm13502
Rbbp9		4930451G09Rik
Akr1c18		Gm14005
Sel1l		Gm43413
Mapkapk2		Rgag4
Arpc1a		Gm28913
Gosr2		Gm10209
Dleu7		Gm37153
Smim11		1700122E12Rik
Setd3		A130006I12Rik
Slc35a1		Gm43566
Pax8		Gm42671
Fgfr1op2		Gm42732
Uba1		Dgkb
Snx1		Gm11525
Serf2		Gm17056
Gabarapl2		Gm16499
Yipf4		Efna3
Id3		Gm26684
Sdc2		Itgad
Msn		Gm10481
Irak1		Gm12286
Atp2c1		Rdh18-ps
Sigirr		Ighv2-9-1
Ppp1r11		Gm44103
Lsm6		Gm34106
Mapt		Gm17826
Ppp6r1		Cd2
Psen1		Gm35549
Scoc		Gm37915
Ctsf		Gm42502
Fbxw11		Gm12416
Get4		Unc13a
Clk1		Glt8d2
Gnai3		Rpl29-ps2
Bax		Efhc2
Eif1b		Gm12315
Csnk1a1		Gm13856
Mgat4b		Gm16315
Gnb2		Gm20621
Elp5		Pycr1
Derl1		Gm44941
Fkbp5		E030026E10Rik
Rps24		D630033O11Rik
Zfp207		Ifi209
Gm16286		Gm45738
Sin3b		Gm3534
Cluh		Ltb4r2
Phyhd1		Gm38197
Trnau1ap		Gm27321
Tmem242		Vmn1r4
Fuom		Gm4654
Smagp		Gm13245
Pcolce		Gm26694
Cgrrf1		Gm37699
Slc16a14		Hcn3
Mfge8		Kif20a
Parl		Meig1
Ncaph2		Rsf1os2
Sh3glb1		Gm13689
Rragc		2610005L07Rik
Eif3b		Gm44040
Gadd45g		4931422A03Rik
Rpl24		Spata46
Usp8		Gm44432
Rpl31		2810429I04Rik
Ckmt1		Ighv9-3
F11r		Gm42997
Rpl35		2410080I02Rik
Mydgf		Gm44280
Prelid3b		Slfn3
Chdh		Exo1
Fcf1		B230207O21Rik
Sdf2l1		P2rx3
Slc29a3		Gm44771
Habp4		Gm44152
Tmem192		Gm43513
Ddb1		Ighv14-2
Tex261		Gm12981
Rpl6		Gm13031
Zmpste24		Styx
Ccser2		Gm37531
Ist1		Lrrtm2
Fam96b		Gm16548
Lyplal1		Gm10785
Cckar		Cldn23
Dera		Gm10291
Pfdn6		Fbxo47
Lyrm2		Gm13270
2310061I04Rik		Asic1
Usp4		Ube4bos1
Nfic		9930111J21Rik1
Smim7		Gabra4
Ush1c		Gm15713
D630023F18Rik		Gm26372
Qprt		Gm26526
Erlin1		Gm8349
Arl8b		Gm13204
Gldc		Gm6560
Prom1		5430416O09Rik
Spg7		Gm13387
Prpsap1		Gm26533
Zdhhc9		Lyst
Snx17		Gm13259
Ganab		Gm11969
Atad3a		Fam166a
Ubc		D630003M21Rik
Phpt1		Gm14148
Cwc15		Gm43545
Fbxo8		Gja3
Nmd3		BC030343
Rdh14		5930420M18Rik
Ptpmt1		Olfr1442
Zfr		Tmem267
Pycrl		Cox4i2
Sap30		Ighv1-47
Cox7a2l		Tmem182
Ap1b1		Gm12158
Smim12		Gm14764
Kif5b		Igkv12-44
Rap1a		Gm14227
Tcea3		BC035044
Hadha		Kif6
Pfn2		Meox2
Pitpnb		Cfap61
Rpl22		Myadml2os
Rfc2		4933417D19Rik
Magt1		Cthrc1
Hsdl2		Gm11185
H6pd		Gm43332
Hnrnph1		AI839979
Mfn2		C6
Tor1aip2		Cyp2c68
Fabp4		Gm14396
Mecr		Mir671
Lgals8		Olfr1393
Btd		Gm16464
As3mt		Phyhip
Ptpra		Ttc39a
Rps23		Prrt2
Strap		Vamp7-ps
Gmfb		Plk-ps1
2610507B11Rik		Cd84
Ptges2		Gm26415
Rchy1		Gm28888
Mif4gd		Gm20568
Npepl1		F2
Ppp2ca		Gm15884
Rpl22l1		Gm18190
Krt8		Gm43682
Pex11a		Gm43136
Polr2c		Igkv5-45
Pde1a		Gm27972
Ndufaf6		Stpg3
Emc2		2010005H15Rik
Pnrc2		Gm42815
Ssbp1		Rell2
Cotl1		Tmem255a
Grpel1		D630044L22Rik
Treh		4930404I05Rik
Sbds		Hspa1l
Gpaa1		Zfp422-ps
Ntan1		Gm17195
Hacd3		Gm16541
Mbd2		Gm44053
Tomm40		Igkv8-24
Mpnd		Gm14233
Micu2		Ccdc85c
Fbxo36		4930532G15Rik
Nudt9		D530033B14Rik
Ufsp2		A930004J17Rik
1700021F05Rik		Gm26675
Dmtn		Gm43582
Rdh16		C230071H17Rik
Abcb8		4930415F15Rik
Ugt8a		Fcho1
Rmnd1		Gm14235
Slc16a12		1110035H17Rik
Sptbn1		Ldha-ps2
Pdcd6ip		Gm26765
Timm17b		Gm6316
Cul1		Dapl1
Mrpl16		Gm18665
Abhd4		1700003D09Rik
Ormdl2
Farsb
Bcl2l1
Rapgef3
Grtp1
Mtx2
Pole4
S100a6
Tom1l2
Exosc7
Slc35a3
Usp5
Gm14539
Npnt
Vta1
Tvp23b
Endog
Nqo1
Zcrb1
Pdrg1
Pisd
Mgat1
Dusp1
Mpdu1
Nudt16l1
Sqle
Nono
Tmx1
Eif4e2
Dhx30
Pgpep1
Llgl2
Ccdc12
Cetn3
Slc25a19
Rps16
Ap1g1
Tmem9
2310030G06Rik
Emc8
Map2k3
Ciao1
Snrpg
Mvd
Tspan14
Snhg3
Ppp4c
Bid
Sirt2
Aldh16a1
Man2b1
Sec31a
Rnf6
Stx5a
Golga7
Vps8
Dnm2
Cisd2
Snx5
Ppp1cb
Spcs2
Agtrap
Ncl
Ssna1
Cpe
Ndufaf4
Sil1
Mrpl46
Mpv17l2
Gaa
Nxt2
D17Wsu92e
Dnajc22
Slc25a20
Pdcd5
Itm2c
Copg1
Clint1
Eva1a
Tsfm
Arl3
Eif4g1
Tceal8
[truncated: 9,743 more rows]
