# Supplementary material for: Kidney Tertiary Lymphoid Structures in Lupus Nephritis Develop into Large Interconnected Networks and Resemble Lymph Nodes in Gene Signature
Source: Am J Pathol. 2020 Aug 17;190(11):2203–25. doi: 10.1016/j.ajpath.2020.07.015 (PMC12178333; doi:10.1016/j.ajpath.2020.07.015)
Supplement: Supplemental Table S10 [file mmc11.xlsx]

## Sheet: Sup Table S10
Supplemental Table S10. Gene expression in C57BL/6J mice compared to gene expression in G2 mice and DE genes in G2 and G3 mice. https://www.ensembl.org/index.html
C57+BW G2	C57+BW G2+ DE in G3	C57+DE G3	C57BL	All	C57+BW G2+DE G2	BW G2+ DE G2	BW G2+DE G2 and G3	BW G2+ DE G3	BW G2
Number of genes
11746	1003	1	1907	189	12	8	75	168	1674
Gpx3	Kap	Cyp4a12b	mt-Cytb	Cyp4b1	Nat8f5	Ccdc8	Adgre4	Lif	Gm28661
Fth1	Malat1		mt-Nd1	Akr1c21	Cyp24a1	Ccl19	Apbb1ip	Egr2	Gm29216
Atp5b	Aldob		mt-Nd2	H2-K1	Rgcc	Ccr7	Apoc2	Serpine1	Gm10925
Keg1	Miox		mt-Rnr2	Cyp4a12a	Rfc4	Cldn14	Atp8b4	Msr1	Gm28437
Ftl1	Fxyd2		mt-Nd4	Azgp1	Gm12927	Galnt9	Btk	Smpdl3b	Gm15772
Gpx1	Slc34a1		Gm22133	Tef	Adamts15	Gzma	Ccdc88b	Esco2	Gm13340
Slc27a2	Napsa		mt-Nd5	Slc25a25	Map3k6	Mbl2	Ccl20	H2-Ea-ps	Rab1
Cyb5a	Uqcr11		Gm37376	Dbp	Camk1g	Satb1	Ccl7	Runx1	Rps24-ps3
Akr1a1	2010107E04Rik		mt-Nd6	Igkc	Rarg		Cd22	Krt20	Gm5963
Spink1	S100g		mt-Co1	Ptgds	Fam46c		Cd247	Ankrd1	Gm11942
Dbi	Nudt19		Gapdh	Lyz2	Cd8a		Cd28	Hpgds	Gm5805
Tmem27	Pck1		mt-Rnr1	Hist1h4h	Slc43a1		Cd44	Serpina10	Rps3a3
Atp5g3	Uqcrb		Rnasek	Nr1d1			Cd6	Creb5	Gm8430
Acsm2	Spp1		Nme2	Tmem86a			Cep55	Kif4	Gm12174
Selenop	Atp5c1		Ugt3a1	H2-Q7			Clec4a1	Adamts4	Rpl31-ps8
Fbp1	Nat8f1		CT010467.1	Psmb8			Cst7	Cdca5	Gm14794
Ndufa4	Ttc36		Grcc10	Cd52			Cxcl13	Gpr176	Gm11410
Acy3	Cox7b		BC026585	C1qc			Cxcr4	Sgol2a	Gm11633
Cd63	Sdhb		Cfb	Ctss			Dnase1l3	Ifi202b	Rps26-ps1
Klk1	Pdzk1		Gstp1	AW112010			Dtl	Fyb2	Gm6436
Cox6a1	Atp5g1		Ugt1a7c	H2-DMb1			Evi2	Tagap	Rpl34-ps1
Cox8a	Wfdc15b		Ces2c	C1qa			Flt3	Csf2rb2	Gm13771
Slc25a5	Slc22a18		Atp6v0c	Lcp1			Fpr2	Adcy7	Retreg2
Rida	Ndufc1		Gm26377	Igha			Gm12185	Adam8	Gm4076
Cox6b1	Ndufa5		Sephs2	Fam25c			Gm26740	Havcr2	Rpl36-ps2
Ndufa1	Eef1a1		Bloc1s1	Laptm5			Gm3617	Acsbg1	Gm11966
Chpt1	Atp5j2		Gm44364	Gm15895			Gm8369	Mthfd1l	Gm15946
Cox4i1	Lpl		Rab1a	Coro1a			Gm9025	Ccr1	Gm11675
Igfbp7	Slc7a13		Coasy	Cd72			Gpr132	Espl1	Gm5835
Ndufb8	Khk		Cyp2j13	Wfdc17			H2-M2	Kif23	Gm9790
Prdx1	B2m		Slco1a1	Psmb9			Igf2	Gpr34	Rps3a2
Cox6c	Ndufs7		Fam195a	Cxcl10			Ighg1	2700099C18Rik	Gm16399
Atp5j	Hint2		Ndufs5	Per2			Ighg3	Irf4	Rtraf
Prdx5	Atp1a1		Uba52	Arntl			Ikzf1	C1qtnf6	Rpl36a-ps1
Ldhb	Ly6e		Apoa1bp	Slfn2			Ikzf3	Sgo1	Erg28
Uqcr10	Slc5a2		Gm25745	Ighm			Il18r1	Klra17	Gm19503
Umod	Egf		Gm28006	Ifi47			Itga4	Gm3788	Gm10288
Ndufa3	Fah		Sqrdl	Ly86			Itk	Sox9	Gm6415
Cndp2	Fmo1		Vps25	Il2rg			Kcnn4	Arl4c	Dmac1
Uqcrq	Lactb2		Gm27505	Lsp1			Kif21b	Nr4a3	Mesd
Itm2b	Ctsl		Pfn3	Lst1			Milr1	Rap2b	Rpl28-ps1
Mdh1	Dcxr		Gm6300	Selplg			Mir142hg	Igsf10	Gm28439
Tmem176b	Gss		Gm20463	Aif1			Mki67	Cd180	Impdh2-ps
Cox5b	Ndufv1		Cox16	Tap1			Mnda	C330027C09Rik	Rps11-ps2
Ly6a	Selenbp1		9030617O03Rik	Slamf9			Ms4a1	Mybl1	Gm4950
Ugt3a2	Sat1		Tomm6	Per3			Ms4a6d	Cdc6	Eif3s6-ps1
Inmt	Slc37a4		Ctage5	Fgg			Myh1	Asic2	Gm8185
Pdzk1ip1	Mettl7b		Gm24616	Cd68			Naip5	Cd276	Tmem250-ps
Ndufb9	Ccdc107		Rpl23a	B4galnt1			P2ry10	Gm4841	Gm15710
Tmem176a	Cideb		Pgk1	Rgs10			Pak3	Trem2	Mcrip1
Cyp2e1	Eci3		Slc39a7	Pld4			Pappa2	Calcr	Gm9294
Ugt2b38	Nat8		Mrpl53	Arhgap15			Pcdha11	Ncapg2	Cavin2
Tcn2	0610005C13Rik		Fam134a	H2-M3			Pik3cg	Pcna-ps2	Atp5k-ps2
Ldha	Cmbl		2310036O22Rik	Ccl5			Plxnc1	Gm5637	Mcrip2
Hspa8	Tecr		Gm26712	Jchain			Pou2af1	Rmi2	Rps15a-ps7
Ggt1	Cycs		Car15	Cd53			Ptafr	Lgi2	Gm13186
Guca2b	Adhfe1		Gm24853	Npas2			Rubcnl	Lyl1	Rbx1-ps
Atp5a1	Ndufb7		Fam63a	S100a9			Runx3	Dclk1	Cryzl2
Ndrg1	Tsc22d1		Rpl29	Dgkg			Samsn1	Adam23	Mindy1
Usmg5	Id2		2810428I15Rik	Cd48			Serpina3n	Nrcam	Flvcr2
Dnase1	Cd74		Mettl7a2	Ccl8			Serpina6	Gm20645	Gm6085
Lamp1	Haao		Mir8114	Cybb			Siglecg	Inhbb	Mindy2
Hsp90ab1	Ndufa13		2700060E02Rik	Derl3			Slc15a3	Wnt10a	Cavin1
Atpif1	Aqp1		Fam195b	Ptprc			Slpi	Klhl29	Gm11407
Tmbim4	Sod1		Pzp	Nfkbie			Spn	Pi15	Tcim
Aldoa	Defb29		Scamp4	Ccl12			Syk	Gm12013	Gm8129
Cyba	H2-D1		Gm44386	Cd27			Tbc1d10c	Cxcl11	Gm6368
Chchd2	Alpl		Gm37401	Stap1			Tcf7	Adamts16	Rpl27-ps3
Cyp2j5	Clu		Gm28062	Adgre1			Thy1	Bend4	Gm13352
Gstm1	Slc22a7		Atp5sl	Ccr2			Tlr1	Mex3a	Uqcrh-ps2
Sord	Ass1		Gm12678	Itgb2			Traf3ip3	Flnc	Gm10222
Gatm	Calb1		Tstd1	Clec4a3			Treml4	Neurl1a	Gm8451
Cox5a	Apoe		Tmem261	Cyth4			Trpm2	Gm12191	Gm10086
4833439L19Rik	Pcx		Prosc	Traf1			Wdfy4	Gm7809	Cox20-ps
Pecr	Retsat		Nme3	Hvcn1			Xlr4b	Runx2	Rpsa-ps9
Acsm3	Por		Snord13	Ccl2				Nkd2	Dmac2
Atp5d	Fmc1		1810009A15Rik	Lck				Cacna2d1	Trir
Etfb	Slc13a1		Gm22990	Fcgr4				Rplp0-ps1	Gm20594
Slc25a39	Cstb		AC147560.1	Lat2				1810011H11Rik	Gm5844
Uqcrh	Slc22a8		Nme7	Ly6f				Lix1l	Nipsnap2
Acadm	Dstn		Mrps18b	Nr4a1				Adam19	Hoxb4
Tpi1	Akr1c14		0610007P14Rik	Ms4a4b				Nova1	Gm10260
Cystm1	Kl		Gm15725	Ms4a7				BC018473	9130020K20Ri
Sdha	Gpd1		Pdf	Ly6c2				Frem1	Gm16072
Cox7a2	Gcsh		Rbm42	Cd86				Sdk2	Xist
Gpx4	Aacs		Wbscr22	Serpina3g				Ripor2	Eef1akmt2
Chchd10	Xylb		Snord118	Fermt3				Gm5611	Gm6142
Sqstm1	Mep1b		Fam188a	Evi2a				Sacs	Rpl6l
Slc17a1	Slc18a1		Snora30	Rac2				Gm26722	Ap1s3
Mpc2	Aspdh		Timm23	Il1b				Ntf5	Gm11224
Slc25a3	Dgat2		0610010K14Rik	Ccna2				Apobr	Gm10689
Lamp2	Ndufb4		Tmlhe	Cd83				Rps27a-ps2	Gm6274
Cyc1	Acsm1		Gbas	Ms4a6b				Flvcr1	Rps15-ps2
Adh1	Glul		Ube2v1	H2-DMb2				Dnm3os	Gm7658
Atp5e	H2-Ab1		Hmgn2	Lpxn				Xcr1	Gm10784
Hspa5	Acy1		Ube2i	Cxcr6				Fam198b	Naxe
Atp5f1	Slc22a28		Akap2	Ighg2b				Csmd1	Mrpl48-ps
Ces1f	Vmp1		Rtfdc1	Fgl2				Nrxn3	Gm8894
Ghr	S100a10		Gm19918	Hcls1				Gm14706	Gm2830
Fuca2	Sardh		AC149090.1	Slamf8				Aff3	Gm2810
Timp3	Car14		Abcb6	Slc11a1				Edaradd	Cop1
Ech1	Grn		Gm24451	Ms4a6c				Arfgef3	Txn-ps1
Ndufa6	Abat		Pin4	Bin2				Armcx4	Gm8722
Atp5h	Shmt2		Eif2s3y	Tcf15				Gm3550	Dglucy
Pcbd1	Slc13a3		0610006L08Rik	Hck				Nfatc2ip	Mindy3
Uqcrfs1	Mgp		Hn1l	Lair1				Tma7-ps	Gm20204
Uqcrc1	Susd2		Gm44170	Top2a				Gm6136	Rpl23a-ps3
Ndufa2	Usp2		Eif4ebp3	Pirb				Kcnk6	Plpbp
Scp2	Cyp2d26		Rab4b	Rassf2				Ppp1r2-ps4	Rps8-ps4
Phyh	Tagln2		Mir6236	C4b				Enc1	Rpl22-ps1
Aldh6a1	Pim3		2210013O21Rik	Il10ra				Eldr	Gm4997
Rps27l	Slc22a19		Gm28048	Cxcl9				Ptgfrn	Psmb6-ps2
Hint1	Cyp2d9		Wbscr27	Dennd1c				Gm7266	Gm11539
Psap	Sh3bgrl3		Mesdc2	Arhgap45				Prune2	Gm12571
Bsg	Clybl		Ube2s	Cdca8				Gm6181	Rtf2
Ndufa7	Acmsd		Galnt2	Lilrb4a				Zdhhc15	Gucy1a1
Hibadh	Slc22a22		Polr2k	Ncf4				Paqr8	Virma
Ndufs6	Aamdc		Ppp1cc	Ubd				Acot10	Togaram1
Odc1	Mthfd1		Atg9a	Itgb7				Gm14769	Rpl18-ps2
Pah	Enpp6		Gm20721	Cd3g				Slc22a13b-ps	RP23-402K24.6
Abhd14b	Gstk1		Vamp7	Mcub				9430002A10Rik	Padi2
Ndufb6	Fads2		Rfwd2	Ncf1				Nog	Gm13680
Atp1b1	Susd3		1810011O10Rik	Siglece				Wfdc16	Bud23
Mdh2	Tomm7		Zc3h11a	Pik3cd				Wnt2	Gm10736
Idh2	Lgals1		Snrpn	Ncf2				AC092404.1	Gm5566
Cat	Cd47		Gm26527	Nlrc5				Mamdc4	Nuak1
Smpdl3a	Bdh1		Bre	Cx3cr1				Shh	Mir351
Ldhd	Sirt3		Gm10401	AI662270				Gm2415	Rpl5-ps1
Atp5o	H2-Aa		Slc25a30	Sla				Rpl13-ps6	Gm14567
Ndufb2	Gm853		Ces1g	Iglc2				Hist1h2al	Gm16373
Pter	Ren1		4930481A15Rik	Ptprcap				Gm10115	Tlnrd1
Selenof	Rhcg		Methig1	Lrmp				9530036O11Rik	Babam2
Mpv17l	Acox2		Pddc1	Akr1c20				Slc17a2	Cabcoco1
Oxct1	Hsph1		BC029214	Gpr65				Gm13339	Gm14017
S100a1	Tsc22d3		Fam89b	Myo1f				Rnf182	Gatd1
Ndufv3	Pxmp2		Lsm7	Prkcb				Mecomos	Crybg1
Eif5a	Plin2		Slc9a3	Cd37				Gm26736	Kat14
Slc17a3	Slc7a8		Csrp2bp	Cyp26b1				Pdxk-ps	Gm11964
Mep1a	Mrpl48		Gm26083	Plek				A530016L24Rik	Aoc3
Ctsd	Gm26917		Gm10197	Ccr5				Mybpc3	Gm14277
Arl6ip1	P3h2		Ddx3y	Tmem28				Atp13a4	Hdgfl2
Mif	H2-Eb1		Ipo7	AB124611				Nptx1	Rpl35a-ps2
Acox1	Ecm1		Gm1821	Vav1				Gm10621	Dcaf1
Slc22a12	Upb1		Mettl10	Uhrf1				Gm12529	Gm6823
Tmem59	Gsta3		Gm18588	Batf				Rps8-ps3	Gm3571
Idh1	Slc51a		Gm15889	Nckap1l				Aox3	Gm12693
Sdhd	Slc16a9		Fam175b	H2-Ob				Gm18254	Slf2
Etfa	Grb7		Snora28	Klrd1				Fam228b	Rpl9-ps7
Romo1	Ppp1r1b		Gm42742	Sp140				Gm26967	Gmfg-ps
Ndufb10	Vegfa		Pakap	Tnfrsf13b				Ntng1	Retreg3
Park7	Abhd14a		Higd1c	Basp1				Cacna2d2	Gm4799
Igfbp4	Anxa2		AC155806.1	Mzb1				Kcnk3	Gm5909
Ndufv2	Pnrc1		Tssc1	Mpeg1				Gm12568	Gm13181
Minos1	BC025446		Hba-a2	Slfn8				Cited1	Gm13611
Lrpap1	Tpm4		Gm13855	C3ar1				G630018N14Rik	Gm5879
Ndufs2	Gpx6		1700040L02Rik	Itgam				5830473C10Rik	Pip4k2b
Calml4	Stard3nl		Gm24515	Rasal3				Ttbk1	Bicral
Ndufa10	Bckdhb		Gm13509	Cxcr3				Gm26588	Gm12389
Mettl26	Lgals3		Irs2	Dusp2				Gm6644	Gm7936
Cops9	Slc16a7		Cpne1	Cd300ld				Slc22a27	Gm7436
Calr	Trim47		Fam134c	Lcp2				Pjvk	Gm4879
Folr1	Tmem252		Gm24289	Tlr7				Cdh20	Rpl10-ps3
Esd	Ces1e		Atp4a	Ptpn7				Lgr6	Gm7331
Cdh16	Tpm1		Tarbp2	Ms4a4c				Pnpla3	Mettl27
Cisd1	Rhoc		Dph1	Itgal				Galr2	Rex1bd
Cd81	Gnmt		Gm43079	Rad54l				Nr2e3	Gm23935
Ndufa12	Slc2a5		Prkcdbp	Dock2				Gm6878	Gm3650
Atp6v1f	Tkt		Gm20498	Socs1				Mgat5b	Inf2
Ppia	Prodh2		Zfp869	Psd4					Gm13675
Atp5k	Arpc1b		Hdgfrp2	Dock11					Srcin1
Hist1h2bc	Gjb2		C330006A16Rik	Lpcat2					Ripor1
Akr7a5	Ywhah		Gm15163	Itgax					Calml3
Aldh2	Slc34a3		Cyp2c44	St8sia4					Sqor
Pdia3	Rnf149		Gm21992	Pclaf					Gm15773
Ghitm	Hmgcr		Fam63b	Il21r					Gm38393
Slc3a1	Irgm1		Cyb5d1	Tnfrsf18					Gm13422
Abcg2	Rdh5		Gm45051	Clec12a					Nup62
Ehhadh	Lgals3bp		Cpt1b	Camk1d					Gm14336
Idh3g	Mfsd2a		Gm25682	Snx20					Gm5867
Gabarap	Fitm1		Srd5a2	Sash3					Gm4943
Spp2	Tmem25		0610031O16Rik	Clca3a2					Rpl36-ps12
Slc47a1	Afmid		Toporsos	Csf2rb					Tmprss6
Aco2	Slc13a2		Cyb561a3	Themis2					Rpl13a-ps1
P4hb	Clcnka		B3gnt2	Cd3d					Bak1
Bdh2	Ier3		Gm4045	Fam26f					Gm14830
Vamp8	Agxt2		Phgdh	Clec4n					Jpt2
Glyat	Cfh		1810044D09Rik	Mcemp1					Gm13196
Acat1	Tst		Rnps1	Pou2f2					Abraxas2
Skp1a	Slc51b		2610035D17Rik	Il2rb					Cdc34b
Rnf181	Smim5		Cxx1c						Paxx
Actb	Acsm5		Prok1						Hdgfl3
Marc2	Nat8f6		Sdpr						Mirlet7b
Cd36	Igfbp5		Uty						Rbm8a2
Cox7c	Hspbp1		Rangrf						Gm10243
Suclg1	Nr1d2		Gm43305						Gm15289
Atp6v0b	Nipsnap3b		Kpna2						POU2F1
Mat2a	Rtn4		Zfp445						Foxo4
Car2	Rpusd3		Gm23407						Vat1
Atp6v1e1	Ifi27l2a		Mrpl23						Nt5dc3
Hagh	Hmox1		Gm27868						Dagla
Hnrnpa2b1	Nat8f2		Mir3063						Rnf144b
Herpud1	Bgn		Slc8a1						Syt7
Mpc1	Prps1l3		Tfdp1						Gm10240
Comt	Col18a1		Gm17122						Rpl27a-ps1
Higd2a	Arhgap5		Snord91a						Jcad
Ost4	Gamt		Nrbf2						Gm7776
Prdx6	Akr1d1		Snhg8						Gm14513
Atox1	Ggnbp1		Hist1h4d						Sh3pxd2a
Cst3	Plscr1		Snurf						Gm11425
Qdpr	Macrod2		Gm12328						Gm10051
Ubb	Pea15a		Golt1a						Eno1b
Tspan3	Vwa1		Gm27640						Gm17388
Oaz1	Mt2		Gm23637						Tmem131l
Vdac1	Bst2		Dfna5						Rps2-ps10
Lypla1	Polr3e		Gng10						Gm12244
Eif1	Npl		Ctxn3						Calr-ps
Aldh8a1	Tnfrsf12a		Gm21988						Gm12355
Cda	Srgn		Anxa11						Gm12988
Bphl	Slc30a2		Wee1						Phf20-ps
Slc22a1	Bag2		Gm15563						Rtl6
Hspa9	Il34		Ak3l2-ps						Gm12497
Ndufb5	Isoc2b		Plk3						Fam241a
Smdt1	Cx3cl1		Ell3						Rpl31-ps13
Atp6v0e	C1qb		Ugt1a6a						Fam217b
Ephx2	Hn1		Zfp825						Ksr1
Pth1r	Nlrp6		2900097C17Rik						Tfap2a
Psmb6	Sypl2		Gm27867						Gm13612
Ndufc2	D630024D03Rik		Gm29012						Gm9320
Aadat	Mtfp1		DHRSX						RP23-402K24.5
Mrpl42	Slc39a5		Gm24029						Eipr1
Ndufs8	9030619P08Rik		Zfp317						Gm16223
Gclm	Akr1c19		Snhg9						Rpl35a-ps7
Slc22a6	Lpin1		Camkmt						Hectd4
Tmsb4x	Macrod1		Gm20659						Gm26814
Pepd	1810059H22Rik		Crkl						Brwd3
Gnas	Ranbp3l		Oser1						Pde11a
Ddt	3110045C21Rik		Gm27875						Prrx1
Eno1	Lhfp		Vprbp						Gm12892
Mrps21	Ctsc		Apoh						Gm12222
Cib1	Tuba1a		Fam188b						Rnf150
Gabarapl1	Ap3s1		Fam65a						Gm15694
Cryl1	Dio1		Mfsd7b						9230105E05Rik
Serinc3	BC034090		Gm8797						C030013C21Rik
Sult1d1	Cadm1		Gm4202						Gm11249
Ndufab1	H2-Q6		2010107G23Rik						Fam222a
Car4	Tyrobp		Lime1						Rps18-ps3
Tmem205	Tns2		Gm24111						Cplx2
Aqp2	Slc10a5		Gm11619						Smim27
Gas2	Ccm2		Pdcd5-ps						Gm9726
Prdx2	Acot7		Gm11127						Gm6169
Hpn	Tagln		Gm28959						Gm3150
Tmigd1	Frzb		Olfm4						Pde5a
Prelid1	Sema3b		5730508B09Rik						Ftl2
Ivns1abp	Esm1		Casp3						Abraxas1
Ndufa8	Arhgdib		Zfp235						4930526A20Rik
Galnt11	Sult1a1		Fam175a						Gm11605
Grina	F2r		Gm37335						Gm14165
Rpl41	Nccrp1		Arl10						Gm6293
Hadh	Pycard		Syt17						Gm5391
Iah1	Slc10a2		Mfsd7c						G530011O06Rik
App	Pcna		Trex1						Cavin3
Acot13	Slc2a4		A330040F15Rik						Lipg
Plscr2	Fcer1g		Gm3716						Lmod1
Tmem256	Fgfr4		Gm10766						Zbtb33
Defb1	Golga4		Nek4						Fgf10
Hgd	Slbp		Ankrd23						Fbxl16
Uqcrc2	Stat3		Gm37336						Nbdy
Timm8b	Rnf24		Gm22107						Snap91
Crot	Tmed5		Jmjd7						Gm11598
Ybx1	Pvalb		Snora21						Fhl3
Spcs1	Cyr61		Gm17104						Gm8802
Serpinf2	Cck		Ciart						Gm7027
Hsp90aa1	Neu2		Mir29c						Rpl18-ps1
Nedd8	Jun		Gm9769						Rxrg
Lgmn	Slc16a11		Gm6055						Nlgn2
Sdhc	F3		Moap1						Neil2
Ctsh	Cldn16		Gm44313						Rpl21-ps6
Hspe1	Fga		Sycn						Gm8659
Ndfip1	Snx31		Gm22213						Fam241b
Gcdh	Adamts1		Gnb5						Gm13142
Gk	Efhd2		Tdg						Lrp8
Arf1	Mansc4		Atrip						Rpl31-ps16
Cnbp	Slc5a6		Trpv5						Gm5576
Cox17	Sec24d		Gm12166						Bclaf3
Rps11	Afm		Gm26456						Ppp1r3b
Txn2	Serpinb9		Gm22378						Rgma
Lap3	Limd2		Tmsb15b1						Hk2
Mt1	Atp6v1c2		Acss3						Ust
Acaa2	Hfe		Gm25047						Samd4
Slc25a10	Col3a1		Lrch4						Cacna1g
Nme1	Gm15318		Rbm19						Ung
Smim4	Ctps		Gm27450						Fam78a
Myl6	Cldn3		Med12						Hoxc4
Ndufa9	Clic3		Gm45769						Gm7535
Hsp90b1	Dym		Cxx1b						Tmem151b
Aadac	Igtp		Ankrd65						Gm4953
Psma2	Plac8		Gstp-ps						Gm13192
Rps14	Stbd1		Gm23817						Gm8935
Swi5	Tuft1		Mir6340						Rbm6-ps1
Rps27	D3Ertd751e		Zfp955b						Smad9
Med28	Bloc1s2		B230307C23Rik						n-R5s213
Rpl32	Gm15879		Fam179b						Gm5445
Hmgcs1	Tes		Gm32391						Tnfrsf13c
Txn1	Hemk1		Rab42						Kank4
Cyp4a31	Gys2		Thap6						Gm11652
Idh3b	Cp		Zfp955a						6330403L08Rik
Rplp0	Anxa3		Lrrc8b						Gcnt3
Acadl	Adap2		Rn7sk						Spaar
Alas1	Ifngr2		Carnmt1						Nkapl
Ppp1ca	Spns2		Cyp27b1						H2-T10
Txndc17	Prmt2		Gm10819						Fignl2
Immt	Emilin1		Gm15900						Mymx
Ndufs1	Tgif1		Amt						Cbarp
Stard10	Slc4a1		Gm24876						Rpl17-ps8
Mtch2	1810034E14Rik		Gm13341						Gm7808
Pdha1	Mcm6		Snora68						Slc36a2
Cyp2a4	Tipin		Gm20605						Sost
Ogdh	Btg1		Gm25397						Grem2
Spint2	Hnf4aos		1110037F02Rik						Rspo3
Dazap2	Mmab		n-R5s185						Hspa9-ps1
Lamtor5	Tmsb10		Tldc2						Gm15536
Ndufb11	Stat1		Gm10845						Rpsa-ps1
Eif4g2	Tmem207		Gm25767						Prr12
Tspo	Taco1		n-R5s191						Gm13961
Ces1d	Irf1		Gm26236						Ldb3
Tuba4a	Serpine2		Gm2058						Cldn11
Glmp	Cyp4a12b		Gucy1a3						Pgm2l1
Thnsl2	Clec2h		Tom1						Gsdme
G6pc	Irf7		Peg13						Gm26862
Pttg1ip	Paqr9		Gm26447						Scn2b
Acadvl	Ces2e		Gm44421						Galnt15
Vps29	Cdkn1a		Gm14326						Amd2
Lamtor2	Unc93b1		Sap25						Gm6485
Cldn10	Hdac10		Gm20716						Gnao1
Mlec	Nek6		Gm37988						Nup62cl
Hnrnpk	Spa17		Gm23318						Gm12582
Mcee	Fasn		Gm9794						Robo1
Pfn1	Emp3		Zfp935						Ripor3
Tnfaip8	Ptpru		2310040G07Rik						Zswim9
Slirp	Plp2		Igkv8-30						4930519F09Rik
Mfsd4b5	Fam107a		Gm13910						Gm6158
Atp11a	Pros1		A730017L22Rik						Cpxm2
Prdx3	Btg2		Gm27755						Wdr76
Mpc1-ps	Sh3bp2		Gm22488						Gm27219
Ppib	Tln2		Gm22710						Lrmda
Pipox	Gabpb1		Gm43568						Gm7334
Plekhb2	Gm4956		Mir546						Sptb
Psmb5	Tubb6		1810017P11Rik						Gm5422
Hsd11b1	Serpina1a		Gm25549						Gm9703
Edf1	Hmgcs2		Gm2011						Kcnk2
Ndufb3	Anxa1		Trim12a						Gm15506
Tmem147	Pygl		Gm11175						Gm14127
Ppa2	Gsap		Gm36028						Homer2
Bcap31	Fam49b		Tmsb15l						Csl
Hspd1	Icam1		Cnksr3						Gm14630
Calm2	Mgam		Snora7a						Tal1
Pebp1	Pcsk6		1810049J17Rik						Itpr3
Kcnj15	C8a		Gm4524						Antxr1
Atraid	Dpys		Gm15972						St6galnac5
Dad1	Aqp4		Gm23394						Atp8b5
Cdc42	Gm7204		Tgtp2						Gm10146
Ube2d3	Lrp11		Gm15361						Hey2
Me1	Ces2b		A830080D01Rik						Nkrf
Taldo1	Cdkn2c		Gm14257						Tnxb
Slc25a4	Cbfb		Cxx1a						Atp10a
Iscu	Ccl28		Mir8097						Gm6166
Bpnt1	Irgm2		Gm42846						Gm26890
Fuca1	Glis1		Gm15459						Gm29257
Msra	Ajuba		Zfp970						Mex3b
Rab11a	Klf6		AC125167.1						Gm13433
Actg1	Apoa4		Gm27920						Rps12-ps10
Aup1	Col1a2		Sbsn						Gm8738
Fis1	Vim		Gm20388						Nr2f1
Enpp2	Fstl1		AC132393.1						Gm9104
Slc12a1	1700113A16Rik		2810414N06Rik						Tnfrsf25
Cgref1	Thrsp		Fam178a						Snai1
Mettl7a1	1110038B12Rik		Gm20518						Gm23346
Aldh4a1	Gstm7		Ugt1a6b						Art2a-ps
Coq9	Stra6l		Gm14967						Kcnc2
Ndufs3	Iigp1		Gm43359						Gm5697
Mrps6	Nid1		Ptch1						Vstm2b
2410015M20Rik	Shisa4		Dynlt1b						Nrn1
Elob	Lrrc66		2610020H08Rik						Rgs14
Dynll1	Sorbs2		Gm42413						Pianp
Tmco1	Thbs1		AC154540.1						Tmprss13
Kng2	Kcp		Tmem200b						AK157302
Cldn2	Junb		Qtrtd1						Filip1
Aldh1l1	H2-DMa		Gm14295						Pcdh19
Grhpr	Eri2		Gm5499						Cenps
Atp6v1b2	Tle2		Gm38392						Tfap4
Pmpcb	Tfpt		AI506816						Rgs7bp
Rab11fip3	Fkbp7		Gm23639						Uqcrh-ps1
Gstm5	Lrrc31		Gm37240						Ikzf4
Aass	Emp1		Gm13205						Rtl5
Neu1	Serpina1b		Gm38319						Tnfrsf19
Ivd	Cpeb1		Gm22620						Mmp15
Rsrp1	Arg2		C1qtnf5						Tusc5
Mien1	Samhd1		Gm24045						Tedc2
Cops6	Rtp4		2610507I01Rik						Rpl28-ps3
Ak3	Cracr2b		Gm10311						Gm15975
Ninj1	Cks1b		Srp54b						Prkg2
Ctsa	Nab2		Gm27845						Gm7117
Slc22a2	Crocc		Fcor						Vps13c
Gcnt1	1810055G02Rik		1700112D23Rik						Chl1
Arpp19	Parp9		AC015583.1						Gm5453
Dynlrb1	Gm12999		Zbtb9						Lgals12
Ctsb	Pklr		Lncpint						Lrrn3
Ergic3	Morc3		Gm16537						Gm10110
Bckdha	Axl		Spg11						Gm2991
Aldh9a1	Igfbp1		Kdm5d						Prss35
Tmem174	Mpst		Gm10800						C1s2
Gng5	Bcl3		Ugt1a2						D430019H16Rik
Mrpl20	Rcn1		Gm43966						Kcnmb1
Slc25a11	C920021L13Rik		Ptrf						Tmeff1
Ubl5	Pltp		Gm44120						Mss51
Atp6ap1	Cmtm3		Gm7694						Zbtb39
Mlf2	Uroc1		Hist1h4c						Tescl
Sod3	Prkx		Gm11695						Plxna4
Psma7	Lyn		Gm13554						Gm13423
Mogat1	Pik3c2g		Ldoc1l						Il17f
Amacr	C1s1		Gm24119						Dlgap1
Dhrs4	Cyp1b1		Gm15962						Gm13487
Anapc13	Sulf2		2001-09-01						Gm10563
Cyp4a10	Cxcl14		Gltscr1l						9330159N05Rik
Agpat3	Rab31		Mir8094						Gm16433
Arf4	Katnal1		Gm28933						Ism1
Xbp1	Xpnpep2		Gm13412						Gm12739
Cryz	Dock7		AV356131						Tgif2
Cox14	Etnppl		Mirt2						Gata6
Fkbp2	Il33		9430020K01Rik						Gm4760
H3f3a	Hmcn2		CAAA01147332.1						Hsp25-ps1
Echs1	Apobec3		1110006O24Rik						Micall2
Prss8	Ube2l6		Rsc1a1						Gm16199
Pcyt2	Gbp7		Pstpip2						Gm24095
Rplp1	Ido2		Zfp146						Trim6
Kcnj16	Isg15		Gm27624						Slamf6
Mcfd2	Tor3a		Gm17139						Ppp1r3c
Acaa1b	Ybx2		Gm24157						BC023719
Gng12	Ccl6		Anxa13						Nemp2
Pgrmc1	Serpinb6b		Gm10705						Prrt1
Gpi1	Gm15823		Lrriq3						Tmtc2
Degs1	Insrr		Zfp109						Ifi203-ps
Dld	Xaf1		Mir3535						Gm12848
Them7	Oasl2		Gm14305						Kif5c
Canx	A4gnt		Pou2f1						Flrt2
Fh1	Dhx34		Gm43667						Gm11408
Tmbim6	Lxn		Gm42807						Hoxa1
Rpn1	Asns		Gm26279						Gm11696
Cope	Smox		Rybp						Gm15950
Dab2	Colec12		Aim1						Mx2
Sucla2	Halr1		4732440D04Rik						Ffar2
Snx3	Fa2h		Gm37824						Rps2-ps13
Tm2d2	Rgmb		Trac						Gm27239
Rer1	Tm6sf1		Gm23458						Gm19774
Rps29	Nr0b2		Gm12744						Pof1b
Rab7	Naaa		Gm6969						Bbox1
Commd3	Mxra7		Dusp4						Gfod1
Laptm4a	Ptrh1		Gm5113						Cdv3-ps
Ttr	Gdf15		Gm22333						Gm6807
Fcgrt	Fcgr3		Gm32950						Rhoh
Neat1	Ttll10		Spr-ps1						Lamp3
S100a11	B230216N24Rik		Tbx10						Msh5
Rnf187	Cldn4		Kdm8						Spib
Pop5	2310010J17Rik		Wdfy2						Ppp1r3f
Psmb1	Nat8f3		Gm15348						Gm15432
Adh5	Marcksl1		Gm42867						Gm28791
Timm17a	Slc22a29		Gm37676						Atp8a2
1110008F13Rik	Uchl1		Gm27995						Gm14248
Osbpl9	Ier5		Gm13736						Gm29462
Rabac1	Nfkb1		Gm9747						Synm
Tmem189	Mcm2		D230017M19Rik						Gm15644
D8Ertd738e	Gm15848		AL589742.2						Gm11222
Wbp2	Prkag3		Erich6b						Trim45
Fam151a	Cnp		Gm20559						Rpl38-ps1
Tubb4b	Tgfb1i1		Ugt1a10						Rgs9
Nudt4	Vwce		Gm44777						Vangl2
Acss2	Filip1l		Gm6135						Tal2
Sypl	Pla2g15		Gm43852						Sdk1
Rac1	Adgrg4		Gm14410						Cux2
Cfl1	Rmdn2		A630052C17Rik						Gm9457
Aes	Sdc1		Krt80						Rps6-ps3
Psma1	Snx10		Rhbdl1						Mnd1-ps
Aplp2	Dph2		Gm43361						Cacna1c
Hsbp1	Fam129a		Apcs						Gm8522
Bag1	Tgfbi		Gm15135						Rimkla
Slc3a2	Ifit2		Gm43493						Tmod4
Cers2	Marcks		Snora81						Mn1
Psma6	Rnd3		Gm45184						Pafah1b1-ps1
Sri	Myc		Mir466i						Zfp9
Sec11a	Lcn2		Gm23303						Pla2g2c
Smim24	Proz		Gm128						Arhgef33
Psmb4	Gbp2		Gssos2						Celf4
Pdk2	Stk17b		Cd209a						Gm15056
BC004004	Cxcl1		Gbp6						Ptgs2
Churc1	Isoc2a		Gm14686						Il17d
Ctsz	Lrrc52		Mir6385						Gm10136
Gstz1	Tubb2b		Gm44963						Lca5l
Echdc2	Ccdc71l		Zfp780b						Rtl8b
Naa38	Suv39h1		Mfap2						Cybrd1
Sec61b	Rrm2		Gm14584						Gfra2
Hsd17b10	Gm17690		Klf12						Tcaf2
Aldh7a1	Lrg1		Zfp873						A430106G13Rik
Rps18	Col6a1		Gm22504						Grin3a
Fam213a	Plaur		Kdelr3						Gm28229
Psmb3	Arid5b		Mia						Gm15575
Abcd3	Arnt2		4930512B01Rik						Cyp46a1
Trap1	Syn3		Gm28036						Lipc
Nit1	Slc25a48		Gm43270						Abca8b
Rab2a	Cpeb3		Gm45203						Clec4e
Fkbp4	Chrdl1		Hist1h1e						Gm13743
Dnajc19	Rnf213		Gm26631						Sobp
Cox20	Sytl2		D930015E06Rik						Siglech
Cmtm6	Pip4k2a		St6galnac3						Plin4
Pdhb	Cd14		Cbx3						Gm9575
Myl12b	Gm28557		Gm4017						Ntrk2
Cyp2j11	Rhbdf2		Mpped1						Nat8l
Tango2	Rab8b		Gm24259						Gm10605
BC031181	Fat1		Mir6374						Tenm2
Gm22748	Hmgb2		Zkscan7						2010300C02Rik
Manf	5830454E08Rik		Gm37494						Tspoap1
Bola3	Hsbp1l1		Dynlt1a						Gm10224
Slc6a19	Egr1		Fam131c						Gm13622
Sar1b	Col8a1		Tgfb1						Gm28883
Psmb2	Il1rap		Fam46b						Fam72a
Saraf	Cdk6		Rtp3						Slc28a2
Ly6c1	Mad2l1		Tmsb15b2						Nlrc3
Paics	Gm17634		Gm8539						Tnfaip8l1
Ssr4	Mink1		Gm7932						Gm10167
Slc9a3r1	Rrad		Snora16a						Rspo1
Pdia6	Vcam1		Gm20186						Bcl11a
9530068E07Rik	Golm1		Gm15611						Axin2
Tmem258	Mthfd2		Gm7325						Mkrn3
Rps2	Eps8l1		9330133O14Rik						B230325K18Rik
Psma4	Iqcg		Gm15487						Rps6kl1
Cct8	Igfbp2		Gm26049						Gnrh1
Errfi1	Car5a		Kcnj13						Brdt
Rps9	Inpp5d		Gm22753						Gm5590
Arhgdia	Cpxm1		Rnf180						Gm20281
Hao2	Omd		Gm43672						Zik1
Glrx5	Cdk1		Gm11827						Scn5a
Hmgcl	Ckap4		Mrip-ps						Gm20699
Dhrs1	Usp18		BC051226						Elovl4
Apeh	Hmga1		Nupr1l						Gm24009
Tnfrsf21	Hoxb3os		Marcksl1-ps4						Vipr1
Rpl34	Tnfrsf11a		Fam120c						Fgf11
Hexb	Serinc5		Gm42697						Reg3g
Smim1	F2rl1		Gm8242						Gpr150
Cnn3	Zfp52		Gm43323						Gm8494
Gdi2	Xylt1		BC037034						Apod
Rpl10	Dtx3l		B230206L02Rik						Lpar4
Tns1	Birc3		Igkv19-93						Ssh3
Atp6v1g1	Ap1s2		Gm25992						Kcnc4
Dlst	Csrnp1		6430573P05Rik						A230072E10Rik
Dram2	Aida		Il5ra						Map4k1
Rps19	Mcm4		Ssc4d						Gm2223
Mrpl30	Cpne8		Gstp2						Il1rn
Ddah1	Dpysl3		Mas1						Gm21596
Ccs	Fzd7		Rpph1						Fcrl1
Phb2	Shf		Pym1						Rpl17-ps5
Fhl1	Fn1		Gm42754						Myom1
Mfsd1	Zbtb25		Gm20634						Ifi205
Cd164	Car8		Fgl1						Phf21b
Coa3	Dusp15		Gm17134						Gm15824
Myl12a	Ier5l		Gprc5a						Tmprss4
Ddrgk1	Ifit1		3110053B16Rik						Gm16251
Actn4	Btnl9		Gm43481						Gm10175
Aamp	Gm10516		Gm9922						Nr4a2
Slco1a6	Zdhhc2		Gm27285						Cacna1a
Psma3	Proser2		Gm15137						Gm6395
Ezr	Ctsk		Mir703						Sdcbp2
Pbld2	Mmp14		Gm5093						Gdpd2
Vkorc1	Trpm6		Gm43202						Ly6k
Entpd5	Alox5ap		Gdap10						Kif7
Vdac2	Pxdn		Itpa-ps1						Sec14l2
Gstt2	Gm17767		6430511E19Rik						Pygo1
Hoga1	St6galnac4		Carmn						Rtl8a
Proc	Csf2ra		C130046K22Rik						Mpz
Tpt1	Epor		Gm17597						Dmrtc1a
Cct3	Apobec1		Ppp6r2						Aqp5
Rps17	Tifa		Syt14						Cers3
Tmem33	Fam57a		Gm5417						Gm26606
Tax1bp1	Gm13111		Gm20683						Gm14013
Ugt2b37	Tnnc1		Gm43254						Serpina3f
Ifitm2	Acacb		Gm10053						Gm12846
Mgst1	Lacc1		2610307P16Rik						BE692007
Elovl1	Prdm10		Gm37027						Efs
Gde1	Alb		Gm27184						Jph2
Arpc2	Nrg1		Gm12208						Sox2ot
Slc4a4	Med9os		Slamf7						Shank3
Rpl4	Aoc1		Rab11b-ps2						Gm6133
Sugct	Cdc20		Mrln						Gm22813
H3f3b	Celf2		Snord8						Cdk5r1
Pfdn5	Fblim1		Gm44477						B3galt2
Mrpl17	Perm1		Got2-ps1						Mst1r
Sdcbp	Gm14057		Gm22341						Usp27x
Cs	Pdlim4		Gstm2-ps1						Gm15795
Wfdc2	Spag5		Igkv6-15						Gm14780
Mrpl28	Cfi		Ighv1-26						Gm15832
Prodh	1700067K01Rik		D630036G22Rik						Rdh12
Dnajc12	Trim30a		Mesdc1						Ppm1e
Tbca	Spi1		Gm10774						Exd1
Cyb5b	Vpreb1		Gm44243						Gm16701
Nmrk1	Krt15		3300005D01Rik						BC055324
Acss1	Stab2		Gm24698						Gm9825
Rps5	Gm7332		Rhbdl2						Zfp334
Cdhr5	Gins2		Nhlrc4						Alkal2
Snrpe	Cenpq		Gm22767						Gm16380
Gclc	Ezh2		Gm12352						Rpl18a-ps1
Cth	C1qtnf4		Snora31						Tceal5
Slc6a18	Vsir		Gm15542						Gm24539
Rab18	Cdh11		Tmem147os						Ahrr
Nit2	Acpp		Klk1b5						Aoc2
Mkln1	Rftn1		Snora15						Rpl31-ps10
Rpl8	Mboat1		Igkv17-127						Gm10036
Etfdh	Kcnt1		Mylpf						Fcrla
Rnf5	Akr1b8		Gsg2						Pde10a
Cyp7b1	Kctd15		Gm17305						Nanp
Zfp706	Mcm3		Gm15800						Fbxw10
Hbb-bs	Slc39a6		D730001G18Rik						Tmem240
Cct6a	Dcdc2a		Gm5865						Gm9105
Cyb5r3	Mcm5		Gm43297						Rpl17-ps9
Rab1b	Neurl3		Cdc45						1700056E22Rik
Eef2	Birc5		Rny1						Mybl2
Fahd1	Mycbpap		Alg10b						Rep15
Pink1	Ncapd2		Gm37297						Rgs1
Map1lc3a	Cnnm1		Gm43573						Txk
Rps15	Ppm1j		Gm24336						Wnk2
Serpina1d	Csf1		Fv1						Tnik
Tmem14c	Penk		Sgtb						Nyap1
Serpina1f	Spc24		Igkv6-23						4930599N23Rik
Paip2	Crlf1		Gm44471						Zfp341
Med21	Clec4b1		Mt3						Zbed5
Mrps14	Ccdc120		Gm24201						C1rb
Mrpl12	Hsd17b14		Adat3						Catsper4
Taf10	Pcsk9		Gm45083						Adra2a
Fkbp1a	Nipal2		AC116520.1						Tenm3
Preb	Ube2c		Gm3724						Tnf
Idh3a	Spata5l1		D830050J10Rik						Icos
Lrrc19	Slc6a12		BC023105						Ankrd34b
Gipc2	Relb		Gm4430						Gm5778
Apom	Ppp1r18		H2-Q5						Gm6445
Copz1	Gm10639		Gm17084						Haspin
Adk	Rasa3		H2-T24						Cyp2c23
Polr2m	Aldh1a2		Gm33050						Plxdc1
Rpl35a	Amy1		Adnp						Gm10699
Tm9sf2	Cd248		Rpl36a-ps2						Zfp459
Csad	Gbp4		Gm10522						Cntn1
Asl	Col6a3		Gm6981						Kif26b
Eloc	Akap12		Gm4332						Mmp3
Aspa	Trim16		Ankrd52						Phldb3
Mgst3	E2f1		Gm26716						Cd69
Gstt1	1500026H17Rik		3300002I08Rik						Gm10269
Wls	Zc3hav1		Gm23245						Gm9797
Aktip	Arc		Taf9						Gm6743
Ak2	Nrros		Zfp108						C130036L24Rik
Tmem52b	Calca		Gm13421						Mmd2
Fdx1	5730437C11Rik		Gm13008						Sox11
C1qtnf3	Abca1		Gm25593						Tmem178b
Gsta2	Gm19541		Kcng1						Nkx3-1
Fkbp8	2310007B03Rik		Gm12715						Meg3
Rpl36al	9130230N09Rik		4930592C13Rik						Lpar2
Serinc1	Parp14		Gm9840						Krt222
Rpl18	Gm13889		Gm906						Gm10029
Hmgb1	Lockd		Zfp791						Efr3b
Ociad1	Gsdmd		Samd12						Fam227a
Suclg2	Gulp1		Zpld1						Il7r
Atp6v1a	Dck		Gm17709						Hoxc11
Trappc2l	Map3k1		Prickle4						Ap3m1-ps
Psmd8	Hivep3		Fam60a						Gm26578
Mocs2	Npr1		Gm5717						Usp13
Mccc1	Gm5524		Gm9806						Cxcr5
Mfsd4b1	Fgd2		4930502E18Rik						Rpl35a-ps4
Sra1	Col6a2		Dynlt1c						Dio3os
Gchfr	Fam105a		Gm10033						Amhr2
Cisd3	Clec7a		Ube2n-ps1						Snora33
Mrpl34	Dock4		Eln						Gm12906
Commd1	C3		Ugt1a1						Gm20707
Mrpl33	Pbk		Hspe1-ps6						Slc25a27
Rps28	Cftr		Gm14117						Gm5871
Far1	Mfap5		AL593843.1						Gm10343
Pank1	Tnfrsf1b		Cryaa						Gm17807
Ctnnb1	Mrc2		Gm20939						Aatk
Rtn3	Myof		Gm17029						Gm6741
Nop10	Cacnb4		Gm45153						Otop1
Tpmt	Plekho2		B3galt4						Pgk1-rs7
Cdo1	Prex1		6330408A02Rik						Gm14125
Ifitm3	Fam124a		Pcdhgc3						Gm10263
C1qbp	Hist1h2be		BC049715						Gm11510
Oat	Plekhg2		Sprr2a3						Htra3
Calm1	Gng2		Gm22094						Cnr2
Gas6	Arid5a		Gm11520						Chil1
Slc22a30	Ptpn22		Gm15687						Gm14173
Rps25	Tmem173		Nudt17						Gm15610
Mpp1	Cdt1		Gm42615						Nova2
H2-Ke6	Ifi204		Ces2h						Elavl3
Psmd6	2006-09-01		Gm16035						BC051142
Dnajc15	Tnn		Prss23os						Gm15892
Tonsl	Cygb		Gm10157						Tmod2
Rpl26	Cdca3		Gm12808						Gm14762
Igfbp3	Gbp9		Zfp14						Gm5808
Cct5	Col1a1		Gm16104						Trp63
Mtch1	Tiam2		Gm16170						Lrrd1
Serp1	Nfkbiz		9130604C24Rik						C630043F03Rik
Cdk2ap2	Osmr		Pet117						Abcd2
Eci1	P2rx1		Igkv13-84						Gm26244
Rpl36	Rassf5		Zdhhc23						Gpr157
Rnf11	Gm10787		Mtmr7						Myb
Psmc3	Ikbke		Wnt11						Btla
Srp14	Trim59		Gm28035						Slc7a10
Gprc5c	Ntf3		Bnip3l-ps						Gm10163
Bnip3	Ccl9		Gm9938						Rps12-ps24
Nfs1	4732465J04Rik		A230056P14Rik						Angpt4
Rhoa	S1pr2		Gm44867						Ccl21a
Mrps24	Fjx1		Kif13b						AI504432
Eci2	Oasl1		Gm43775						Rnase1
1700011H14Rik	Phf11b		Rapgef5						Spock2
Tmem208	Fbln1		4933431K14Rik						5031434O11Rik
Dcaf11	Cenpa		Dnmbp						Inhba
Tmem30a	Rab7b		B3gnt3						Smarca1
Sfxn1	4930579G24Rik		Malrd1						Ackr2
Cbs	Cd274		Serac1						Glycam1
Snrpb	Cd300c2		D030055H07Rik						Atad5
Sod2	Map3k8		n-R5s197						Gm12565
Ube2m	1700119H24Rik		n-R5s192						Gm4468
Csrp2	Sertad4		Gm28592						Tbx18
Slc25a1	Plk4		Spata17						Gm15265
Rab14	Aldh1b1		Gm15590						Col4a6
Rpn2	Acaca		Gm26254						Epha3
Ckb	Lum		Gm10509						Gm15703
Mrps18c	Slc34a2		Gm44597						Tshz3
Stk16	Zfp385b		Ptn						Gm12689
Mrpl54	Dok1		Gm43737						Tead4
Anxa5	Bbc3		Rragb						Hhip
Cnpy2	Fancd2os		Gm12195						A330048O09Rik
Maf1	Rnase6		RP23-26P10.2						Gm29666
Cct7	A830052D11Rik		Pm20d2						Arxes1
Dnaja1	Tmem158		Gm17971						Gm13368
Scpep1	Ccdc122		Zfp433						Colca2
Selenok	Nradd		Gm17196						Slc22a3
Stx7	Socs3		Ighv1-55						Stat4
Cryab	Prima1		Tcea1-ps1						Gm26737
Slc31a1	Prox1		Igkv14-111						Trim60
Tprgl	Racgap1		Gm24265						Zfp473
Mut	Cd40		Gm26850						Iglv3
Rpl38	Hhex		Gm25082						Tox
Ap2m1	Gm9625		Prkcz2						Gm13416
Slc12a3	Fbln2		Gm43110						Rasl10b
Atp6v1h	Fabp3-ps1		n-R5s109						6530402F18Rik
Sec13	Cabp2		Zfp964						Pla2g2d
M6pr	Mmp2		Rbm41						Cd4
Eif5	Mest		Mir719						Snph
Aco1	Il1r1		Ccdc159						Gm8258
Ywhae	Gm13861		B130055M24Rik						Gjb5
Nxf1	Lmnb1		Capn6						Alms1
Psmc5	Fbxo5		Gm4673						Megf11
H2afj	Lrrn1		Gimap3						Lypd3
Csnk2b	Gins1		Rec8						Akap6
Kcnj1	Glipr2		Cntf						2310058D17Rik
Degs2	Ypel2		Iglc1						Col8a2
Lpcat3	Ch25h		Ubtd2						Slc2a6
Enpp5	Oas1a		Gm29331						Ccdc96
Psmc4	Xlr3a		Cyp2r1						Lsamp
Agps	Itga5		Gm5141						9530052C20Rik
Shisa5	Pdilt		4930524O07Rik						Prrg3
Glb1	Il16		Gm30238						Efcab9
Nudt8	Pkib		B230377A18Rik						Agap2
Mrps18a	Cep170		9430065F17Rik						A830039N20Ri
Atp2a2	Tacc3		4930506C21Rik						Tbc1d30
Nipsnap1	Crlf2		Gm12002						Gm8061
Cela1	9230102O04Rik		G530012D18Rik						Lax1
Nucb1	Hcar1		2310008N11Rik						4930563D23Rik
Mpv17	Mms22l		Cyp2b10						Gm17025
Tmem8	Fyb		Zfp59						Cd19
Sdc4	Ptger4		Gm5148						Galnt6
Smim20	Dse		Sntb1						Sp6
Dctn3	Dbf4		Gm15406						Kcnh1
Pdia4	Epha2		Gm13066						Gm27031
Slco3a1	Gpr153		Hdgfrp3						Gm20033
1810022K09Rik	Tmem229b		Gm23482						Kcnab3
Vti1b	Elmo1		Gm28529						Tmem238l
Chmp2a	Gm4951		Gm25291						Nell2
Itfg1	P2rx7		Mark4						A530032D15Rik
Tcp1	Gm12854		Ighv3-6						Sh2d1a
Aifm1	Fabp1		Mir1192						Amd-ps3
Fam162a	Steap4		Gm29253						Grid1
Atp6ap2	Cbr3		Ugt2b5						Slfn1
Mrpl4	Rassf4		Gm37503						Irx3os
Ethe1	Slc25a24		Gm13202						Clec4d
Nptn	Postn		Cep85l						Cd8b1
Mrps35	Apaf1		A230107N01Rik						Clspn
Tinag	Nusap1		Gm15441						Gpr174
Mrps12	Heyl		Gm19412						Clstn3
Rap1b	Aldh18a1		C130013H08Rik						Greb1
Nadk	Loxl1		Gm42688						Jakmip1
Rps26	P2ry6		Gm13655						Micalcl
Mff	Smco3		Gm43518						E030013I19Rik
Glyctk	Lrfn4		4732487G21Rik						Acod1
Psmd4	Mmp13		D630002J18Rik						Cnmd
Pgam2	Prss53		Gltscr1						Nfatc4
Slc7a7	Tnfaip8l2		Gm29394						Cyp3a13
Hsd17b4	Car13		1700108F19Rik						Scml4
Hprt	Dock10		Kif22						AF529169
Renbp	Stambpl1		Myom3						Adrb3
Ak4	Gm6483		Gm12250						Kctd8
Acbd4	Clca3a1		Cfap70						Ptger2
Cenpx	Clec4a2		Tmprss9						Clec2i
Paqr5	Spin2c		Rdh16f1						Psmb6-ps
Slc7a9	Lilra5		Gm22303						Gm12005
Psmb7	Gm13262		Gm22786						Dio2
Fmo2	Chaf1a		Acsf2						Atp5l-ps2
Prnp	Pcdh18		C330002G04Rik						4921507P07Rik
Vps35	Ddn		Gm20696						Sorcs2
Pkm	Tlr2		Gm14269						Cd300e
Rnh1	Robo3		Chrna7						AV099323
Hnrnpab	Tmem181a		Gm13166						Gli3
Rpl13	Tnc		Cryga						Grin3b
Mmadhc	Itih3		Gm15899						Eda
Abhd17c	Havcr1		4930589O11Rik						Lzts1
Rpl7	Gm16685		Gm13483						Gm15770
Emc6	Gm8995		Tnfsf9						Ccdc14
Sparc	Zfp354b		Klk1b22						Fam78b
Rbm39	Rhobtb3		Gm15270						Prx
Capzb	Gm7457		Spink4						Gucy2g
Mrpl58	Clcf1		Gm12407						Foxd1
Prr15l	Cytl1		4930452B06Rik						Gm7452
Atp6v1d	Actn1		Igkv1-117						Foxp2
Tmed4	Bcl2l14		AA914427						Cntnap1
Ginm1	Trpv2		Particl						Ascl4
Vapa	Samd14		Igkv10-96						Gpr35
Rplp2	Atf3		4930412M03Rik						Klf8
Abhd3	Ankrd6		Gm7327						Gm3244
Guk1	Mylk3		Gm28370						Lep
Pcca	Dapp1		A930006K02Rik						Enkur
Spr	Mfap4		Slc25a47						Gm16585
Ppic	Ctxn1		Ankrd45						Ccnb1ip1
Abhd17a	Epb42		Gm14207						Gm10101
Fmo5	Incenp		Gm23332						C130021I20Rik
Ugp2	Cdh3		Tnfsf13						S1pr4
Ddost	Cenpn		Gm38317						Gm13135
Mrpl14	Bglap3		2310043L19Rik						Mrap2
Capza2	Knstrn		Gm44260						Gm5121
Tmem126a	Col12a1		Gm26809						Gm27012
Map1lc3b	Slc7a2		Pisd-ps2						Fgf13
Hdgf	Sp110		C7						Adamts8
Caprin1	Gm16157		Gm13420						Gucy1b1
Ppp1r1a	Casp4		Gm42724						Anp32b-ps1
Got2	B3gnt9		Zmynd12						Gm8885
Arpc3	Gm16437		Gm17494						Xk
Fxyd4	Tgfb3		Gm24355						Gm10615
Acaa1a	Dhx58		A730020M07Rik						Sct
Stoml2	Donson		AC155839.1						Qtrt2
Krtcap2	Lin7a		Ffar3						Timd4
Letm1	Aurka		Gm38250						Acvr1c
Rab3ip	Pola1		AF357399						Tespa1
Habp2	Adamts5		Gm10434						Ntm
Cpt2	Foxs1		1700028E10Rik						Il10
Ahcyl2	Atad2		Gm37844						5730596B20Rik
Slc22a5	Sulf1		Ccl19-ps1						Pik3r5
Ddx5	1500009L16Rik		Zfp708						Gm2093
Fahd2a	Ksr2		Gm37254						Adgrd1
Ankrd13c	Mlkl		9330159M07Rik						Gm11470
Ciapin1	C5ar1		Ybx1-ps2						Kirrel3
Psmc1	Adamts2		Gm14026						Zfp990
4931406C07Rik	Mpp4		Zfp97						Gm12096
Acox3	Ammecr1		Slc9a7						Lyz1
Prkar1a	Cntd1		Ccne2						Adora3
Tmem234	Panx1		Gm26549						Arsi
Snx6	Lox		Tbc1d22bos						Frmpd4
Tmem37	Tifab		Gm567						1700097N02Rik
Slc6a13	Clec5a		Gm24903						Ptx3
Fabp3	Nat8f7		Mir3470b						Zc3hav1l
Srsf5	A630001G21Rik		Mir6992						Rasgef1a
Gsr	Spag8		Gabra3						Chn1os3
Eif3k	Thbs2		Gm20540						Wipf3
Cript	Tuba8		Hyal3						Gm4535
Samm50	Pus7l		Gm6034						Lrch2
Pcbp1	Stk10		Gm6505						2210017G18Ri
Fggy	Vsig2		A730061H03Rik						Fat4
Mea1	Dok3		Gm21811						Gm11826
Tmem116	E2f2		Cldn6						Cadps
Ss18l2	Epsti1		5830444B04Rik						Med12l
Creld2	Zrsr1		Gm42783						Gm3608
Amn	Arhgef9		Mdrl						Adamdec1
Nceh1	Chaf1b		Slc13a2os						Gm20703
Slc9a8	Cd79b		1700022I11Rik						Mab21l3
Aldh3a2	Qpct		1700022N22Rik						Adamts14
Eif4h	Col5a1		Gm33370						Plekhs1
Tmem120a	B4galt2		Tsg101-ps						Gm4211
Rfk	Dusp26		Gm45094						Sctr
Ypel3	Sass6		Cfap52						Adgrf1
Papss2	Gm14681		Gm9115						Gm19980
D10Jhu81e	Hap1		Ccdc88c						Ucp3
Auh	Fosl2		Gm20427						A430110L20Rik
Mrps16	Fignl1		C230096K16Rik						Nexmif
Clic4	Ngb		Gm25663						Serpind1
Tmx2	Ttc41		6330410L21Rik						A930024E05Rik
Lamtor1	Kntc1		Gm29126						Arsj
Coq8a	Kcnc3		Gm22541						Gdf3
Fau	Setd4		Gm42677						Alox15
Gnai2	4930434B07Rik		Gm8325						C130026I21Rik
Car12	Loxl3		Gm26617						Bhlhe22
Tpp1	Bmp8a		Gm44143						Gzmk
Psmd11	D130020L05Rik		Ralyl						Gm5117
Mtx1	Mterf1b		Gm44101						Gm6039
C1qtnf12	Slc29a2		Gm43593						9230111E07Rik
Alad	Wnt9b		Gm44764						Wdr66
Erp29	Gm11766		Gm38303						Cd5
Rpl37a	Zfp879		Gm16907						Npm3-ps1
Uqcc2	Skap1		Prrg4						4933408B17Rik
Arpc5	Gm6900		Gm1866						Gm13328
Fech	Cenpe		Adap2os						Gm9974
Cnih4	Clec10a		Bcl11b						Zfp536
Sumo3	Fam111a		Gm11707						Gm13864
Eif4e	Plekha4		2510016D11Rik						Gm13573
Tmem106b	Fbn1		Gm17501						Alox5
Ucp2	Fcgr1		Fam65c						5430427O19Rik
Tmem106a	0610038B21Rik		Gm42604						Gm6257
Tomm5	Gm10617		Camk2b						Ano5
Naxd	Baat		Gm19409						B430306N03Rik
Slc15a2	Gm16089		Gm20390						Gm13731
Dgcr6	Rad18		5330406M23Rik						C1ql1
Slc25a15	Clip3		Ctnna2						4631405J19Rik
Emc4	Cfp		9530062K07Rik						Snord104
Yipf3	Arhgap25		Gm8692						Gm14328
Mrpl27	Tpbg		Gm17705						Gm8420
Tprkb	Cenpf		Gm42586						Hmgb1-ps8
Ewsr1	Slc7a5		BC039771						5730403I07Rik
Psmd2	1810041L15Rik		Gm24597						Rpl21-ps10
Eif4a2	Rnd1		Zfp960						Nptx2
Clpp	Tbc1d9		Gm14111						Gm20563
Smim14	Spag4		Dcdc2b						Gli1
Ahcyl1	Adra1b		Gm10131						A830008E24Rik
Cul3	Irak3		Gm17655						Gm6954
Clptm1	Dusp8		Zfp808						Mrto4-ps2
Syngr2	Camk2n2		Gm35570						Ssc5d
Tufm	Fgb		Gm45495						Tnfrsf26
Rpl18a	Trib3		Gm42856						Tmem154
Arhgap24	Wisp1		Gm5454						Sidt1
Hnf1b	Emilin2		Klk1b8						Pik3c2b
Isca2	Edn1		Pcdhga7						Apol6
Polr2i	Timp1		1600023N17Rik						Gm16576
Adtrp	Shcbp1		Zfp457						Fam169a
Grsf1	Rufy4		Gm23741						Gm14044
Rpl19	Col15a1		H2-T-ps						Kcna1
Gnpda1	Arhgap9		1600017P15Rik						Edar
Wsb2	Bbof1		Gm23887						Gm11585
Dpp7	Arhgap11a		Gm44850						Rpl31-ps14
Hykk	Loxl2		Gm25492						Cadm2
D630029K05Rik	Elf4		1700109H08Rik						Gm13268
Surf4	Tnfrsf10b		Tnfsf13os						Rimklb
Clta	Pappa		Gm13936						Cacna1i
Vdr	Ebi3		Gm44244						Pld5
Mrps17	Oas2		Gm6223						Gapt
Creg1	Ptpre		Cldn9						Apba1
Slc48a1	Ccdc69		Gm20274						Reep2
Oaz2	AA467197		Gm8069						Cabp4
Hadhb	Rab39b		Zfp78						Rpl5-ps2
Ssr3	Adam12		Glcci1						Rnf165
Rps3	Crb2		Gm37913						Cnpy1
Slc5a10	Dusp5		H2-Q2						Fbxo16
Chchd3	Fos		Gm37123						Ebf3
Timm13	Ppp1r3d		D930048G16Rik						Relt
Acot12	Adra2c		Tarm1						Cstad
Rogdi	Mastl		Sec16b						Celf3
Drg1	Nudt10		Gm44202						Cdh19
Eps8	Cenpm		Gm29155						Oas3
Ndel1	Sh3pxd2b		Rbm3os						Ntn3
Mrpl51	Vgll3		A330017A19Rik						Chst10
Ptgr2	Stx11		Gm28995						Fam83a
Chuk	Marc1		Ccdc85a						Gm7199
Ube2a	Alpk1		9130409J20Rik						Rexo5
Tm2d3	Tmem45a		Gm24613						Slc4a5
Tmem213	H2-Q4		Gm24888						Gm12543
Tgoln1	Cysltr1		Gm14253						Gm11659
Cpt1a	Slc24a3		Gm44419						Plin1
Hnf4a	Sytl3		Gm42614						Fam19a1
Psmd3	Ckap2l		Nxph4						B130006D01Rik
Slc23a1	Fgr		Ighv1-19						Col6a5
Tbcb	Rad51		2810425M01Rik						Ager
Galnt1	Ncapg		Gm2531						Mmp19
Vdac3	Rad51ap1		Snora70						Ppp2r2c
Rnf128	Scn7a		Hgf						Prrt4
Cyp51	Nrgn		Hoxd3						Ptgir
Akr1e1	Hells		5930430L01Rik						Gpr68
Ilk	Mrc1		Gm14161						Hoxc5
Sub1	Foxm1		1700112E06Rik						Ip6k3
Brk1	Naip2		D130017N08Rik						Sh2d2a
Zbtb20	Gm16378		Gm43126						Chd5
Selenos	Gm13461		Gm10193						Ccdc180
Polr2j	Slc9a9		Gm16001						Gsg1l
Poldip2	Dlg2		Gm24455						Fat2
2300009A05Rik	Col5a3		Gm12354						Pdgfrl
Smpd2	Zwilch		Ackr4						Rab37
Slc1a1	Adgrg2		Gm11940						Mfsd2b
Rpl9	Itgb3		Gm17377						Zan
Kcnk5	Rprm		Gm43858						Carmil3
Glb1l	Lrrc14b		Zfp382						Lrrc25
Gnptg	Maff		Gm23323						Frmpd3
Arf5	F10		Gm25394						Ssu2
Rexo2	Arhgap19		Cyp4f17						Scn2a
Chmp5	Cdca7		Gm5577						Gm19325
Csde1	Adgrg6		Tgfbr3l						Gm12059
Pttg1	Pask		Mir1957b						Lingo4
Aqp3	Dusp10		Gm28869						Gm11196
Pts			Gm43362						Znf41-ps
Ppt1			Gm7993						Agbl2
Bod1			Gm3470						Gm14517
Acad11			Sec31b						Gdf9
Elof1			Gm23908						Ccr9
Rps13			Gm34121						Gm15937
Tardbp			Ighv4-1						Atf1-ps
Jtb			Cenpp						Gm7654
Gm2a			Gm27365						Wdhd1
Ndufs4			Gm6210						Nfe2
Sptssa			Gm22661						Ankef1
Mrfap1			Gm23129						Lmod3
Txnip			Gm23262						Gm11246
Mtfr1l			Hyls1						Olfr78
Arpc4			Gm9925						Foxj1
Map2k2			4930577N17Rik						Igdcc3
Psmd13			Gm13568						Gm15675
Ppp2r1a			Gm13966						Pla2g12b
Sgpp1			Trav3-4						Zcwpw2
Banf1			Gm42547						Orm1
2610528J11Rik			Gm11434						Wdr17
Crat			Cyp2j7-ps2						Hpse
H2-T23			Gm42641						Mgarp
Dalrd3			Ccdc142						Phf11c
Sdf4			Nat1						Myl6b
Ndufaf8			Ap3s1-ps1						Iapp
Tspan31			Wdr62						Nfasc
0610009B22Rik			A530041M06Rik						Lmx1b
Slc25a17			E230016K23Rik						Rbm24
Sdr39u1			Cldn18						B3gnt5
Slc6a20b			Zfp82						Gm7329
Ahsa1			Gm29233						Rpl12-ps1
Slc44a4			Gm25821						Dnmt3bos
Pdcd6			Gm26419						Mx1
Lipa			Gm14276						Tnni2
Tpd52			Gm19265						Gm11628
Atp6v1c1			6820402A03Rik						Clec18a
Pxmp4			Gm7285						Cemip
Papola			Nkain1						Lat
Eif3l			Gm15234						BC025920
Pnkd			Mill2						Nfkbid
Rbbp7			Hk1os						Tlr13
Stip1			Rsg1						Msi1
Plvap			Best1						Smpd3
Ube2r2			Pbx4						Zfp985
Nr1h4			Podxl2						Gm12452
Thap4			Gm12946						Dtx1
Polr2f			Gm16192						Kcna6
Copa			Polh						Sema3a
Clcnkb			Gm23925						Gm42743
Becn1			Gm43314						Gm15452
Metap2			Zfp862-ps						Gm13226
Bud31			Gm44126						Klrb1b
Sgk2			Gm42796						Grin2c
Dynlt3			C530043K16Rik						Gm12781
Napa			Gm37783						Pcdhb16
Rps21			F830016B08Rik						Spon2
Cpq			Gm26616						Gpr18
Lsm4			Mir3068						Gm5530
Amdhd2			Btg3						Gm9200
Btf3			Tnfsf13b						S100b
Aif1l			Gm15788						Efnb3
Gas5			Zfp977						Gm24920
Cuta			Gm37979						Cysrt1
Gemin7			AA414768						Astn1
Pabpn1			Ighv3-1						Zfand4
Itgb1			Gm16056						Lrr1
Bhmt2			Coro6						Tomm6os
March5			Gm26620						Adamts3
Zwint			Gm8615						D430041D05Rik
Mpp6			Gm2895						Rps15a-ps2
Aprt			Gm10801						Gm6238
Tmem150a			Arhgap30						Rbp7
Mrpl18			Gm26685						Ccdc39
Cd9			Gm7097						Cd300lf
Usp10			Gm14508						Rpsa-ps12
Eif3i			Gm17530						Trip13
Cops7a			Gm340						Gpr171
Thoc7			Gm17300						Il12rb1
Hras			Gm42672						Dnmt3b
Ywhaz			4833445I07Rik						Bub1
Aurkaip1			E330011M16Rik						Rcor2
Slc33a1			Gm25184						Gm25188
Anapc5			Apoa1						Kcnj5
Ube2b			Gm12473						Gm12074
Ccng1			Pgam1-ps2						Ripk3
Nhp2			4930481B07Rik						Zgrf1
Rbpms2			Gm11752						Bpifc
Lztr1			Gm9392						Gm6493
Cnih1			Tssk6						Gm14698
Tex264			Casp1						Gm5580
Dnaja3			Fer1l5						Alms1-ps1
Glud1			Bex2						Gm15448
Gpm6a			Aurkb						Eda2r
Dpm1			Slc25a43						Snord72
Tmem229a			Frs3os						Gm5828
Uap1l1			Gm9949						Brca1
Galm			Gm11189						Gsdmc4
Dpep1			4930442L01Rik						Il1rl1
Dnajb11			Gm44036						Rpl35a-ps5
Eef1b2			Iglc3						Gm5602
Rps27a			B230206H07Rik						Brsk1
Eif4a3			Gm4366						Eomes
Calm3			Gm29542						Sez6
H2afv			Gm16185						Gm15186
Trappc1			Pkmyt1						Gm26670
Got1			Gm16505						Pdcd1
Psmd14			Gm9887						Tslp
Ptma			Gm10550						Kcns1
Mrpl2			Gm20324						Gkn3
Phb			Gm26652						Rph3a
2310039H08Rik			Btbd8						Twist1
Clic1			Gm26860						Camk4
Eif4a1			Gm44220						Cd3e
Vcp			Plekhd1os						Asxl3
Rtcb			4833413G10Rik						Gm12599
1110032A03Rik			Sult5a1						Gm5678
Tm9sf1			Gm9260						Gm13378
Tomm22			Gm25791						Akap5
Wdr1			Adam1a						Dnm1
H1f0			AU020206						Gm11027
F13b			Gm15890						Tlr11
Slc30a9			Gm37728						Adgrg5
Glb1l2			4930403P22Rik						Rptn
Clpx			Gm13827						Gm13392
Nnt			Snora3						Grap2
Acnat2			Gm11973						Gm28874
Jmjd8			Gm10277						Lrriq4
Ufm1			Gm43653						Gm8126
Mkrn1			Klk1b11						Pga5
Plpp1			Gm26733						Colq
Eps8l2			1700001G11Rik						Msantd1
Hcfc1r1			Gm44950						Rgs9bp
Cmpk1			Gm42979						Tmco2
Syne4			Gm9869						Tlr6
Yif1a			Gbp10						Sorcs3
Pdzd3			Gm10109						Gm13778
Mat2b			Gm6123						Gm13199
March2			5430400D12Rik						Ctla4
Tram1			Gm14322						Nxph3
Ubl3			Ifitm10						Frmd3
Tm2d1			Gm5931						Gm13710
Nisch			Gm45828						Igll1
Kif12			Gm24523						Extl1
Ssr2			Zfp366						Nov
Sec23b			Gm13562						Gm10676
Htra1			Gm7805						Gm14279
Clptm1l			Gm8546						Ccdc89
Rgl1			Gm8399						Gramd2
Cyp2d12			Lin7b						Gm11131
Pomp			Folr2						Gata5
Gfm1			Gm28043						Gabrp
Rnf130			Gm22884						Foxf1
Unc50			Chac1						Cxcl5
Atp1b3			Msmp						Ank1
Hsd17b12			4831440E17Rik						Armc2
Psme1			Plppr3						Clec1b
Arcn1			4930477O15Rik						Gpc2
Xpnpep1			Gpr135						Prdm6
Tmem70			Gm15261						Rps19-ps7
Scrn2			AL589742.1						Gm14049
Srsf2			Zfp607a						Prss16
Rack1			Gm28192						Mb21d1
Pitpna			4833403J16Rik						Gm14168
Itgb6			Gm7335						H1fx
Hsd3b3			Gm20713						Fgf12
Eef1d			Bloc1s6os						Bank1
Hypk			Scarna2						Gm15718
Ubqln1			Gm14388						Vtcn1
Rheb			Atg4a-ps						Pydc3
Rnf10			1700086P04Rik						Gm12799
Klf15			Gm26762						Rab39
Amfr			Gm37893						Gm8880
Cd302			Apol9a						Klrc1
Rbx1			Gm12263						BC043934
Tfg			Gm43592						Gm22208
Pigq			Gm6614						Rprml
Dnaja2			Gm14418						Fam166b
Commd6			Hmgb1-ps5						Ahnak2
Mtfr1			Gm43689						Trim29
Cdipt			Gm2423						Chchd2-ps
Ugdh			Gm5112						Galnt17
Slc5a12			Fam65b						Trpc6
Eif3m			Gm38287						Map7d3
Acad9			Gm26883						Lingo2
Chchd7			Defb28						Crygs
Slc16a2			Gm43511						Gm7672
Coq7			Gm13563						Tmc8
Cox7a1			Ifi207						Muc4
Pcbd2			Gucy1b3						Grem1
Slc2a2			Gm10226						Aim2
Ubxn1			Ighv1-5						Tns4
Rnf13			Gm37285						Pou5f2
Zfyve21			6030400A10Rik						Hectd2
Tgm2			Mettl24						Sit1
Jup			Gm26918						Pgf
Erich4			Lrrc71						Gm5161
Ctbp1			Gm26490						Gm20432
Rbbp4			Rslcan18						Tnfrsf11b
Gpc4			Adm2						Gm1818
Psmc2			2310016G11Rik						Kirrel2
Snx7			Ciita						Ffar4
Ppt2			B430010I23Rik						Dlk1
Nsfl1c			2310026L22Rik						Fzd9
Pex2			Gm43158						1700021N21Rik
Psmc6			Gm44250						Ttc6
H13			Cyp4f18						Xlr4c
Naca			Peli3						Zbtb12
Mrpl13			Trav12-4						Gm7108
Unc119b			Gm16004						Mrgprf
Tpk1			Gm1826						Mutyh
Timm10b			Gm30097						Gm13050
Pex19			Gm16008						Fam184b
Epb41l5			Gm43808						Usp35
Gna12			Defb26						Rpl21-ps3
Ecsit			Gm28041						A530084C06Rik
Mrpl37			Gm6204						B3galt1
Chmp6			Zfp972						Bmp5
Rps3a1			Gm12966						Pgr
Nckap1			9430060I03Rik						Dhx58os
Psmd7			Gm4895						Zfhx4
Kdelr1			Gm44371						Tvp23a
Sdccag3			Rps6ka5						Gm6023
Hyi			Gm27022						Gm15453
Tmem9b			Mmp28						Padi1
Cct4			7530428D23Rik						Phkg1
Rnf7			Gm43138						Kcnip4
Cdc123			Gm13940						Cacna1e
Slc19a1			3110031N09Rik						Comp
Ndfip2			Pik3ap1						Ret
Acads			Gm13688						Bmp15
Tmed7			Igkv8-27						F13a1
Wdr61			2810459M11Rik						Rps10-ps4
Sec61a1			Gm14167						Lhfpl1
Dtnbp1			Gm26558						Adgrl3
Fgf1			Gm21057						6030445D17Rik
Mbd3			Gm20036						Icam4
Trp53inp2			Gm5278						Ccr10
Adgrg1			Klhl4						Pcdhb7
Stard7			Gm28053						Spin4
Nox4			Gm13669						Prcd
Mrpl52			Gm37563						Ptpn5
Slc16a4			Arhgef37						Fam171b
Fkbp3			Gm1673						Gm15541
Actr3			Msln						Mir3098
Dlat			Klk1b27						Adcyap1r1
2610001J05Rik			Mypopos						Aicda
Asah1			Gm20461						Gm6733
Ggact			Gm23927						Lrrtm1
Rcan1			Gm3336						Aox1
Psmd1			Gm43857						Gm10155
Drap1			1600002H07Rik						Gm28730
Glod5			Gm7463						Gm19680
G0s2			Apitd1						Neil3
Bckdk			1500002C15Rik						Efna2
Gmpr			Gm26816						Gm3355
Coro1b			Zfp626						BC022960
Fbxo7			AL928567.1						A230028O05Rik
Ak6			Gm11642						Abcg3
Nr2f6			Gm15932						Tmem198
Nectin3			Gm3375						Dync1i1
Psmd12			Gm15420						Zc3h12d
Pnpla8			Dok7						Gm26704
Stxbp2			Gm37986						Kcnmb4
Gns			Gm23946						P2ry12
Ywhab			Gm37060						Fbn2
Arpc5l			Gm42659						Ankrd55
Dpm3			1600010M07Rik						4930539E08Rik
Bccip			2010109A12Rik						Gm15401
Ap2s1			4633401B06Rik						Jaml
Fam96a			Gm10602						Nsl1
March8			Gm10135						Unc13c
Mrpl55			Gm25848						1700112J16Rik
Evi5			5830417I10Rik						Gm26901
Cux1			Gm6180						Csf3r
Hmox2			Gm27252						Ncmap
Mrps36			Gm19569						Bche
Araf			Igflr1						Cd244
Mrps34			Gm10012						Ska1
Hsd3b2			Gm10327						Arhgef4
Rps6			Tepp						Gm15326
Snapc5			Pld6						Defb9
Rpp21			Hif3a						9330175E14Rik
Def8			Gm20662						Gm525
Timm50			Gm42793						Unc5a
Gls			9530034E10Rik						Pate2
Uqcc1			5730585A16Rik						Kif27
Fam107b			Gm38204						Myrip
Hdlbp			Gm44430						Gm26830
Smim22			6030443J06Rik						Arhgap20
Bscl2			Gm10384						Gm16274
Rpl30			Gm43200						Gm14703
Dcaf8			Gm16439						4930432K21Rik
Sgk1			Gm12915						Ltbp2
Fastk			Gm23547						Gpnmb
Ostc			Npff						Gbp2b
Iyd			Gm4735						Galnt16
Hes6			Syngr3						Gan
Adi1			Hist1h2bb						Cacna1s
Chchd1			Gm37379						Sorcs1
Mrpl36			Gm16559						2810032G03Rik
Tmem134			Gm17936						Gm11263
Ergic2			Ap3s1-ps2						Ifitm6
Acadsb			Gm44148						Gp49a
Coa6			1700021J08Rik						Apc2
Nus1			4732471J01Rik						Pou2f3
Ube2e1			Gm12751						BC051019
1810058I24Rik			Gprin3						Gm26497
Cltc			Oas1g						Gm22579
Plxnb2			Gm16153						RP23-402K24.7
Ncor1			Gm14393						Zfp831
Psme2			Gm2451						1700047K16Rik
Cops5			Gm15382						Pdzd4
Oplah			Tmem265						Nsun7
Ccnd3			Aim1l						Gm13110
Decr1			4921539H07Rik						A330041J22Rik
Snap47			D730045B01Rik						Mgst2
Timm10			Gm37829						Gm12247
Gdi1			Gm43429						Zfp365
Fads3			Dctd						Hrh1
Pgls			Gm37768						Cap2
Sars			Gm42595						Map1a
Dhrs3			Gm37397						Pcdhb14
Rrp1			Gm44877						Nmnat2
Naa20			Gm17416						Fbxl22
Puf60			Gm42690						Gm22615
Rpl3			Sycp3						F730043M19Rik
Galns			Tymp						Gucy1a2
Apoo			Gm6421						Cd5l
Slc35a4			9630010A21Rik						Klre1
Golph3			Sprtn						Rpl23a-ps2
Mgat2			Gm43605						Scrg1
Urod			Gm12905						Ccdc182
Evc			Gm45110						9330136K24Rik
Sdf2			2200002J24Rik						Mmp16
Ufc1			Pnma1						Ces1b
Srrm2			D830025C05Rik						E430024P14Rik
Trpv4			Insl3						Fam212b
Mrpl32			Gm26603						Ear2
Hba-a1			Gm37352						Pced1b
Maged1			Gm16323						E330013P04Rik
Smarca2			Gm10517						Ndst3
Ndrg2			Gm37940						Impg2
Smim8			Tpbgl						Gm11722
Ier3ip1			Gm7832						Syt15
Gm10804			Gm13394						Il20rb
Ccpg1			Gm26723						Cd200r1
Cd24a			Adamts7						Nos1
Nt5c3			Gm14788						Gm15410
Asb13			Gm17212						Wt1os
Mapk1			Gm20517						Kcnf1
Stub1			8430432A02Rik						Tnfrsf17
Klc4			Gm15350						Gria4
Rps8			Gm26789						Pcdhb3
Akr1b3			Gm14488						Gm6170
Txndc15			Ntrk1						Itgbl1
Lamtor4			Gm20695						Tpx2
Acp5			Gm10244						Lta
Mlx			1700006J14Rik						Rps23-ps2
Gstt3			Klk1b24						Cd200r3
Ggct			Gm5829						Spred3
Srsf3			Gm42715						Gm12934
Emc10			Ogdhl						Fsip1
Pgm2			Gm21814						Kcnk13
Gorasp2			Gm43597						Tro
Coq2			Snora73a						Gm11448
Tm9sf3			Chml						Rad54b
Morn2			Gm11719						Pacsin1
Sdhaf4			Ighv1-39						5330417C22Rik
Chmp3			Gm43267						Mindy4
Arl1			AC161585.1						Gm3052
Apool			Trim30d						Wnt6
Apmap			Gm19710						Gm12992
Aspscr1			Gm12844						Gm13398
Sec22b			Klk1b16						Nrg2
Wnk1			Gm3222						Gm10499
Ebp			Gm16432						Bfsp1
Blvra			Npy6r						Teddm2
Cdk4			Gm28309						Gm12716
Cdc42se1			Tpi-rs11						Rasgrp4
B4galt5			Gm6598						Ubash3a
Lrp2			Gm31728						Tspan11
Spag7			Capsl						Cxcl2
Nt5e			Jazf1						Gm12312
Pnpla2			Gm13375						Gm15421
Kmo			Gm45233						Gm8337
Gm27216			Trim14						B430119L08Rik
Cldn8			Gm44509						Gm26621
Pef1			Gm22204						Ltb4r1
Ccni			Prrx2						Gm15697
Polr2e			Gm12953						F2rl3
Mrpl38			Gm13349						Gpr17
Hmgn1			Gm14176						Zfpm2
Eif3g			Gm6288						A830082K12Rik
Slc35b1			Gm44164						Itpka
Pfdn1			Gm37274						Gm10575
Adrm1			Gm42941						Blk
Sf3b6			Pard3bos3						Prox2os
Mccc2			Gm27494						Gfra3
Rpl21			4930520O04Rik						9130213A22Rik
Ppdpf			Gm12319						Gm22574
Hdhd2			Gm42872						Ckap2
Rnpepl1			Gm28230						3830408C21Rik
Bzw1			Gm26819						Zfp300
Mgrn1			Gm38228						Itga10
Dctn2			Trdn						Mkx
Cox19			Gm13217						Gdf5
Mal			Arntl2						Gm28068
Pacsin2			Gm2606						Cplx3
Fam173a			Aldh1l2						Arhgap33
Dctn5			Gm26767						Cntnap2
Trappc4			Gm16348						Gcsam
Cebpzos			Evi2b						Gm12168
Glo1			Igkv5-48						Psapl1
Ergic1			C230066G23Rik						Caps2
Bola2			Ighv7-3						Gm6054
Jagn1			Xcl1						Glns-ps1
Zfand6			Ctsw						Trem3
Stard5			Gm25445						A530072M11Rik
Scamp3			Ccno						Gm10184
Cops3			Gm45140						Gm6155
Ndufaf3			Tmem190						Gm20443
Nfu1			Rap1gapos						Gm2986
Chp1			Chst13						Gm17115
Rad23a			Gm3200						Cd96
Frrs1			Gm8098						Stum
Hyal2			Gm44117						Nxnl1
Fbxo22			Cd46						Snora24
Mrps7			D830044I16Rik						Tekt2
H2afz			Gm43843						Vsig8
Hbp1			Cyp4b1-ps2						1700102P08Rik
Ndufa11			Ighv5-17						A930033H14Rik
Hax1			Gm27543						Lgi4
Igsf5			Cabyr						Kcnt2
Eif3h			Gm15834						Crtam
Nsmce4a			Henmt1						Gm12577
Srpr			Gm17022						Gm11702
Tusc2			Gm20680						Aspm
Rps15a			Gm13665						Gm6382
Mcur1			6720489N17Rik						Alox8
Wbp1			BB365896						Ntrk3
Tmed3			Gm10108						Ttk
Sptlc2			Gm15510						Pimreg
Cdk16			Gm26896						Cdhr4
Ap1s1			Gm14928						Gm17484
Cd82			Synpr						B230398E01Rik
Sectm1b			A230083N12Rik						Zpbp2
Rpl13a			1700034O15Rik						Clic6
Taf6l			Gm45138						Tnnt1
Gm15920			Morn5						Traj18
Mcoln1			Gm37024						Lilra6
Myo6			Gcnt7						Rec114
St6galnac2			Gm37637						Kcnu1
Rpl14			Hist1h4b						Hmmr
Glyr1			Gm15927						Snord7
Atg3			Ttll9						Gm22299
Plxdc2			Gm28638						BC147527
Abca3			Gm9824						Mfsd4b2
Tspan4			Ppbp						Awat2
Tsg101			Kcnh2						A730017C20Rik
Cetn2			1190005I06Rik						Spic
Folh1			Gm10257						Tnip3
Ddc			9930111J21Rik2						Mamstr
Ifi27			Gm43860						Fut7
Emc3			Dynlrb2						Gab3
Adipor1			Gm27232						Rpl31-ps15
Cttn			Pcdh9						Tnfsf14
Yif1b			Gm16016						Cenpi
Tm7sf3			Gm16125						Asb5
Etfrf1			Gm12955						D930030I03Rik
Nars			C230037L18Rik						Gm9982
Pigp			H2-Bl						Asb4
Slc6a6			AV039307						A530099J19Rik
Txnrd1			Gm26608						Medag
Babam1			Gm16470						Hcar2
Mtpn			Gm14680						Gm3839
Ank3			Gm27202						Fap
Lonp1			Gm43696						Apol10b
Chmp1a			Gm36266						Tmem145
Tma7			6720464F23Rik						Gm15232
Diablo			Cdkn3						Mtfr2
Pdzd11			Apcdd1						Izumo1r
S100a16			Kif18a						Sgcg
Mrpl22			Gm36995						Gm9174
Tmem183a			Gm26944						Cacna2d4
Cyp2a5			Kansl2-ps						Nanos1
Gnb1			Gm12655						Gm14091
Fam234a			Apol9b						Gm12943
Lman2			Gm26798						Il1r2
Dph3			Gm15344						Dnah12
Cltb			Gm13597						Foxf2
Crip2			Ccdc170						Katnal2
Prr13			Gm4691						Sms-ps
Nubp2			Gm44037						Ddx25
Ehd1			Gm17023						Pcdhb21
Pex7			Mccc1os						Anln
Tcf25			Gm13071						Klhl41
Blmh			Pcdhgb6						Nlgn1
Srp19			Gm4963						Rps18-ps1
Gucd1			Gm16754						Kcnj3
Rps4x			Gm43012						Gm16302
Bcat2			Zfp951						Rps6-ps1
Fbxo9			3110021N24Rik						Tssk1
Slc25a16			Gm5129						Liph
Commd8			Gm23497						Serpina7
Srsf9			Igkv16-104						Rundc3b
Spint1			Gm11993						Ccdc169
Mrps28			Gm16042						Selenok-ps1
Rpl7a			4732496C06Rik						Msx2
Supt4a			Gm26610						Gm15535
Sgta			Igkv1-135						Capn3
Slc38a10			Gm14038						Gm12097
Tmprss2			Slc13a5						Tvp23bos
Acsl1			4933407K13Rik						Slc7a11
Ei24			Lrfn1						Hmgb1-ps6
Ssb			Gm29668						Gm15573
Perp			Gm13415						Carns1
Dpy30			Nat8b-ps						Zscan18
Sostdc1			Gm43681						Actn2
Gtf2a2			Rd3						Olfml2a
Ywhaq			Fam229a						3222401L13Rik
Copb2			Gm8181						Prap1
Timd2			Rwdd2a						Ttn
Tmem64			Gm43609						Gm11613
Gltp			Nacad						Gpr82
Rab8a			Pfkfb1						Col11a1
Tmed9			Gm44264						Gzmm
Acad8			Gm43859						Ncam2
Commd4			Fbxl7						Bmx
Sec11c			Trbv13-1						A530053G22Rik
Pyroxd2			Gm37756						Nav3
Nbr1			0610033M10Rik						1010001N08Rik
Abhd16a			Gm27457						F630028O10Rik
Vnn1			Gm6345						Lrrc4
Srp9			Iqck						Nutf2-ps1
Sar1a			Gm10069						Hes7
Mrps26			Gm37666						Gm8806
B230118H07Rik			Gm11730						Was
Brap			Ighv1-58						Syt2
Uap1			Gm37962						Slc9a5
Cyhr1			Gm3235						Col20a1
Myl9			Gm26792						Gm15640
Mrpl50			Kcnab3os						Gm12418
Rpl28			Gm15009						Prg4
Anxa4			Gm15954						Gm16938
Gstm2			Gm16310						Amph
Atp6v0d1			Snora64						Rpl15-ps2
Glod4			Gm29609						Adamts20
Lpgat1			Zfp786						Gm5446
Ssu72			Clip2						Gm23172
Ran			Gm28306						Gpr84
Matr3			Gm5300						Vat1l
Gps1			4930556J24Rik						Mc4r
1110004F10Rik			Gm26873						B230319C09Rik
Tceal9			Gm1848						Fcer2a
Ncln			6030442K20Rik						Gm14857
Mcts1			A930029G22Rik						Gm4987
Kxd1			Gm43190						Gm14323
Erlin2			Gm28221						Gbp11
Ubxn2a			Gm16052						Tnni3
Mvb12a			Gtse1						Ggt7
Ddx1			Gm20708						A930007I19Rik
4933434E20Rik			Blm						Efcab6
Fbxw5			Gm43792						Gm25220
Emg1			Gm44190						Map7d2
Tmem243			Igkv4-57-1						Gng5-ps
Slc26a1			Gm32569						4833417C18Rik
Cxcl12			Ccl17						Parpbp
Cct2			Nuf2						Rapgefl1
Ppcs			Gm5915						Pdia2
Sacm1l			Gm9959						Lingo1
Mapk14			Gm13572						Vnn3
Tmem19			Hes2						Col11a2
Erp44			Gm38118						Prdx6b
Add1			Gm29650						Ddx43
Glg1			Gm12976						Adam4
Phf5a			AY074887						C1qtnf9
Dnajc3			Tarbp1						Srrm4
Pccb			Pcdhgb4						4933439K11Rik
Arf3			Gm20681						Rnft2
Pi4ka			1700084E18Rik						Lrrc73
Surf1			Gm19418						Gm12858
Papss1			Gm9752						P2ry13
Osgin1			B130046B21Rik						Slc6a7
Cacybp			Gabrr2						Gm5511
Crk			Gm44119						1700001L19Rik
Snap23			Igkv6-17						Cacng4
Snf8			Tceal3						Neto2
Aga			Gm43604						Cxxc4
Coa5			Gm13292						Gm28196
Pcyox1			H3f3c						Sez6l
Hsd11b2			4930427A07Rik						Gimd1
Lasp1			Gm6612						1700048O20Rik
Pcmt1			Gm15050						6030419C18Rik
Nudc			Gm43031						Maats1
Smpd1			Casc1						Plet1os
Txndc5			Gm43794						Gm15366
Acly			Gm44008						Ptchd4
Calu			Crygn						Atf7ip2
Pmpca			Angptl1						Fancd2
Npm1			Gm43668						Gm24233
Srr			Ighv1-82						Serinc4
Dnajc7			Hist2h3c1						Barx2
Ubap2l			Gm9791						Traip
Epcam			C330011M18Rik						Gpr88
Nenf			Gm12734						Rfx4
Psma5			Gm5575						Oxtr
Laptm4b			Gm10293						Twist2
Cops4			Gm42611						Dlg4
Spop			Zfp619						Sstr3
Emcn			Bloc1s2-ps						Brinp2
Myo15b			Gm12762						Gm9830
Eif6			Gm42879						Il2ra
Anapc16			Gm27042						Abcb4
Slc35b4			Gm43500						4933427E11Rik
Chrac1			Gm45053						Plekhn1
Cr1l			5830462I19Rik						1700064H15Rik
Srsf11			Gm15869						Gm10045
Clcc1			Gm3695						Ccdc50-ps
Slc22a13			Uprt						Slc22a14
Tob1			Gm43692						Gm2693
Vbp1			Gm25926						Cdkl4
Slc5a8			Grm7						Tnfrsf4
Zdhhc6			Naaladl2						Casq2
Actr1b			Gm42670						Gm20627
Tsn			A530064N14Rik						Gm4353
Sem1			Myl3						Pif1
Psenen			Gm12058						Cfap54
Gatb			Rtn4rl2						Catsper3
Tmem50a			Gm13620						Tmeff2
Polr2g			Gm13559						Gm22951
Lrp10			Star						Fam228a
Rnf14			Gm15470						Cdh22
Mlycd			Gm26724						Catsperd
Psmd5			Hesx1						E230029C05Rik
Timm9			Igkv4-72						Eddm3b
Sumo1			Gpr27						Soat2
Dus1l			Gm37860						Xkrx
Mrpl41			Gm10074						Gstt4
Acot9			Gm43096						Gm15987
Derl2			Gm17089						Bard1
Morf4l2			Pdzd9						Dmrta1
Tmed2			Tubb4a						Lgr5
Pnpo			Pnliprp1						Siglec1
Mob4			Gm21769						Il18rap
Ap2a2			Gm29856						Gm13477
Fnta			Gm14320						5033403F01Rik
Abhd11			Gm15285						Ptprn2
Aig1			Gm13882						Lhx6
Kyat1			Gm26510						Kcnmb2
Trappc3			Gm15429						Treml2
Rab10			Cdkl5						Gm13413
Tkfc			9530085L11Rik						Gm13194
Suox			Mospd4						Klrc2
Hacd2			Gm44085						Kif1a
0610012G03Rik			Htra4						Zfp992
Psme3			Gm15708						Klra4
Stk25			Spag6l						Tcerg1l
Clpb			BC046401						Htr3a
St13			Best3						Gm11878
Rnf114			Gm4596						Adcy10
Sema4a			Gm43863						Hist2h2ac
Serbp1			Gm14942						Epyc
1110008P14Rik			Far2						Gabrg1
Eif3c			Ccnb2-ps						Hist4h4
H2afy			Gm18310						Cma1
Dars			Mamld1						Grm4
Prkcsh			Gm27011						Kbtbd12
Vill			Gm44116						Saa3
Smu1			Nr1i3						C920009B18Rik
Rpl27			Gm16069
Gtf2h5			Gm14412
Fam32a			C130089K02Rik
Ndrg3			Phf11a
Rdx			4930458D05Rik
Scamp2			Gm4609
Tm4sf1			Gm11365
Pdk3			Gm44878
Stt3a			Zfp296
Acp6			Gm16214
Ascc1			Pcdhgb7
Arsb			2310074N15Rik
Dctn6			Bach2it1
Dap3			H3f3aos
Mrpl10			Gm14443
Ube2k			Gm14636
Uck1			Cd33
Chac2			Zfp458
Lhx1os			Gm43088
Sec62			Mxd3
Mrpl15			Gm43460
Galk1			Gm17163
Trappc6b			Igkv15-103
Stt3b			Fmr1nb
Serpinh1			Gm9517
Rab34			Gm684
Sult1c2			Igkv3-2
Kmt5a			Gm15551
Rpl23			C130012C08Rik
Chordc1			E130018N17Rik
Ppp5c			Gbp5
Acat2			Igkv5-43
Gsn			Gm6829
Hnrnpm			Gm11739
Gnpat			Gm28044
Nedd4			Gm15354
Ctnna1			Gm43343
Furin			Nxpe4
Klf9			Gm26909
Smim26			Gm27572
Rnf167			Slc39a4
Vil1			C2cd4d
R3hdm4			Gm37529
Nabp1			Pcdhgb2
Trpc4ap			Riiad1
2310009A05Rik			Gm25012
Pkig			Gm11960
Ccdc124			Gm973
Ccdc47			Gm6030
Ppp1r16a			Gm27492
Samd9l			Gm13502
Oard1			4930451G09Rik
Rps10			Gm14005
Yipf1			Gm43413
Il11ra1			Rgag4
Lonp2			Gm28913
Dnpep			Gm10209
Rbm5			Gm37153
Rbbp9			1700122E12Rik
Akr1c18			A130006I12Rik
Sel1l			Gm43566
Mapkapk2			Gm42671
Arpc1a			Gm42732
Gosr2			Dgkb
Dleu7			Gm11525
Smim11			Gm17056
Setd3			Gm16499
Slc35a1			Efna3
Pax8			Gm26684
Fgfr1op2			Itgad
Uba1			Gm14102
Snx1			Gm10481
Serf2			Xkr9
Gabarapl2			Gm12286
Yipf4			Rdh18-ps
Id3			Ighv2-9-1
Sdc2			Gm44103
Msn			Gm34106
Irak1			Gm17826
Atp2c1			Gm35549
Sigirr			Gm37915
Ppp1r11			Gm42502
Lsm6			Gm15743
Mapt			Gm12416
Ppp6r1			Unc13a
Psen1			Glt8d2
Scoc			Rpl29-ps2
Ctsf			Efhc2
Fbxw11			Gm12315
Get4			Gm13856
Clk1			Gm16315
Gnai3			Gm20621
Bax			Gm44941
Eif1b			E030026E10Rik
Csnk1a1			Nckap5l
Mgat4b			D630033O11Rik
Gnb2			Gm45738
Elp5			Gm3534
Derl1			Ltb4r2
Fkbp5			Gm38197
Rps24			Gm27321
Zfp207			Vmn1r4
Gm16286			Gm4654
Sin3b			Gm13245
Cluh			Gm26694
Phyhd1			Gm37699
Trnau1ap			Hcn3
Tmem242			Meig1
Fuom			Rsf1os2
Smagp			Gm13689
Pcolce			2610005L07Rik
Cgrrf1			Gm44040
Slc16a14			4931422A03Rik
Mfge8			Spata46
Parl			Gm44432
Ncaph2			2810429I04Rik
Sh3glb1			Ighv9-3
Rragc			Gm42997
Eif3b			2410080I02Rik
Gadd45g			Gm44280
Rpl24			Slfn3
Usp8			Exo1
Rpl31			B230207O21Rik
Ckmt1			P2rx3
F11r			Gm13610
Rpl35			Gm44771
Mydgf			Gm44152
Prelid3b			Gm43513
Chdh			Ighv14-2
Fcf1			Sstr2
Sdf2l1			Gm12981
Slc29a3			Gm13031
Habp4			Styx
Tmem192			Gm37531
Ddb1			Lrrtm2
Tex261			Gm16548
Rpl6			Gm10785
Zmpste24			Gm10291
Ccser2			Fbxo47
Ist1			Gm13270
Fam96b			Asic1
Lyplal1			Ube4bos1
Cckar			9930111J21Rik1
Dera			Gabra4
Pfdn6			Gm15713
Lyrm2			Gm26372
2310061I04Rik			Gm26526
Usp4			Gm8349
Nfic			Gm13204
Smim7			Gm6560
Ush1c			5430416O09Rik
D630023F18Rik			Gm13387
Qprt			Gm26533
Erlin1			Lyst
Arl8b			1110018N20Rik
Gldc			Gm13259
Prom1			Gm11969
Spg7			Fam166a
Prpsap1			D630003M21Rik
Zdhhc9			Gm14148
Snx17			Gm43545
Ganab			Gja3
Atad3a			BC030343
Ubc			5930420M18Rik
Phpt1			Olfr1442
Cwc15			Tmem267
Fbxo8			Cox4i2
Nmd3			Ighv1-47
Rdh14			Tmem182
Ptpmt1			Gm12158
Zfr			Gm14764
Pycrl			Igkv12-44
Sap30			Gm14227
Cox7a2l			Kif6
Ap1b1			Cfap61
Smim12			Myadml2os
Kif5b			4933417D19Rik
Rap1a			Cthrc1
Tcea3			Gm11185
Hadha			Gm43332
Pfn2			AI839979
Pitpnb			C6
Rpl22			Cyp2c68
Rfc2			Gm14396
Magt1			Mir671
Hsdl2			Olfr1393
H6pd			Gm16464
Hnrnph1			Phyhip
Mfn2			Ttc39a
Tor1aip2			Prrt2
Fabp4			Vamp7-ps
Mecr			Plk-ps1
Lgals8			Gm26415
Btd			Gm28888
As3mt			Gm20568
Ptpra			F2
Rps23			Gm15884
Strap			Gm18190
Gmfb			Gm43682
2610507B11Rik			Gm43136
Ptges2			Igkv5-45
Rchy1			Gm27972
Mif4gd			Stpg3
Npepl1			2010005H15Rik
Ppp2ca			Gm42815
Rpl22l1			Rell2
Krt8			Tmem255a
Pex11a			D630044L22Rik
Polr2c			4930404I05Rik
Pde1a			Hspa1l
Ndufaf6			Zfp422-ps
Emc2			Gm17195
Pnrc2			Gm16541
Ssbp1			Gm44053
Cotl1			Igkv8-24
Grpel1			Gm14233
Treh			Ccdc85c
Sbds			4930532G15Rik
Gpaa1			D530033B14Rik
Ntan1			A930004J17Rik
Hacd3			Gm26675
Mbd2			Gm43582
Tomm40			C230071H17Rik
Mpnd			4930415F15Rik
Micu2			Fcho1
Fbxo36			Gm14235
Nudt9			1110035H17Rik
Ufsp2			Ldha-ps2
1700021F05Rik			Gm26765
Dmtn			Gm6316
Rdh16			Dapl1
Abcb8			Gm18665
Ugt8a			1700003D09Rik
Rmnd1
Slc16a12
Sptbn1
Pdcd6ip
Timm17b
Cul1
Mrpl16
Abhd4
Ormdl2
Farsb
Bcl2l1
Rapgef3
Grtp1
Mtx2
Pole4
S100a6
Tom1l2
Exosc7
Slc35a3
Usp5
Gm14539
Npnt
Vta1
Tvp23b
Endog
Nqo1
Zcrb1
Pdrg1
Pisd
Mgat1
Dusp1
Mpdu1
Nudt16l1
Sqle
Nono
Tmx1
Eif4e2
Dhx30
Pgpep1
Llgl2
Ccdc12
Cetn3
Slc25a19
Rps16
Ap1g1
Tmem9
2310030G06Rik
Emc8
Map2k3
Ciao1
Snrpg
Mvd
Tspan14
Snhg3
Ppp4c
Bid
Sirt2
Aldh16a1
Man2b1
Sec31a
Rnf6
Stx5a
Golga7
Vps8
Dnm2
Cisd2
Snx5
Ppp1cb
Spcs2
Agtrap
Ncl
Ssna1
Cpe
Ndufaf4
Sil1
Mrpl46
Mpv17l2
Gaa
Nxt2
D17Wsu92e
Dnajc22
Slc25a20
Pdcd5
Itm2c
Copg1
Clint1
Eva1a
Tsfm
Arl3
[truncated: 9,750 more rows]
