# Supplementary material for: Kidney Tertiary Lymphoid Structures in Lupus Nephritis Develop into Large Interconnected Networks and Resemble Lymph Nodes in Gene Signature
Source: Am J Pathol. 2020 Aug 17;190(11):2203–25. doi: 10.1016/j.ajpath.2020.07.015 (PMC12178333; doi:10.1016/j.ajpath.2020.07.015)
Supplement: Supplemental Table S11 [file mmc12.xlsx]

## Sheet: Sup Table S11
Supplemental Table S11. Gene expression in C57BL/6J mice compared to gene expression in G3 mice and DE genes in G2 and G3 mice. https://www.ensembl.org/index.html
C57+BW G3	C57+BW G3+DE G3	C57	All	C57+BW G3+ DE G2	BW G3+DE G2	BW G3+DE G2+DE G3	DE G3	BW G3+ DE G3	BW G3
Number of genes
11786	1004	1866	189	12	8	75	1	167	1882
Gpx3	Kap	mt-Cytb	Cyp4b1	Nat8f5	Ccdc8	Adgre4	Mgat5b	Lif	Gm28661
Fth1	Malat1	mt-Nd1	Akr1c21	Cyp24a1	Ccl19	Apbb1ip		Egr2	Gm29216
Atp5b	Aldob	mt-Nd2	H2-K1	Rgcc	Ccr7	Apoc2		Serpine1	Gm10925
Keg1	Miox	mt-Rnr2	Cyp4a12a	Rfc4	Cldn14	Atp8b4		Msr1	Gm28437
Ftl1	Fxyd2	mt-Nd4	Azgp1	Gm12927	Galnt9	Btk		Smpdl3b	Gm15772
Gpx1	Slc34a1	Gm22133	Tef	Adamts15	Gzma	Ccdc88b		Esco2	Gm13340
Slc27a2	Napsa	mt-Nd5	Slc25a25	Map3k6	Mbl2	Ccl20		H2-Ea-ps	Rab1
Cyb5a	Uqcr11	Gm37376	Dbp	Camk1g	Satb1	Ccl7		Runx1	Rps24-ps3
Akr1a1	2010107E04Rik	mt-Nd6	Igkc	Rarg		Cd22		Krt20	Gm5805
Spink1	S100g	mt-Co1	Ptgds	Fam46c		Cd247		Ankrd1	Rps3a3
Dbi	Nudt19	Gapdh	Lyz2	Cd8a		Cd28		Hpgds	Gm11942
Tmem27	Pck1	mt-Rnr1	Hist1h4h	Slc43a1		Cd44		Serpina10	Gm5963
Atp5g3	Uqcrb	Rnasek	Nr1d1			Cd6		Creb5	Gm8430
Acsm2	Spp1	Nme2	Tmem86a			Cep55		Kif4	Gm12174
Selenop	Atp5c1	Ugt3a1	H2-Q7			Clec4a1		Adamts4	Rpl31-ps8
Fbp1	Nat8f1	CT010467.1	Psmb8			Cst7		Cdca5	Rps26-ps1
Ndufa4	Ttc36	BC026585	Cd52			Cxcl13		Gpr176	Gm11633
Acy3	Cox7b	Cfb	C1qc			Cxcr4		Sgol2a	Gm14794
Cd63	Sdhb	Ugt1a7c	Ctss			Dnase1l3		Ifi202b	Gm11410
Klk1	Pdzk1	Ces2c	AW112010			Dtl		Fyb2	Gm6436
Cox6a1	Atp5g1	Atp6v0c	H2-DMb1			Evi2		Tagap	Rpl34-ps1
Cox8a	Wfdc15b	Gm26377	C1qa			Flt3		Csf2rb2	Gm13771
Slc25a5	Slc22a18	Sephs2	Lcp1			Fpr2		Adcy7	Gm5835
Rida	Ndufc1	Bloc1s1	Igha			Gm12185		Adam8	Retreg2
Cox6b1	Ndufa5	Gm44364	Fam25c			Gm26740		Havcr2	Gm9294
Ndufa1	Eef1a1	Rab1a	Laptm5			Gm3617		Acsbg1	Rpl36-ps2
Chpt1	Atp5j2	Coasy	Gm15895			Gm8369		Mthfd1l	Rtraf
Cox4i1	Lpl	Fam195a	Coro1a			Gm9025		Ccr1	Rps3a2
Igfbp7	Slc7a13	Ndufs5	Cd72			Gpr132		Espl1	Gm11675
Ndufb8	Khk	Uba52	Wfdc17			H2-M2		Kif23	Erg28
Prdx1	B2m	Apoa1bp	Psmb9			Igf2		Gpr34	Gm9790
Cox6c	Ndufs7	Gm25745	Cxcl10			Ighg1		2700099C18Rik	Gm4076
Atp5j	Hint2	Gm28006	Per2			Ighg3		Irf4	Gm11966
Prdx5	Atp1a1	Sqrdl	Arntl			Ikzf1		C1qtnf6	Gm15946
Ldhb	Ly6e	Vps25	Slfn2			Ikzf3		Sgo1	Impdh2-ps
Uqcr10	Slc5a2	Gm27505	Ighm			Il18r1		Klra17	Rps15a-ps7
Umod	Egf	Pfn3	Ifi47			Itga4		Gm3788	Gm6415
Ndufa3	Fah	Gm6300	Ly86			Itk		Sox9	Gm10288
Cndp2	Fmo1	Gm20463	Il2rg			Kcnn4		Arl4c	Rpl28-ps1
Uqcrq	Lactb2	Cox16	Lsp1			Kif21b		Nr4a3	Mesd
Itm2b	Ctsl	9030617O03Rik	Lst1			Milr1		Rap2b	Rpl36a-ps1
Mdh1	Dcxr	Tomm6	Selplg			Mir142hg		Igsf10	Cavin1
Tmem176b	Gss	Ctage5	Aif1			Mki67		Cd180	Rps11-ps2
Cox5b	Ndufv1	Gm24616	Tap1			Mnda		C330027C09Rik	Eif3s6-ps1
Ly6a	Selenbp1	Cox7a1	Slamf9			Ms4a1		Mybl1	Dmac1
Ugt3a2	Sat1	Pgk1	Per3			Ms4a6d		Cdc6	Gm8185
Inmt	Slc37a4	Slc39a7	Fgg			Myh1		Asic2	Mindy1
Pdzk1ip1	Mettl7b	Mrpl53	Cd68			Naip5		Cd276	Mcrip1
Ndufb9	Ccdc107	Fam134a	B4galnt1			P2ry10		Gm4841	Gm4950
Tmem176a	Cideb	2310036O22Rik	Rgs10			Pak3		Trem2	Rbx1-ps
Cyp2e1	Eci3	Gm26712	Pld4			Pappa2		Calcr	Gm16399
Ugt2b38	Nat8	Car15	Arhgap15			Pcdha11		Ncapg2	Gm19503
Tcn2	0610005C13Rik	Gm24853	H2-M3			Pik3cg		Pcna-ps2	Atp5k-ps2
Ldha	Cmbl	Fam63a	Ccl5			Plxnc1		Gm5637	Tmem250-ps
Hspa8	Tecr	Rpl29	Jchain			Pou2af1		Rmi2	Mindy2
Ggt1	Cycs	2810428I15Rik	Cd53			Ptafr		Lgi2	Gm28439
Guca2b	Adhfe1	Mettl7a2	Npas2			Rubcnl		Lyl1	Gm6274
Atp5a1	Ndufb7	Mir8114	S100a9			Runx3		Dclk1	Gm6085
Ndrg1	Tsc22d1	2700060E02Rik	Dgkg			Samsn1		Adam23	Xist
Usmg5	Id2	Fam195b	Cd48			Serpina3n		Nrcam	Gm8129
Dnase1	Cd74	Scamp4	Ccl8			Serpina6		Gm20645	Gm10260
Lamp1	Haao	Gm44386	Cybb			Siglecg		Inhbb	Nipsnap2
Hsp90ab1	Ndufa13	Gm37401	Derl3			Slc15a3		Wnt10a	Tcim
Atpif1	Aqp1	Gm28062	Ptprc			Slpi		Klhl29	Cavin2
Tmbim4	Sod1	Atp5sl	Nfkbie			Spn		Pi15	Uqcrh-ps2
Aldoa	Defb29	Gm12678	Ccl12			Syk		Gm12013	Gm15710
Cyba	H2-D1	Tstd1	Cd27			Tbc1d10c		Cxcl11	Gucy1a1
Chchd2	Alpl	Tmem261	Stap1			Tcf7		Adamts16	Gm8894
Cyp2j5	Clu	Prosc	Adgre1			Thy1		Bend4	Rpl27-ps3
Gstm1	Slc22a7	Nme3	Ccr2			Tlr1		Mex3a	Mcrip2
Sord	Ass1	Snord13	Itgb2			Traf3ip3		Flnc	Gm7658
Gatm	Calb1	1810009A15Rik	Clec4a3			Treml4		Neurl1a	Txn-ps1
Cox5a	Apoe	Gm22990	Cyth4			Trpm2		Gm12191	Rps15-ps2
4833439L19Rik	Pcx	AC147560.1	Traf1			Wdfy4		Gm7809	Gm13352
Pecr	Retsat	Nme7	Hvcn1			Xlr4b		Runx2	Gm13186
Acsm3	Por	Mrps18b	Ccl2					Nkd2	Cryzl2
Atp5d	Fmc1	0610007P14Rik	Lck					Cacna2d1	Gm6368
Etfb	Slc13a1	Gm15725	Fcgr4					Rplp0-ps1	Trir
Slc25a39	Cstb	Pdf	Lat2					1810011H11Rik	Rpl23a-ps3
Uqcrh	Slc22a8	Rbm42	Ly6f					Lix1l	Gm11407
Acadm	Dstn	Pam16	Nr4a1					Adam19	Gm6142
Tpi1	Akr1c14	Wbscr22	Ms4a4b					Nova1	Gm11224
Cystm1	Kl	Snord118	Ms4a7					BC018473	Gm5844
Sdha	Gpd1	Fam188a	Ly6c2					Frem1	Gm10784
Cox7a2	Gcsh	Timm23	Cd86					Sdk2	Gm10222
Gpx4	Aacs	0610010K14Rik	Serpina3g					Ripor2	Rpl6l
Chchd10	Xylb	Tmlhe	Fermt3					Gm5611	Flvcr2
Sqstm1	Mep1b	Gbas	Evi2a					Sacs	Gm10689
Slc17a1	Slc18a1	Ube2v1	Rac2					Gm26722	Gm8722
Mpc2	Aspdh	Ube2i	Il1b					Ntf5	Hoxb4
Slc25a3	Dgat2	Akap2	Ccna2					Apobr	Gm8451
Lamp2	Ndufb4	Rtfdc1	Cd83					Rps27a-ps2	Gm13680
Cyc1	Acsm1	Gm19918	Ms4a6b					Flvcr1	Cox20-ps
Adh1	Glul	AC149090.1	H2-DMb2					Dnm3os	Dmac2
Atp5e	H2-Ab1	Abcb6	Lpxn					Xcr1	Rpl18-ps2
Hspa5	Acy1	Gm24451	Cxcr6					Fam198b	Rpl22-ps1
Atp5f1	Slc22a28	Pin4	Ighg2b					Csmd1	Tlnrd1
Ces1f	Vmp1	Eif2s3y	Fgl2					Nrxn3	Cop1
Ghr	S100a10	0610006L08Rik	Hcls1					Gm14706	Gm20204
Fuca2	Sardh	Hn1l	Slamf8					Aff3	Gm10086
Timp3	Car14	Gm44170	Slc11a1					Edaradd	Eef1akmt2
Ech1	Grn	Eif4ebp3	Ms4a6c					Arfgef3	Rpsa-ps9
Ndufa6	Abat	C030005K06Rik	Bin2					Armcx4	Gm2810
Atp5h	Shmt2	Rab4b	Tcf15					Gm3550	9130020K20Ri
Pcbd1	Slc13a3	Mir6236	Hck					Nfatc2ip	Mrpl48-ps
Uqcrfs1	Mgp	2210013O21Rik	Lair1					Tma7-ps	Ap1s3
Uqcrc1	Susd2	Gm28048	Top2a					Gm6136	Naxe
Ndufa2	Usp2	Wbscr27	Pirb					Kcnk6	Togaram1
Scp2	Cyp2d26	Mesdc2	Rassf2					Ppp1r2-ps4	Mindy3
Phyh	Tagln2	Ube2s	C4b					Enc1	Dglucy
Aldh6a1	Pim3	Galnt2	Il10ra					Eldr	Gm5566
Rps27l	Slc22a19	Atg9a	Cxcl9					Ptgfrn	Plpbp
Hint1	Cyp2d9	Gm20721	Dennd1c					Gm7266	Vat1
Psap	Sh3bgrl3	Vamp7	Arhgap45					Prune2	Virma
Bsg	Clybl	Rfwd2	Cdca8					Gm6181	Crybg1
Ndufa7	Acmsd	1810011O10Rik	Lilrb4a					Zdhhc15	Psmb6-ps2
Hibadh	Slc22a22	Zc3h11a	Ncf4					Paqr8	Rpl9-ps7
Ndufs6	Aamdc	Snrpn	Ubd					Acot10	Gm4997
Odc1	Mthfd1	Gm26527	Itgb7					Gm14769	Babam2
Pah	Enpp6	Bre	Cd3g					Slc22a13b-ps	Gm2830
Abhd14b	Gstk1	Gm10401	Mcub					9430002A10Rik	Gm11539
Ndufb6	Fads2	Slc25a30	Ncf1					Nog	Bak1
Atp1b1	Susd3	Idi1	Siglece					Wfdc16	Rtf2
Mdh2	Tomm7	4930481A15Rik	Pik3cd					Wnt2	Bud23
Idh2	Lgals1	Methig1	Ncf2					AC092404.1	Slf2
Cat	Cd47	Pddc1	Nlrc5					Mamdc4	Gm14017
Smpdl3a	Bdh1	BC029214	Cx3cr1					Shh	Gm20594
Ldhd	Sirt3	Fam89b	AI662270					Gm2415	Mir351
Atp5o	H2-Aa	Slc9a3	Sla					Rpl13-ps6	Gm11964
Ndufb2	Gm853	Csrp2bp	Iglc2					Hist1h2al	Gm12571
Pter	Ren1	Gm26083	Ptprcap					Gm10115	Nuak1
Selenof	Rhcg	Gm10197	Lrmp					9530036O11Rik	Gm13422
Mpv17l	Acox2	Ddx3y	Akr1c20					Slc17a2	Gm16072
Oxct1	Hsph1	Gm1821	Gpr65					Gm13339	Gmfg-ps
S100a1	Tsc22d3	Mettl10	Myo1f					Rnf182	Rpl13a-ps1
Ndufv3	Pxmp2	Gm18588	Prkcb					Mecomos	Gm10736
Eif5a	Plin2	Gm15889	Cd37					Gm26736	Rps8-ps4
Slc17a3	Slc7a8	Fam175b	Cyp26b1					Pdxk-ps	Nup62
Mep1a	Mrpl48	Snora28	Plek					A530016L24Rik	Bicral
Ctsd	Gm26917	Gm42742	Ccr5					Mybpc3	Gm12693
Arl6ip1	P3h2	Pakap	Tmem28					Atp13a4	Gatd1
Mif	H2-Eb1	Gm13528	AB124611					Nptx1	Gm16373
Acox1	Ecm1	Higd1c	Vav1					Gm10621	RP23-402K24.6
Slc22a12	Upb1	AC155806.1	Uhrf1					Gm12529	Inf2
Tmem59	Gsta3	Tssc1	Batf					Rps8-ps3	Pip4k2b
Idh1	Slc51a	Hba-a2	Nckap1l					Aox3	Gm14830
Sdhd	Slc16a9	Gm13855	H2-Ob					Gm18254	Jpt2
Etfa	Grb7	1700040L02Rik	Klrd1					Fam228b	Gm4799
Romo1	Ppp1r1b	Gm24515	Sp140					Gm26967	Kat14
Ndufb10	Vegfa	Gm13509	Tnfrsf13b					Ntng1	Ripor1
Park7	Abhd14a	Irs2	Basp1					Cacna2d2	Dcaf1
Igfbp4	Anxa2	Cpne1	Mzb1					Kcnk3	Gm12389
Ndufv2	Pnrc1	Fam134c	Mpeg1					Gm12568	Gm15773
Minos1	BC025446	Gm24289	Slfn8					Cited1	Gm7436
Lrpap1	Tpm4	Atp4a	C3ar1					G630018N14Rik	Gm13181
Ndufs2	Gpx6	Tarbp2	Itgam					5830473C10Rik	Retreg3
Calml4	Stard3nl	Dph1	Rasal3					Ttbk1	Gm14277
Ndufa10	Bckdhb	AW822252	Cxcr3					Gm26588	Gm14567
Mettl26	Lgals3	Gm43079	Dusp2					Gm6644	Hdgfl2
Cops9	Slc16a7	Prkcdbp	Cd300ld					Slc22a27	Sh3pxd2a
Calr	Trim47	Gm20498	Lcp2					Pjvk	Gm15289
Folr1	Tmem252	Zfp869	Tlr7					Cdh20	Rpl35a-ps2
Esd	Ces1e	Hdgfrp2	Ptpn7					Lgr6	Aoc3
Cdh16	Tpm1	C330006A16Rik	Ms4a4c					Pnpla3	Hdgfl3
Cisd1	Rhoc	Gm15163	Itgal					Galr2	Gm7776
Cd81	Gnmt	Cyp2c44	Rad54l					Nr2e3	Gm6823
Ndufa12	Slc2a5	Gm21992	Dock2					Gm6878	Gm23935
Atp6v1f	Tkt	Fam63b	Socs1						Prrx1
Ppia	Prodh2	Cyb5d1	Psd4						Rbm8a2
Atp5k	Arpc1b	Gm45051	Dock11						Rpl36-ps12
Hist1h2bc	Gjb2	Cpt1b	Lpcat2						Gm4879
Akr7a5	Ywhah	Gm25682	Itgax						Jcad
Aldh2	Slc34a3	Srd5a2	St8sia4						Rpl10-ps3
Pdia3	Rnf149	0610031O16Rik	Pclaf						Gm12222
Ghitm	Hmgcr	Toporsos	Il21r						Gm13675
Slc3a1	Irgm1	Cyb561a3	Tnfrsf18						Mirlet7b
Abcg2	Rdh5	B3gnt2	Clec12a						Rnf144b
Ehhadh	Lgals3bp	Gm4045	Camk1d						Gm5879
Idh3g	Mfsd2a	1810044D09Rik	Snx20						Gm5867
Gabarap	Fitm1	Rnps1	Sash3						Mettl27
Spp2	Tmem25	2610035D17Rik	Clca3a2						Gm13611
Slc47a1	Afmid	Fcamr	Csf2rb						Nt5dc3
Aco2	Slc13a2	Cxx1c	Themis2						Gm7936
P4hb	Clcnka	Prok1	Cd3d						Sqor
Bdh2	Ier3	Sdpr	Fam26f						Rex1bd
Vamp8	Agxt2	Uty	Clec4n						Abraxas2
Glyat	Cfh	Rangrf	Mcemp1						Gm13196
Acat1	Tst	Gm43305	Pou2f2						POU2F1
Skp1a	Slc51b	Kpna2	Il2rb						Gm3571
Rnf181	Smim5	Zfp445							Cdc34b
Actb	Acsm5	Gm23407							Rnf150
Marc2	Nat8f6	Mrpl23							Ftl2
Cd36	Igfbp5	Gm27868							Gm7331
Cox7c	Hspbp1	Mir3063							Gm11425
Suclg1	Nr1d2	Slc8a1							Cabcoco1
Atp6v0b	Nipsnap3b	Tfdp1							Gm5909
Mat2a	Rtn4	Gm17122							Gm4943
Car2	Rpusd3	Zfp930							Gm12497
Atp6v1e1	Ifi27l2a	Slc35f3							Rpl5-ps1
Hagh	Hmox1	Snord91a							Padi2
Hnrnpa2b1	Nat8f2	Nrbf2							Tmem131l
Herpud1	Bgn	Snhg8							Cavin3
Mpc1	Prps1l3	Hist1h4d							Gm3650
Comt	Col18a1	Snurf							Srcin1
Higd2a	Arhgap5	Defb19							Gm6169
Ost4	Gamt	Gm12328							Paxx
Prdx6	Akr1d1	Golt1a							Ksr1
Atox1	Ggnbp1	Gm27640							Rps2-ps10
Cst3	Plscr1	Gm23637							Gm14336
Qdpr	Macrod2	Dfna5							Gm38393
Ubb	Pea15a	Gng10							Lipg
Tspan3	Vwa1	Gm14325							Gm7027
Oaz1	Mt2	Gm21988							Nlgn2
Vdac1	Bst2	Anxa11							Gm10051
Lypla1	Polr3e	Wee1							Il1rn
Eif1	Npl	Gm15563							Gm3150
Aldh8a1	Tnfrsf12a	Ak3l2-ps							RP23-402K24.5
Cda	Srgn	Ell3							Pde5a
Bphl	Slc30a2	Ugt1a6a							Dagla
Slc22a1	Bag2	Zfp825							Eipr1
Hspa9	Il34	2900097C17Rik							Gm26814
Ndufb5	Isoc2b	Gm27867							Gm5391
Smdt1	Cx3cl1	Gm29012							Rtl6
Atp6v0e	C1qb	DHRSX							Fam241a
Ephx2	Hn1	Gm24029							G530011O06Rik
Pth1r	Nlrp6	Zfp317							Tmprss6
Psmb6	Sypl2	Snhg9							Gm12892
Grcc10	D630024D03Rik	Camkmt							Samd4
Ndufc2	Mtfp1	Gm20659							Gm11605
Aadat	Slc39a5	Crkl							Brwd3
Mrpl42	9030619P08Rik	Oser1							Gm8659
Ndufs8	Akr1c19	Gm27875							Calr-ps
Gclm	Lpin1	Vprbp							Tfap2a
Slc22a6	Macrod1	Fam188b							Gm12355
Tmsb4x	1810059H22Rik	Fam65a							Cplx2
Pepd	Ranbp3l	1810021B22Rik							Gm10243
Gnas	3110045C21Rik	Mfsd7b							Zbtb33
Ddt	Lhfp	Gm8797							Pde11a
Eno1	Ctsc	Fxyd1							Gm14165
Mrps21	Tuba1a	Gm4202							Calml3
Cib1	Ap3s1	2010107G23Rik							Gm13612
Gabarapl1	Dio1	Lime1							Eno1b
Cryl1	BC034090	Gm24111							Phf20-ps
Serinc3	Cadm1	Gm11619							Gm6293
Sult1d1	H2-Q6	Pdcd5-ps							Gm5422
Ndufab1	Tyrobp	Gm11127							Fam217b
Car4	Tns2	Gm28959							Gm12988
Tmem205	Slc10a5	Olfm4							4930526A20Rik
Aqp2	Ccm2	5730508B09Rik							Foxo4
Gas2	Acot7	Casp3							Gm12244
Prdx2	Tagln	Zfp235							Antxr1
Hpn	Frzb	Fam175a							Gm14513
Tmigd1	Sema3b	Gm37335							Cbarp
Prelid1	Esm1	Arl10							Hsp25-ps1
Ivns1abp	Arhgdib	Syt17							Hectd4
Ndufa8	Sult1a1	Mfsd7c							Gm5576
Galnt11	F2r	Trex1							Fhl3
Grina	Nccrp1	A330040F15Rik							Gm10240
Rpl41	Pycard	Gm3716							Syt7
Hadh	Slc10a2	Gm10766							Rpl27a-ps1
Iah1	Pcna	Ankrd23							Saa1
App	Slc2a4	Cox6a2							Fignl2
Acot13	Fcer1g	Gm37336							Bclaf3
Plscr2	Fgfr4	Gm22107							Nbdy
Tmem256	Golga4	Jmjd7							Ung
Defb1	Slbp	Snora21							Rpl31-ps13
Hgd	Stat3	Gm17104							Tmeff1
Uqcrc2	Rnf24	Ciart							Mymx
Timm8b	Tmed5	Mir29c							Rgma
Crot	Pvalb	Gm9769							Fam241b
Ybx1	Cyr61	Moap1							Gm11598
Spcs1	Cck	Gm44313							Gm9320
Serpinf2	Neu2	Sycn							Gm11249
Hsp90aa1	Jun	Gm22213							Rbm6-ps1
Nedd8	Slc16a11	Gnb5							Snai1
Lgmn	F3	Tdg							Il1f6
Sdhc	Cldn16	Atrip							Abraxas1
Ctsh	Fga	Trpv5							Hk2
Hspe1	Snx31	Gm26456							Rpl35a-ps7
Ndfip1	Adamts1	Gm22378							Gm7535
Gcdh	Efhd2	Tmsb15b1							Gm8802
Gk	Mansc4	Acss3							Gm6158
Arf1	Slc5a6	Gm25047							Fgf10
Cnbp	Sec24d	Lrch4							Gm26862
Cox17	Afm	Rbm19							Spaar
Rps11	Serpinb9	Gm27450							Gm16223
Txn2	Limd2	Med12							Gm9726
Lap3	Atp6v1c2	Gm45769							Mex3b
Mt1	Hfe	Cxx1b							Rpl17-ps8
Acaa2	Col3a1	Ankrd65							Fbxl16
Slc25a10	Gm15318	Gstp-ps							Hoxc4
Nme1	Ctps	Gm23817							Gm6485
Smim4	Cldn3	Mir6340							Gm8935
Myl6	Clic3	Gm12962							Rps18-ps3
Ndufa9	Dym	Zfp955b							Fam222a
Hsp90b1	Igtp	B230307C23Rik							St6galnac5
Aadac	Plac8	Gm26808							Robo1
Psma2	Stbd1	Fam179b							Pcdh19
Rps14	Tuft1	Gm32391							Rpl18-ps1
Swi5	D3Ertd751e	Rab42							Lrp8
Rps27	Bloc1s2	Thap6							Nup62cl
Med28	Gm15879	Zfp955a							Sprr2g
Rpl32	Tes	Lrrc8b							Itpr3
Hmgcs1	Hemk1	Rn7sk							Gm17388
Txn1	Gys2	Carnmt1							C1s2
Cyp4a31	Cp	Gm10819							Gm7334
Idh3b	Anxa3	Gm15900							Smim27
Rplp0	Adap2	Amt							C030013C21Rik
Acadl	Ifngr2	Gm24876							6330403L08Rik
Alas1	Spns2	Gm13341							Gm10110
Ppp1ca	Prmt2	Snora68							Nr2f1
Txndc17	Emilin1	Gm20605							Pianp
Gstp1	Tgif1	Gm25397							Gm10146
Immt	Slc4a1	1110037F02Rik							Kank4
Ndufs1	1810034E14Rik	n-R5s185							Ust
Stard10	Mcm6	Tldc2							Pgm2l1
Mtch2	Tipin	Gm10845							Gm5697
Pdha1	Btg1	Gm25767							Wdr76
Cyp2a4	Hnf4aos	n-R5s191							Tmem151b
Ogdh	Mmab	Gm26236							4930519F09Rik
Spint2	Tmsb10	Gm2058							Cenps
Dazap2	Stat1	Gucy1a3							Rpl31-ps16
Lamtor5	Tmem207	Tom1							Micall2
Ndufb11	Taco1	Peg13							Uqcrh-ps1
Eif4g2	Irf1	Gm26447							Lmod1
Tspo	Serpine2	Gm44421							Tal1
Ces1d	Cyp4a12b	Gm14326							Sost
Tuba4a	Clec2h	Sap25							Snap91
Glmp	Irf7	Gm20716							Galnt15
Thnsl2	Paqr9	Gm37988							Gsdme
G6pc	Ces2e	Gm23318							Csl
Pttg1ip	Cdkn1a	Gm9794							Cacna1g
Acadvl	Unc93b1	2310040G07Rik							Nkrf
Vps29	Hdac10	Igkv8-30							Prr12
Lamtor2	Nek6	Gm13910							Gm15975
Cldn10	Spa17	A730017L22Rik							Gm2991
Mlec	Fasn	Gm27755							Gm8738
Hnrnpk	Emp3	Gm22488							Gm15694
Mcee	Ptpru	Gm22710							Neil2
Pfn1	Plp2	Gm43568							Gm15432
Tnfaip8	Fam107a	Mir546							Gm9703
Slirp	Pros1	1810017P11Rik							Mx2
Mfsd4b5	Btg2	Gm25549							Gm12848
Atp11a	Sh3bp2	Gm2011							Tgif2
Prdx3	Tln2	Trim12a							Tedc2
Mpc1-ps	Gabpb1	Gm11175							Plxna4
Ppib	Gm4956	Gm36028							Hspa9-ps1
Pipox	Tubb6	Tmsb15l							Gm15536
Plekhb2	Serpina1a	Cnksr3							Flrt2
Psmb5	Hmgcs2	Snora7a							Gm13142
Hsd11b1	Anxa1	1810049J17Rik							Ripor3
Edf1	Pygl	Gm4524							Gm23346
Ndufb3	Gsap	Gm15972							Ckap2
Tmem147	Fam49b	Gm23394							Scn2b
Ppa2	Icam1	Tgtp2							Trim6
Bcap31	Mgam	Gm15361							Gata6
Hspd1	Pcsk6	A830080D01Rik							Gm7808
Calm2	C8a	Tbck							Kcnmb1
Pebp1	Dpys	Gm14257							Ppp1r3b
Kcnj15	Aqp4	Cxx1a							Tmtc2
Atraid	Gm7204	Mir8097							Pimreg
Dad1	Lrp11	Gm42846							Gm11652
Cdc42	Ces2b	Gm15459							Gnao1
Ube2d3	Cdkn2c	Zfp970							Atp8b5
Me1	Cbfb	AC125167.1							Gm13961
Taldo1	Ccl28	Gm27920							Plin4
Slc25a4	Irgm2	Sbsn							Vps13c
Iscu	Glis1	Gm20388							Gm8522
Bpnt1	Ajuba	AC132393.1							Kcnc2
Fuca1	Klf6	2810414N06Rik							Sobp
Msra	Apoa4	Fam178a							Grem1
Rab11a	Col1a2	Gm20518							H2-T10
Actg1	Vim	Ugt1a6b							BC023719
Aup1	Fstl1	Gm14967							Ldb3
Fis1	1700113A16Rik	Gm43359							Sdk1
Enpp2	Thrsp	Ptch1							Gm5445
Slc12a1	1110038B12Rik	Dynlt1b							Gm14127
Cgref1	Gstm7	2610020H08Rik							Lrmda
Mettl7a1	Stra6l	Gemin4							Htra3
Aldh4a1	Iigp1	Gm42413							Gm27219
Coq9	Nid1	AC154540.1							Gm13487
Ndufs3	Shisa4	Tmem200b							Prkg2
Mrps6	Lrrc66	Qtrtd1							Rps12-ps10
2410015M20Rik	Sorbs2	Gm14295							Gm15575
Elob	Thbs1	Gm5499							Nkapl
Dynll1	Kcp	Gm38392							Gm12582
Tmco1	Junb	Rpl3l							Tnfaip8l1
Kng2	H2-DMa	AI506816							Atp10a
Cldn2	Eri2	Gm23639							Gm9575
Aldh1l1	Tle2	Gm37240							Gm13433
Grhpr	Tfpt	Gm38319							Gm19774
Atp6v1b2	Fkbp7	Gm22620							Fam78a
Pmpcb	Lrrc31	C1qtnf5							Slc36a2
Rab11fip3	Emp1	Gm24045							Inhba
Gstm5	Serpina1b	2610507I01Rik							Rpsa-ps1
Aass	Cpeb1	Gm10311							Lgals12
Neu1	Arg2	Srp54b							Pcdh8
Ivd	Samhd1	Gm27845							Vstm2b
Rsrp1	Rtp4	1700112D23Rik							Gm26890
Mien1	Cracr2b	AC015583.1							Rpl28-ps3
Cops6	Cks1b	Zbtb9							Chl1
Ak3	Nab2	Lncpint							Ikzf4
Ninj1	Crocc	Gm16537							Arsi
Ctsa	1810055G02Rik	Spg11							Cacna1c
Slc22a2	Parp9	Kdm5d							D430019H16Rik
Gcnt1	Gm12999	Gm10800							Vangl2
Arpp19	Pklr	Ugt1a2							BC055324
Dynlrb1	Morc3	Gm43966							n-R5s213
Ctsb	Axl	Ptrf							Homer2
Ergic3	Igfbp1	Gm44120							Gm4953
Bckdha	Mpst	Gm7694							Zswim9
Aldh9a1	Bcl3	Hist1h4c							Rpl21-ps6
Tmem174	Rcn1	Gm11695							Gm16433
Gng5	C920021L13Rik	Gm13554							Tmem145
Mrpl20	Pltp	Ldoc1l							Anln
Slc25a11	Cmtm3	Gm24119							A430106G13Rik
Ubl5	Uroc1	Gm15962							Cd300e
Atp6ap1	Prkx	Fgf18							Gm29462
Mlf2	Lyn	2001-09-01							Tfap4
Sod3	Pik3c2g	Gltscr1l							Rgs14
Psma7	C1s1	Mir8094							Clec4e
Mogat1	Cyp1b1	1700034P13Rik							Gm28883
Amacr	Sulf2	Gm28933							Tpx2
Dhrs4	Cxcl14	Gm13412							Hoxa1
Anapc13	Rab31	AV356131							Cntn1
Cyp4a10	Katnal1	Mirt2							Usp27x
Agpat3	Xpnpep2	Car7							Mss51
Arf4	Dock7	9430020K01Rik							Trim45
Xbp1	Etnppl	CAAA01147332.1							Grem2
Cryz	Il33	1110006O24Rik							Cpxm2
Cox14	Hmcn2	Rsc1a1							Ifi203-ps
Fkbp2	Apobec3	Pstpip2							Tnfrsf19
H3f3a	Ube2l6	Zfp146							Gm9825
Echs1	Gbp7	Gm27624							Gm4760
Prss8	Ido2	Gm17139							Gm15506
Pcyt2	Isg15	Gm24157							Tmprss13
Rplp1	Tor3a	Zfp72							Ssh3
Kcnj16	Ybx2	Anxa13							Tlr13
Mcfd2	Ccl6	Etaa1os							Sptb
Acaa1b	Serpinb6b	Gm10705							Gm13192
Gng12	Gm15823	Lrriq3							Nemp2
Pgrmc1	Insrr	Mir3535							F13a1
Gpi1	Xaf1	Gm14305							Sox11
Degs1	Oasl2	Pou2f1							Mmp15
Dld	A4gnt	Gm43667							Tenm3
Them7	Dhx34	Gm42807							Tnfrsf25
Canx	Lxn	Gm26279							Tcaf2
Fh1	Asns	Rybp							9230105E05Rik
Tmbim6	Smox	Aim1							Itih4
Rpn1	Colec12	4732440D04Rik							Gm24095
Cope	Halr1	Gm37824							Cdv3-ps
Dab2	Fa2h	Trac							Rxrg
Sucla2	Rgmb	Gm23458							Gm5778
Snx3	Tm6sf1	Gm12744							Gm6166
Tm2d2	Nr0b2	Gm6969							Kif26b
Rer1	Naaa	Gm4617							Filip1
Rps29	Mxra7	Gm5113							Gm16380
Rab7	Ptrh1	Gm22333							Apod
Commd3	Gdf15	Gm32950							Ism1
Laptm4a	Fcgr3	Spr-ps1							Kif5c
Ttr	Ttll10	Tbx10							Amd2
Fcgrt	B230216N24Rik	Kdm8							Zfp9
Neat1	Cldn4	Wdfy2							9330159N05Rik
S100a11	2310010J17Rik	Gm15348							Zbtb39
Rnf187	Nat8f3	Gm42867							Gm20699
Pop5	Marcksl1	Gm37676							Hey2
Psmb1	Slc22a29	Gm27995							Dio2
Adh5	Uchl1	Gm9747							Cacna1a
Timm17a	Ier5	AL589742.2							Ltbp2
1110008F13Rik	Nfkb1	Erich6b							Gdf3
Osbpl9	Mcm2	Gm20559							Tnxb
Rabac1	Gm15848	Ugt1a10							Meltf
Tmem189	Prkag3	BC049762							Gm10167
D8Ertd738e	Cnp	Gm44777							Synm
Wbp2	Tgfb1i1	Gm6135							Alkal2
Fam151a	Vwce	Gm43852							Rps2-ps13
Tubb4b	Filip1l	Gm14410							Gm14248
Nudt4	Pla2g15	Krt80							Gm14630
Acss2	Adgrg4	Rhbdl1							Mn1
Sypl	Rmdn2	Gm43361							Angpt4
Rac1	Sdc1	Gm15135							Tnf
Cfl1	Snx10	Gm43493							Gm13423
Aes	Dph2	Snora81							Gm16199
Psma1	Fam129a	Gm45184							Rbp7
Aplp2	Tgfbi	Mir466i							Mmp3
Hsbp1	Ifit2	Gm23303							Cdk5r1
Bag1	Marcks	Gm128							Brdt
Slc3a2	Rnd3	Gssos2							Mnd1-ps
Cers2	Myc	Cd209a							Ptgs2
Psma6	Lcn2	Gbp6							Gm14013
Cyp2j13	Proz	Gm14686							Rspo3
Sri	Gbp2	Mir6385							Pafah1b1-ps1
Sec11a	Stk17b	Gm44963							Gm9457
Slco1a1	Cxcl1	Zfp780b							Gm7117
Smim24	Isoc2a	Gm14584							Zik1
Psmb4	Lrrc52	Klf12							Slamf6
Pdk2	Tubb2b	Cyp2f2							Smad9
BC004004	Ccdc71l	Zfp873							Rtl8b
Churc1	Suv39h1	Gm22504							Gm28229
Ctsz	Rrm2	Mia							Gm15644
Gstz1	Gm17690	4930512B01Rik							Ppp1r3c
Echdc2	Lrg1	Gm28036							Eda2r
Naa38	Col6a1	Gm43270							Efs
Sec61b	Plaur	Gm45203							Tnfrsf13c
Hsd17b10	Arid5b	Hist1h1e							Klrb1b
Aldh7a1	Arnt2	Gm26631							Nlrc3
Rps18	Syn3	Atad2b							Msh5
Fam213a	Slc25a48	D930015E06Rik							Rdh12
Psmb3	Cpeb3	St6galnac3							C1rb
Abcd3	Chrdl1	Cbx3							Lpar4
Trap1	Rnf213	Cym							Clspn
Nit1	Sytl2	Gm4017							Gm5453
Rab2a	Pip4k2a	Mpped1							Atp8a2
Fkbp4	Cd14	Gm24259							Gjb5
Dnajc19	Gm28557	Mir6374							Rtl5
Cox20	Rhbdf2	Zkscan7							Gm6445
Cmtm6	Rab8b	Gm37494							Pygo1
Pdhb	Fat1	Fam131c							Col8a2
Myl12b	Hmgb2	Tgfb1							Phf21b
Cyp2j11	5830454E08Rik	Rtp3							Pik3r5
Tango2	Hsbp1l1	Tmsb15b2							Gm29257
BC031181	Egr1	Gm17040							Rpl38-ps1
Gm22748	Col8a1	Gm8539							Gm2223
Manf	Il1rap	Gm7932							Rgs16
Bola3	Cdk6	Snora16a							Pof1b
Slc6a19	Mad2l1	Gm20186							Gcnt3
Sar1b	Gm17634	Gm15611							Celf4
Psmb2	Mink1	B4galnt3							Anp32b-ps1
Saraf	Rrad	Gm7325							Nfasc
Ly6c1	Vcam1	1700029I15Rik							Ppm1e
Paics	Golm1	9330133O14Rik							Zbed5
Ssr4	Mthfd2	Gm26049							Gm11222
Slc9a3r1	Eps8l1	Kcnj13							Gm9104
Pdia6	Iqcg	Gm22753							Ndc80
9530068E07Rik	Igfbp2	Rnf180							Muc4
Tmem258	Car5a	Gm43672							Tmprss4
Rps2	Inpp5d	Gm11827							Cnmd
Psma4	Cpxm1	Mrip-ps							Rimkla
Cct8	Omd	BC051226							Tusc5
Errfi1	Cdk1	Nupr1l							Cxcl5
Rps9	Ckap4	Marcksl1-ps4							Gm10563
Arhgdia	Usp18	Fam120c							Slc2a6
Hao2	Hmga1	Gm42697							Prrt1
Glrx5	Hoxb3os	Gm8242							Mybl2
Hmgcl	Tnfrsf11a	Yjefn3							Ppp1r3f
Dhrs1	Serinc5	Gm43323							Smarca1
Apeh	F2rl1	BC037034							Gm9105
Tnfrsf21	Zfp52	B230206L02Rik							Meg3
Rpl34	Xylt1	Igkv19-93							Lamp3
Hexb	Dtx3l	Gm25992							Gm10224
Smim1	Birc3	6430573P05Rik							Kcnk2
Cnn3	Ap1s2	Il5ra							Gm12739
Gdi2	Csrnp1	Ssc4d							Saa2
Rpl10	Aida	Gstp2							Gm14780
Tns1	Mcm4	Rpph1							Fam72a
Atp6v1g1	Cpne8	Pym1							Adgrd1
Dlst	Dpysl3	Gm42754							Tescl
Dram2	Fzd7	Gm20634							Gm21596
Rps19	Shf	Gm17134							Kcnh1
Mrpl30	Fn1	3110053B16Rik							Pde10a
Ddah1	Zbtb25	Gm43481							Atad5
Ccs	Car8	Lctl							Lca5l
Phb2	Dusp15	Gm9922							Gm8494
Fhl1	Ier5l	Gm27285							Relt
Mfsd1	Ifit1	Gm15137							Gm20281
Cd164	Btnl9	Mir703							Axin2
Coa3	Gm10516	BC049352							Jph2
Myl12a	Zdhhc2	Gm5093							B3galt1
Ddrgk1	Proser2	Gm43202							Lrrn3
Actn4	Ctsk	Gdap10							Rhoh
Aamp	Mmp14	Gm13075							B430306N03Rik
Slco1a6	Trpm6	Itpa-ps1							4930599N23Rik
Psma3	Alox5ap	6430511E19Rik							Adgra1
Ezr	Pxdn	Carmn							Sec14l2
Pbld2	Gm17767	C130046K22Rik							Cux2
Vkorc1	St6galnac4	Gm17597							Lpar2
Entpd5	Csf2ra	Syt14							5430427O19Rik
Vdac2	Epor	Gm5417							Rtl8a
Gstt2	Apobec1	Gm20683							Usp13
Hoga1	Tifa	Gm43254							Gm24539
Proc	Fam57a	Gm10053							Cenpi
Tpt1	Gm13111	2610307P16Rik							D430041D05Rik
Cct3	Tnnc1	Gm37027							Spock2
Rps17	Acacb	Gm27184							1700056E22Rik
Tmem33	Lacc1	Gm12208							AI504432
Tax1bp1	Prdm10	Slamf7							Il17d
Ugt2b37	Alb	Rab11b-ps2							Gm15832
Ifitm2	Nrg1	Mrln							Scn5a
Mgst1	Med9os	Snord8							Gm15950
Elovl1	Aoc1	Gm44477							Gm17807
Gde1	Cdc20	Got2-ps1							Gm15610
Arpc2	Celf2	Gm14399							Vtcn1
Slc4a4	Fblim1	Gm22341							Rps6-ps3
Rpl4	Perm1	Gstm2-ps1							Siglech
Sugct	Gm14057	Igkv6-15							Nrn1
H3f3b	Pdlim4	Ighv1-26							Gm11408
Pfdn5	Spag5	D630036G22Rik							Gucy1b1
Mrpl17	Cfi	Cntfr							Gfod1
Sdcbp	1700067K01Rik	Mesdc1							Trip13
Cs	Trim30a	Gm10774							Ttk
Wfdc2	Spi1	Gm44243							Ntrk2
Mrpl28	Vpreb1	Gm24698							Rgs1
Prodh	Krt15	Npb							Gm5590
Dnajc12	Stab2	Gm22767							Cxcl2
Tbca	Gm7332	Gm12352							Gm24009
Cyb5b	Gins2	Gm15542							AK157302
Nmrk1	Cenpq	Tmem147os							Gm6807
Acss1	Ezh2	Snora15							B3galt2
Rps5	C1qtnf4	Igkv17-127							Phldb3
Cdhr5	Vsir	Mylpf							Ifi205
Snrpe	Cdh11	Gsg2							Tmem240
Gclc	Acpp	Gm17305							A230072E10Rik
Cth	Rftn1	Gm15800							Ska1
Slc6a18	Mboat1	D730001G18Rik							Exd1
Rab18	Kcnt1	Gm5865							Brca1
Nit2	Akr1b8	Gm43297							Psmb6-ps
Mkln1	Kctd15	Cdc45							Gm10605
Rpl8	Mcm3	Rny1							Mgarp
Etfdh	Slc39a6	Alg10b							Abca8b
Rnf5	Dcdc2a	Gm37297							Fpr1
Cyp7b1	Mcm5	Gm43573							Foxj1
Zfp706	Neurl3	Gm24336							Clec18a
Hbb-bs	Birc5	Fv1							Gm10269
Cct6a	Mycbpap	Sgtb							Medag
Cyb5r3	Ncapd2	Igkv6-23							Acod1
Rab1b	Cnnm1	Gm44471							Spon2
Eef2	Ppm1j	Mt3							Gm11696
Fahd1	Csf1	Gm24201							Bub1
Pink1	Penk	Adat3							Gdpd2
Map1lc3a	Spc24	Gm45083							Rgs9
Rps15	Crlf1	AC116520.1							Gm13416
Serpina1d	Clec4b1	Gm3724							Haspin
Tmem14c	Ccdc120	D830050J10Rik							Tshz3
Serpina1f	Hsd17b14	BC023105							Spib
Paip2	Pcsk9	Gm4430							Gm13368
Med21	Nipal2	Gm17084							Fgf11
Mrps14	Ube2c	H2-T24							Nr4a2
Mrpl12	Spata5l1	Gm33050							Hmmr
Taf10	Slc6a12	Adnp							Gm13743
Fkbp1a	Relb	Rpl36a-ps2							Kifc1
Preb	Ppp1r18	2410003L11Rik							Shank3
Idh3a	Gm10639	Gm10522							Ifi27l2b
Lrrc19	Rasa3	Gm6981							Rpl18a-ps1
Gipc2	Aldh1a2	Gm4332							Siglec1
Apom	Amy1	Gm26716							Gm15703
Copz1	Cd248	3300002I08Rik							Colca2
Adk	Gbp4	Gm23245							Il17f
Polr2m	Col6a3	Taf9							Mkrn3
Rpl35a	Akap12	Zfp108							Epha3
Tm9sf2	Trim16	Gm13421							Lrr1
Csad	E2f1	Gm13008							Slc28a2
Asl	1500026H17Rik	Gm25593							Rgs7bp
Eloc	Zc3hav1	Kcng1							Spred3
Aspa	Arc	Man2c1os							Bcl11a
Mgst3	Nrros	Gm12715							Kif7
Gstt1	Calca	4930592C13Rik							Gm26737
Wls	5730437C11Rik	Gm9840							Rpl17-ps9
Aktip	Abca1	Gm906							Gm12565
Ak2	Gm19541	Zfp791							Myom1
Tmem52b	2310007B03Rik	Samd12							Ripk3
Fdx1	9130230N09Rik	Zpld1							Gm10136
C1qtnf3	Parp14	Gm17709							Zfp459
Gsta2	Gm13889	Prickle4							Gp49a
Fkbp8	Lockd	Fam60a							Mb21d1
Rpl36al	Gsdmd	Gm5717							Sprr2f
Serinc1	Gulp1	Gm9806							Ackr2
Rpl18	Dck	4930502E18Rik							Rnf165
Hmgb1	Map3k1	Dynlt1c							Pla2g2c
Ociad1	Hivep3	Gm10033							Kif14
Suclg2	Npr1	Ube2n-ps1							Ssc5d
Atp6v1a	Gm5524	Eln							Csf3r
Trappc2l	Fgd2	Ugt1a1							Gm10343
Psmd8	Col6a2	Hspe1-ps6							Qtrt2
Mocs2	Fam105a	Gm14117							Gm12096
Mccc1	Clec7a	AL593843.1							Lrrc25
Mfsd4b1	Dock4	Cryaa							Zfp473
Sra1	C3	Gm17029							Sctr
Gchfr	Pbk	Gm45153							Lipc
Cisd3	Cftr	6330408A02Rik							Gm5808
Mrpl34	Mfap5	Pcdhgc3							Efr3b
Commd1	Tnfrsf1b	BC049715							Dlgap1
Mrpl33	Mrc2	Sprr2a3							Gm10263
Rps28	Myof	Gm22094							Tmc5
Far1	Cacnb4	Gm11520							B230325K18Rik
Pank1	Plekho2	Gm15687							Tead4
Ctnnb1	Prex1	Nudt17							Galnt17
Rtn3	Fam124a	Gm42615							Snora33
Nop10	Hist1h2be	Ces2h							Il1rl1
Tpmt	Plekhg2	Gm16035							Scml4
Cdo1	Gng2	Prss23os							Slfn1
Ifitm3	Arid5a	Gm10157							H1fx
C1qbp	Ptpn22	Notumos							Txk
Oat	Tmem173	Gm12808							Fam83d
Calm1	Cdt1	Zfp14							Serpinb9b
Gas6	Ifi204	Gm16104							4921507P07Rik
Slc22a30	2006-09-01	Gm16170							Gm13398
Rps25	Tnn	9130604C24Rik							Gm15448
Mpp1	Cygb	Pet117							C130036L24Rik
H2-Ke6	Cdca3	Igkv13-84							Ptgir
Psmd6	Gbp9	Zdhhc23							Clec4d
Dnajc15	Col1a1	Mtmr7							Gnrh1
Tonsl	Tiam2	Wnt11							Sp6
Rpl26	Nfkbiz	Gm28035							Gm3608
Igfbp3	Osmr	Bnip3l-ps							Gm22813
Cct5	P2rx1	Gm9938							Gli3
Mtch1	Rassf5	A230056P14Rik							Tmod4
Serp1	Gm10787	Gm44867							Rpl17-ps5
Cdk2ap2	Ikbke	Kif13b							Gm12005
Eci1	Trim59	Gm43775							Nat8l
Rpl36	Ntf3	BB218582							Gm12689
Rnf11	Ccl9	Rapgef5							Zfp334
Psmc3	4732465J04Rik	4933431K14Rik							Col4a6
Srp14	S1pr2	Dnmbp							Bpifc
Gprc5c	Fjx1	B3gnt3							Gm28791
Bnip3	Oasl1	Malrd1							Gm20563
Nfs1	Phf11b	Serac1							Cd300lf
Rhoa	Fbln1	D030055H07Rik							Gm20707
Mrps24	Cenpa	n-R5s197							Gm13710
Eci2	Rab7b	n-R5s192							Eda
1700011H14Rik	4930579G24Rik	Gm28592							Fbn2
Tmem208	Cd274	Spata17							Cnr2
Dcaf11	Cd300c2	Gm15590							Nfatc4
Tmem30a	Map3k8	Gm26254							Gpr88
Sfxn1	1700119H24Rik	Gm10509							Adamts8
Cbs	Sertad4	Gm44597							Krt222
Snrpb	Plk4	Ptn							Gpr35
Sod2	Aldh1b1	Gm43737							Atp1a4
Ube2m	Acaca	Rragb							Wdhd1
Csrp2	Lum	Gm12195							Gfra2
Slc25a1	Slc34a2	RP23-26P10.2							2010300C02Rik
Rab14	Zfp385b	Pm20d2							Adra2a
Rpn2	Dok1	Gm17971							Aoc2
Ckb	Bbc3	Zfp433							Pld5
Mrps18c	Fancd2os	Gm17196							Frmd3
Stk16	Rnase6	Ighv1-55							Gm5530
Mrpl54	A830052D11Rik	Igkv14-111							Galnt6
Anxa5	Tmem158	Gm24265							Tmem178b
Cnpy2	Ccdc122	Gm26850							Rspo1
Maf1	Nradd	Gm25082							Clec2i
Cct7	Socs3	Prkcz2							Gm11246
Dnaja1	Prima1	Gm43110							Gm5580
Scpep1	Prox1	n-R5s109							Ccdc96
Selenok	Racgap1	Zfp964							Il10
Stx7	Cd40	Rbm41							Tnik
Cryab	Hhex	Mir719							Tcerg1l
Slc31a1	Gm9625	Ccdc159							Gm12846
Tprgl	Fbln2	B130055M24Rik							Tbc1d30
Mut	Fabp3-ps1	Capn6							Plxdc1
Rpl38	Cabp2	Gm4673							Slc25a27
Ap2m1	Mmp2	Gimap3							Mx1
Slc12a3	Mest	Cntf							Icos
Atp6v1h	Il1r1	Iglc1							Cd244
Sec13	Gm13861	Ubtd2							Pdgfrl
M6pr	Lmnb1	Gm29331							Gm7199
Eif5	Fbxo5	Cyp2r1							Rep15
Aco1	Lrrn1	Gm5141							Myb
Ywhae	Gins1	4930524O07Rik							Tceal5
Nxf1	Glipr2	Gm30238							Zfp341
Psmc5	Ypel2	B230377A18Rik							Cyp2c23
H2afj	Ch25h	9430065F17Rik							Nell2
Csnk2b	Oas1a	4930506C21Rik							6530402F18Rik
Kcnj1	Xlr3a	Gm12002							Cldn11
Degs2	Itga5	G530012D18Rik							Cd200r1
Lpcat3	Pdilt	2310008N11Rik							Neil3
Enpp5	Il16	Cyp2b10							Ifitm6
Psmc4	Pkib	Zfp59							C630043F03Rik
Agps	Cep170	Gm5148							Elovl4
Shisa5	Tacc3	Sntb1							Gm9200
Glb1	Crlf2	Gm15406							Mmp19
Nudt8	9230102O04Rik	Gm13066							Rad54b
Mrps18a	Hcar1	Hdgfrp3							Gria4
Atp2a2	Mms22l	3110070M22Rik							Pgk1-rs7
Nipsnap1	Fyb	Gm23482							Tenm2
Cela1	Ptger4	Gjb6							Sh2d1b2
Nucb1	Dse	Gm28529							Fbxw10
Mpv17	Dbf4	A230060F14Rik							Cyp46a1
Tmem8	Epha2	Gm25291							Psrc1
Sdc4	Gpr153	Mark4							Fancd2
Smim20	Tmem229b	Ighv3-6							Sorcs2
Dctn3	Elmo1	Mir1192							Ano5
Pdia4	Gm4951	Gm29253							Gm10175
Slco3a1	P2rx7	Gm37503							Cemip
1810022K09Rik	Gm12854	Gm13202							Sorcs1
Vti1b	Fabp1	Cep85l							Rps6kl1
Chmp2a	Steap4	Gm15441							Gm14698
Itfg1	Cbr3	C130013H08Rik							Oas3
Tcp1	Rassf4	Gm42688							Reep2
Aifm1	Slc25a24	Gm13655							Sdcbp2
Fam162a	Postn	Gm43518							Ankle1
Atp6ap2	Apaf1	4732487G21Rik							Fat4
Mrpl4	Nusap1	D630002J18Rik							Cd5l
Ethe1	Heyl	Gltscr1							Greb1
Nptn	Aldh18a1	Gm29394							Catsper4
Mrps35	Loxl1	1700108F19Rik							Gpr150
Tinag	P2ry6	Myom3							Ptger2
Mrps12	Smco3	Gm12250							Slc4a5
Rap1b	Lrfn4	Cfap70							Foxd1
Nadk	Mmp13	Tmprss9							Gm10036
Rps26	Prss53	Rdh16f1							Fcrls
Mff	Tnfaip8l2	Gm22303							Mpz
Glyctk	Car13	Gm22786							Zgrf1
Psmd4	Dock10	Acsf2							Gm26244
Pgam2	Stambpl1	C330002G04Rik							Snph
Slc7a7	Gm6483	Gm20696							Ccdc14
Hsd17b4	Clca3a1	Gm14269							Gpr18
Hprt	Clec4a2	Chrna7							Gm26578
Renbp	Spin2c	Gm13166							Gm14173
Ak4	Lilra5	Cryga							Gm15265
Acbd4	Gm13262	Gm15899							Chil1
Cenpx	Chaf1a	4930589O11Rik							Fam171b
Paqr5	Pcdh18	Gm13483							Npvf
Slc7a9	Ddn	Klk1b22							Mmd2
Psmb7	Tlr2	Gm15270							Lrrd1
Fmo2	Robo3	Spink4							Map4k1
Prnp	Tmem181a	Gm12407							Cd109
Vps35	Tnc	Igkv1-117							Cd4
Pkm	Itih3	AA914427							Fam227a
Rnh1	Havcr1	Particl							Kif2c
Hnrnpab	Gm16685	Igkv10-96							Nfkbid
Rpl13	Gm8995	4930412M03Rik							Gpr157
Mmadhc	Zfp354b	Gm7327							Gm11510
Abhd17c	Rhobtb3	Gm28370							Gm20703
Rpl7	Gm7457	Slc25a47							Gm15892
Emc6	Clcf1	Ankrd45							Tlr6
Sparc	Cytl1	Gm14207							Gm4535
Rbm39	Actn1	Actg2							Fut2
Capzb	Bcl2l14	Gm23332							Cyp3a13
Mrpl58	Trpv2	Tnfsf13							Tmem154
Prr15l	Samd14	Gm38317							Gm6382
Atp6v1d	Atf3	2310043L19Rik							Arhgef33
Tmed4	Ankrd6	Gm44260							Pcdhb16
Ginm1	Mylk3	Gm26809							Gm27239
Vapa	Dapp1	Pisd-ps2							Prrg3
Rplp2	Mfap4	C7							Agbl2
Abhd3	Ctxn1	Gm13420							Gm14125
Guk1	Epb42	Gm42724							Gm10163
Pcca	Incenp	Zmynd12							Kcnt2
Spr	Cdh3	Gm17494							Cers3
Ppic	Cenpn	Gm24355							Gm5117
Abhd17a	Bglap3	A730020M07Rik							Mrto4-ps2
Fmo5	Knstrn	Zfat							Aspm
Ugp2	Col12a1	AC155839.1							Olfr78
Ddost	Slc7a2	Ffar3							Gm15770
Mrpl14	Sp110	Gm38250							4930539E08Rik
Capza2	Gm16157	AF357399							Nsun7
Tmem126a	Casp4	Gm10434							Kcnk13
Map1lc3b	B3gnt9	1700009J07Rik							Fcrl1
Hdgf	Gm16437	1700028E10Rik							Gm20033
Caprin1	Tgfb3	Gm12758							Gm12906
Ppp1r1a	Dhx58	Gm37844							Aatk
Got2	Donson	Sptlc3							Il7r
Arpc3	Lin7a	Ccl19-ps1							E2f7
Fxyd4	Aurka	Zfp708							Hmgb1-ps8
Acaa1a	Pola1	Gm37254							Fam155a
Stoml2	Adamts5	Ubxn11							Tox
Krtcap2	Foxs1	9330159M07Rik							Snord104
Letm1	Atad2	Ybx1-ps2							Alms1
Rab3ip	Sulf1	Gm14026							Arxes1
Habp2	1500009L16Rik	Zfp97							Gm9797
Cpt2	Ksr2	Gm26549							Gm15452
Ahcyl2	Mlkl	Tbc1d22bos							Parpbp
Slc22a5	C5ar1	Gm567							Ccdc39
Ddx5	Adamts2	Gm24903							Nov
Fahd2a	Mpp4	Mir3470b							Pcdhb7
Ankrd13c	Ammecr1	Mir6992							Nsl1
Ciapin1	Cntd1	Gabra3							Ffar2
Psmc1	Panx1	Gm20540							Rpl15-ps2
4931406C07Rik	Lox	Ptprr							Msi1
Acox3	Tifab	Hyal3							Cenph
Prkar1a	Clec5a	Gm6034							Gm19680
Tmem234	Nat8f7	Gm6505							Bhlhe22
Snx6	A630001G21Rik	A730061H03Rik							Ccl21a
Tmem37	Spag8	Gm21811							Arhgap36
Slc6a13	Thbs2	5830444B04Rik							Lrch2
Fabp3	Tuba8	Gm42783							Klf8
Srsf5	Pus7l	Mdrl							Wnk2
Gsr	Stk10	Proscos							Npm3-ps1
Eif3k	Vsig2	1700022I11Rik							Gm26606
Cript	Dok3	1700022N22Rik							Gm6133
Samm50	E2f2	Gm33370							Pcdhb21
Pcbp1	Epsti1	Tsg101-ps							Gm13135
Fggy	Zrsr1	Gm45094							Gm6743
Mea1	Arhgef9	Gm29629							5031434O11Rik
Tmem116	Chaf1b	Cfap52							Gm15186
Ss18l2	Cd79b	Gm9115							Iglv3
Creld2	Qpct	Ccdc88c							Enkur
Amn	Col5a1	Gm20427							Ear2
Nceh1	B4galt2	C230096K16Rik							Htr3a
Slc9a8	Dusp26	Gm25663							Nfe2
Aldh3a2	Sass6	6330410L21Rik							Prx
Eif4h	Gm14681	Gm29126							Tspoap1
Tmem120a	Hap1	Gm22541							Abcd2
Rfk	Fosl2	Gm42677							Gm13731
Ypel3	Fignl1	Gm28424							Aim2
Papss2	Ngb	Gm8325							Gm16251
D10Jhu81e	Ttc41	Gm26617							Art2a-ps
Auh	Kntc1	Gm44143							Megf11
Mrps16	Kcnc3	Ralyl							Gm10101
Clic4	Setd4	Pfn4							Serpina1e
Tmx2	4930434B07Rik	Gm44101							Gas2l3
Lamtor1	Loxl3	Gm43593							Kcnj5
Coq8a	Bmp8a	Gm44764							Kcnc4
Fau	D130020L05Rik	Gm38303							Hoxc5
Gnai2	Mterf1b	Gm16907							Ska3
Car12	Slc29a2	Gm1866							Cav3
Tpp1	Wnt9b	Adap2os							Mtfr2
Psmd11	Gm11766	Bcl11b							Pla2g12b
Mtx1	Zfp879	Gm11707							Adcyap1r1
C1qtnf12	Skap1	2510016D11Rik							Adgrg5
Alad	Gm6900	Gm17501							Gm4468
Erp29	Cenpe	Fam65c							F630028O10Rik
Rpl37a	Clec10a	Gm42604							Wdr66
Uqcc2	Fam111a	Camk2b							Nova2
Arpc5	Plekha4	Gm19409							Tslp
Fech	Fbn1	Gm20390							Dmrtc1a
Cnih4	Fcgr1	5330406M23Rik							Vipr1
Sumo3	0610038B21Rik	Ctnna2							Cd8b1
Eif4e	Gm10617	9530062K07Rik							Ankrd34b
Tmem106b	Baat	Gm8692							Arhgef4
Ucp2	Gm16089	Gm17705							Gm42743
Tmem106a	Rad18	Gm42586							Rpl35a-ps4
Tomm5	Clip3	BC039771							Nexmif
Naxd	Cfp	Gm24597							Cntnap1
Slc15a2	Arhgap25	Zfp960							Zfhx4
Dgcr6	Tpbg	Gm14111							Gm10184
Slc25a15	Cenpf	Dcdc2b							Elavl3
Emc4	Slc7a5	Gm17655							Zfand4
Yipf3	1810041L15Rik	Zfp808							Prcd
Mrpl27	Rnd1	Gm35570							Lax1
Tprkb	Tbc1d9	Zbtb3							Zc3hav1l
Ewsr1	Spag4	Gm45495							Fcrla
Psmd2	Adra1b	Gm42856							Rpl31-ps10
Eif4a2	Irak3	Gm5454							Gm15795
Clpp	Dusp8	Klk1b8							Gm11628
Smim14	Camk2n2	Pcdhga7							Gm6741
Ahcyl1	Fgb	1600023N17Rik							Cd69
Cul3	Trib3	Zfp457							2310058D17Rik
Clptm1	Wisp1	Gm23741							Asxl3
Syngr2	Emilin2	H2-T-ps							Sema3a
Tufm	Edn1	1600017P15Rik							Cabp4
Rpl18a	Timp1	Gm23887							Trp63
Arhgap24	Shcbp1	Gm44850							Trpc6
Hnf1b	Rufy4	Gm25492							Gm16701
Isca2	Col15a1	1700109H08Rik							Scara3
Polr2i	Arhgap9	Gm13936							Pgf
Adtrp	Bbof1	Gm44244							Was
Grsf1	Arhgap11a	Gm6223							Cstad
Rpl19	Loxl2	Cldn9							Pcdhb22
Gnpda1	Elf4	Gm20274							Glycam1
Wsb2	Tnfrsf10b	Gm8069							Cybrd1
Dpp7	Pappa	Zfp78							Kif15
Hykk	Ebi3	Glcci1							Ap3m1-ps
D630029K05Rik	Oas2	Gm37913							9530052C20Rik
Surf4	Ptpre	H2-Q2							Pif1
Clta	Ccdc69	Gm37123							Bbox1
Vdr	AA467197	D930048G16Rik							Pcdhb3
Mrps17	Rab39b	Tarm1							Gm5161
Creg1	Adam12	Gm44202							Pydc3
Slc48a1	Crb2	Gm29155							Gm8061
Oaz2	Dusp5	Rbm3os							AF529169
Hadhb	Fos	A330017A19Rik							Dio3os
Ssr3	Ppp1r3d	Gm28995							9230111E07Rik
Rps3	Adra2c	9130409J20Rik							Fancb
Slc5a10	Mastl	Gm24613							Gm15410
Chchd3	Nudt10	Gm24888							Gm13050
Timm13	Cenpm	Gm14253							Lyz1
Acot12	Sh3pxd2b	Gm44419							Timd4
Rogdi	Vgll3	Gm42614							Gm12247
Drg1	Stx11	Nxph4							Sct
Eps8	Marc1	Ighv1-19							Ly6k
Ndel1	Alpk1	2810425M01Rik							Fbxl22
Mrpl51	Tmem45a	Gm2531							Abcg3
Ptgr2	H2-Q4	Snora70							Bub1b
Chuk	Cysltr1	Hoxd3							Gm6054
Ube2a	Slc24a3	5930430L01Rik							Gm6395
Tm2d3	Sytl3	Gm14161							Alox15
Tmem213	Ckap2l	1700112E06Rik							Stat4
Tgoln1	Fgr	Gm43126							Nyap1
Cpt1a	Rad51	Gm16001							A530032D15Rik
Hnf4a	Ncapg	Gm24455							Gm13622
Psmd3	Rad51ap1	Gm12354							Gm15824
Slc23a1	Scn7a	Ackr4							Pcdhb14
Tbcb	Nrgn	Gm11940							Mrap2
Galnt1	Hells	Gm17377							Scn2a
Vdac3	Mrc1	Gm43858							A830039N20Ri
Rnf128	Foxm1	Zfp382							Lypd3
Cyp51	Naip2	Gm23323							Frmpd4
Akr1e1	Gm16378	Gm25394							Znf41-ps
Ilk	Gm13461	Cyp4f17							Il20rb
Sub1	Slc9a9	Tgfbr3l							Zfp985
Brk1	Dlg2	Mir1957b							Nkx3-1
Zbtb20	Col5a3	Gm28869							Gapt
Selenos	Zwilch	Gm43362							6030445D17Rik
Polr2j	Adgrg2	Gm15491							Fosl1
Poldip2	Itgb3	Gm7993							Gm19898
2300009A05Rik	Rprm	Gm3470							Col6a5
Smpd2	Lrrc14b	Sec31b							Gm11223
Slc1a1	Maff	Gm23908							Ccnf
Rpl9	F10	Gm34121							Ccnb1ip1
Kcnk5	Arhgap19	Ighv4-1							Map7d3
Glb1l	Cdca7	Gm27365							Cd163
Gnptg	Adgrg6	Gm6210							Zfpm2
Arf5	Pask	Gm22661							Gm16576
Rexo2	Dusp10	Gm23129							Nav3
Chmp5		Gm23262							Apba1
Csde1		Fbxw15							Syt2
Pttg1		Hyls1							Ntn3
Aqp3		Gm9925							Irx3os
Pts		4930577N17Rik							Asb4
Ppt1		Gm13568							BC051142
Bod1		Gm13966							Ebf3
Acad11		Trav3-4							Gm27012
Elof1		Gm42547							Btla
Rps13		Gm11434							Traip
Tardbp		Cyp2j7-ps2							Selenok-ps1
Jtb		Gm42641							Gli1
Gm2a		Ccdc142							Akap6
Ndufs4		Nat1							Chn1os3
Sptssa		Ap3s1-ps1							Gm29666
Mrfap1		A530041M06Rik							Katnal2
Txnip		E230016K23Rik							Slc22a3
Mtfr1l		Cldn18							Fam78b
Arpc4		Zfp82							Gm12599
Map2k2		Gm29233							F730043M19Rik
Psmd13		Gm25821							Mab21l3
Ppp2r1a		Gm26419							Ntm
Sgpp1		Gm14276							Serpina3f
Banf1		Gm19265							Map1a
2610528J11Rik		6820402A03Rik							Adamts3
Crat		Gm7285							Gdf9
H2-T23		Gm15234							Fam19a1
Dalrd3		Mill2							Gm11470
Sdf4		2810030D12Rik							Gm7329
Ndufaf8		Rsg1							Cadm2
Tspan31		Best1							Gm12074
0610009B22Rik		Pbx4							Gm14517
Slc25a17		Podxl2							Alox5
Sdr39u1		Gm12946							Bank1
Slc6a20b		Gm16192							Kcnip4
Ahsa1		Polh							Jaml
Slc44a4		Gm15471							Mst1r
Pdcd6		Gm23925							Hoxc11
Lipa		Gm43314							Zfp365
Tpd52		Zfp862-ps							Efnb3
Atp6v1c1		Gm44126							Gm6238
Pxmp4		Gm42796							A330048O09Rik
Papola		C530043K16Rik							Neto2
Eif3l		Gm37783							Gm13392
Pnkd		F830016B08Rik							Lilra6
Rbbp7		Gm26616							Tbx18
Stip1		Mir3068							Ssu2
Plvap		Btg3							Pik3c2b
Ube2r2		Tnfsf13b							B130006D01Rik
Nr1h4		Gm15788							Rasl10b
Thap4		Zfp977							Rasgrp4
Polr2f		Gm37979							Psors1c2
Copa		AA414768							Rexo5
Clcnkb		Ighv3-1							Foxp2
Becn1		Gm16056							Gm10029
Metap2		Coro6							Ret
Bud31		Gm26620							Igdcc3
Sgk2		Gm8615							Gm13573
Dynlt3		Gm2895							Nanp
Napa		Gm10801							Gm10699
Rps21		Arhgap30							Adora3
Cpq		Gm26685							Gm12452
Lsm4		Gm7097							Gm11516
Amdhd2		Gm14508							Melk
Btf3		Gm17530							Serpina7
Aif1l		Gm340							Hectd2
Gas5		Gm17300							Lat
Cuta		Gm42672							Pcdhb17
Gemin7		4833445I07Rik							Gpr174
Pabpn1		E330011M16Rik							Sox2ot
Itgb1		Gm25184							Dnmt3b
Bhmt2		Gm12473							Gm7895
March5		Pgam1-ps2							Itgbl1
Zwint		4930481B07Rik							Gm12680
Mpp6		Gm11752							Amhr2
Aprt		Gm9392							Saa3
Tmem150a		Tssk6							Sult4a1
Mrpl18		Fer1l5							Polq
Cd9		Slc25a43							Gpnmb
Usp10		Frs3os							Diaph3
Eif3i		Gm9949							Gabrp
Cops7a		Gm11189							Trem3
Thoc7		4930442L01Rik							E2f8
Hras		Gm44036							Gzmk
Ywhaz		Iglc3							Xk
Aurkaip1		B230206H07Rik							Gm6257
Slc33a1		Gm4366							Gm25188
Anapc5		Gm29542							Ms4a14
Ube2b		Gm16185							Acvr1c
Ccng1		Gm16505							Wnt6
Nhp2		Gm9887							Slc9a5
Rbpms2		Gm10550							Tnfrsf26
Lztr1		Gm20324							Gm15675
Cnih1		Gm26652							Cxcr5
Tex264		Btbd8							Ahnak2
Dnaja3		Gm26860							Ercc6l
Glud1		Gm44220							Twist1
Gpm6a		Plekhd1os							Adamdec1
Dpm1		4833413G10Rik							Gm7108
Tmem229a		Sult5a1							Rcor2
Uap1l1		Gm9260							Tsix
Galm		Gm25791							C130026I21Rik
Dpep1		Slc18a2							Ptx3
Dnajb11		Adam1a							Il12rb1
Eef1b2		AU020206							A930024E05Rik
Rps27a		Gm15890							5730596B20Rik
Eif4a3		Gm37728							Bcl2a1d
Calm3		4930403P22Rik							Tal2
H2afv		Gm13827							Pla2g2d
Trappc1		Snora3							Kirrel2
Got1		Gm11973							Ip6k3
Psmd14		Gm10277							Arhgap33
Ptma		Gm43653							Spic
Mrpl2		Klk1b11							Gm43302
Phb		Gm26733							Tprg
2310039H08Rik		1700001G11Rik							Hpse
Clic1		Gm44950							Gm19807
Eif4a1		Gm42979							Gm12543
Vcp		Gm9869							S1pr4
Rtcb		Gbp10							Fam212b
1110032A03Rik		Gm10109							Kctd8
Tm9sf1		Gm6123							2810032G03Rik
Tomm22		Gm14322							Tnip3
Wdr1		Gm5931							Plekhs1
H1f0		Gm45828							Med12l
F13b		Gm24523							Iqgap3
Slc30a9		Zfp366							Rasgef1a
Glb1l2		Gm13562							Gm14762
Clpx		Gm7805							Slc7a10
Nnt		Gm8546							Gm10575
Acnat2		Lin7b							5330417C22Rik
Jmjd8		Gm28043							B3gnt5
Ufm1		Gm22884							Ascl4
Mkrn1		Msmp							Gm13778
Plpp1		4831440E17Rik							Trem1
Eps8l2		4930477O15Rik							Gm15541
Hcfc1r1		Gpr135							Pou5f2
Cmpk1		Gm15261							Hk3
Syne4		Mir670hg							Gpr171
Yif1a		AL589742.1							Foxf1
Pdzd3		Zfp607a							Gm19980
Mat2b		Gm28192							Ces1b
March2		4833403J16Rik							Lhx2
Tram1		Gm7335							Rimklb
Ubl3		Gm20713							Rps12-ps24
Tm2d1		Bloc1s6os							Selp
Nisch		Scarna2							Ggt7
Kif12		Gm14388							Il18rap
Ssr2		Atg4a-ps							Ptprn2
Sec23b		1700086P04Rik							Efcab9
Htra1		Gm26762							BE692007
Clptm1l		Gm37893							Rims3
Rgl1		Apol9a							Tnfrsf11b
Cyp2d12		Gm12263							E030013I19Rik
Pomp		Gm43592							Pdzd4
Gfm1		Gm6614							Brsk1
Rnf130		Gm14418							Dlgap5
Unc50		Hmgb1-ps5							Tns4
Atp1b3		Gm43689							Fgf13
Hsd17b12		Gm2423							Usp35
Psme1		Gm5112							9330175E14Rik
Arcn1		Gm12326							Ccl11
Xpnpep1		Gm16365							Fosb
Tmem70		Fam65b							Serpind1
Scrn2		Gm38287							Gm12716
Srsf2		Gm26883							Kcnd1
Rack1		Defb28							Asb5
Pitpna		Gm43511							Agap2
Itgb6		Gm13563							Twist2
Hsd3b3		Gucy1b3							Knl1
Eef1d		Gm10226							Gm15056
Hypk		Ighv1-5							Gm10615
Ubqln1		Gm37285							Cdh19
Rheb		6030400A10Rik							Dhx58os
Rnf10		Mettl24							BC147527
Klf15		Gm26918							Jakmip1
Amfr		Lrrc71							S1pr5
Cd302		Gm26490							Gm26901
Rbx1		Rslcan18							AV099323
Tfg		Adm2							Il1r2
Pigq		3000002C10Rik							2210017G18Ri
Dnaja2		B430010I23Rik							Cd5
Commd6		2310026L22Rik							Erfe
Mtfr1		Gm43158							Slitrk4
Cdipt		Gm44250							Galnt16
Ugdh		Peli3							Caps2
Slc5a12		Trav12-4							Cyp26a1
Eif3m		Gm16004							Chst10
Acad9		Zfp947							Gm22574
Chchd7		Gm11615							Sorcs3
Slc16a2		Gm1826							Dnah12
Coq7		Gm30097							Ager
Pcbd2		Gm16008							Kirrel3
Slc2a2		Gm43808							Adamts14
Ubxn1		Defb26							Gata5
Rnf13		Gm28041							Rpl12-ps1
Zfyve21		Gm6204							Rnf223
Tgm2		Zfp972							Phf11c
Rpl23a		Gm9828							Gm8885
Jup		9430060I03Rik							C1ql1
Erich4		Gm4895							Gm6788
Ctbp1		Gm44371							Tespa1
Rbbp4		Gm27022							Efcab5
Gpc4		Mmp28							Fam169a
Psmc2		7530428D23Rik							Chil4
Snx7		Gm43138							Gab3
Ppt2		Gm13940							Fanci
Nsfl1c		3110031N09Rik							Cxcl17
Pex2		Trbc2							Gzmb
Psmc6		Pik3ap1							Tlr11
H13		Igkv8-27							Prg4
Naca		2810459M11Rik							Ppp2r2c
Mrpl13		Gm14167							Klra2
Unc119b		Gm26558							Dscc1
Tpk1		Gm21057							Tvp23a
Timm10b		Gm20036							Zfp990
Pex19		Gm5278							Lmx1a
Epb41l5		Klhl4							Grid1
Gna12		Gm28053							Snord72
Ecsit		Gm13669							Gm11659
Mrpl37		Gm37563							Cap2
Chmp6		Arhgef37							Lrp2bp
Rps3a1		Gm1673							Gbp2b
Nckap1		Klk1b27							Alms1-ps1
Psmd7		Mypopos							Gm20432
Kdelr1		Gm20461							Gm10676
Sdccag3		Gm23927							P2ry12
Hyi		Gm43857							Gm13864
Tmem9b		1600002H07Rik							Trim60
Cct4		Gm7463							Ccsap
Rnf7		Apitd1							Gm9974
Cdc123		Gm26816							Disp2
Slc19a1		Zfp626							Gm14857
Ndfip2		AL928567.1							Gm5602
Acads		Gm11642							Samd5
Tmed7		Gm15932							Clstn3
Wdr61		Gm3375							3110035E14Rik
Sec61a1		Gm15420							Nptx2
Dtnbp1		Dok7							Hdac9
Fgf1		Gm37986							Gm8126
Mbd3		Gm23946							Orc1
Trp53inp2		Gm37060							A430110L20Rik
Adgrg1		Gm42659							Wdr17
Stard7		2010109A12Rik							Gm13328
Nox4		Gm20646							Carmil3
Mrpl52		4633401B06Rik							Adgrf1
Slc16a4		Gm10602							Barx2
Fkbp3		Gm10135							Sh2d2a
Actr3		Gm25848							Tmod2
Dlat		5830417I10Rik							Ahrr
2610001J05Rik		Gm27252							Gpr68
Asah1		Igflr1							Wipf3
Ggact		Gm10012							Efna2
Rcan1		Gm10327							Mrgprf
Psmd1		Tepp							Il11
Drap1		Pld6							Zbtb12
Glod5		Hif3a							Gm7452
G0s2		Gm20662							Gpr84
Bckdk		Gm42793							Brinp2
Gmpr		9530034E10Rik							Fbxo16
Coro1b		5730585A16Rik							Gm15987
Fbxo7		Gm38204							Gm9174
Ak6		Gm44430							Nanos1
Nr2f6		6030443J06Rik							Tekt2
Nectin3		Gm10384							Kcnab3
Psmd12		Gm43200							Arsj
Pnpla8		Gm16439							Smpd3
Stxbp2		Gm12915							Kif1a
Gns		Gm23547							Peg12
Ywhab		Npff							Gpc2
Arpc5l		Gm19461							4930563D23Rik
Dpm3		Gm4735							A430057M04Rik
Bccip		Syngr3							Gm6954
Ap2s1		Hist1h2bb							5730403I07Rik
Fam96a		Gm37379							Cd19
March8		Gm16559							Adgrl3
Mrpl55		Gm17936							3830408C21Rik
Evi5		Ap3s1-ps2							Gm11131
Cux1		Gm44148							Gm22579
Hmox2		1700021J08Rik							BC025920
Mrps36		4732471J01Rik							Ticam2
Araf		Gm12751							Ccdc89
Mrps34		Gprin3							Crtam
Hsd3b2		Oas1g							Carns1
Rps6		Gm16153							Lyve1
Snapc5		Gm14393							Cd3e
Rpp21		Gm2451							Il27ra
Def8		Gm15382							Tnni2
Timm50		Tmem265							Zfp536
Gls		Aim1l							Gpr82
Uqcc1		4921539H07Rik							Gm4887
Fam107b		D730045B01Rik							Bmx
Hdlbp		Gm37829							Kcna1
Smim22		Gm43429							Ccdc18
Bscl2		Gm37768							Trim29
Rpl30		Gm42595							Ucp3
Dcaf8		Gm37397							Pdcd1
Sgk1		Aqp8							Gm24920
Fastk		Gm44877							Lsamp
Ostc		Gm17416							Gm14328
Iyd		Gm42690							Gm28874
Hes6		Tymp							Armc2
Adi1		Gm6421							Rpl23a-ps2
Chchd1		9630010A21Rik							Pgr
Mrpl36		Sprtn							Gm4246
Tmem134		Gm43605							Unc5a
Ergic2		Gm12905							Mis18bp1
Acadsb		Gm45110							AI115009
Coa6		2200002J24Rik							Gm26797
Nus1		Pnma1							Kif18b
Ube2e1		Gm7854							Hpx
1810058I24Rik		D830025C05Rik							Gm3052
Cltc		Insl3							Adam4
Plxnb2		Gm26603							Bmp5
Ncor1		Gm37352							Aard
Psme2		Gm16323							Gfra3
Cops5		Gm10517							Tnfsf8
Oplah		Gm37940							Maats1
Ccnd3		Gm7832							Lhx6
Decr1		Wasf3							Gm7676
Snap47		Gm13394							Bard1
Timm10		Gm26723							Gm3244
Gdi1		Gm14788							Gm12097
Fads3		Gm17212							Cercam
Pgls		Gm20517							Pcdhb13
Sars		8430432A02Rik							Gm12312
Dhrs3		Gm15350							Eomes
Rrp1		Gm26789							Gimd1
Naa20		Gm14488							Etv4
Puf60		Ntrk1							F2rl3
Rpl3		Gm20695							Islr2
Galns		Gm10244							Rab39
Apoo		1700006J14Rik							Gm12799
Slc35a4		Klk1b24							Iapp
Golph3		Gm5829							Gm5121
Mgat2		Gm42715							Gm12168
Urod		Ogdhl							Zc3h12d
Evc		Gm21814							2310043M15Rik
Sdf2		Gm43597							Klhl30
Ufc1		Snora73a							Adgrv1
Srrm2		Chml							6030419C18Rik
Trpv4		Gm11719							Mutyh
Mrpl32		Ighv1-39							Gucy1a2
Hba-a1		Gm43267							Zfp831
Maged1		AC161585.1							Gm13342
Smarca2		Gm19710							Fhad1
Ndrg2		Gm12844							Cxxc4
Smim8		Klk1b16							Atf7ip2
Ier3ip1		Gm3222							Rgs9bp
Gm10804		Gm16432							Rpl31-ps15
Ccpg1		Npy6r							Bend6
Cd24a		Gm28309							Prrt4
Nt5c3		Tpi-rs11							Gabrg1
Asb13		Gm6598							Ltb4r1
Mapk1		Gm31728							Gm26670
Stub1		Capsl							C4bp
Klc4		Gm13375							Chchd2-ps
Rps8		Gm45233							Camk4
Akr1b3		Trim14							Fam184b
Txndc15		Gm44509							Mindy4
Lamtor4		Gm22204							Rnase2a
Acp5		Gm12953							Ffar4
Mlx		Gm13349							Gm2986
Gstt3		Gm14176							Gm12992
Ggct		Gm6288							Cacna1e
Srsf3		Gm44164							Mfsd2b
Emc10		Gm37274							Zcwpw2
Pgm2		Gm42941							Dnm1
Gorasp2		Pard3bos3							Gm2093
Coq2		Gm27494							Fgf12
Tm9sf3		4930520O04Rik							RP23-402K24.7
Morn2		Gm12319							Reg3g
Sdhaf4		Gm42872							Gpr141
Chmp3		Gm28230							Hmga2
Arl1		Gm26819							Gm16585
Apool		Gm38228							Dync1i1
Apmap		Trdn							Cdkl4
Aspscr1		Gm13217							4933408B17Rik
Sec22b		Gm2606							Pglyrp2
Wnk1		Gm26767							Pla2g4c
Ebp		Gm16348							Calcb
Blvra		Evi2b							Lrrc4
Cdk4		Igkv5-48							Cilp2
Cdc42se1		C230066G23Rik							Fap
B4galt5		Ighv7-3							4933415A04Rik
Lrp2		Ctsw							Klrc1
Spag7		Gm25445							Prss16
Nt5e		Ccno							Ptpn5
Pnpla2		Gm45140							Myrip
Kmo		Tmem190							Gm11196
Gm27216		Rap1gapos							Gm26497
Cldn8		Gm3200							Pced1b
Pef1		Gm8098							Phkg1
Ccni		Gm44117							Gm14379
Polr2e		Cd46							Msantd1
Mrpl38		D830044I16Rik							Guca1a
Hmgn1		Gm43843							Gm6039
Eif3g		Cyp4b1-ps2							Prr11
Slc35b1		Ighv5-17							Zscan18
Pfdn1		Gm27543							Stil
Adrm1		Cabyr							Ypel4
Sf3b6		Gm15834							Map7d2
Mccc2		Henmt1							Rel
Rpl21		Hist1h2bk							Gm13886
Ppdpf		Gm17022							Otop1
Hdhd2		Gm20680							Cacna1h
Rnpepl1		Gm13665							Gm5456
Bzw1		6720489N17Rik							C920009B18Rik
Mgrn1		BB365896							Gm13199
Dctn2		Gm10108							4631405J19Rik
Cox19		Gm15510							Rem2
Mal		Gm26896							Sidt1
Pacsin2		Gm14928							Gm14044
Fam173a		Synpr							Wnk3
Dctn5		A230083N12Rik							Gm12418
Trappc4		1700034O15Rik							Apol6
Cebpzos		Gm45138							Xlr4c
Glo1		Morn5							Rasl10a
Ergic1		Gm37024							Gm15453
Bola2		Gcnt7							Ly6g5b
Jagn1		Gm37637							Gm11826
Zfand6		Hist1h4b							1700102P08Rik
Stard5		Gm15927							Tmem198
Scamp3		Ttll9							Chrnb4
Cops3		Gm28638							4930444P10Rik
Ndufaf3		Gm9824							Spin4
Nfu1		1190005I06Rik							Pacsin1
Chp1		Gm10257							Sgcg
Rad23a		9930111J21Rik2							Gm10603
Frrs1		Gm43860							Disc1
Hyal2		Dynlrb2							Gm14290
Fbxo22		Gm27232							Gm14049
Mrps7		Pcdh9							Creb3l3
H2afz		Gm16016							Frmpd3
Hbp1		Gm16125							Adrb3
Ndufa11		Gm12955							Cdc25c
Hax1		H2-Bl							Ankrd55
Igsf5		AV039307							Prss22
Eif3h		Gm26608							Asgr2
Nsmce4a		Gm16470							4933439K11Rik
Srpr		Gm14680							A730017C20Rik
Tusc2		Gm27202							Chd5
Rps15a		Gm43696							Clic6
Mcur1		Gm36266							Olr1
Wbp1		6720464F23Rik							Gm525
Tmed3		Apcdd1							Ahsg
Sptlc2		Gm36995							Snord7
Cdk16		Gm26944							Mdk-ps1
Ap1s1		Kansl2-ps							Kif27
Cd82		Gm26798							Lrrc73
Sectm1b		Gm15344							Gm9812
Rpl13a		Gm13597							Pcdhb9
Taf6l		Ccdc170							Gm13477
Gm15920		Gm4691							Gm12743
Mcoln1		Pde6a							Atf1-ps
Myo6		Gm44037							Rph3a
St6galnac2		Gm17023							Vash2
Rpl14		Mccc1os							Cd200r4
Glyr1		Gm13071							Lrrc26
Atg3		Pcdhgb6							Casq1
Plxdc2		Gm4963							Snora24
Abca3		Gm16754							Dnmt3bos
Tspan4		Gm43012							Gsdmc4
Tsg101		Zfp951							Gm12781
Cetn2		3110021N24Rik							Gm8806
Folh1		Gm5129							Asgr1
Ddc		Gm23497							D930030I03Rik
Ifi27		Igkv16-104							Sh2d1a
Emc3		Gm11993							Sez6
Adipor1		Gm16042							Fsip1
Cttn		4732496C06Rik							Tmc8
Yif1b		Gm26610							Gm1818
Tm7sf3		Igkv1-135							Tspyl3
Etfrf1		Gm14038							Gm16302
Nars		Slc13a5							C1qtnf9
Pigp		Gm29668							Sapcd2
Slc6a6		Gm13415							Nrg2
Txnrd1		Nat8b-ps							Tram1l1
Babam1		Gm43681							A930033H14Rik
Mtpn		Rd3							Gm22615
Ank3		Fam229a							Gm19325
Lonp1		Gm8181							Myl6b
Chmp1a		Rwdd2a							Gm6304
Tma7		Gm43609							Lmod3
Diablo		Nacad							Grap2
Pdzd11		Pfkfb1							Bfsp1
S100a16		Gm44264							Ccl3
Mrpl22		Gm43859							Amph
Tmem183a		Fbxl7							Gcsam
Cyp2a5		Trbv13-1							Grin3a
Gnb1		Gm37756							Nrxn1
Fam234a		0610033M10Rik							Gm6578
Lman2		Gm27457							Gm4784
Dph3		Gm6345							Gm23657
Cltb		Iqck							Paqr6
Crip2		Gm1123							Kcnf1
Prr13		Gm10069							Ncmap
Nubp2		Gm37666							Rundc3b
Ehd1		Gm11730							Deup1
Pex7		Ighv1-58							Kcnd2
Tcf25		Gm37962							Ccl24
Blmh		Gm3235							Fam167a
Srp19		Gm26792							Hmcn1
Gucd1		Kcnab3os							Cd209f
Rps4x		Gm15009							Dtx1
Bcat2		Gm15954							Vma21-ps
Fbxo9		Gm16310							Unc13c
Slc25a16		Snora64							Zfp469
Commd8		Gm29609							Ank1
Srsf9		Zfp786							A230028O05Rik
Spint1		Gm28306							Vnn3
Mrps28		Gm5300							BC022960
Rpl7a		4930556J24Rik							Akt2-ps
Supt4a		Gm26873							E330013P04Rik
Sgta		Gm1848							Soat2
Slc38a10		Gm26590							Gm4211
Tmprss2		6030442K20Rik							Mroh3
Acsl1		A930029G22Rik							Bmp15
Ei24		Gm43190							Gdf5
Ssb		Gm28221							Gm25818
Perp		Gm16052							Gm12934
Dpy30		Gm20708							Lrrc36
Sostdc1		Gm43792							A530072M11Rik
Gtf2a2		Gm44190							Gm11110
Ywhaq		Gm12500							Gm28523
Copb2		AA386476							Shc4
Timd2		Igkv4-57-1							Extl1
Tmem64		Gm32569							Fcna
Gltp		Gm5915							Gulo
Rab8a		Gm9959							Gm13212
Tmed9		Gm13572							Amd-ps3
Acad8		Gm38118							Itga11
Commd4		Gm29650							Nxnl2
Sec11c		Gm12976							Gm14279
Pyroxd2		AY074887							Liph
Nbr1		Tarbp1							Aox1
Abhd16a		Pcdhgb4							Mamstr
Vnn1		Gm20681							Lzts1
Srp9		1700084E18Rik							Awat2
Sar1a		Gm19418							Gls2
Mrps26		Gm9752							Cd300lb
B230118H07Rik		B130046B21Rik							Fsbp
Brap		Gabrr2							Hcar2
Uap1		Gm15990							Kcnmb4
Cyhr1		Gm44119							Mfsd4b2
Myl9		March10							Gm28196
Mrpl50		Igkv6-17							Cd9-ps
Rpl28		Tceal3							Hes7
Anxa4		Gm43604							Gm12059
Gstm2		Gm15411							Casq2
Atp6v0d1		Gm13292							Zfp992
Glod4		H3f3c							Prox2os
Lpgat1		4930427A07Rik							Mybpc2
Ssu72		Gm6612							Zfp300
Ran		Gm15050							Gm20667
Matr3		Gm43031							Mkx
Gps1		Casc1							Gm12004
1110004F10Rik		Gm43794							Rps19-ps7
Tceal9		Gm44008							Gng5-ps
Ncln		Crygn							Tm4sf5
Mcts1		Angptl1							C030034L19Rik
Kxd1		Gm43668							Gm14085
Erlin2		Ighv1-82							Gm17764
Ubxn2a		Hist2h3c1							Nmnat2
Mvb12a		Gm9791							Nek5
Ddx1		C330011M18Rik							A930007I19Rik
4933434E20Rik		Gm12734							Rpl36a-ps3
Fbxw5		Gm5575							Gm6493
Emg1		Gm10293							Ttn
Tmem243		Gm42611							Alox8
Slc26a1		Zfp619							BC043934
Cxcl12		Bloc1s2-ps							Rpl35a-ps5
Cct2		Gm12762							Gm9530
Ppcs		AA474408							1700048O20Rik
Sacm1l		Gm42879							Lgi4
Mapk14		Gm27042							Raet1e
Tmem19		Gm43500							9330136K24Rik
Erp44		Gm45053							Fam109b
Add1		5830462I19Rik							Piwil4
Glg1		Gm15869							Ddx43
Phf5a		Gm3695							Spag6
Dnajc3		Uprt							Cntnap2
Pccb		Gm43692							Ankef1
Arf3		Gm25926							Pabpc1l
Pi4ka		Naaladl2							Gm15421
Surf1		Gm42670							Itpka
Papss1		A530064N14Rik							Gm5511
Osgin1		Myl3							Wisp2
Cacybp		Gm12058							Rps15a-ps2
Crk		Rtn4rl2							Gramd2
Snap23		Gm13620							Impg2
Snf8		Plk5							Gm26725
Aga		Gm13559							A530040E14Rik
Coa5		Star							1500002F19Rik
Pcyox1		Gm15470							Aldoart1
Hsd11b2		Gm26724							Gm16938
Lasp1		Igkv4-72							Gpr173
Pcmt1		Gpr27							A2m
Nudc		Gm37860							Gm5828
Smpd1		Gm10074							Gm9982
Txndc5		Gm43096							Gm10155
Acly		Gm17089							Tro
Calu		Pdzd9							Gm8880
Pmpca		Pnliprp1							Ppp1r42
Npm1		Gm21769							Ncr1
Srr		Gm29856							Rpl31-ps6
Dnajc7		Gm14320							Stox1
Ubap2l		Gm13882							Gm11263
Epcam		Gm26510							Gm27803
Nenf		Gm15429							Crip3
Psma5		Cdkl5							Gm17538
Laptm4b		9530085L11Rik							Micalcl
Cops4		Mospd4							Prdx6b
Spop		Gm44085							Rnase1
Emcn		Htra4							Edar
Myo15b		Gm15708							Dpep2
Eif6		Spag6l							Gm11702
Anapc16		BC046401							Oxtr
Slc35b4		Best3							Rab37
Chrac1		Gm4596							Gm14861
Cr1l		Gm43863							Mag
Srsf11		Gm14942							Gm6155
Clcc1		Far2							4930432K21Rik
Slc22a13		Ccnb2-ps							Sfmbt2
Tob1		Gm18310							Nos1
Vbp1		Gm27011							Col11a2
Slc5a8		Gm44116							Xkrx
Zdhhc6		Nr1i3							Tspan11
Actr1b		Ccdc15							Cilp
Tsn		Gm16069							Nefh
Sem1		Gm14412							Ndp
Psenen		C130089K02Rik							C130021I20Rik
Gatb		4930458D05Rik							Cpa3
Tmem50a		Gm4609							Vgf
Polr2g		Gm11365							Ccr10
Lrp10		Gm44878							Gm5446
Rnf14		Zfp296							Meiob
Mlycd		Gm16214							Ccr3
Psmd5		Pcdhgb7							Vtn
Timm9		2310074N15Rik							Dio3
Sumo1		Bach2it1							Pcdhb18
Dus1l		H3f3aos							Trim67
Mrpl41		Gm14443							3222401L13Rik
Acot9		Gm14636							Gjb3
Derl2		Cd33							Gm15867
Morf4l2		Gm10382							Lta
Tmed2		Zfp458							Ebf4
Pnpo		Gm43088							Cd96
Mob4		Gm43460							Ntrk3
Ap2a2		Gm17163							Fbxo27
Fnta		Igkv15-103							Gm14538
Abhd11		Fmr1nb							Gm13268
Aig1		Gm9517							Ccdc152
Kyat1		Gm684							Gm15232
Trappc3		Igkv3-2							4930513N10Rik
Rab10		Gm15551							Gm20443
Tkfc		C130012C08Rik							Ctla4
Suox		E130018N17Rik							Padi1
Hacd2		Gbp5							Dnah1
0610012G03Rik		Igkv5-43							Pcdhb20
Psme3		Gm6829							Dlk1
Stk25		Gm11739							Gm5380
Clpb		Gm28044							Tmem156
St13		Gm15354							Spata9
Rnf114		Gm43343							Cma1
Sema4a		Nxpe4							Sirpb1c
Serbp1		Gm5475							Cnpy1
1110008P14Rik		Cage1							Adamts17
Eif3c		Gm26909							Gm11476
H2afy		Gm27572							Gm15513
Dars		C2cd4d							Fasl
Prkcsh		Gm37529							Cpz
Vill		Pcdhgb2							Shc2
Smu1		Riiad1							Gm20539
Rpl27		Gm25012							Npas3
Gtf2h5		Dhrs13os							Xlr4a
Fam32a		Gm11960							Ptprn
Ndrg3		Gm973							Gm14450
Rdx		Gm6030							Slc27a5
Scamp2		Gm27492							Itga10
Tm4sf1		Gm13502							Gm28730
Pdk3		4930451G09Rik							Podnl1
Stt3a		Gm43413							Pcdhb10
Acp6		Rgag4							Lgr5
Ascc1		Gm28913							Teddm2
Arsb		Pde6g							Ppfia3
Dctn6		Gm10209							Gm29101
Dap3		Gm37153							Col24a1
Mrpl10		1700122E12Rik							Col6a4
Ube2k		A130006I12Rik							Kcnj3
Uck1		Gm43566							Gm6061
Chac2		Gm42671							Rps18-ps1
Lhx1os		Gm42732							Eddm3b
Sec62		Dgkb							Gm6665
Mrpl15		Gm11525							Scube2
Galk1		Gm17056							Gm23127
Trappc6b		Gm16499							Gm11682
Stt3b		Efna3							Arl11
Serpinh1		Gm26684							Clec1b
Rab34		Itgad							Serinc4
Sult1c2		Gm14102							Atp2c2
Kmt5a		Gm10481							Fut7
Rpl23		Gm12286							Aqp5
Chordc1		Rdh18-ps							Tnnt2
Ppp5c		Ighv2-9-1							Gm10433
Acat2		Gm44103							Stum
Gsn		Gm34106							Lingo4
Hnrnpm		Gm17826							Ndst3
Gnpat		Gm35549							Prss35
Nedd4		Gm37915							Hmgb1-ps6
Ctnna1		Gm42502							Gm28727
Furin		Gm15743							Sag
Klf9		Gm12416							Tox2
Pzp		Glt8d2							Nutf2-ps1
Smim26		Rpl29-ps2							Atp5l-ps2
Rnf167		Pex5l							Rorb
Vil1		Efhc2							Ambp
R3hdm4		Gm12315							Gm26830
Nabp1		Gm13856							D130058E05Rik
Trpc4ap		Gm16315							Slc6a19os
2310009A05Rik		Gm5860							Icam4
Pkig		Gm20621							Prdm6
Ccdc124		Gm44941							Plxna4os1
Ccdc47		E030026E10Rik							Nwd2
Ppp1r16a		D630033O11Rik							Trpm1
Samd9l		Gm45738							Gm11585
Oard1		Gm3534							Pcdhb5
Rps10		Ltb4r2							Rpl31-ps14
Yipf1		Gm38197							1700097N02Rik
Il11ra1		Gm27321							Garnl3
Lonp2		Vmn1r4							Tvp23bos
Dnpep		Gm4654							Gm7654
Rbm5		A330035P11Rik							Sftpd
Rbbp9		Gm13245							Ptchd4
Akr1c18		Gm26694							Mat1a
Sel1l		Gm37699							E430024P14Rik
Mapkapk2		Hcn3							Akap5
Arpc1a		Meig1							Rpl21-ps10
Gosr2		Rsf1os2							Syt15
Dleu7		Gm13689							Gm20633
Smim11		Chrnb2							Apol11b
Setd3		2610005L07Rik							Ctnnd2
Slc35a1		Gm44040							Blk
Pax8		4931422A03Rik							Epyc
Fgfr1op2		Spata46							Gm6245
Uba1		Gm44432							Actr3b
Snx1		2810429I04Rik							Atp12a
Serf2		Ighv9-3							Cacna2d4
Gabarapl2		Gm42997							Chrdl2
Yipf4		2410080I02Rik							Ccdc182
Id3		Gm44280							Gm4987
Sdc2		Slfn3							Gm12504
Msn		B230207O21Rik							Astn1
Irak1		P2rx3							Arhgap20
Atp2c1		Gm13610							Apc2
Sigirr		Gm44771							Gm8420
Ppp1r11		Gm44152							Slc7a11
Lsm6		Gm43513							Gm22299
Mapt		Ighv14-2							Muc13
Ppp6r1		Sstr2							S100b
Psen1		Gm12981							Tnnt1
Scoc		Gm13031							Vsig8
Ctsf		Styx							Gm12843
Fbxw11		Gm37531							Plekhn1
Get4		Lrrtm2							Gm4353
Clk1		Gm16548							Tnfrsf9
Gnai3		Gm10785							Gm12785
Bax		Gm10291							Wsb2-ps
Eif1b		Fbxo47							Hrh1
Csnk1a1		Gm13270							Gm15079
Mgat4b		Asic1							Il3ra
Gnb2		Ube4bos1							Has2
Elp5		9930111J21Rik1							Sms-ps
Derl1		Gm15713							Trpm3
Fkbp5		Gm26372							Colq
Rps24		Gm26526							Gm13313
Zfp207		Gm8349							Gm15573
Gm16286		Gm13204							Rbm24
Sin3b		Gm6560							E330020D12Rik
Cluh		5430416O09Rik							Klra1
Phyhd1		Gm13387							Igdcc4
Trnau1ap		Gm26533							Ncam2
Tmem242		Lyst							Snora57
Fuom		1110018N20Rik							4930415O20Rik
Smagp		Gm13259							Nxnl1
Pcolce		Gm11969							Gm13110
Cgrrf1		Fam166a							Gm5678
Slc16a14		Gm14148							Igsf23
Mfge8		Gm43545							Btbd17
Parl		Gja3							Gm15640
Ncaph2		BC030343							Gan
Sh3glb1		5930420M18Rik							Fat2
Rragc		Olfr1442							Plin1
Eif3b		Tmem267							Gm17025
Gadd45g		Cox4i2							Lrrn2
Rpl24		Ighv1-47							Glns-ps1
Usp8		Tmem182							Aunip
Rpl31		Gm12158							Spaca7
Ckmt1		Gm14764							2610020C07Rik
F11r		Igkv12-44							Gm13076
Rpl35		Gm14227							Bche
Mydgf		Kif6							Lmtk3
Prelid3b		Meox2							Gm22613
Chdh		Cfap61							9630001P10Rik
Fcf1		Myadml2os							Wfikkn1
Sdf2l1		4933417D19Rik							Izumo1r
Slc29a3		Cthrc1							Lcat
Habp4		Gm11185							Mc2r
Tmem192		Gm43332							Pga5
Ddb1		AI839979							Tmeff2
Tex261		Cyp2c68							Defb9
Rpl6		Gm14396							Platr26
Zmpste24		Mir671							Abcb4
Ccser2		Olfr1393							Naip6
Ist1		Gm16464							Spef2
Fam96b		Phyhip							Gm26704
Lyplal1		Prrt2							Dnaaf3
Cckar		Vamp7-ps							Hhip
Dera		Plk-ps1							Slc22a14
Pfdn6		Gm26415							Ces1h
Lyrm2		Gm28888							Gm15937
2310061I04Rik		Gm20568							Slc7a3
Usp4		Gm15884							Kbtbd13
Nfic		Gm18190							Mei4
Smim7		Gm43682							Gm26384
Ush1c		Gm43136							Treml2
D630023F18Rik		Igkv5-45							Arg1
Qprt		Gm27972							Ccdc169
Erlin1		Stpg3							Lingo1
Arl8b		2010005H15Rik							Tomm6os
Gldc		Gm42815							Pcdhb12
Prom1		Rell2							Gm27529
Spg7		Tmem255a							Lrriq4
Prpsap1		D630044L22Rik							Gxylt2
Zdhhc9		4930404I05Rik							Gm17115
Snx17		Hspa1l							Rpl5-ps2
Ganab		Zfp422-ps							Ccdc178
Atad3a		Gm17195							Gm6263
Ubc		Gm16541							Gm23722
Phpt1		Gm44053							Gm7856
Cwc15		Il1f5							Gm15460
Fbxo8		Igkv8-24							4933421A08Rik
Nmd3		Gm14233							Tbx1
Rdh14		Ccdc85c							Card11
Ptpmt1		4930532G15Rik							Scn3a
Zfr		D530033B14Rik							1010001N08Rik
Pycrl		A930004J17Rik							Gm13226
Sap30		Gm26675							Slco1b2
Cox7a2l		Gm43582							Cysrt1
Ap1b1		C230071H17Rik							Vsig1
Smim12		Gm13717							Ros1
Kif5b		Gm26698							Apof
Rap1a		4930415F15Rik							Gm5256
Tcea3		Fcho1							Dmrta1
Hadha		Gm14235							Cdhr1
Pfn2		1110035H17Rik							Cfap54
Pitpnb		Ldha-ps2							Ngfr
Rpl22		Gm26765							Entpd3
Rfc2		Gm6316							Gm13567
Magt1		Dapl1							Gm14843
Hsdl2		Gm18665							Cd200r3
H6pd		1700003D09Rik							Col11a1
Hnrnph1									Kbtbd6
Mfn2									9130213A22Rik
Tor1aip2									Gbp11
Fabp4									Ccdc65
Mecr									Tmem121
Lgals8									Ccdc92b
Btd									Gm10044
As3mt									Dpf1
Ptpra									Nanos3
Rps23									Srrm4
Strap									Klhl41
Gmfb									Gm12366
2610507B11Rik									Lrrc55
Ptges2									Klre1
Rchy1									Gzmm
Mif4gd									Gm14168
Npepl1
Ppp2ca
Rpl22l1
Krt8
Pex11a
Polr2c
Pde1a
Ndufaf6
Emc2
Pnrc2
Ssbp1
Cotl1
Grpel1
Treh
Sbds
Gpaa1
Ntan1
Hacd3
Mbd2
Tomm40
Mpnd
Micu2
Fbxo36
Nudt9
Ufsp2
1700021F05Rik
Dmtn
Rdh16
Abcb8
Ugt8a
Rmnd1
Slc16a12
Sptbn1
Pdcd6ip
Timm17b
Cul1
Mrpl16
Abhd4
Ormdl2
Farsb
Bcl2l1
Rapgef3
Grtp1
Mtx2
Pole4
S100a6
Tom1l2
Exosc7
Slc35a3
Usp5
Gm14539
Npnt
Vta1
Tvp23b
Endog
Nqo1
Zcrb1
Pdrg1
Pisd
Mgat1
Dusp1
Mpdu1
Nudt16l1
Sqle
Nono
Tmx1
Eif4e2
Dhx30
Pgpep1
Llgl2
Ccdc12
Cetn3
Slc25a19
Rps16
Ap1g1
Tmem9
2310030G06Rik
Emc8
Map2k3
Ciao1
Snrpg
Mvd
Tspan14
Snhg3
Ppp4c
Bid
Sirt2
Aldh16a1
Man2b1
Sec31a
Rnf6
Stx5a
Golga7
Vps8
Dnm2
Cisd2
Snx5
Ppp1cb
Spcs2
Agtrap
Ncl
Ssna1
Cpe
Ndufaf4
Sil1
Mrpl46
Mpv17l2
Gaa
Nxt2
D17Wsu92e
Dnajc22
Slc25a20
Pdcd5
Itm2c
[truncated: 9,790 more rows]
