# Supplementary material for: Kidney Tertiary Lymphoid Structures in Lupus Nephritis Develop into Large Interconnected Networks and Resemble Lymph Nodes in Gene Signature
Source: Am J Pathol. 2020 Aug 17;190(11):2203–25. doi: 10.1016/j.ajpath.2020.07.015 (PMC12178333; doi:10.1016/j.ajpath.2020.07.015)
Supplement: Supplemental Table S12 [file mmc13.xlsx]

## Sheet: Sup Table 12
Supplemental Table S12. DE expressed genes in G2 and G3 mice compaired to MRL lpr/lpr chorus plexus TLS and NZBW kidney TLS. https://www.ensembl.org/index.html
MRL CP TLS	MRL CP TLS+DE G2	MRL CP TLS+DE G2 and G3	MRL CP TLS+DE G3	MRL CP TLS+NZBW TLS	MRL CP TLS+NZBW TLS+ DE G2	ALL	MRL CP TLS+NZBW TLS+ DE G3	NZBW TLS+ DE G3	NZBW TLS+ DE G2 and G3	NZBW TLS+ DE G2	NZBW TLS	DE G2	DE G2 and G3	DE G3
Number of genes
806	2	83	173	239	2	126	54	17	5	1	200	6	34	481
Igkv19-93	Cd8a	Igkc	Gm4841	Igkv6-32	Ccr7	Ubd	Iigp1	Krt15	Clca3a2	Fam46c	Ighv10-1	Mbl2	Ccl20	Cyp4a12b
Saa3	Gzma	H2-M2	Gm4951	Ighv1-14	Ccl19	Ighg1	Irf4	Cfp	Basp1		Igkv4-68	Cyp24a1	Treml4	Cxcl1
Art2a-ps		Gm8369	Cxcl11	Igkv14-111		Ccl8	Cd79b	Igfbp2	Prkcb		Hist1h2ap	Galnt9	Adgre4	Ccl9
Igkv12-40		Cxcl10	C3	Igkv3-1		Ighg2b	Gm8995	Penk	Dennd1c		Igkv13-84	Cldn14	Il1b	Spp1
Ighv3-6		Ccl5	Gbp4	Igkv10-94		Cxcl9	H2-Eb1	Dok3	Rgs10		Ighv1-25	Satb1	Cyp4a12a	Clec4b1
Iglc1		Il18r1	Skap1	Igkv6-23		Ighg3	Cd74	Stk17b			Cfd	Rfc4	Igf2	Aldh1a2
Ctla4		Itk	Klra17	Ighv5-9		Jchain	Rnase6	Il16			Igkv1-99		Azgp1	Fgb
F830016B08Rik		Cxcr6	Bcl2l14	Ighv1-82		Igha	Csf2rb2	Cnp			Igkv12-47_1		S100a9	Mt2
Ly6i		Cd28	Oasl2	Igkv12-44		Cd3d	H2-Ab1	Rasa3			Igkv1-132		Akr1c21	Itih3
Gimap7		Gpr132	F10	Ighg2c		Ly6c2	H2-Aa	Ccdc69			Ighv1-50		Gm26740	Cdk1
Gbp10		Fpr2	Ifit1	Igkv12-46		Iglc2	Gbp2	Apobec3			Igkv2-137		Mcub	Clca3a1
Acod1		Pirb	Plac8	Igkv5-45		Ikzf3	Usp18	Dok1			Ighj3		Evi2	Ccl28
Igkv4-62		Fcgr4	Oas1a	Igkv6-15		Ms4a1	Ptpn22	Sdc1			Ighv8-12		Cyp4b1	Vcam1
Iglc3		Ifi47	Ncapg	Iglv1		Cxcr3	Arhgap9	Stk10			Ighv1-56		Gm9025	Krt20
Sh2d1a		AW112010	Casp4	Ly6d		Cd3g	Isg15	Mcm4			Krt14		Nr4a1	Col3a1
Gzmk		Ptpn7	H2-Ea-ps	Ighv1-62		Ms4a4b	Epsti1	Fam49b			Igkv8-27		Rubcnl	Nat8f2
Clec4e		Atp8b4	Oasl1	Igkv4-53		Serpina3g	Sp110	Mcm6			Igkv8-28		Lpcat2	Ankrd1
Serpina3f		Psd4	Havcr1	Igkv8-19		Cd6	Phf11b				Krt5		Cd300ld	Gdf15
Clec4d		Klrd1	Ifi204	Ighv1-53		Spn	H2-Q4				Ighv1-12		Akr1c20	Col1a1
Sh2d2a		Xlr4b	Serpine1	Igkv10-96		Itgax	H2-Q6				Igkv16-104		Tmem28	Aurka
S100a4		Ccl12	Igtp	Igkv1-117		Cd247	H2-D1				Upk3a		Dgkg	Fga
Nkg7		Runx3	Gbp9	Igkv1-135		Il2rg	Fyb				Sprr2a2		Pcdha11	Adamts4
Igkv4-56		Ptafr	Clec7a	Igkv1-110		Pou2af1	Ifi27l2a				Igkv1-131		Npas2	Gpr176
Gm43291		AI662270	A630001G21Rik	Igkv8-21		Cd22	Arhgap25				Igkv4-91		Apoc2	Tnfrsf12a
Kynu		Gpr65	Clec5a	Ighv1-84		Mir142hg	C1qb				Rnu1a1		Thy1	Cdca3
Gpr174		Clec12a	Rtp4	Gm15056		Cxcl13	Cd180				Igkv8-30		Arntl	C5ar1
Igkv5-37		Top2a	Ch25h	Iglv3		Slamf8	Stat1				Igkv9-123		Gm3617	Sgol2a
Ifi214		Cd44	Cdca5	Igkv6-20		Dnase1l3	Cd274				Igkv12-89		Fgg	Foxs1
Igkv4-81		Clec4a3	Serpina10	Ighv7-3		Traf3ip3	Gsdmd				Thrsp		Mnda	Foxm1
Nos2		Ccr2	Cd40	Ighv1-63		Fam26f	Trim30a				Ighv1-78		Rassf2	Fyb2
Oosp1		Ccl2	Irf7	Igkv9-120		P2ry10	Tyrobp				Cbr2		Pak3	Col5a3
Apol10b		Arhgap45	Cenpa	Ighv5-17		Dusp2	Tnfaip8l2				Igkv19-93_2		Camk1d	Uchl1
Prf1		Stap1	Irgm2	Ighv14-4		Ighm	Nrros				Faim3		Pappa2	Ctsc
BC023105		Ccdc88b	Spi1	Ighv2-9-1		Ptprcap	Inpp5d				Ighv2-5		Flt3	Aoc1
Themis		Samsn1	Gbp7	Ighv2-2		Itgal	Adcy7				Ucp1			Lrg1
Il9r		Ccl7	Ifi202b	Igkv6-13		Ms4a4c	Tmem173				Upk1b			Nrg1
H2-Eb2		Fgl2	Gm16685	Igkv12-41		Mcemp1	Irf1				Ighj2			Clcf1
AC133103.1		Ms4a7	Parp14	Igkv3-7		Siglecg	Ppp1r18				Krt17			F2r
Gm20513		Lair1	Irgm1	Igkv17-127		Mzb1	Srgn				Ighv1-75			Mgp
Apol9a		Clec4a1	Tnfrsf1b	Igkv5-43		Il21r	B2m				Igkv5-48			Slc25a24
Tnip3		Hck	C1s1	Ighv1-39		H2-Ob	Rassf5				Msln			Tifa
Apol9b		Cep55	Dhx58	Igkv3-4		Ms4a6b	Samhd1				Ighv2-4			Crlf1
Apol6		Myo1f	Ifit2	Ighv1-64		Psmb8	Rftn1				Psca			Rnd1
Gm45695		Arhgap15	Msr1	Igkv17-121		Ptprc	Mcm3				Ighv10-3			Fos
Gm5970		Lilrb4a	Fcgr1	Ighv1-37		Sash3	Hmgb2				Vsig2			Dck
Ifi44		Slc15a3	Ikbke	Igkv4-74		Cd52	Arhgdib				Ighv1-86			Dcdc2a
Tnfsf11		Apbb1ip	Birc5	Igkv6-14		Rac2	Pycard				Gm20730			Trim59
Atp6v0d2		Cyth4	Clec10a	Ighv2-9		Cst7	Unc93b1				Ighv1-59			Col8a1
Trbv19		Slc11a1	Ube2c	Ighv6-3		Cd27	Limd2				Krt19			Hmga1
Phf11a		C4b	Cd300c2	Ighv1-69		Slfn2	Apobec1				Gm28872			Cfi
Ifng		AB124611	Havcr2	Ighv1-34		Themis2	Lyn				Igkv4-90			Tmem252
Igkv4-51		Naip5	Shcbp1	Igkv3-12		Psmb9	Btg1				Car3			Ankrd6
Tnfsf8		C3ar1	Fcer1g	Ighv1-7		Cybb	Mcm5				Igkv9-129			Ctsk
A630023P12Rik		Evi2a	Fam111a	Slamf7		Il2rb	Marcksl1				Cyp2f2			Gm12854
Il1rn		Cdca8	Pbk	Ighv14-3		Ncf4					Ighv8-11			Fbn1
Art2b		Adgre1	Neurl3	Ighv1-74		Clec4n					Igkv4-72			Abca1
Trbv17		Sla	Naip2	Igkv15-103		Lyz2					Ighv1-22			Cenpm
Tcrg-C2		Tlr7	Fabp1	Igkv5-39		Lck					Sprr2a1			Cysltr1
I830127L07Rik		Ncf2	Ccr1	Ighv1-47		Ikzf1					Igkv2-116			Sertad4
Fasl		Trpm2	Xaf1	Gimap3		Cd37					Ighj1			Acsbg1
Gm4759		Itgam	Ptger4	Igkv4-79		Cd48					Ighv1-85			Mms22l
AA467197		St8sia4	Fcgr3	Sell		Csf2rb					Gsdmc2			Adam12
Il12b		Ccr5	Clec4a2	Igkv2-109		Rasal3					Gm25099			Espl1
Igkj5		Pclaf	Egr2	Igkv4-61		Hvcn1					Upk2			Kif23
Trbv2		Dtl	Lcn2	Igkv9-124		Mki67					Igkv4-54			Cygb
Tbx21		H2-DMb2	Tifab	Igkv4-78		Lrmp					Mmp7			2700099C18Rik
Tigit		Cd68	Xcr1	Ighv1-4		Vav1					Ighv2-7			Rab31
9330175E14Rik		Slamf9	Oas2	Trbc1		Snx20					Ighv1-43			Clu
Ccl22		Dock11	H2-DMa	Ighv1-18		Lcp2					Ighv5-1			Cks1b
Mx1		Milr1	Bcl3	Ighv5-4		Itgb2					Sprr2a3			Lacc1
Igkv4-73		Cx3cr1	Cenpe	Izumo1r		Dock2					Fcer2a			Ptpre
Pdcd1lg2		Nfkbie	Emilin2	Pla2g2d		Slfn8					Gsdmc3			Il34
Ffar2		Siglece	Filip1l	Ighv1-72		Ctss					Ly6k			Alb
Klrc2		Kif21b	Cdk6	Ighv1-80		H2-K1					Oit1			Cyr61
AC132444.1		Tnfrsf18	Ebi3	Ighv14-2		Lcp1					Ai662270			C1qtnf6
Tgtp2		H2-DMb1	Ccl6	Slamf6		Ms4a6c					Capn13			1500009L16Rik
Fcrl5		Itga4	Glipr2	Ighv1-33		Hcls1					Sptssb			B3gnt9
Ifi209		Gm12185	Cdc20	Ighv1-52		Wdfy4					Fcgbp			Dusp5
Gm19585		Plxnc1	Ckap2l	Zbp1		Ms4a6d					Ighv1-71			Sgo1
Klrk1		Ccna2	Ube2l6	Cd3e		Il10ra					Igkv4-71			Gm3788
Mefv		Socs1	Dtx3l	Cd5		Syk					Igkv12-98			Relb
Sirpb1b		Uhrf1	Adam19	Slfn1		Tnfrsf13b					Igkv8-16			Gm15895
Gbp6		Rad54l	Panx1	Blk		Nlrc5					Slc14a2			Asns
Gstp3			Kntc1	Ighv1-42		Slpi					Rbm38			Cdh11
Gm5547			P2ry6	Ighv5-9-1		Aif1					Hmha1			Anxa1
Gpr171			Dock10	Ighv5-12		Cd72					C130026i21rik			Slc7a2
Pglyrp2			Fgr	Ighv1-81		Pld4					Tspan13			Gm26917
Trbv13-3			Lyl1	Ighv8-8		Bin2					Rps27			Tubb6
Igkv11-125			Kcnk6	Trbv13-1		Lsp1					Dapl1			Sox9
Bcl2a1d			Esco2	Igkv4-57		Coro1a					Gm10925			Tlr2
Oas3			Smpdl3b	Igkv3-10		Cd53					Aw112010			Egr1
Tnf			Rrad	Cd69		Btk					Coch			Arl4c
Ubash3a			Rrm2	Igkv4-70		Batf					Pparg			Fstl1
Il18rap			Racgap1	Ighv3-4		Tbc1d10c					Dpt			Mthfd2
Gm14029			Cdca7	Ighv5-6		C1qa					Ighv1-32			Lum
Sectm1a			Mlkl	Trbc2		Ncf1					Gm14446			Slc9a9
Ccr8			Plaur	Ighv1-5		Wfdc17					H2-Dmb2			S1pr2
Gm11427			Sh3bp2	Lax1		C1qc					Rltpr			Tnfrsf10b
Prg2			Lockd	Cd19		Lst1					Mmp3			Fjx1
Gm4070			Myc	Ighv3-8		Mpeg1					Ccnd2			Gm6900
Gimap1os			Trem2	Icos		Cd86					Calml3			Nr4a3
Oas1g			Apobr	Igkv4-80		Derl3					Art2a-Ps			Loxl2
Tcrg-C4			Hpgds	Trac		Tlr1					Gm4955			Slc34a2
Xlr4a			Ppm1j	Ighv1-61		Nckap1l					Gm7676			Car13
Ndc80			Arid5a	Ighv1-66		Laptm5					Il4i1			Efhd2
Tlr11			P2rx7	Glycam1		Pik3cg					Pyhin1			Cpxm1
Cd40lg			Arhgap11a	Iglv2		Lpxn					Nfatc1			Thbs2
A430093F15Rik			Vsir	Igkv3-5		H2-Q7					H2-Q5			Plk4
Klrc1			Stx11	Trbv13-2		Itgb7					Plet1			Plp2
Mamdc2			Wnt10a	Cd8b1		Kcnn4					Gm2564			Igsf10
Lta			Runx2	Ighv1-20		Ly86					Upk1a			Calca
Arhgap27os3			Fignl1	Igkv4-50		Selplg					Hid1			Dapp1
Gpr141			Alox5ap	Igkv8-24		Tap1					Trp53inp1			Mcm2
Gimap1			Birc3	Grap2		Pou2f2					Fmo5			C330027C09Rik
Klri1			Runx1	Ltb		Cxcr4					Akr1b3			Junb
Klrb1b			Kif4	Ighv5-16		Fermt3					Trp53i11			Mybl1
Podnl1			Rad51ap1	Igkv14-126		Tcf7					Ccl21a			Cdc6
Trbv29			Cenpf	Igkv4-86		Traf1					Pced1b			Mxra7
Lyz1			Parp9	Fcrla		H2-M3					Atp2a3			Serpinb6b
Ifi205			Qpct	Igkv6-17		Pik3cd					A630001g21rik			Fam57a
BE692007			Cd14	Cxcr5		Serpina3n					Akna			Dbf4
Trbv20			Cmtm3	Cd2		Lat2					B3galt4			Asic2
Slamf1			Edn1	Ighv2-6		B4galnt1					Pon3			Cd276
Klra2			Vim	Sit1		Plek					H2-Ea-Ps			Hells
Jaml			Gpr34	Pdcd1		Cd83					St6gal1			Fn1
Gbp2b			S100a10	Igkv4-55		Sp140					Krt18			Il33
Stfa3			Lif	Igkv3-3							Abcg1			Atad2
Il7r			Nusap1	Fcrl1							Rpl36a			Zwilch
Gzmb			Gsap	Cd79a							Fscn1			Ifngr2
Serpina3i			Knstrn	Gbp8							Sfn			Mfap4
Gbp5			Osmr	Trbv1							Dkc1			Slc13a1
Gpr82			Npl	Ighv1-19							Dcn			Rab7b
Tlr12			Icam1	Tnfrsf13c							Plekha2			Hhex
Has2			Tm6sf1	Spib							Tpst1			Adgrg2
Ighe			Trpv2	H2-Oa							Gm6467			Chaf1b
Igkj4			Tagap	Bcl2a1a							Creld2			Gins2
Il2ra			Emp3	Igkv14-100							Ab124611			Cldn4
Igkj1			1810011H11Rik	Igkv1-88							Sec11c			Calcr
Il10			Rad51	Igkv1-133							Gadd45b			Col15a1
Igkv4-63			Adam8	Pax5							Fas			Golm1
Cd300lb			Plekho2	Ighv1-26							Gm8186			Gpr153
Aoah			Irak3	Igkv12-38							Cdc25b			Frzb
Trbv31			Atf3	Ighv1-55							Fyn			Ncapg2
Hcar2			Mrc1	Ighv2-6-8							Prkd2			Dusp8
9130208D14Rik			Lgals3bp	Card11							H2-Dma			Mmp14
2010016I18Rik			Tgfbi	Acap1							Hmgn3			Incenp
Cd200r4			Mthfd1l	Igkv3-2							Esyt1			Spc24
Gm43388			Creb5	Myo1g							Serpina1b			Pcna-ps2
Batf2			Rnf213	Cd4							Trim12c			Col1a2
Hk3			Cyp1b1	Ighv5-15							Cdc42ep3			Nek6
Sirpb1c			Cdt1	Btla							Swap70			Mastl
5830432E09Rik			Rassf4	Hpse							Crlf3			Tmem158
Trgv2			Timp1	Ighv1-83							Trex1			Gm5637
Xlr4c			Zc3hav1	Ighv14-1							Pml			Rmi2
Rgs1			Trim47	Ighv8-5							Fnbp1			Tiam2
RP23-181A8.7			Maff	Gimap4							Rps27rt			Lgi2
Slfn10-ps			Socs3	Gpr18							Mbnl1			Col12a1
Il27ra			Csf2ra	Ighv1-77							Gimap9			Dclk1
Gm5541			Fbxo5	Ighv3-1							Rgs19			Adam23
Igkj3			Csf1	Ciita							Tmem123			Adamts1
Gm45801			Alpk1	Cytip							Rps15a			Serpine2
Trim30d			Lilra5	Ighv1-70							Grk6			Lhfp
Ccl4			Dse	Ighv1-31							Ifi30			Nrcam
Pira2			Cp	Map4k1							Shisa5			Crlf2
Melk			Grn	Igkv6-25							H2-Dmb1			Tmem45a
Cd96			Plekha4	Lat							Adrbk1			Mad2l1
AI847159			Bst2	Igkj2							Gramd3			Sulf1
1700097N02Rik			Axl	Zc3h12d							Cxcl12			Cep170
Aurkb			Cenpn	Zap70							C920025e04rik			Gm20645
Gm38244			Nfkbiz	H2-K2							Csk			Pcna
Olfr56			Zdhhc15	Bcl2a1b							Rps18			Adamts2
Sirpb1a			Arhgap19	Ighv1-28							Hsp90b1			Hap1
Gm2663			Rap2b	Ighv6-6							Smap2			4930579G24Rik
Gpr183				Rhoh							Ifitm2			Tpm4
Gbp11				S1pr4							Twf2			Chaf1a
Scimp				Ly9							Birc2			Mest
B430306N03Rik				Glipr1							Rps24			Inhbb
Tmem154				Bst1							Xbp1			Gulp1
Gpr33				Gm12250							Fbl			Vgll3
Gm10851				H2-Q10							Cyb561a3			Fat1
Tmem71				Ighj4							Ube2j1			Il1r1
Gdf3				Ctse							Bin1			Ezh2
RP24-401L24.1				Was							Rgs5			Rnf149
Gm12551				Arhgap30							S1pr1			Pea15a
Abcg3				Parvg							Zfp36l2			Emp1
Ctsw				Casp1							Capza1			Mmp2
Iglj1				Ighv1-21							Cdc42se2			Ypel2
Cmah				Klhl6							Grb2			Celf2
Gm1966				Sp100							Pdia4			Adgrg6
Trbv26				Gm8909							Frg1			Tpbg
Gfi1				Tnfrsf14							Mta2			Ccdc122
RP23-325K4.10				H2-Q2							Gm15500			Cyp2d9
Bank1				Igkv4-57-1							Rbmxl1			Ctxn1
Ffar1				Ighd							Rpl18a			Fkbp7
Ms4a4d				Gimap6							Rps9			Nipsnap3b
Txk				Pstpip1							Txndc5			Sytl2
Tlr9				Igkv4-59							Npm1			Ncapd2
Ighv1-15				Mndal							Psme1			Ap1s2
Ifi44l				Def6							Ptp4a2			Tuba1a
4930417O13Rik				Isg20							Serinc3			Tacc3
Alox12e				Lag3										Gm16378
Aim2				Blnk										Klhl29
Gimap8				Tnfsf13b										Col6a1
Stat4				Gmfg										Lox
Lilra6				Grap										Mfap5
Hcst				Irf8										Fam124a
Trbv14				Reg3g										Pi15
C920009B18Rik				H2-T23										Anxa3
Ifi211				Plcg2										Fam105a
Gm8221				Dgka										Gm12013
Gm1965				Arhgap4										Map3k1
Il12rb1				Pglyrp1										Mboat1
Klri2				Tspan32										Tmem229b
4833403J16Rik				Ccr6										Gins1
4930431P03Rik				Rasgrp3										Cdkn2c
Ccl1				Tmsb4x										Rmdn2
Capg				Ggta1										Nipal2
Cd84				Ets1										Adamts16
Slc28a2				Ada										Tagln
Prdm1				Gngt2										Ctps
Cyp4f18				2001-09-01										Gm14681
Klre1				Cd38										Cx3cl1
Tnfsf14				Pim1										Fgd2
Depdc1a				Cnn2										Marcks
Marco				Ptpn6										Wisp1
Gm37387				H2-T22										Cbr3
4930430E12Rik				Tnfrsf4										Lrrn1
Gm20496				Fxyd5										Sorbs2
Gm15925				Crip1										Bend4
Cd300e				Sipa1										Lgals3
Gm14548				Plekho1										Stbd1
Il27				Ifi35										Aldh18a1
Rln3				Ifitm1										Mex3a
Napsa				Evl										Flnc
Gm17745				Cmtm7										Mrc2
F730311O21Rik				Edem1										Stat3
Cd226				Lfng										Prmt2
Mir155hg				Nfkbia										Neurl1a
Ffar4				Smc4										Pask
Gm42870														Gm12191
Serpina3e-ps														Tmsb10
Uba7														Cdh3
Pik3r5														Rhbdf2
Timd2														Sh3bgrl3
Gm29243														Suv39h1
Gm14085														Ckap4
Pvrig														Fosl2
Tnfrsf17														Adamts5
Tespa1														Cldn16
Treml2														Zdhhc2
Scin														Nid1
Tnfrsf9														Gm7809
Trbv12-2														Col5a1
Dram1														E2f1
Xcl1														Map3k8
Ifi208														Nkd2
Tnfsf10														Elf4
Ly6a														Rcn1
Tnfsf4														Anxa2
Serpina3h														Thbs1
F9														Fzd7
Msc														Stra6l
Ifi207														Cacna2d1
Gimap5														Akap12
Hoxb7														Bgn
Olfr157														Cftr
Lamp3														1810055G02Rik
Gm1720														Actn1
C130026I21Rik														Akr1c19
Slfn9														Gm16437
Adgrg5														Cdkn1a
A530030E21Rik														Ces2e
Cd300lf														Nudt10
Phf11d														Tgif1
Cd101														Dph2
Bub1														Rplp0-ps1
Igsf6														Dpysl3
RP23-304C21.3														Col6a2
Cd5l														Slc7a5
Gpr35														Cpeb1
Hal														Stard3nl
Ptprv														Naaa
Igkv2-112														E2f2
Tmevpg1														Loxl1
5430437J10Rik														Tpm1
RP24-499N24.4														Pla2g15
AC168977.1														Ly6e
Ccr4														Cd248
RP23-396C4.1														Nfkb1
Arl11														Lix1l
Tnfrsf8														Bag2
Zmynd15														Camk2n2
Plk1														Dusp10
Ifit3														Nova1
Gbp3														Tipin
Lilr4b														Apoa4
Rsad2														Fbln2
Gpr84														Ammecr1
A530040E14Rik														Klf6
Ifit3b														Cbfb
Pmaip1														Zfp52
Timd4														Sh3pxd2b
Sct														Pltp
Ddx43														Ctsl
Gm44135														Emilin1
Gcsam														Rgmb
Cd200r1														Gng2
H2-T24														Prps1l3
Gm37004														Elmo1
Clec9a														BC018473
Ticam2														Plin2
Tcrg-C1														Tor3a
C1s2														Frem1
AU020206														Serinc5
H2-Q1														Adra1b
Chil1														Sdk2
Cysltr2														Cfh
Clec2i														Rab8b
Ip6k3														Ripor2
Klra3														Rhobtb3
Il1r2														Postn
Mx2														Scn7a
Apol7c														Vmp1
Hsh2d														Cd47
Myo3b														Spns2
Foxp3														Tbc1d9
Mir5107														Serpinb9
Hp														Pip4k2a
Gm42835														Nab2
Klrb1a														Gm5611
Erv3														Tnc
Wdr95														F3
5830418P13Rik														Sacs
Ifi206														Arnt2
Cd80														Gm26722
Insl6														Sulf2
Gsg2														Trib3
Gpr15														Pus7l
Asgr2														Ntf5
Olr1														Fbln1
Cdkn3														Jun
Pou4f1														Cldn3
Tmc8														Hfe
Gm6264														Ccm2
Trdc														Tgfb3
March1														Smox
Cnr2														Col6a3
Mmp25														Ap3s1
Gm26510														Shisa4
Cenpi														Lxn
E230032D23Rik														Sass6
Lrr1														Rps27a-ps2
Gm17173														Flvcr1
Tnfaip2														Apaf1
Rinl														Itgb3
Tph1														Gm7332
Spic														Zbtb25
Mcoln2														Dnm3os
Ifi203														Stambpl1
H2-T10														Rnd3
Kmo														Plscr1
Gm11131														Rtn4
Xdh														Trim16
Crybb1														Fblim1
A530099J19Rik														Apoe
Gm37549														Prkx
RP23-282M20.6														Fam198b
Ppm1n														Loxl3
Gm37169														Tsc22d1
Nlrp1b														Col18a1
Ticrr														Rhoc
Dnah8														Gm13461
Nlrc4														Dock7
A630033H20Rik														Csmd1
Gm28053														Pola1
Tnfaip3														Pappa
Pilrb2														B4galt2
Ddx60														Tmem181a
Cryba4														Prex1
Neil3														Ywhah
Gm11579														Donson
Gm15523														Nrxn3
Gm6166														Hmox1
Tlr8														Tes
9430062P05Rik														Cxcl14
Myb														Cadm1
Gm7609														Gm14706
Lrrc25														Aff3
Gm28913														Slbp
Prss2														Tnfrsf11a
Pilrb1														Morc3
Nlrc3														Snx10
Fut1														Edaradd
Itgae														Bbc3
Ercc6l														Arfgef3
Tfec														2006-09-01
Tlr13														Lmnb1
Fcgr2b														Ier3
Gm43914														Pdlim4
Olfr753-ps1														Samd14
Gm28935														Pnrc1
Nuggc														Eri2
Serpina3m														Sec24d
Gm45802														Gm13889
Soat2														Rprm
Knl1														Colec12
Gm37691														Lrfn4
Pilra														Ier5l
Kif14														Armcx4
Fabp5														Nradd
Slc36a3os														Gm3550
Procr														Gm9625
Spc25														Nfatc2ip
Gm10499														St6galnac4
Sh2d1b1														Bglap3
Gm9574														Hn1
C6														Hivep3
Clspn														Tma7-ps
Zfp831														Ptrh1
Apof														Spin2c
Gm8093														Csrnp1
Ccl19-ps1														Lgals1
Ccnb2														Acpp
Plcb2														Heyl
Sema4a														Kctd15
Amdhd1														Gm6136
Gpsm3														Slc39a6
Cfb														Cstb
Bach2os														Arg2
Defb42														Rad18
RP24-167A12.1														Tuft1
Gm43719														Pxdn
Pik3ap1														Ppp1r2-ps4
Rgs14														Bloc1s2
Dok2														Enc1
Dlgap5														Eldr
5430427O19Rik														Plekhg2
Il7														Cpne8
Cpa3														Btg2
Fut4														Fam129a
Fam78a														1110038B12Rik
Tgm2														Cracr2b
Mgst2														Tagln2
Gm12993														Ier5
Sla2														Ppp1r3d
Gm21975														Ccdc120
Hmgb1-ps8														Tgfb1i1
Ptgir														Pcdh18
Il4ra														Eef1a1
Itih4														Ccdc71l
Vwf														Sat1
Dock8														Gm7204
Abi3														Ptgfrn
Ifitm6														Tmed5
Slc16a5														Gm7266
Ripk3														Prune2
Trat1														Aida
A430078G23Rik														Cenpq
Gm7592														F2rl1
Gm20703														Arpc1b
Klrb1f														Dock4
Brip1														Myof
F2rl2														Ajuba
Fam83f														Clip3
Olfr99														Rab39b
Aspm														Il1rap
Gm20661														Akr1b8
Mmp12														Id2
Tmem26														Gm6181
Fam71b														Itga5
P2ry13														Lrp11
Klrg1														Epha2
Cracr2a														Pros1
Gm19684														Steap4
Osm														P2rx1
Tmem156														Paqr8
E330020D12Rik														Epb42
Trim14														Pkib
Tbxas1														Acot10
Cdc25c														Dstn
Wipf1														Tubb2b
Fam64a
Oas1b
Cd244
Gm15753
Nfam1
Colq
Ahnak2
Fam83d
Zbtb32
Kif18b
Tnfrsf26
Btnl2
Vis1
Trip13
Siglec1
Galnt6
Gm15448
Gna15
Pik3r6
Cdkn2a
Lgals9
Eaf2
Pvt1
Kif15
Gm14005
Ccl3
Kif2c
Gm10863
E2f8
Gm45503
Gm15931
Mab21l3
D930015E06Rik
RP24-222H7.2
Gm5535
Gm15821
Slc17a9
Gm15232
Dyrk4
B3gnt5
Ccrl2
Ctla2b
Il1a
I830077J02Rik
Csf3r
Gjb4
Tgtp1
Ifitm3
Clec2d
5830408C22Rik
Ttk
Sdcbp2
Rnf125
Ckap2
Gm5741
Plau
Hepacam2
Entpd1
Carmil2
C1ra
Il18bp
Dkkl1
Nlrp3
Zeb2os
Gucy2c
Cmklr1
Mfng
P2ry14
BC035044
Tslp
Chst3
Ptger2
Apoc4
Slc25a45
Abcb1b
Cyba
Tpx2
Ms4a14
Hmmr
Guca1a
Iqgap3
Asf1b
Ell2
Bcl11b
Troap
Bid
Sycp1
Serping1
Cdh23
Gm5431
2610318N02Rik
Gm6904
BC030867
Bhlha15
Fmnl1
Rnasel
Adora2a
Slc7a7
Slc2a6
C2
Tk1
Slc16a3
Tgm1
Nxpe2
Rin3
Slc16a10
Sgol1
St3gal1
Fes
Icosl
Psmb10
Ezh1
Tgfb1
Cd300a
Icam2
Naip6
Dpep2
Dapk2
RP23-467E4.6
Gm19557
Susd3
Adamts14
Tap2
Depdc1b
9930111J21Rik2
Gm10521
Amz1
Gm20257
Casp12
Dsn1
1700071M16Rik
Tmem106a
Scel
Dusp4
AI504432
Ly75
Mical1
Prkch
Gm28707
Pfkfb3
Ska1
Ms4a4a
Ehbp1l1
Adamts6
Gja4
Hrh2
Nuf2
Gm13710
Lrrk1
Mb21d1
Ptpro
Dubr
Prr5l
Stat2
Fpr1
Ccnf
AU021092
Dpp4
Csf1r
Adap2
Slfn5
Gpr55
Nfkb2
Prc1
Unc13d
Enpp1
4930486L24Rik
Gm13091
Cd33
Parp10
Coro2a
Kif11
Atp10a
Card9
Endou
Plcl2
Cdca2
Ccnb1
Arhgap27
Jak3
Nfkbid
Angptl7
F730043M19Rik
Cenph
Ifit1bl2
Rab32
Pole
Fam169b
Fli1
Hif3a
Gm43328
Tmem119
Gm6377
Tmem100
Fancd2
Akr1c13
Slco2b1
Nrm
Mob3a
Rasgrp2
Smpd5
Oip5
Slc29a3
Mgl2
Wnt3a
Esr1
Rcsd1
C130050O18Rik
Zeb2
Ager
Nt5e
Ube2t
Vdr
Kcnk13
Tcf19
Mafb
Gm12216
Gm42031
Adrb2
Stab1
Prelid2
Smim24
Sptbn5
Rasa4
Arrb2
Kif20b
Nxpe3
Bub1b
Slc43a3
Plxnd1
Casp7
Mlph
Npff
Bard1
Gypc
Mustn1
Acsl5
H3f3aos
AW495222
Tvp23a
Flt3l
Sema4d
Lrrc71
Brca1
BC043934
Nod2
Rasgef1b
Prr11
9230116N13Rik
Ifih1
Hlx
Gatm
6820431F20Rik
A530020G20Rik
2310001H17Rik
Irf9
Pde3b
Helz2
Ccnd1
Fmnl3
Anpep
Sfrp4
Phf19
D130051D11Rik
Padi2
Nmi
BC028528
AI427809
Gm43755
Cdh17
Vit
Cebpd
Pla1a
Fndc7
Tapbp
Msh5
Pde8a
Pla2g4a
Pla2g7
Gm867
Cmpk2
Hebp1
Ly6c1
Bcl2l11
Trim34b
Pttg1
Afmid
Serpine3
Gm6483
Cxcl16
Gm5086
Dna2
Nemp2
Fam26e
Tcirg1
Nuak2
Aim1l
Gm36948
Chek2
Xlr
A930033H14Rik
Epb41l2
Dtx4
Ahnak
Fmo2
Wdr62
Rbl1
P2ry12
Coro7
Acvrl1
Tapbpl
Megf6
2610005L07Rik
Cks2
Sncg
Nek2
Ahrr
Timeless
Sh2b2
Capn3
Ptgdr
Olfml3
Gm21811
1810034E14Rik
Etv5
