# Supplementary material for: Kidney Tertiary Lymphoid Structures in Lupus Nephritis Develop into Large Interconnected Networks and Resemble Lymph Nodes in Gene Signature
Source: Am J Pathol. 2020 Aug 17;190(11):2203–25. doi: 10.1016/j.ajpath.2020.07.015 (PMC12178333; doi:10.1016/j.ajpath.2020.07.015)
Supplement: Supplemental Table S13 [file mmc14.xlsx]

## Sheet: Sup Table S13
Supplemental Table S13. Human LN genes found in G2 mice, disected TLS and LyN of NZB/W mice. https://www.ensembl.org/index.html
Number of genes
24	41	53	8	44	109	426	0	0	7	1	279	91	43	1271
Igj	Abcg1	Sept9	Ccl5	Adgre4	Ighg3	Sept1			Arhgap15	Rgs5	Sept4	Igkc	Serinc3	Mybbp1a
Basp1	Arhgap25	Adamdec1	Cd44	H2-M2	Ighg1	A630001g21rik			Ccr5		A2m	Ccl20	Rgs5	Eef1d
Btk	Arhgap30	Apoc1	Cd8a	Fcgr4	Ighg2b	Ab124611			Cxcl10		Ac007192.1	Fpr2	Sfn	Hnrnpa2b1
C1qa	Arhgdib	Arhgef6	Gpr65	Cd28	Ms4a1	Acap1			Evi2a		Ac109460.3	Treml4	Krt18	Pabpn1
Ccl19	C1qb	Baz1a	Gzma	Ptpn7	Pou2af1	Ada			Fgl2		Ac133644.3	H2-DMb2	Akr1b3	Sf3b1
Ccl8	Casp1	Bst2	Samsn1	Tnfrsf18	Ighm	Adcy7			Ms4a7		Acsl5	Gm8369	Fmo5	Rps17
Cd37	Cxcl12	Csf1r	Slc15a3	Hck	Iglc2	Adrbk1			St8sia4		Adam19	Il1b	Upk1a	Hnrnpab
Cd3d	Epsti1	Dennd4b	Tlr7	Clec4a3	Cxcl13	Ai662270					Adcy4	Xlr4b	Plet1	Nsmce1
Cd48	Ets1	Dock10		Apbb1ip	Igha	Akna					Adgra2	Pclaf	Calml3	Nudt21
Cd52	Fnbp1	Emp3		S100a9	Cst7	Apobec1					Adrb2	Itgam	Mmp3	Gm12057_2
Cd53	Fxyd5	Fabp5		Itk	Mzb1	Apobec3					Agr2	Cyp4a12a	Penk	Sart1
Cd86	Gbp2	Fcer1g		Gpr132	Ikzf3	Arhgap4					Al158827.2	Clec4a1	Coch	Tor3a
Hcls1	Gimap4	Fgd2		Psd4	Slpi	Arhgap9					Al691447.3	Igf2	Gm10925	Gm13680
Itgax	Gpr18	Fgr		Itga4	Siglecg	Art2a-Ps					Aldh1a2	Azgp1	Slc14a2	Use1
Itgb2	Ifitm1	Fli1		Kif21b	Serpina3g	Atp2a3					Ankfy1	Lilrb4a	Igfbp2	Ppp6r1
Lat2	Ifitm2	Gbp4		Slc11a1	Ms4a4c	Aw112010					Ankrd36	Mbl2	Fcgbp	Calm1
Lcp1	Irf4	Gbp5		Cep55	Ly6c2	B2m					Antxr2	AI662270	Sptssb	Sept7
Nckap1l	Irf8	Hcst		Myo1f	Mcemp1	B3galt4					Anxa1	Clec12a	Capn13	Ppp1r11
Plek	Isg15	Helz2		Top2a	Ms4a6d	Bcl2a1a					Ap000295.1	Akr1c21	Oit1	Ewsr1
Prkcb	Isg20	Hk2		Ccna2	Cd27	Bcl2a1b					Ap1s2	Ccl7	Gsdmc3	Yeats4
Rac2	Lat	Irf7		Pirb	Clec4n	Bin1					Apbb3	Cyp24a1	Sprr2a3	Ap1m1
Rgs10	Lfng	Lig1		Runx3	Serpina3n	Birc2					Arhgap23	AW112010	Mmp7	Ilf3
Tap1	Ltb	Lilrb4		Stap1	Sash3	Blk					Arhgef2	Adgre1	Upk2	Smarce1
Ubd	Lyn	Lrrc25		Ncf2	Wfdc17	Blnk					Arpc5	Ccl12	Gm25099	Cotl1
	Mcm3	Mafb		Sla	Cd6	Bst1					Asap1	Gm26740	Gsdmc2	Otud5
	Parvg	Mcm7		Plxnc1	Cd3g	Btg1					Atn1	Milr1	Sprr2a1	Paf1
	Ptpn22	Mef2c		Ifi47	Lcp2	Btla					Axl	Siglece	Reg3g	U2af1
	Ptpn6	Mthfd2		Cdca8	Pou2f2	C130026i21rik					Bcl11a	C3ar1	Cyp2f2	Vps16
	Rasa3	N4bp2l1		Satb1	Dnase1l3	C920025e04rik					Bcl2a1	Arhgap45	Krt19	Nde1
	Rftn1	Nkg7		Il18r1	Lck	Capza1					Bicd1	Mcub	Vsig2	Casp8
	Rnase6	Nmi		Klrd1	P2ry10	Car3					Brca1	Evi2	Psca	Ddx39b
	Slamf7	Ostc		Lair1	Ms4a4b	Card11					Btn3a1	Cyp4b1	Msln	Atf6b
	Smap2	Parp14		Socs1	Tlr1	Cbr2					Btn3a3	Gm9025	Ighv1-75	Rbm8a
	Sp100	Parp9		Cyth4	Traf3ip3	Ccdc69					C19orf66	Galnt9	Krt17	Hdgfrp2
	Sp110	Pecam1		Thy1	Ptprcap	Ccl21a					C1orf116	Dtl	Upk1b	Ifngr1
	Stat1	Pla2g7		Rfc4	Fam26f	Ccnd2					C1orf198	Nr4a1	Igkv19-93_2	1810030o07rik
	Tmsb4x	Postn		Mnda	Spn	Ccr6					C2cd2	Ccl2	Rnu1a1	Bub3
	Tnfrsf14	Prdm1		Rassf2	Ncf4	Cd180					C2orf42	Trpm2	Sprr2a2	Kmt2e
	Tnfsf13b	Prf1		Gm12185	Cd247	Cd19					Calhm6	Cx3cr1	Upk3a	Srsf3
	Tyrobp	Ptpre		Uhrf1	Itgal	Cd2					Card16	Rubcnl	Krt15	Leprotl1
	Was	Rasgrp2		Cd68	Ms4a6c	Cd274					Card17	Lpcat2	Krt5	Anp32a
		Rbm43		Nfkbie	Il21r	Cd38					Cavin1	AB124611	Krt14	Gpbp1
		Rcsd1		Ccdc88b	Ms4a6b	Cd3e					Ccdc14	Rad54l	Igkv12-47_1	Eif2s1
		Rpia		Dock11	Bin2	Cd4					Ccdc18	Cd300ld		Khsrp
		Rsrp1			Snx20	Cd5					Ccl21	Akr1c20		Rnf167
		Scimp			Ikzf1	Cd69					Ccsap	Cldn14		Ccnd3
		Sla2			Ccr7	Cd74					Cd34	Tmem28		Atf5
		Stat2			Mir142hg	Cd79a					Cdh11	Dgkg		Wdr43
		Stk4			Kcnn4	Cd79b					Cep135	Pcdha11		H2afz
		Tmem154			Cd22	Cd8b1					Cfh	Npas2		Capzb
		Tmem229b			Batf	Cdc25b					Chst15	Slamf9		Arglu1
		Tmem71			Themis2	Cdc42ep3					Cmtm3	Ptafr		Cfb
		Tnf			Il2rb	Cdc42se2					Cog1	Apoc2		Safb
					H2-Ob	Cfd					Col1a1	Cxcr6		Sf3a3
					Cxcr3	Cfp					Col1a2	Arntl		Tra2b
					Tnfrsf13b	Ciita					Col3a1	Gm3617		Rbm5
					Tcf7	Cmtm7					Col4a1	Naip5		Xrn2
					Rasal3	Cnn2					Col6a3	Fgg		Otulin
					Lyz2	Cnp					Cped1	Pak3		Coro1b
					Ctss	Creld2					Crocc	Camk1d		Nxt1
					Tbc1d10c	Crip1					Cxcl16	Pappa2		Chordc1
					Dusp2	Crlf3					Cytor	Atp8b4		Kctd12
					Cd83	Csf2rb2					Dact1	Flt3		Pabpc4
					H2-Q7	Csk					Ddx55	C4b		Cherp
					Cxcl9	Ctse					Ddx58	Ccr2		Hnrnpm
					Lpxn	Cxcr5					Ddx60	H2-DMb1		Phf12
					Ptprc	Cyb561a3					Dkk3	Rarg		Snd1
					Csf2rb	Cytip					Dlg4	Camk1g		Znrd1
					Fermt3	Dapl1					Dmtf1	Adamts15		Pdia6
					Il2rg	Dcn					Dram2	Fam25c		Trp53
					Cxcr4	Def6					Ednra	Per3		Rbm17
					Dennd1c	Dgka					Emilin2	Ccdc8		Pole4
					Aif1	Dkc1					Enah	Nat8f5		Sharpin
					Itgb7	Dok1					Eomes	Slc43a1		Capn1
					Nlrc5	Dok3					Epb41l2	Myh1		Med15
					Il10ra	Dpt					Evi2b	Rgcc		Abhd8
					Mki67	Edem1					Exoc1	Hist1h4h		Pkig
					Vav1	Esyt1					F2rl2	Slc25a25		Pkn1
					Mpeg1	Evl					Fabp5p1	Map3k6		Adpgk
					Slamf8	Faim3					Fabp5p2	Tef		Khdrbs1
					Pld4	Fam49b					Fabp5p3	Gm12927		Med12
					C1qc	Fas					Fabp5p7	Nr1d1		Phf23
					Laptm5	Fbl					Fam110a	Tmem86a		Arpc2
					Lst1	Fcer2a					Fam156a	Per2		Rpl36al
					B4galnt1	Fcrl1					Fam156b	Tcf15		Efhd2
					Cd72	Fcrla					Fam198b	Ptgds		Mknk2
					Selplg	Frg1					Fbln5	Gm15895		Cacybp
					Psmb9	Fscn1					Fcgr3a	Dbp		Acin1
					Cybb	Fyb					Fgf2	Ly6f		Gnl3
					Coro1a	Fyn					Fhl1	Cyp26b1		Gmppa
					Ncf1	Gadd45b					Fhl2	Serpina6		Dnajc8
					Lrmp	Gbp8					Fmo3			Ppa1
					Wdfy4	Ggta1					Fndc1			Erh
					Sp140	Gimap3					Fnta			Gusb
					Pik3cd	Gimap6					Fpr3			Fcgr3
					Ly86	Gimap9					Frmd4a			Eif3d
					Slfn8	Glipr1					Frzb			Max
					Slfn2	Glycam1					Gabbr1			Ap1g2
					Derl3	Gm12250					Gal3st4			E2f4
					H2-K1	Gm14446					Gbp1			Gtf2f1
					Syk	Gm15056					Gfra1			Hexa
					H2-M3	Gm15500					Gimap2			U2af1l4
					Pik3cg	Gm20730					Gnai1			Letmd1
					Hvcn1	Gm2564					Gpnmb			Ints9
					Traf1	Gm28872					Grk2			Paip2
					Fam46c	Gm4955					Gucy1a1			Arpc4
					Psmb8	Gm6467					Gvinp1			Ppp1r9b
					Lsp1	Gm7676					Gzmk			Nap1l1
					Dock2	Gm8186					Henmt1			Mef2d
						Gm8909					Heph			Snrpd1
						Gm8995					Hgf			Rpl19
						Gmfg					Hla-dmb			Eef1g
						Gngt2					Hla-doa			Ncl
						Gramd3					Hla-dqa1			Srrt
						Grap					Hoxa2			Reep4
						Grap2					Htr2b			Gsn
						Grb2					Ido1			Chtop
						Grk6					Ifi27			Nt5c
						Gsdmd					Ifi44			Ruvbl1
						H2-Aa					Ifih1			Man1a
						H2-Ab1					Ifit1			Gpr108
						H2-D1					Ifit2			Srsf1
						H2-Dma					Ifit3			Ppapdc1b
						H2-Dmb1					Igkv1-33			Noc2l
						H2-Dmb2					Igkv1-9			U2af2
						H2-Ea-Ps					Igkv1d-17			Adam17
						H2-Eb1					Igkv1d-33			Arap1
						H2-K2					Igkv2-30			Dnajc7
						H2-Oa					Igkv2d-30			Ccnk
						H2-Q10					Igkv3-11			Msh6
						H2-Q2					Igkv3-20			Nolc1
						H2-Q4					Igkv3d-11			Hnrnpa0
						H2-Q5					Igkv3d-20			Stat5b
						H2-Q6					Igkv3or2-268			Eif3h
						H2-T22					Igll1			Tmpo
						H2-T23					Igll3p			Supt16
						Hid1					Il10rb			Ssrp1
						Hist1h2ap					Inpp5e			Serp1
						Hmgb2					Ints4			Dock8
						Hmgn3					Irx2			Krtcap2
						Hmha1					Isl2			Pkm
						Hpse					Itgb5			Sh3gl1
						Hsp90b1					Jag2			Rpl26
						Icos					Jaml			Rpl15
						Ifi27l2a					Kcnk2			Top2b
						Ifi30					Kcnt2			Ptma
						Ifi35					Kdelc1			Rplp1
						Ighd					Kdm5b			Rfc2
						Ighg2c					Kif26a			Mknk1
						Ighj1					Klhl29			Nt5c3b
						Ighj2					Lamp3			Rnf31
						Ighj3					Lasp1			Papd4
						Ighj4					Lhfpl6			Cdk2ap2
						Ighv10-1					Linc01089			Cbx3
						Ighv10-3					Lipa			Ran
						Ighv1-12					Lmo4			Snrnp70
						Ighv1-14					Loxl4			Mta3
						Ighv1-18					Lpar1			Gm8325
						Ighv1-19					Lum			Ranbp1
						Ighv1-20					Ly96			Icam1
						Ighv1-21					Marcks			Zc3h7a
						Ighv1-22					Matn2			Ruvbl2
						Ighv1-25					Maz			Nfkbib
						Ighv1-26					Mcam			Anxa6
						Ighv1-28					Mest			Hnrnpc
						Ighv1-31					Micb			Ptk2b
						Ighv1-32					Mir25			Cd200
						Ighv1-33					Mir4435-2hg			Rpa3
						Ighv1-34					Mir93			Ifnar2
						Ighv1-37					Mis18bp1			Taf15
						Ighv1-39					Mllt3			Arid1a
						Ighv1-4					Moxd1			Fnbp4
						Ighv14-1					Mrgbp			Hnrnpf
						Ighv14-2					Mx1			Zfp362
						Ighv1-42					Mx2			Akap8
						Ighv14-3					Myb			Orc6
						Ighv1-43					Mybl1			Spcs2
						Ighv14-4					Myh10			Sart3
						Ighv1-47					Mylip			Sf1
						Ighv1-5					Myof			Rap1b
						Ighv1-50					Nbpf11			Safb2
						Ighv1-52					Ncor2			Slc7a6os
						Ighv1-53					Neurod4			Adprh
						Ighv1-55					Nfe2l3			Rpl3-Ps1
						Ighv1-56					Nfix			Morc3
						Ighv1-59					Notch3			Ddx21
						Ighv1-61					Npy1r			Foxk1
						Ighv1-62					Nr1h3			Sf3a2
						Ighv1-63					Nt5c2			Pafah1b3
						Ighv1-64					Nynrin			Rpl7
						Ighv1-66					Oas1			Usf1
						Ighv1-69					Oas2			Gmppb
						Ighv1-7					Pag1			Ctcf
						Ighv1-70					Parp10			Utp3
						Ighv1-71					Patl2			Zfp513
						Ighv1-72					Pcdh18			Npc2
						Ighv1-74					Pcm1			Rpl6
						Ighv1-77					Pde5a			Tpt1-Ps3
						Ighv1-78					Pdgfra			Dcaf13
						Ighv1-80					Phf11			Snrpe
						Ighv1-81					Phf14			Stip1
						Ighv1-82					Phf21a			Junb
						Ighv1-83					Piezo2			Tk2
						Ighv1-84					Pik3r2			Cfl1
						Ighv1-85					Pla1a			Ai413582
						Ighv1-86					Plch2			Rbck1
						Ighv2-2					Prkcq-as1			Rgs3
						Ighv2-4					Prpf3			Lsm4
						Ighv2-5					Ptger4			Ddx54
						Ighv2-6					Ptn			Nup85
						Ighv2-6-8					Pxdn			Tinf2
						Ighv2-7					Pyroxd2			Sarnp
						Ighv2-9					Rbm33			Cdk1
						Ighv2-9-1					Rergl			Zfp36
						Ighv3-1					Rfx7			P2ry6
						Ighv3-4					Rgmb			Ctsc
						Ighv3-8					Rgs4			Tmem243
						Ighv5-1					Rnaset2			Foxo1
						Ighv5-12					Robo1			Tyk2
						Ighv5-15					Rps6ka5			Magoh
						Ighv5-16					Rsad2			Snx2
						Ighv5-17					Runx1			Eif3f
						Ighv5-4					Sacs			Gps2
						Ighv5-6					Serpine2			Sirt7
						Ighv5-9					Setdb2			Itpkb
						Ighv5-9-1					Shank3			Xrcc1
						Ighv6-3					Slc2a4rg			Srsf4
						Ighv6-6					Slc35e2a			Zfp217
						Ighv7-3					Slc35e2b			Dek
						Ighv8-11					Slc9a9			Rbm7
						Ighv8-12					Slfn11			Nup93
						Ighv8-5					Slit3			Rab4b
						Ighv8-8					Smarca2			Pnn
						Igj					Snhg14			Pnpla2
						Igkj2					Snord115-12			Rpl14
						Igkv10-94					Spata1			Nfatc3
						Igkv10-96					Spidr			Kif20a
						Igkv1-110					Sspn			Ppp2r5a
						Igkv1-117					Stambpl1			Impdh2
						Igkv1-131					Stk36			Cap1
						Igkv1-132					Stx16			Aaas
						Igkv1-133					Stx6			Pmf1
						Igkv1-135					Svil			Zfp622
						Igkv12-38					Syne1			Mllt6
						Igkv12-41					Syt11			Trmt2a
						Igkv12-44					Taf1c			Serbp1
						Igkv12-46					Tbx3			Bc018473
						Igkv12-89					Thbs2			Trf
						Igkv12-98					Themis			Utp14a
						Igkv13-84					Thoc1			Ell2
						Igkv14-100					Tia1			Acp5
						Igkv14-111					Ticam2			Cdk13
						Igkv14-126					Tle1			Bin3
						Igkv15-103					Tm6sf1			Ccnl1
						Igkv16-104					Tmed7-ticam2			Rpl22
						Igkv17-121					Tmem47			Rpl21
						Igkv17-127					Tmsb4xp1			Akap13
						Igkv1-88					Tmsb4xp4			Pa2g4
						Igkv1-99					Tmsb4xp8			Mob1a
						Igkv2-109					Tnc			Rpl27-Ps3
						Igkv2-116					Tnk2			Dgkz
						Igkv2-137					Trim45			Elk3
						Igkv3-1					Ttc13			Daxx
						Igkv3-10					Tymp			Gm10260
						Igkv3-12					Ubash3b			Ehbp1l1
						Igkv3-2					Uhrf2			Gm15772
						Igkv3-3					Umad1			Mis12
						Igkv3-4					Upf2			Srm
						Igkv3-5					Utp6			Rpl31
						Igkv3-7					Vcan			Fbrs
						Igkv4-50					Vopp1			Nsa2
						Igkv4-53					Vtcn1			Kpna2
						Igkv4-54					Xab2			Xpo1
						Igkv4-55					Xaf1			Clp1
						Igkv4-57					Z84488.2			Hjurp
						Igkv4-57-1					Zbtb1			Dnajc2
						Igkv4-59					Zc2hc1a			Atf7ip
						Igkv4-61					Zkscan4			Set
						Igkv4-68					Znf84			Asnsd1
						Igkv4-70								Arhgap17
						Igkv4-71								Clk2
						Igkv4-72								Irgm2
						Igkv4-74								Mob3c
						Igkv4-78								Rplp0
						Igkv4-79								Sfi1
						Igkv4-80								Hdac1
						Igkv4-86								Adar
						Igkv4-90								Snrpf
						Igkv4-91								Acsf2
						Igkv5-39								Hnrnpa1
						Igkv5-43								Pqbp1
						Igkv5-45								Coro7
						Igkv5-48								Snrnp40
						Igkv6-13								Thap3
						Igkv6-14								Sesn1
						Igkv6-15								Rpl5
						Igkv6-17								Gm11127
						Igkv6-20								Gm8730
						Igkv6-23								Foxp4
						Igkv6-25								Bak1
						Igkv6-32								Sh3bp2
						Igkv8-16								Uba52
						Igkv8-19								Rfc5
						Igkv8-21								Eed
						Igkv8-24								Smn1
						Igkv8-27								Sema7a
						Igkv8-28								Srsf7
						Igkv8-30								Gm10029
						Igkv9-120								Isy1
						Igkv9-123								Slc1a5
						Igkv9-124								Anp32b
						Igkv9-129								Arpc5l
						Iglv1								Rgs2
						Iglv2								Gm14279
						Iglv3								Rpl23a
						Iigp1								Parm1
						Il16								Smc1a
						Il4i1								B630005n14rik
						Inpp5d								Uvrag
						Irf1								Tomm34
						Izumo1r								Ube2l6
						Klhl6								Tcf19
						Lag3								Ier2
						Lax1								Slc15a4
						Limd2								Rhno1
						Ly6d								Il17ra
						Ly6k								Slc25a22
						Ly9								Cldn5
						Map4k1								Gm13841
						Marcksl1								3110056k07rik
						Mbnl1								Hnrnpdl
						Mcm4								Ccdc94
						Mcm5								Tecpr1
						Mcm6								Gnai2
						Mndal								Chfr
						Mta2								Kif23
						Myo1g								Ppp3cc
						Nfatc1								Tcp11l2
						Nfkbia								Alkbh4
						Npm1								Bcl3
						Nrros								Vps37b
						Pax5								Gja4
						Pced1b								Izumo4
						Pdcd1								Trim11
						Pdia4								Pacs1
						Pglyrp1								Nod1
						Phf11b								Rpl11
						Pim1								Rad9a
						Pla2g2d								Oas1a
						Plcg2								Eif3e
						Plekha2								Zfp263
						Plekho1								Atic
						Pml								Bzw2
						Pon3								Rps26
						Pparg								Ino80b
						Ppp1r18								Btg2
						Prkd2								Lrrfip1
						Psme1								Atp1b3
						Pstpip1								Ube2c
						Ptp4a2								Dazap1
						Pycard								Tpt1
						Pyhin1								Gga3
						Rasgrp3								Ctnnbl1
						Rassf5								Rpl34-Ps1
						Rbm38								Atxn2l
						Rbmxl1								Rtp4
						Rgs19								Gm2174
						Rhoh								Ptger1
						Rltpr								Ccng2
						Rpl18a								Dcaf15
						Rpl36a								Rpl4
						Rps15a								Supt4a
						Rps18								Ly6e
						Rps24								Stim1
						Rps27								Kri1
						Rps27rt								Exosc3
						Rps9								Gale
						S1pr1								Tpm3-Rs7
						S1pr4								Shkbp1
						Samhd1								Rnf19b
						Sdc1								Tor4a
						Sec11c								C1ra
						Sell								Psme2
						Serpina1b								Phlda3
						Shisa5								Tapbp
						Sipa1								Rps6ka1
						Sit1								Smarcd2
						Slamf6								Tbpl1
						Slfn1								Lsm2
						Smc4								Rpl10a
						Spib								Cbx7
						Srgn								Pla2g16
						St6gal1								Elf1
						Stk10								6330416g13rik
						Stk17b								Abcd1
						Swap70								Trim27
						Thrsp								Raver1
						Tmem123								Pabpc1
						Tmem173								Manf
						Tnfaip8l2								Ssr4
						Tnfrsf13c								Plekhj1
						Tnfrsf4								Rpl36
						Tpst1								Mad2l1
						Trac								Abracl
						Trbc1								Mcl1
						Trbc2								Cerk
						Trbv1								Tnip1
						Trbv13-1								Ckap4
						Trbv13-2								Rpl37a
						Trex1								Plekhg2
						Trim12c								Tnfaip3
						Trim30a								Irf9
						Trp53i11								Rpl9
						Trp53inp1								Blvrb
						Tspan13								Ier5
						Tspan32								Stoml1
						Twf2								Tuba1b
						Txndc5								Plgrkt
						Ube2j1								Ttpal
						Ucp1								Cblb
						Unc93b1								Nfkb1
						Usp18								Parp1
						Xbp1								Rassf4
						Zap70								Rpl23
						Zbp1								Lgals9
						Zc3h12d								Trim26
						Zfp36l2								Eri1
														Rps23
														Inf2
														Rps15
														Gm10076
														Serpinf1
														Rps27a
														Mdm4
														Cdkn1b
														Mak16
														Hap1
														Bc037034
														Nup37
														Prpf38b
														Dbnl
														Lbh
														Gar1
														Fam43a
														Tsc22d4
														Rpl28
														Emg1
														Nfkbil1
														C230052i12rik
														Fam3c
														Rpa1
														Sepw1
														Tpm3
														Rps3a1
														Hmgn2
														Gm10093
														Akirin1
														Tmc6
														Polh
														Gm11361
														Pcna-Ps2
														Rpl3
														Rps25
														Trafd1
														Ubald1
														Casp3
														Aldh18a1
														Epb4.1l2
														Hdac7
														Ptpn1
														Rps8
														Rpl8
														Ccdc134
														Rpl18
														Pot1b
														Unc119
														Scarb1
														Slc44a2
														Irf5
														Pold2
														Ldb1
														Rps11
														Ppih
														Gnb2l1
														Relb
														Snrpa1
														Git2
														Pxdc1
														Tgfbi
														Rpl27a
														Hnrnpd
														Hmces
														Nop56
														Rps19
														Rpl30
														Zc3hav1
														Recql5
														Hmga1-Rs1
														Cnot3
														Abca7
														Ucp2
														Tpst2
														Rpl38
														Gm11710
														1700017b05rik
														Rrm1
														Rps16
														Dut
														Usp1
														Vim
														Pip4k2b
														Nusap1
														Atg16l2
														Stx11
														Entpd1
														Rfc3
														Naaa
														Phf1
														Rps5
														Slc50a1
														Rps7
														Plbd1
														Rpl5-Ps1
														Pcna
														Myo9b
														Madd
														Myd88
														Tbc1d4
														Fes
														Fau
														Sumo2
														St3gal1
														Eef1b2
														Arrdc2
														Tcirg1
														Cdkn2d
														Gm26619
														Snrnp25
														Dram1
														Psen2
														Rps4x-Ps
														Actr3
														Il4ra
														Cdca3
														Tkt
														Alyref
														Cd47
														Pltp
														2700029m09rik
														Tbc1d8
														Rps3a3
														Atp13a2
														Dtx3l
														Cep57
														Sh3bgrl3
														Aurka
														Tifab
														Nup210
														Rpl17
														Vamp5
														Pola2
														Rpl34
														Birc5
														Ablim1
														Phgdh
														Plagl2
														Pdcd4
														Gm10357
														Ccdc85b
														Fchsd2
														Tfeb
														Rhobtb2
														1810026b05rik
														Cep250
														Prdx4
														Nfkb2
														Gins1
														Rps3
														Adgre5
														Rpsa
														2310045n01rik
														Ralgps2
														Txndc11
														Trim21
														Ddb2
														Pagr1a
														Hdac10
														Rpa2
														Mbp
														Rin3
														Lpcat1
														Icam2
														Ddx39
														Gm28053
														Gm11263
														Ppm1m
														Gm20503
														Ctla2a
														Gltscr2
														Gm3362
														Gas5
														Rps14
														Tipin
														Birc3
														Rps10
														Rexo2
														Dhx58
														Pdlim2
														Rhog
														C1s1
														Gm11808
														Traf5
														Gm13493
														Nup107
														Stom
														Tppp3
														Edem2
														Sec61b
														Rnps1
														Cmah
														Ssh2
														Ces2g
														Exosc8
														Bcl2a1d
														Chaf1a
														Rpl13a
														Cpxm1
														Erdr1
														9430015g10rik
														Rps4x
														Rpl35
														2700094k13rik
														Gm12411
														Hn1
														Vars
														Fbxo5
														Syvn1
														Trav5-4
														Thoc6
														Rcc2
														Pycr2
														Tcf4
														Uimc1
														Rps12
														Mis18a
														Des
														Cdca5
														Slc7a6
														Neurl3
														Arpc1b
														Rpl10
														Usp11
														Rps21
														Hirip3
														Rpl32
														Mkl1
														Tapbpl
														Haus3
														Tbxa2r
														Nudt16
														Dpy19l1
														2410006h16rik
														Bub1b
														Eml4
														Ccl4
														Zufsp
														Rps29
														Mcm2
														Cdk17
														Rps28
														Gm10499
														Zdhhc18
														Af251705
														Rp24-352b14.1
														Tubb5
														Slbp
														Atp8b2
														Rps3a2
														Rps13-Ps1
														Gm6750
														Zfp280b
														Dse
														Tex30
														Tram2
														Ccnb1
														Sp2
														Rplp2
														A930005h10rik
														Ppan
														Gm14681
														S100a4
														Cyth1
														Rbm3
														Zc3h12a
														Me2
														Cad
														Ndc80
														Lyar
														Rpl5-Ps2
														Atad2
														Ap1s3
														Map4k2
														Mxd1
														Zcchc11
														Wibg
														Bc028528
														Rasa4
														Kcnk6
														Sun2
														Spc24
														Gm10275
														Rpl29
														Ccnb2
														Gltscr1
														A930015d03rik
														Nfam1
														Ncaph
														Pygl
														Slc46a3
														Pitpnm1
														Apitd1
														Emid1
														Foxp1
														Prelid2
														Gm7592
														Gm15590
														Nans
														Cbfb
														Ccl19-Ps3
														Rpl39
														Gmnn
														Aurkb
														Stab2
														Arid3a
														Mapk11
														Casp4
														Cdca7l
														Irf2
														I830077j02rik
														Pfkfb3
														Galnt12
														Rasal1
														Gm10182
														Ung
														Pfn1
														H2afx
														Tap2
														Prim1
														Sdc3
														Rps20
														Gm20605
														Adgrg5
														Racgap1
														Pqlc3
														Rgl2
														Itpr3
														Psip1
														Klf2
														Pydc4
														B3gnt5
														Trat1
														Fam169b
														Hmga1
														Rps13
														Stk26
														Crtam
														1600002k03rik
														Sh2d1a
														Pacsin1
														Sh2d3c
														Impa2
														Apoe
														Pttg1
														Prg2
														Phf11a
														Ccnf
														Dusp10
														Mreg
														Pdlim1
														Arid5a
														Htra3
														Gm8420
														Gm29284
														Ccl21b
														Cks1b
														Cntrl
														Pkmyt1
														Dck
														Zfp53
														Adora2a
														Naip2
														Bmyc
														Ncapd2
														Glipr2
														H2-Q1
														Chil1
														Bc017643
														Ddit4
														H2-T10
														Meox2
														Egr3
														Tgfb1
														Ezh2
														Ccm2
														Bfsp2
														Pla2g15
														Bcl11b
														Ankrd44
														Gm8810
														Peli1
														Csf3r
														Trav14d-3-Dv8
														Arrb2
														Rap1a
														Lbr
														Rps6
														Gm13532
														Snrpg
														Tank
														Lrch4
														Kif11
														Serpinb1a
														Gmip
														Rel
														Arl4c
														Tnfsf8
														Rab8b
														Cdca4
														Acacb
														Aff3
														Ero1lb
														Slc2a4rg-Ps
														Calhm2
														Rps19-Ps7
														Gimap8
														Incenp
														Dnmt1
														Stac2
														Slc37a1
														2810417h13rik
														Nmral1
														Adrb3
														Fmnl1
														Fkbp11
														Tpx2
														H2-T24
														Gm7299
														Kif22
														Dnajc9
														Snhg5
														C3
														Donson
														Dok2
														S1pr2
														Shisa3
														Ctla4
														Mthfd1l
														Gm13304
														Uba7
														Rapgef6
														Cenpa
														Gm15516
														Vasp
														Cd300e
														Fam49a
														Tacc3
														Gng2
														Aicda
														Actb
														Rpl13
														Rpl13-Ps3
														Crlf2
														Gm12587
														Csf2ra
														Sub1
														Plekho2
														Spi1
														Gm5830
														Meox1
														Zfp472
														Psmb10
														Igkv4-73
														Spic
														Rab30
														Eno3
														Ugcg
														Plk1
														Prkch
														Gm7019
														P2ry13
														Igkv5-37
														Oosp1
														Pold4
														Plcl2
														Cpa3
														A630023p12rik
														Art2b
														Mt-Tr
														Cd40
														Vrk1
														Gm7125
														I830127l07rik
														Gm9844
														Chst3
														Dhrs7
														Sh3bp1
														Sdf2l1
														Inmt
														Pydc3
														Plin4
														Rsph1
														Lrg1
														Pip4k2a
														Il3ra
														Cdca7
														Plcb2
														Malt1
														Prex1
														Tspyl3
														Elmo1
														Armc7
														Nfkbid
														Zbtb32
														Gm21762
														Cbx4
														Cd1d1
														Klra17
														Aoc3
														Hmgn2-Ps1
														Mob3a
														Gm4070
														Bc094916
														Madcam1
														Gm9396
														Procr
														Tspan10
														Gm15793
														Lmo2
														Rasgrp1
														Gm6285
														Tagap
														Kbtbd11
														Chst4
														D16ertd472e
														Ltbp2
														Gm10268
														Rpl22l1
														Fam117a
														Nrm
														Il6ra
														Rpsa-Ps10
														Gng10
														Tnfrsf1b
														4632428n05rik
														Amica1
														Dennd2d
														Hist1h4d
														Jakmip1
														A430078g23rik
														Dapp1
														Gm3788
														Elk4
														Cdc45
														Agap2
														Coro2a
														Mast3
														Pik3ap1
														Pik3ip1
														Itm2a
														Tnfrsf25
														Gm6166
														Tcf3
														Ramp1
														Panx1
														Prg3
														Chst12
														Rp24-291e8.2
														Ccl22
														Cox8b
														Cdc20
														Card6
														Bc021614
														Fam105a
														Sapcd1
														Fen1
														Ccne1
														Ighv1-17
														1700097n02rik
														Tcof1
														Fcna
														Ms4a4d
														Rpl27-Ps1
														Pglyrp2
														Clec7a
														Agpat2
														Igkv8-23-1
														Icosl
														Tusc5
														Rab19
														Pira2
														Gm4149
														Lmnb1
														Slc38a1
														Gm11711
														Tpsb2
														Slc17a9
														Batf3
														Gm6594
														Gm11425
														Ighv1-21-1
														H2-Bl
														Tmsb10
														Pold1
														Eaf2
														Elf4
														Prkcq
														Cyp4f18
														Tbx21
														Rpl9-Ps7
														Gm13623
														Xlr4a
														Jak3
														Tigit
														Ighv1-9
														Trpv2
														Ighv1-54
														Sct
														Mfng
														Gm24022
														Foxp3
														Relt
														Colq
														Mcoln2
														Rpl37rt
														Ebi3
														Gm20430
														Impdh1
														Ripk3
														Sh2d2a
														Gm4617
														Dsc3
														Zfp296
														Saa3
														Lipe
														Bc147527
														Slc28a2
														D13ertd608e
														Gm5148
														4930523c07rik
														Rab26os
														Trav3-3
														Tlr9
														Gfra2
														Il22ra2
														Abcg3
														Lsmem2
														Bhlha15
														Steap4
														Neil1
														A530040e14rik
														Rrm2
														Gm5822
														Cib2
														Gcsam
														Pik3r5
														Rpl27
														Gramd1a
														Gm26951
														Gm10591
														Lysmd2
														Ikbke
														Ighv2-3
														Fam129c
														Clec10a
														Gm11942
														Mfge8
														Clec2i
														Skap1
														Xcl1
														Pde1b
														Pim2
														Asf1b
														Orai2
														Cd300lh
														H2-Eb2
														Igtp
														Cr2
														Trim59
														Gm20900
														Cd209d
														Slain1
														Nsg2
														Vaultrc5
														Cd84
														Wipf1
														Abi3
														Gpsm3
														Siglech
														Ccl11
														Gm27733
														Hhex
														Gm7589
														Stat4
														Cma1
														Mical1
														Rpl17-Ps10
														Rp23-272p19.10
														D930015e06rik
														Gbp10
														Oas1b
														Sidt1
														Apol7e
														Rpl30-Ps8
														Arhgef1
														Gm10036
														Arl5c
														Tnfrsf17
														Rpl12
														Rpl36a-Ps2
														Igkv8-34
														Bc035044
														A530032d15rik
														Prkar2b
														Fam65b
														Sh3kbp1
														E2f2
														Ubash3a
														Actc1
														Mt-Tc
														Pnpla3
														Igkj1
														Bank1
														Aim2
														Fam189b
														Apol7c
														Chst1
														Ighv1-67
														Gimap5
														Asb2
														Igkv4-92
														Rps19-Ps3
														Sh2b2
														Ptpn18
														Rhof
														Cd96
														Atp1a2
														Slc36a2
														Ighe
														Fam111a
														Ptp4a3
														Elovl3
														5031414d18rik
														Igkv7-33
														Retnla
														Il18
														Ighd1-1
														Rgs14
														Siglec1
														Cd55
														Ai467606
														Fcrl5
														Au020206
														Rinl
														Gm22175
														Kcnab2
														Vpreb3
														Nuggc
														Ighv3-2
														Srpk3
														Ly6i
														Ighv13-2
														Serpina3f
														Hsh2d
														Igkv4-77
														Rpl36a-Ps1
														Retn
														Ighv1-30
														Gm10073
														Lta
														Rmrp
														Ighv7-1
														Hp
														2006-09-01
														Fasn
														Rpl17-Ps9
														Unc13d
														Klk8
														Gypc
														Galnt6
														Il27ra
														Ighv1-76
														Trbv20
														Folr2
														Eif3s6-Ps2
														Cnr2
														Ctsw
														Ighv7-4
														Trbv14
														Mcpt4
														Acaca
														Serpina1e
														Fam78a
														Wdr89
														Dtx1
														Mrap
														S100a8
														Fcor
														Fabp4
														Ighv1-40
														Lyl1
														Trbv2
														Tmc8
														Trbv31
														Fcho1
														Ac099934.1
														Trbv5
														Treml2
														Ighv3-3
														Igkv8-18
														Il7r
														Cd209f
														Ighv11-1
														Orm1
														Trbv4
														Igkv1-122
														Lyve1
														Cd7
														Gbp2b
														Ighv1-62-2
														Clec3b
														Ighv12-3
														Ac099934.2
														Ighv1-73
														Tespa1
														Vtn
														Ighv9-4
														Cd209g
														Igkj5
														Igkv4-62
														Ighv1-2
														Ighv1-68
														Plin1
														Ac157822.1
														Gimap1
														Ighv5-12-4
														Ccl19-Ps1
														Ighv5-2
														Igkv3-9
														Cd5l
														Ac156953.1
														Adig
														Lyz1
														2010016i18rik
														Rbp4
														Igkv2-112
														Ac157822.2
														Ighv15-2
														Ighv1-49
														Igkv4-58
														Cidec
														Igkv4-69
														Igkv11-125
														Gm12407
														Igkv12-47
														Timd4
														Adipoq
														Igkv14-130
														Marco
														Igkv19-93
														Cd209b
														Cidea
