# Supplementary material for: Kidney Tertiary Lymphoid Structures in Lupus Nephritis Develop into Large Interconnected Networks and Resemble Lymph Nodes in Gene Signature
Source: Am J Pathol. 2020 Aug 17;190(11):2203–25. doi: 10.1016/j.ajpath.2020.07.015 (PMC12178333; doi:10.1016/j.ajpath.2020.07.015)
Supplement: Supplemental Table S14 [file mmc15.xlsx]

## Sheet: Sup Table S14
Supplemental Table S14. Human LN genes found in G3 mice, disected TLS and LyN of NZB/W mice. https://www.ensembl.org/index.html
Number of genes
39	26	41	20	174	0	0	45	5	161	374	1141	39	992	241
Igj	Abcg1	Sept9	Bst2	Acaca			Adam19	Clca3a2	Adcy7	Ptp4a2	Mybbp1a	Serinc3	0610005C13Rik	Sept4
Basp1	Arhgap30	Adamdec1	Ccl5	Acacb			Aldh1a2	Igfbp2	Aif1	Psme1	Eef1d	Rgs5	0610038B21Rik	A2m
Btk	Casp1	Apoc1	Cd44	Adgre4			Anxa1	Krt15	Apobec1	Npm1	Hnrnpa2b1	Sfn	1110038B12Rik	Ac007192.1
C1qa	Ccl19	Arhgef6	Dock10	Aff3			Ap1s2	Penk	Apobec3	Txndc5	Pabpn1	Krt18	1500009L16Rik	Ac109460.3
Ccl8	Cxcl12	Baz1a	Emp3	Aldh18a1			Axl	Vsig2	Arhgap9	Rps9	Sf3b1	Akr1b3	1500026H17Rik	Ac133644.3
Cd37	Ets1	Cd8a	Fcer1g	Apbb1ip			Cdh11		B2m	Rpl18a	Rps17	Fmo5	1700067K01Rik	Acsl5
Cd3d	Fnbp1	Csf1r	Fgd2	Apoe			Cfh		B4galnt1	Rbmxl1	Hnrnpab	Upk1a	1700113A16Rik	Adcy4
Cd48	Fxyd5	Dennd4b	Fgr	Arid5a			Cmtm3		Batf	Gm15500	Nsmce1	Plet1	1700119H24Rik	Adgra2
Cd52	Gimap4	Fabp5	Gbp4	Arl4c			Col1a1		Bin2	H2-T22	Nudt21	Calml3	1810011H11Rik	Adrb2
Cd53	Gpr18	Fli1	Gpr65	Arpc1b			Col1a2		Btg1	Mta2	Gm12057_2	Mmp3	1810034E14Rik	Agr2
Cd86	Ifitm1	Gbp5	Irf7	Atad2			Col3a1		C1qc	Ifi35	Sart1	Coch	1810041L15Rik	Al158827.2
Hcls1	Ifitm2	Gzma	Mthfd2	Aurka			Col6a3		Ccdc69	Frg1	Gm13680	Gm10925	1810055G02Rik	Al691447.3
Itgax	Irf8	Hcst	Parp14	Bcl3			Crocc		Cd180	Pdia4	Use1	Slc14a2	1810059H22Rik	Ankfy1
Itgb2	Isg20	Helz2	Parp9	Birc3			Emilin2		Cd22	Plekho1	Ppp6r1	Fcgbp	2010107E04Rik	Ankrd36
Lat2	Lat	Hk2	Postn	Birc5			Fam198b		Cd247	Grb2	Calm1	Sptssb	2310007B03Rik	Antxr2
Lcp1	Lfng	Lig1	Ptpre	Btg2			Frzb		Cd27	Cdc42se2	Sept7	Capn13	2310010J17Rik	Ap000295.1
Nckap1l	Ltb	Lilrb4	Samsn1	C1s1			Ifit1		Cd274	Capza1	Ppp1r11	Oit1	2700099C18Rik	Apbb3
Plek	Parvg	Lrrc25	Slc15a3	C3			Ifit2		Cd3g	Zfp36l2	Ewsr1	Gsdmc3	3110045C21Rik	Arhgap23
Prkcb	Ptpn6	Mafb	Tlr7	Casp4			Klhl29		Cd6	S1pr1	Yeats4	Sprr2a3	4732465J04Rik	Arhgef2
Rac2	Slamf7	Mcm7	Tmem229b	Cbfb			Lum		Cd72	Bin1	Ap1m1	Mmp7	4930434B07Rik	Arpc5
Rgs10	Smap2	Mef2c		Ccdc88b			Marcks		Cd74	Ube2j1	Ilf3	Upk2	4930579G24Rik	Asap1
Tap1	Sp100	N4bp2l1		Ccm2			Mest		Cd79b	Cyb561a3	Smarce1	Gm25099	5730437C11Rik	Atn1
Ubd	Tmsb4x	Nkg7		Ccna2			Mybl1		Cd83	Fbl	Cotl1	Gsdmc2	5830454E08Rik	Bcl11a
Arhgap25	Tnfrsf14	Nmi		Cd28			Myof		Cfp	Xbp1	Otud5	Sprr2a1	5830473C10Rik	Bcl2a1
Arhgdib	Tnfsf13b	Ostc		Cd40			Oas2		Clec4n	Rps24	Paf1	Reg3g	9030619P08Rik	Bicd1
C1qb	Was	Pecam1		Cd47			Pcdh18		Cnp	Birc2	U2af1	Cyp2f2	9130230N09Rik	Brca1
Epsti1		Pla2g7		Cd68			Ptger4		Coro1a	Twf2	Vps16	Krt19	9230102O04Rik	Btn3a1
Gbp2		Prdm1		Cdc20			Pxdn		Csf2rb	Hsp90b1	Nde1	Psca	9430002A10Rik	Btn3a3
Irf4		Prf1		Cdca3			Rgmb		Csf2rb2	Rps18	Casp8	Msln	9530036O11Rik	C19orf66
Isg15		Rasgrp2		Cdca5			Runx1		Cst7	Csk	Ddx39b	Ighv1-75	A4gnt	C1orf116
Lyn		Rbm43		Cdca7			Sacs		Ctss	C920025e04rik	Atf6b	Krt17	A530016L24Rik	C1orf198
Mcm3		Rcsd1		Cdca8			Serpine2		Cxcl13	H2-T23	Rbm8a	Upk1b	A630001G21Rik	C2cd2
Ptpn22		Rpia		Cdk1			Slc9a9		Cxcl9	Cmtm7	Hdgfrp2	Igkv19-93_2	A830052D11Rik	C2orf42
Rasa3		Rsrp1		Cenpa			Stambpl1		Cxcr3	Gramd3	Ifngr1	Rnu1a1	AA467197	Calhm6
Rftn1		Scimp		Cep55			Thbs2		Cxcr4	Gm8909	1810030o07rik	Sprr2a2	Aacs	Card16
Rnase6		Sla2		Chaf1a			Tm6sf1		Cybb	Adrbk1	Bub3	Upk3a	Aamdc	Card17
Sp110		Stat2		Ckap4			Tnc		Dennd1c	H2-Dmb1	Kmt2e	Krt5	AB124611	Cavin1
Stat1		Stk4		Cks1b			Xaf1		Derl3	Crip1	Srsf3	Krt14	Abat	Ccdc14
Tyrobp		Tmem154		Clec10a			Arhgap15		Dnase1l3	Shisa5	Leprotl1	Igkv12-47_1	Abca1	Ccdc18
		Tmem71		Clec4a3			Ccr5		Dock2	Ifi30	Anp32a		Abhd14a	Ccl21
		Tnf		Clec7a			Cxcl10		Dok1	Grk6	Gpbp1		AC092404.1	Ccsap
				Cpxm1			Evi2a		Dok3	Rps15a	Eif2s1		Acmsd	Cd34
				Crlf2			Fgl2		Dusp2	Tmem123	Khsrp		Acot10	Cep135
				Csf2ra			Ms4a7		Fam26f	Rgs19	Rnf167		Acot7	Chst15
				Ctsc			St8sia4		Fam49b	Gimap9	Ccnd3		Acox2	Cog1
				Cyth4					Fermt3	Mbnl1	Atf5		Acpp	Col4a1
				Dapp1					Fyb	Rps27rt	Wdr43		Acsbg1	Cped1
				Dck					Gm8995	H2-K2	H2afz		Acsm1	Cxcl16
				Dhx58					Gsdmd	Pml	Capzb		Acsm5	Cytor
				Dock11					H2-Aa	Trex1	Arglu1		Actn1	Dact1
				Donson					H2-Ab1	Crlf3	Cfb		Acy1	Ddx55
				Dse					H2-D1	H2-Q2	Safb		Adam12	Ddx58
				Dtx3l					H2-Eb1	Swap70	Sf3a3		Adam23	Ddx60
				Dusp10					H2-K1	Edem1	Tra2b		Adam8	Dkk3
				E2f2					H2-M3	Plcg2	Rbm5		Adamts1	Dlg4
				Ebi3					H2-Ob	Cdc42ep3	Xrn2		Adamts16	Dmtf1
				Efhd2					H2-Q4	Trim12c	Otulin		Adamts2	Dram2
				Elf4					H2-Q6	Nfkbia	Coro1b		Adamts4	Ednra
				Elmo1					H2-Q7	Esyt1	Nxt1		Adamts5	Enah
				Ezh2					Hmgb2	Hmgn3	Chordc1		Adap2	Eomes
				Fam105a					Hvcn1	H2-Dma	Kctd12		Adgre1	Epb41l2
				Fam111a					Ifi27l2a	Cnn2	Pabpc4		Adgrg2	Evi2b
				Fasn					Igha	Gm12250	Cherp		Adgrg4	Exoc1
				Fbxo5					Ighg1	Sipa1	Hnrnpm		Adgrg6	F2rl2
				Fcgr3					Ighg2b	Prkd2	Phf12		Adhfe1	Fabp5p1
				Fcgr4					Ighg3	Fyn	Snd1		Adra1b	Fabp5p2
				Gins1					Ighm	Cdc25b	Znrd1		Adra2c	Fabp5p3
				Glipr2					Iglc2	Smc4	Pdia6		Afm	Fabp5p7
				Gm12185					Iigp1	Gm8186	Trp53		Afmid	Fam110a
				Gm14681					Ikzf1	Gimap6	Rbm17		Agxt2	Fam156a
				Gm3788					Ikzf3	Gngt2	Pole4		AI662270	Fam156b
				Gng2					Il10ra	Fas	Sharpin		Aida	Fbln5
				Gpr132					Il16	Gadd45b	Capn1		Ajuba	Fcgr3a
				H2-M2					Il21r	Cytip	Med15		Akap12	Fgf2
				Hap1					Il2rb	Sec11c	Abhd8		Akr1b8	Fhl1
				Hck					Il2rg	Pim1	Pkig		Akr1c14	Fhl2
				Hdac10					Inpp5d	Ab124611	Pkn1		Akr1c19	Fmo3
				Hhex					Irf1	Slfn1	Adpgk		Akr1c20	Fndc1
				Hmga1					Itgal	Creld2	Khdrbs1		Akr1c21	Fnta
				Hn1					Itgb7	Gm6467	Med12		Akr1d1	Fpr3
				Icam1					Kcnn4	Ggta1	Phf23		Alb	Frmd4a
				Ier5					Laptm5	Tpst1	Arpc2		Aldh1b1	Gabbr1
				Ifi47					Lck	Blnk	Rpl36al		Aldob	Gal3st4
				Igtp					Lcp2	H2-Q10	Mknk2		Alox5ap	Gbp1
				Ikbke					Limd2	Grap	Cacybp		Alpk1	Gfra1
				Il18r1					Lpxn	Rasgrp3	Acin1		Alpl	Gimap2
				Incenp					Lrmp	Plekha2	Gnl3		Ammecr1	Gnai1
				Irgm2					Lsp1	Dcn	Gmppa		Amy1	Gpnmb
				Itga4					Lst1	Dkc1	Dnajc8		Ankrd1	Grk2
				Itk					Ly6c2	Mndal	Ppa1		Ankrd6	Gucy1a1
				Junb					Ly86	Fscn1	Erh		Anxa2	Gvinp1
				Kcnk6					Lyz2	Rpl36a	Gusb		Anxa3	Gzmk
				Kif21b					Marcksl1	St6gal1	Eif3d		Aoc1	Henmt1
				Kif23					Mcemp1	H2-Ea-Ps	Max		Aox3	Heph
				Klra17					Mcm4	Bcl2a1b	Ap1g2		Ap3s1	Hgf
				Klrd1					Mcm5	Cd38	E2f4		Apaf1	Hla-dmb
				Lair1					Mcm6	Hpse	Gtf2f1		Apoa4	Hla-doa
				Lmnb1					Mir142hg	Pon3	Hexa		Apobr	Hla-dqa1
				Lrg1					Mki67	B3galt4	U2af1l4		Apoc2	Hoxa2
				Ly6e					Mpeg1	Myo1g	Letmd1		Aqp1	Htr2b
				Lyl1					Ms4a1	Zbp1	Ints9		Aqp4	Ido1
				Mad2l1					Ms4a4b	Akna	Paip2		Arc	Ifi27
				Mcm2					Ms4a4c	A630001g21rik	Arpc4		Arfgef3	Ifi44
				Mnda					Ms4a6b	Evl	Ppp1r9b		Arg2	Ifih1
				Morc3					Ms4a6c	Klhl6	Nap1l1		Arhgap11a	Ifit3
				Mthfd1l					Ms4a6d	Atp2a3	Mef2d		Arhgap19	Igkv1-33
				Myo1f					Mzb1	Pced1b	Snrpd1		Arhgap45	Igkv1-9
				Naaa					Ncf1	Ccl21a	Rpl19		Arhgap5	Igkv1d-17
				Naip2					Ncf4	Dgka	Eef1g		Arhgef9	Igkv1d-33
				Ncapd2					Nlrc5	Trp53i11	Ncl		Arid5b	Igkv2-30
				Ncf2					Nrros	Icos	Srrt		Armcx4	Igkv2d-30
				Neurl3					P2ry10	Arhgap4	Reep4		Arnt2	Igkv3-11
				Nfkb1					Phf11b	Iglv2	Gsn		Arntl	Igkv3-20
				Nfkbie					Pik3cd	Sit1	Chtop		Asic2	Igkv3d-11
				Nusap1					Pik3cg	Grap2	Nt5c		Asns	Igkv3d-20
				Oas1a					Pld4	Izumo1r	Ruvbl1		Aspdh	Igkv3or2-268
				P2ry6					Pou2af1	Gbp8	Man1a		Ass1	Igll1
				Panx1					Pou2f2	Trp53inp1	Gpr108		Atf3	Igll3p
				Pcna					Ppp1r18	Pstpip1	Srsf1		Atp13a4	Il10rb
				Pip4k2a					Psmb8	Hid1	Ppapdc1b		Atp1a1	Inpp5e
				Pirb					Psmb9	Gmfg	Noc2l		Atp5c1	Ints4
				Pla2g15					Ptprc	Gm2564	U2af2		Atp5g1	Irx2
				Plekhg2					Ptprcap	H2-Q5	Adam17		Atp5j2	Isl2
				Plekho2					Pycard	Cd69	Arap1		Atp6v1c2	Itgb5
				Pltp					Rasal3	Def6	Dnajc7		Atp8b4	Jag2
				Plxnc1					Rassf5	Ciita	Ccnk		AW112010	Jaml
				Pnpla3					Samhd1	Nfatc1	Msh6		Azgp1	Kcnk2
				Prex1					Sash3	Zc3h12d	Nolc1		B230216N24Rik	Kcnt2
				Psd4					Sdc1	Rhoh	Hnrnpa0		B3gnt9	Kdelc1
				Ptpn7					Selplg	Pyhin1	Stat5b		B4galt2	Kdm5b
				Pygl					Serpina1b	Ccr6	Eif3h		Baat	Kif26a
				Rab8b					Serpina3g	Tspan32	Tmpo		Bag2	Lamp3
				Racgap1					Serpina3n	Il4i1	Supt16		Bbc3	Lasp1
				Rassf2					Siglecg	Gm7676	Ssrp1		Bbof1	Lhfpl6
				Rassf4					Slamf8	Bst1	Serp1		BC018473	Linc01089
				Relb					Slfn2	Lag3	Dock8		BC025446	Lipa
				Rrm2					Slfn8	Slamf6	Krtcap2		BC034090	Lmo4
				Rtp4					Slpi	Glipr1	Pkm		Bckdhb	Loxl4
				Runx3					Snx20	S1pr4	Sh3gl1		Bcl2l14	Lpar1
				S100a9					Sp140	Ada	Rpl26		Bdh1	Ly96
				S1pr2					Spn	Trbv1	Rpl15		Bend4	Matn2
				2006-09-01					Srgn	Gm4955	Top2b		Bglap3	Maz
				Sh3bgrl3					Stk10	Pax5	Ptma		Bgn	Mcam
				Sh3bp2					Stk17b	Art2a-Ps	Rplp1		Bloc1s2	Micb
				Skap1					Syk	Cd3e	Rfc2		Bmp8a	Mir25
				Sla					Tbc1d10c	Ccnd2	Mknk1		Btnl9	Mir4435-2hg
				Slbp					Tcf7	Trac	Nt5c3b		C1qtnf4	Mir93
				Slc11a1					Themis2	Rltpr	Rnf31		C1qtnf6	Mis18bp1
				Socs1					Thrsp	Cd8b1	Papd4		C330027C09Rik	Mllt3
				Spc24					Tlr1	Bcl2a1a	Cdk2ap2		C3ar1	Moxd1
				Spi1					Tmem173	H2-Dmb2	Cbx3		C4b	Mrgbp
				Stab2					Tnfaip8l2	Gm14446	Ran		C5ar1	Mx1
				Stap1					Tnfrsf13b	Ighv1-32	Snrnp70		C8a	Mx2
				Steap4					Traf1	Igkv1-88	Mta3		C920021L13Rik	Myb
				Stx11					Traf3ip3	Dpt	Gm8325		Cabp2	Myh10
				Tacc3					Trim30a	Pparg	Ranbp1		Cacna2d1	Mylip
				Tagap					Unc93b1	Card11	Zc3h7a		Cacna2d2	Nbpf11
				Tgfbi					Usp18	Zap70	Ruvbl2		Cacnb4	Ncor2
				Thy1					Vav1	Aw112010	Nfkbib		Cadm1	Neurod4
				Tifab					Wdfy4	Dapl1	Anxa6		Calb1	Nfe2l3
				Tipin					Wfdc17	Rps27	Hnrnpc		Calca	Nfix
				Tkt						Tspan13	Ptk2b		Calcr	Notch3
				Tmsb10						C130026i21rik	Cd200		Camk1d	Npy1r
				Tnfrsf18						Hmha1	Rpa3		Camk2n2	Nr1h3
				Tnfrsf1b						Tnfrsf4	Ifnar2		Car13	Nt5c2
				Top2a						Sept1	Taf15		Car14	Nynrin
				Tor3a						Rbm38	Arid1a		Car5a	Oas1
				Trim59						Trbc1	Fnbp4		Car8	Pag1
				Trpv2						Igkv8-16	Hnrnpf		Cbr3	Parp10
				Ube2c						Igkv12-98	Zfp362		Ccdc107	Patl2
				Ube2l6						Cd5	Akap8		Ccdc120	Pcm1
				Uhrf1						Igkv4-71	Orc6		Ccdc122	Pde5a
				Vim						Ighv1-20	Spcs2		Ccdc71l	Pdgfra
				Zc3hav1						Ighv1-71	Sart3		Cck	Phf11
										Pdcd1	Sf1		Ccl12	Phf14
										Ighv5-9-1	Rap1b		Ccl2	Phf21a
										Cd4	Safb2		Ccl20	Piezo2
										Trbv13-1	Slc7a6os		Ccl28	Pik3r2
										Sell	Adprh		Ccl6	Pla1a
										Ighv1-21	Rpl3-Ps1		Ccl7	Plch2
										Ai662270	Ddx21		Ccl9	Prkcq-as1
										Gimap3	Foxk1		Ccr1	Prpf3
										Btla	Sf3a2		Ccr2	Ptn
										Acap1	Pafah1b3		Cd14	Pyroxd2
										Ly6k	Rpl7		Cd248	Rbm33
										Ighv1-28	Usf1		Cd276	Rergl
										Igkv4-70	Gmppb		Cd300c2	Rfx7
										Fcer2a	Ctcf		Cd300ld	Rgs4
										Ighv5-1	Utp3		Cdc6	Rnaset2
										Ighv1-43	Zfp513		Cdh20	Robo1
										Ighv2-7	Npc2		Cdh3	Rps6ka5
										Igkv4-79	Rpl6		Cdk6	Rsad2
										Igkj2	Tpt1-Ps3		Cdkn1a	Setdb2
										Ighv3-4	Dcaf13		Cdkn2c	Shank3
										Ly9	Snrpe		Cdt1	Slc2a4rg
										Fam46c	Stip1		Celf2	Slc35e2a
										Igkv4-78	Tk2		Cenpe	Slc35e2b
										Igkv4-54	Cfl1		Cenpf	Slfn11
										Ighv2-9	Ai413582		Cenpm	Slit3
										Ighv1-47	Rbck1		Cenpn	Smarca2
										H2-Oa	Rgs3		Cenpq	Snhg14
										Iglv1	Lsm4		Cep170	Snord115-12
										Igkv5-43	Ddx54		Ces1e	Spata1
										Igkv14-100	Nup85		Ces2b	Spidr
										Igkv6-13	Tinf2		Ces2e	Sspn
										Ighv1-85	Sarnp		Cfi	Stk36
										Ighj1	Zfp36		Cftr	Stx16
										Ighv8-5	Tmem243		Ch25h	Stx6
										Ctse	Foxo1		Chaf1b	Svil
										Blk	Tyk2		Chrdl1	Syne1
										Igkv2-116	Magoh		Cideb	Syt11
										Ighv1-70	Snx2		Cited1	Taf1c
										Ccr7	Eif3f		Ckap2l	Tbx3
										Ighv5-6	Gps2		Clca3a1	Themis
										Fcrl1	Sirt7		Clcf1	Thoc1
										Ighv1-19	Itpkb		Clcnka	Tia1
										Ighv1-22	Xrcc1		Cldn16	Ticam2
										Ighv1-66	Srsf4		Cldn3	Tle1
										Igkv4-72	Zfp217		Cldn4	Tmed7-ticam2
										Ighv8-11	Dek		Clec12a	Tmem47
										Igkv4-53	Rbm7		Clec2h	Tmsb4xp1
										Igkv9-129	Nup93		Clec4a1	Tmsb4xp4
										Car3	Rab4b		Clec4a2	Tmsb4xp8
										Igkv3-1	Pnn		Clec4b1	Tnk2
										Ighv6-6	Pnpla2		Clec5a	Trim45
										Trbc2	Rpl14		Clic3	Ttc13
										Igkv4-90	Nfatc3		Clip3	Tymp
										Igkv14-111	Kif20a		Clu	Ubash3b
										Ighv1-55	Ppp2r5a		Clybl	Uhrf2
										Ighv5-15	Impdh2		Cmbl	Umad1
										Gm28872	Cap1		Cnnm1	Upf2
										Ighv6-3	Aaas		Cntd1	Utp6
										Pglyrp1	Pmf1		Col12a1	Vcan
										Ighv1-59	Zfp622		Col15a1	Vopp1
										Ighv1-42	Mllt6		Col18a1	Vtcn1
										Ighv1-72	Trmt2a		Col5a1	Xab2
										Gm20730	Serbp1		Col5a3	Z84488.2
										Ighv1-86	Bc018473		Col6a1	Zbtb1
										Igkv3-3	Trf		Col6a2	Zc2hc1a
										Ighv10-3	Utp14a		Col8a1	Zkscan4
										Igkv1-117	Ell2		Colec12	Znf84
										Igkv15-103	Acp5		Cox7b
										Cxcr5	Cdk13		Cp
										Ighv2-4	Bin3		Cpeb1
										Igkv5-48	Ccnl1		Cpeb3
										Ighv1-77	Rpl22		Cpne8
										Ighv1-74	Rpl21		Cracr2b
										Ighv1-81	Akap13		Crb2
										Spib	Pa2g4		Creb5
										Tnfrsf13c	Mob1a		Crlf1
										Igkv10-94	Rpl27-Ps3		Csf1
										Igkv8-24	Dgkz		Csmd1
										Igkv6-20	Elk3		Csrnp1
										Map4k1	Daxx		Cstb
										Igkv2-109	Gm10260		Ctps
										Igkv6-15	Ehbp1l1		Ctsk
										Cd19	Gm15772		Ctsl
										Igkv3-5	Mis12		Ctxn1
										Ighv5-9	Srm		Cx3cl1
										Ighj2	Rpl31		Cx3cr1
										Lax1	Fbrs		Cxcl1
										Ighv5-16	Nsa2		Cxcl11
										Igkv12-38	Kpna2		Cxcl14
										Trbv13-2	Xpo1		Cxcr6
										Cd2	Clp1		Cycs
										Iglv3	Hjurp		Cygb
										Igkv9-124	Dnajc2		Cyp1b1
										Ucp1	Atf7ip		Cyp26b1
										Ighv2-2	Set		Cyp2d26
										Ighv1-4	Asnsd1		Cyp2d9
										Ighv2-5	Arhgap17		Cyp4a12a
										Igkv10-96	Clk2		Cyp4a12b
										Fcrla	Mob3c		Cyp4b1
										Faim3	Rplp0		Cyr61
										Igkv1-133	Sfi1		Cysltr1
										Ighv1-53	Hdac1		Cytl1
										Ighv1-82	Adar		D130020L05Rik
										Igkv1-135	Snrpf		D3Ertd751e
										Cbr2	Acsf2		D630024D03Rik
										Ighv1-78	Hnrnpa1		Dbf4
										Igkv1-110	Pqbp1		Dbp
										Ighv1-61	Coro7		Dcdc2a
										Igkv12-89	Snrnp40		Dclk1
										Igkv9-123	Thap3		Dcxr
										Igkv3-10	Sesn1		Ddn
										Igkv4-57	Rpl5		Defb29
										Ighv5-4	Gm11127		Dgat2
										Igkv4-59	Gm8730		Dgkg
										Igkv8-30	Foxp4		Dhx34
										Igkv5-45	Bak1		Dio1
										Ighv8-8	Uba52		Dlg2
										Ighv1-14	Rfc5		Dnm3os
										Ighv1-63	Eed		Dock4
										Ighv5-12	Smn1		Dock7
										Igkv5-39	Sema7a		Dph2
										Ighv14-2	Srsf7		Dpys
										Ighv1-33	Gm10029		Dpysl3
										Ighd	Isy1		Dstn
										Ighj4	Slc1a5		Dtl
										Igkv12-41	Anp32b		Dusp15
										Ighv14-4	Arpc5l		Dusp26
										Ighv1-26	Rgs2		Dusp5
										Ighv3-8	Gm14279		Dusp8
										Ighv1-80	Rpl23a		Dym
										Ighv1-39	Parm1		E2f1
										Igkv4-74	Smc1a		Eci3
										Ighv2-6-8	B630005n14rik		Ecm1
										Igkv4-91	Uvrag		Edaradd
										Igkv1-131	Tomm34		Edn1
										Ighv1-34	Tcf19		Eef1a1
										Ighv1-84	Ier2		Egf
										Ighv7-3	Slc15a4		Egr1
										Ighv1-83	Rhno1		Egr2
										Ighv1-18	Il17ra		Eldr
										Cd79a	Slc25a22		Emilin1
										Gm15056	Cldn5		Emp1
										Igkv16-104	Gm13841		Enc1
										Ighv1-12	3110056k07rik		Enpp6
										Igkv6-14	Hnrnpdl		Epb42
										Pla2g2d	Ccdc94		Epha2
										Ighv14-3	Tecpr1		Epor
										Igkv8-28	Gnai2		Eps8l1
										Igkv8-27	Chfr		Eri2
										Ighv1-69	Ppp3cc		Esco2
										Ighv1-52	Tcp11l2		Esm1
										Ighv1-64	Alkbh4		Espl1
										Ighv1-5	Vps37b		Etnppl
										Igkv6-23	Gja4		Evi2
										Igkv12-46	Izumo4		F10
										Igkv4-57-1	Trim11		F2r
										Ighv2-6	Pacs1		F2rl1
										Ighv1-56	Nod1		F3
										Ighv3-1	Rpl11		Fa2h
										Igkv3-12	Rad9a		Fabp1
										Ighv1-37	Eif3e		Fabp3-ps1
										Igkv4-50	Zfp263		Fads2
										Ighv8-12	Atic		Fah
										Ighj3	Bzw2		Fam107a
										Igkv2-137	Rps26		Fam124a
										Ighv1-50	Ino80b		Fam129a
										Igkv1-132	Lrrfip1		Fam228b
										Igkv12-44	Atp1b3		Fam25c
										Igkv8-21	Dazap1		Fam57a
										Ighg2c	Tpt1		Fancd2os
										Igkv6-32	Gga3		Fat1
										Igkv6-17	Ctnnbl1		Fblim1
										Igkv4-86	Rpl34-Ps1		Fbln1
										Igkv6-25	Atxn2l		Fbln2
										Igkv3-7	Gm2174		Fbn1
										Igkv4-80	Ptger1		Fcgr1
										Igkv1-99	Ccng2		Fga
										Igkv8-19	Dcaf15		Fgb
										Igkv3-4	Rpl4		Fgfr4
										Cfd	Supt4a		Fgg
										Igkv4-55	Stim1		Fignl1
										Igkv3-2	Kri1		Filip1l
										Ighv1-62	Exosc3		Fitm1
										Ighv2-9-1	Gale		Fjx1
										Igkv17-127	Tpm3-Rs7		Fkbp7
										Igkv9-120	Shkbp1		Flnc
										Ighv14-1	Rnf19b		Flt3
										Igkv4-61	Tor4a		Flvcr1
										Igkv17-121	C1ra		Fmc1
										Ighv1-25	Psme2		Fmo1
										Igkv13-84	Phlda3		Fn1
										Ighv1-7	Tapbp		Fos
										Igkv14-126	Rps6ka1		Fosl2
										Glycam1	Smarcd2		Foxm1
										Hist1h2ap	Tbpl1		Foxs1
										Igkv4-68	Lsm2		Fpr2
										Ly6d	Rpl10a		Frem1
										Ighv1-31	Cbx7		Fstl1
										Ighv10-1	Pla2g16		Fxyd2
										Ighv5-17	Elf1		Fyb2
											6330416g13rik		Fzd7
											Abcd1		G630018N14Rik
											Trim27		Gabpb1
											Raver1		Galr2
											Pabpc1		Gamt
											Manf		Gbp7
											Ssr4		Gbp9
											Plekhj1		Gcsh
											Rpl36		Gdf15
											Abracl		Ggnbp1
											Mcl1		Gins2
											Cerk		Gjb2
											Tnip1		Glis1
											Rpl37a		Glul
											Tnfaip3		Gm10115
											Irf9		Gm10516
											Rpl9		Gm10617
											Blvrb		Gm10621
											Stoml1		Gm10639
											Tuba1b		Gm10787
											Plgrkt		Gm11766
											Ttpal		Gm12013
											Cblb		Gm12191
											Parp1		Gm12529
											Rpl23		Gm12568
											Lgals9		Gm12854
											Trim26		Gm12999
											Eri1		Gm13111
											Rps23		Gm13262
											Inf2		Gm13339
											Rps15		Gm13461
											Gm10076		Gm13861
											Serpinf1		Gm13889
											Rps27a		Gm14057
											Mdm4		Gm14706
											Cdkn1b		Gm14769
											Mak16		Gm15318
											Bc037034		Gm15823
											Nup37		Gm15848
											Prpf38b		Gm15879
											Dbnl		Gm15895
											Lbh		Gm16089
											Gar1		Gm16157
											Fam43a		Gm16378
											Tsc22d4		Gm16437
											Rpl28		Gm16685
											Emg1		Gm17634
											Nfkbil1		Gm17690
											C230052i12rik		Gm17767
											Fam3c		Gm18254
											Rpa1		Gm19541
											Sepw1		Gm20645
											Tpm3		Gm2415
											Rps3a1		Gm26588
											Hmgn2		Gm26722
											Gm10093		Gm26736
											Akirin1		Gm26740
											Tmc6		Gm26917
											Polh		Gm26967
											Gm11361		Gm28557
											Pcna-Ps2		Gm3550
											Rpl3		Gm3617
											Rps25		Gm4841
											Trafd1		Gm4951
											Ubald1		Gm4956
											Casp3		Gm5524
											Epb4.1l2		Gm5611
											Hdac7		Gm5637
											Ptpn1		Gm6136
											Rps8		Gm6181
											Rpl8		Gm6483
											Ccdc134		Gm6644
											Rpl18		Gm6878
											Pot1b		Gm6900
											Unc119		Gm7204
											Scarb1		Gm7266
											Slc44a2		Gm7332
											Irf5		Gm7457
											Pold2		Gm7809
											Ldb1		Gm8369
											Rps11		Gm853
											Ppih		Gm9025
											Gnb2l1		Gm9625
											Snrpa1		Gnmt
											Git2		Golga4
											Pxdc1		Golm1
											Rpl27a		Gpd1
											Hnrnpd		Gpr153
											Hmces		Gpr176
											Nop56		Gpr34
											Rps19		Gpx6
											Rpl30		Grb7
											Recql5		Grn
											Hmga1-Rs1		Gsap
											Cnot3		Gss
											Abca7		Gsta3
											Ucp2		Gstk1
											Tpst2		Gstm7
											Rpl38		Gulp1
											Gm11710		Gys2
											1700017b05rik		H2-DMa
											Rrm1		H2-DMb1
											Rps16		H2-DMb2
											Dut		H2-Ea-ps
											Usp1		Haao
											Pip4k2b		Halr1
											Atg16l2		Havcr1
											Entpd1		Havcr2
											Rfc3		Hcar1
											Phf1		Hells
											Rps5		Hemk1
											Slc50a1		Heyl
											Rps7		Hfe
											Plbd1		Hint2
											Rpl5-Ps1		Hist1h2al
											Myo9b		Hist1h2be
											Madd		Hist1h4h
											Myd88		Hivep3
											Tbc1d4		Hmcn2
											Fes		Hmgcr
											Fau		Hmgcs2
											Sumo2		Hmox1
											St3gal1		Hnf4aos
											Eef1b2		Hoxb3os
											Arrdc2		Hpgds
											Tcirg1		Hsbp1l1
											Cdkn2d		Hsd17b14
											Gm26619		Hspbp1
											Snrnp25		Hsph1
											Dram1		Id2
											Psen2		Ido2
											Rps4x-Ps		Ier3
											Actr3		Ier5l
											Il4ra		Ifi202b
											Alyref		Ifi204
											2700029m09rik		Ifngr2
											Tbc1d8		Igf2
											Rps3a3		Igfbp1
											Atp13a2		Igfbp5
											Cep57		Igkc
											Nup210		Igsf10
											Rpl17		Il1b
											Vamp5		Il1r1
											Pola2		Il1rap
											Rpl34		Il33
											Ablim1		Il34
											Phgdh		Inhbb
											Plagl2		Insrr
											Pdcd4		Iqcg
											Gm10357		Irak3
											Ccdc85b		Irgm1
											Fchsd2		Isoc2a
											Tfeb		Isoc2b
											Rhobtb2		Itga5
											1810026b05rik		Itgam
											Rfc4		Itgb3
											Cep250		Itih3
											Prdx4		Jun
											Nfkb2		Kap
											Rps3		Katnal1
											Adgre5		Kcnc3
											Rpsa		Kcnk3
											2310045n01rik		Kcnt1
											Ralgps2		Kcp
											Txndc11		Kctd15
											Trim21		Khk
											Ddb2		Kif4
											Pagr1a		Kl
											Rpa2		Klf6
											Mbp		Knstrn
											Rin3		Kntc1
											Lpcat1		Krt20
											Icam2		Ksr2
											Ddx39		Lacc1
											Gm28053		Lactb2
											Gm11263		Lcn2
											Ppm1m		Lgals1
											Gm20503		Lgals3
											Ctla2a		Lgals3bp
											Gltscr2		Lgi2
											Gm3362		Lgr6
											Gas5		Lhfp
											Rps14		Lif
											Rps10		Lilra5
											Rexo2		Lilrb4a
											Pdlim2		Lin7a
											Rhog		Lix1l
											Gm11808		Lockd
											Traf5		Lox
											Gm13493		Loxl1
											Nup107		Loxl2
											Stom		Loxl3
											Tppp3		Lpcat2
											Edem2		Lpin1
											Sec61b		Lpl
											Rnps1		Lrfn4
											Cmah		Lrp11
											Ssh2		Lrrc14b
											Ces2g		Lrrc31
											Exosc8		Lrrc52
											Bcl2a1d		Lrrc66
											Rpl13a		Lrrn1
											Erdr1		Lxn
											9430015g10rik		Ly6f
											Rps4x		Macrod1
											Rpl35		Macrod2
											2700094k13rik		Maff
											Gm12411		Malat1
											Vars		Mamdc4
											Syvn1		Mansc4
											Trav5-4		Map3k1
											Thoc6		Map3k8
											Rcc2		Marc1
											Pycr2		Mastl
											Tcf4		Mboat1
											Uimc1		Mcub
											Rps12		Mecomos
											Mis18a		Med9os
											Des		Mep1b
											Slc7a6		Mettl7b
											Rpl10		Mex3a
											Usp11		Mfap4
											Rps21		Mfap5
											Hirip3		Mfsd2a
											Rpl32		Mgam
											Mkl1		Mgat5b
											Tapbpl		Mgp
											Haus3		Milr1
											Tbxa2r		Mink1
											Nudt16		Miox
											Dpy19l1		Mlkl
											2410006h16rik		Mmab
											Bub1b		Mmp13
											Eml4		Mmp14
											Ccl4		Mmp2
											Zufsp		Mms22l
											Rps29		Mpp4
											Cdk17		Mpst
											Rps28		Mrc1
											Gm10499		Mrc2
											Zdhhc18		Mrpl48
											Af251705		Msr1
											Rp24-352b14.1		Mt2
											Tubb5		Mterf1b
											Atp8b2		Mtfp1
											Rps3a2		Mthfd1
											Rps13-Ps1		Mxra7
											Gm6750		Mybpc3
											Zfp280b		Myc
											Tex30		Mycbpap
											Tram2		Myh1
											Ccnb1		Mylk3
											Sp2		Nab2
											Rplp2		Naip5
											A930005h10rik		Napsa
											Ppan		Nat8
											S100a4		Nat8f1
											Cyth1		Nat8f2
											Rbm3		Nat8f3
											Zc3h12a		Nat8f6
											Me2		Nat8f7
											Cad		Ncapg
											Ndc80		Ncapg2
											Lyar		Nccrp1
											Rpl5-Ps2		Ndufa13
											Ap1s3		Ndufa5
											Map4k2		Ndufb4
											Mxd1		Ndufb7
											Zcchc11		Ndufc1
											Wibg		Ndufs7
											Bc028528		Ndufv1
											Rasa4		Nek6
											Sun2		Neu2
											Gm10275		Neurl1a
											Rpl29		Nfatc2ip
											Ccnb2		Nfkbiz
											Gltscr1		Ngb
											A930015d03rik		Nid1
											Nfam1		Nipal2
											Ncaph		Nipsnap3b
											Slc46a3		Nkd2
											Pitpnm1		Nlrp6
											Apitd1		Nog
											Emid1		Nova1
											Foxp1		Npas2
											Prelid2		Npl
											Gm7592		Npr1
											Gm15590		Nptx1
											Nans		Nr0b2
											Ccl19-Ps3		Nr1d1
											Rpl39		Nr1d2
											Gmnn		Nr2e3
											Aurkb		Nr4a1
											Arid3a		Nr4a3
											Mapk11		Nradd
											Cdca7l		Nrcam
											Irf2		Nrg1
											I830077j02rik		Nrgn
											Pfkfb3		Nrxn3
											Galnt12		Ntf3
											Rasal1		Ntf5
											Gm10182		Ntng1
											Ung		Nudt10
											Pfn1		Nudt19
											H2afx		Oasl1
											Tap2		Oasl2
											Prim1		Omd
											Sdc3		Osmr
											Rps20		P2rx1
											Gm20605		P2rx7
											Adgrg5		P3h2
											Pqlc3		Pak3
											Rgl2		Pappa
											Itpr3		Pappa2
											Psip1		Paqr8
											Klf2		Paqr9
											Pydc4		Pask
											B3gnt5		Pbk
											Trat1		Pcdha11
											Fam169b		Pck1
											Rps13		Pclaf
											Stk26		Pcna-ps2
											Crtam		Pcsk6
											1600002k03rik		Pcsk9
											Sh2d1a		Pcx
											Pacsin1		Pdilt
											Sh2d3c		Pdlim4
											Impa2		Pdxk-ps
											Pttg1		Pdzk1
											Prg2		Pea15a
											Phf11a		Per2
											Ccnf		Per3
											Mreg		Perm1
											Pdlim1		Pi15
											Htra3		Pik3c2g
											Gm8420		Pim3
											Gm29284		Pjvk
											Ccl21b		Pkib
											Cntrl		Pklr
											Pkmyt1		Plac8
											Zfp53		Plaur
											Adora2a		Plekha4
											Bmyc		Plin2
											H2-Q1		Plk4
											Chil1		Plp2
											Bc017643		Plscr1
											Ddit4		Pnrc1
											H2-T10		Pola1
											Meox2		Polr3e
											Egr3		Por
											Tgfb1		Ppm1j
											Bfsp2		Ppp1r1b
											Bcl11b		Ppp1r2-ps4
											Ankrd44		Ppp1r3d
											Gm8810		Prdm10
											Peli1		Prima1
											Csf3r		Prkag3
											Trav14d-3-Dv8		Prkx
											Arrb2		Prmt2
											Rap1a		Prodh2
											Lbr		Pros1
											Rps6		Proser2
											Gm13532		Prox1
											Snrpg		Proz
											Tank		Prps1l3
											Lrch4		Prss53
											Kif11		Prune2
											Serpinb1a		Ptafr
											Gmip		Ptgds
											Rel		Ptgfrn
											Tnfsf8		Ptpru
											Cdca4		Ptrh1
											Ero1lb		Pus7l
											Slc2a4rg-Ps		Pvalb
											Calhm2		Pxmp2
											Rps19-Ps7		Qpct
											Gimap8		Rab31
											Dnmt1		Rab39b
											Stac2		Rab7b
											Slc37a1		Rad18
											2810417h13rik		Rad51
											Nmral1		Rad51ap1
											Adrb3		Rad54l
											Fmnl1		Ranbp3l
											Fkbp11		Rap2b
											Tpx2		Rcn1
											H2-T24		Rdh5
											Gm7299		Ren1
											Kif22		Retsat
											Dnajc9		Rhbdf2
											Snhg5		Rhcg
											Dok2		Rhobtb3
											Shisa3		Rhoc
											Ctla4		Ripor2
											Gm13304		Rmdn2
											Uba7		Rmi2
											Rapgef6		Rnd1
											Gm15516		Rnd3
											Vasp		Rnf149
											Cd300e		Rnf182
											Fam49a		Rnf213
											Aicda		Rnf24
											Actb		Robo3
											Rpl13		Rpl13-ps6
											Rpl13-Ps3		Rplp0-ps1
											Gm12587		Rprm
											Sub1		Rps27a-ps2
											Gm5830		Rps8-ps3
											Meox1		Rpusd3
											Zfp472		Rrad
											Psmb10		Rtn4
											Igkv4-73		Rubcnl
											Spic		Rufy4
											Rab30		Runx2
											Eno3		S100a10
											Ugcg		S100g
											Plk1		Samd14
											Prkch		Sardh
											Gm7019		Sass6
											P2ry13		Sat1
											Igkv5-37		Scn7a
											Oosp1		Sdhb
											Pold4		Sdk2
											Plcl2		Sec24d
											Cpa3		Selenbp1
											A630023p12rik		Sema3b
											Art2b		Serinc5
											Mt-Tr		Serpina10
											Vrk1		Serpina1a
											Gm7125		Serpina6
											I830127l07rik		Serpinb6b
											Gm9844		Serpinb9
											Chst3		Serpine1
											Dhrs7		Sertad4
											Sh3bp1		Setd4
											Sdf2l1		Sgo1
											Inmt		Sgol2a
											Pydc3		Sh3pxd2b
											Plin4		Shcbp1
											Rsph1		Shf
											Il3ra		Shh
											Plcb2		Shisa4
											Malt1		Shmt2
											Tspyl3		Siglece
											Satb1		Sirt3
											Armc7		Slamf9
											Nfkbid		Slc10a2
											Zbtb32		Slc10a5
											Gm21762		Slc13a1
											Cbx4		Slc13a2
											Cd1d1		Slc13a3
											Aoc3		Slc16a11
											Hmgn2-Ps1		Slc16a7
											Mob3a		Slc16a9
											Gm4070		Slc17a2
											Bc094916		Slc18a1
											Madcam1		Slc22a13b-ps
											Gm9396		Slc22a18
											Procr		Slc22a19
											Tspan10		Slc22a22
											Gm15793		Slc22a27
											Lmo2		Slc22a28
											Rasgrp1		Slc22a29
											Gm6285		Slc22a7
											Kbtbd11		Slc22a8
											Chst4		Slc24a3
											D16ertd472e		Slc25a24
											Ltbp2		Slc25a25
											Gm10268		Slc25a48
											Rpl22l1		Slc29a2
											Fam117a		Slc2a4
											Nrm		Slc2a5
											Il6ra		Slc30a2
											Rpsa-Ps10		Slc34a1
											Gng10		Slc34a2
											4632428n05rik		Slc34a3
											Amica1		Slc37a4
											Dennd2d		Slc39a5
											Hist1h4d		Slc39a6
											Jakmip1		Slc4a1
											A430078g23rik		Slc51a
											Elk4		Slc51b
											Cdc45		Slc5a2
											Agap2		Slc5a6
											Coro2a		Slc6a12
											Mast3		Slc7a13
											Pik3ap1		Slc7a2
											Pik3ip1		Slc7a5
											Itm2a		Slc7a8
											Tnfrsf25		Smco3
											Gm6166		Smim5
											Tcf3		Smox
											Ramp1		Smpdl3b
											Prg3		Snx10
											Chst12		Snx31
											Rp24-291e8.2		Socs3
											Ccl22		Sod1
											Cox8b		Sorbs2
											Card6		Sox9
											Bc021614		Spa17
											Sapcd1		Spag4
											Fen1		Spag5
											Ccne1		Spag8
											Ighv1-17		Spata5l1
											1700097n02rik		Spin2c
											Tcof1		Spns2
											Fcna		Spp1
											Ms4a4d		St6galnac4
											Rpl27-Ps1		Stard3nl
											Pglyrp2		Stat3
											Agpat2		Stbd1
											Igkv8-23-1		Stra6l
											Icosl		Sulf1
											Tusc5		Sulf2
											Rab19		Sult1a1
											Pira2		Susd2
											Gm4149		Susd3
											Slc38a1		Suv39h1
											Gm11711		Syn3
											Tpsb2		Sypl2
											Slc17a9		Sytl2
											Batf3		Sytl3
											Gm6594		Taco1
											Gm11425		Tagln
											Ighv1-21-1		Tagln2
											H2-Bl		Tbc1d9
											Pold1		Tcf15
											Eaf2		Tecr
											Prkcq		Tef
											Cyp4f18		Tes
											Tbx21		Tfpt
											Rpl9-Ps7		Tgfb1i1
											Gm13623		Tgfb3
											Xlr4a		Tgif1
											Jak3		Thbs1
											Tigit		Tiam2
											Ighv1-9		Tifa
											Ighv1-54		Timp1
											Sct		Tle2
											Mfng		Tln2
											Gm24022		Tlr2
											Foxp3		Tma7-ps
											Relt		Tmed5
											Colq		Tmem158
											Mcoln2		Tmem181a
											Rpl37rt		Tmem207
											Gm20430		Tmem25
											Impdh1		Tmem252
											Ripk3		Tmem28
											Sh2d2a		Tmem45a
											Gm4617		Tmem86a
											Dsc3		Tnfrsf10b
											Zfp296		Tnfrsf11a
											Saa3		Tnfrsf12a
											Lipe		Tnn
											Bc147527		Tnnc1
											Slc28a2		Tns2
											D13ertd608e		Tomm7
											Gm5148		Tpbg
											4930523c07rik		Tpm1
											Rab26os		Tpm4
											Trav3-3		Trem2
											Tlr9		Treml4
											Gfra2		Trib3
											Il22ra2		Trim16
											Abcg3		Trim47
											Lsmem2		Trpm2
											Bhlha15		Trpm6
											Neil1		Tsc22d1
											A530040e14rik		Tsc22d3
											Gm5822		Tst
											Cib2		Ttbk1
											Gcsam		Ttc36
											Pik3r5		Ttc41
											Rpl27		Ttll10
											Gramd1a		Tuba1a
											Gm26951		Tuba8
											Gm10591		Tubb2b
											Lysmd2		Tubb6
											Ighv2-3		Tuft1
											Fam129c		Uchl1
											Gm11942		Upb1
											Mfge8		Uqcr11
											Clec2i		Uqcrb
											Xcl1		Uroc1
											Pde1b		Usp2
											Pim2		Vcam1
											Asf1b		Vegfa
											Orai2		Vgll3
											Cd300lh		Vmp1
											H2-Eb2		Vpreb1
											Cr2		Vsir
											Gm20900		Vwa1
											Cd209d		Vwce
											Slain1		Wfdc15b
											Nsg2		Wfdc16
											Vaultrc5		Wisp1
											Cd84		Wnt10a
											Wipf1		Wnt2
											Abi3		Wnt9b
											Gpsm3		Xcr1
											Siglech		Xlr3a
											Ccl11		Xlr4b
											Gm27733		Xpnpep2
											Gm7589		Xylb
											Stat4		Xylt1
											Cma1		Ybx2
											Mical1		Ypel2
											Rpl17-Ps10		Ywhah
											Rp23-272p19.10		Zbtb25
											D930015e06rik		Zdhhc15
											Gbp10		Zdhhc2
											Oas1b		Zfp354b
											Sidt1		Zfp385b
											Apol7e		Zfp52
											Rpl30-Ps8		Zfp879
											Arhgef1		Zrsr1
											Gm10036		Zwilch
											Arl5c
											Tnfrsf17
											Rpl12
											Rpl36a-Ps2
											Igkv8-34
											Bc035044
											A530032d15rik
											Prkar2b
											Fam65b
											Sh3kbp1
											Ubash3a
											Actc1
											Mt-Tc
											Igkj1
											Bank1
											Aim2
											Fam189b
											Apol7c
											Chst1
											Ighv1-67
											Gimap5
											Asb2
											Igkv4-92
											Rps19-Ps3
											Sh2b2
											Ptpn18
											Rhof
											Cd96
											Atp1a2
											Slc36a2
											Ighe
											Ptp4a3
											Elovl3
											5031414d18rik
											Igkv7-33
											Retnla
											Il18
											Ighd1-1
											Rgs14
											Siglec1
											Cd55
											Ai467606
											Fcrl5
											Au020206
											Rinl
											Gm22175
											Kcnab2
											Vpreb3
											Nuggc
											Ighv3-2
											Srpk3
											Ly6i
											Ighv13-2
											Serpina3f
											Hsh2d
											Igkv4-77
											Rpl36a-Ps1
											Retn
											Ighv1-30
											Gm10073
											Lta
											Rmrp
											Ighv7-1
											Hp
											Rpl17-Ps9
											Unc13d
											Klk8
											Gypc
											Galnt6
											Il27ra
											Ighv1-76
											Trbv20
											Folr2
											Eif3s6-Ps2
											Cnr2
											Ctsw
											Ighv7-4
											Trbv14
											Mcpt4
											Serpina1e
											Fam78a
											Wdr89
											Dtx1
											Mrap
											S100a8
											Fcor
											Fabp4
											Ighv1-40
											Trbv2
											Tmc8
											Trbv31
											Fcho1
											Ac099934.1
											Trbv5
											Treml2
											Ighv3-3
											Igkv8-18
											Il7r
											Cd209f
											Ighv11-1
											Orm1
											Trbv4
											Igkv1-122
											Lyve1
											Cd7
											Gbp2b
											Ighv1-62-2
											Clec3b
											Ighv12-3
											Ac099934.2
											Ighv1-73
											Tespa1
											Vtn
											Ighv9-4
											Cd209g
											Igkj5
											Igkv4-62
											Ighv1-2
											Ighv1-68
											Plin1
											Ac157822.1
											Gimap1
											Ighv5-12-4
											Ccl19-Ps1
											Ighv5-2
											Igkv3-9
											Cd5l
											Ac156953.1
											Adig
											Lyz1
											2010016i18rik
											Rbp4
											Igkv2-112
											Ac157822.2
											Ighv15-2
											Ighv1-49
											Igkv4-58
											Cidec
											Igkv4-69
											Igkv11-125
											Gm12407
											Igkv12-47
											Timd4
											Adipoq
											Igkv14-130
											Marco
											Igkv19-93
											Cd209b
											Cidea
