# Supplementary material for: Kidney Tertiary Lymphoid Structures in Lupus Nephritis Develop into Large Interconnected Networks and Resemble Lymph Nodes in Gene Signature
Source: Am J Pathol. 2020 Aug 17;190(11):2203–25. doi: 10.1016/j.ajpath.2020.07.015 (PMC12178333; doi:10.1016/j.ajpath.2020.07.015)
Supplement: Supplemental Table S15 [file mmc16.xlsx]

## Sheet: Sup Table S15
Supplemental Table S15. Immune cell specific gene clusters found in human LN compared to gene expression in TLS and G3 mice. https://www.ensembl.org/index.html
TLS + TFH	TLS, TFH and G3	TLS + Treg	TLS, Treg +TFH	All	TLS, G3 + Treg	G3 + Treg	G3, Treg + TFH	G3+ TFH
Number of genes
16	16	40	42	51	23	90	62	41
Adrbk1	Bin2	Acap1	Blnk	Aif1	Adcy7	Actn1	Adam8	Akap12
Fam46c	Dennd1c	Ada	Btla	B2m	Basp1	Adamts1	Anxa1	Arhgap11a
Gadd45b	Il10ra	Bin1	Ccnd2	Batf	Btg1	Aff3	Anxa2	Arhgap19
Lax1	Il2rg	Cd19	Ccr7	Btk	C1qa	Ammecr1	Apobr	Arid5a
Nfatc1	Irf4	Cd38	Cd2	C1qb	C1qc	Ap1s2	Birc3	Arnt2
Pim1	Isg15	Cd79a	Cd3e	Cd180	Cd22	Apoe	C5ar1	Bbc3
Pstpip1	Itgal	Cdc25b	Cd4	Cd27	Cd52	Arpc1b	Ccl5	Cadm1
Pyhin1	Itgb7	Cdc42se2	Cd5	Cd3d	Cd83	Asns	Ccr1	Ccdc71l
Rbmxl1	Pou2af1	Cfd	Cdc42ep3	Cd3g	Ighg3	Atf3	Cd14	Ckap2l
Rltpr	Rasal3	Cmtm7	Ciita	Cd53	Itgb2	Atp8b4	Cd28	Col5a3
Sec11c	Rftn1	Creld2	Cxcr5	Cd6	Lcp1	Axl	Cd44	Col6a3
Slamf6	Samhd1	Cyb561a3	Dgka	Cd74	Ms4a1	Bst2	Cd68	Cstb
Smc4	Snx20	Fcrla	Ets1	Cd86	Nrros	C3	Cenpm	Edaradd
Trex1	Srgn	Fnbp1	Faim3	Cst7	Pik3cg	C3ar1	Ctsc	Egr2
Zap70	Stk10	Gimap6	Fas	Ctss	Pld4	Camk1d	Ctsl	Elmo1
Zfp36l2	Tmem173	Gmfg	Fxyd5	Cxcl13	Psmb8	Ccdc122	Cx3cr1	Emp3
		Gpr18	Fyn	Cxcr4	Psmb9	Ccdc88b	Cyth4	Ezh2
		Grap	Glipr1	Cybb	Rnase6	Ccr2	Dse	Fos
		Grap2	Gramd3	Dok3	Sash3	Ccr5	Dstn	Gins2
		Klhl6	Hpse	Dusp2	Slamf8	Cd40	Efhd2	Hells
		Map4k1	Icos	Fam26f	Spn	Cdk6	Evi2a	Icam1
		Parvg	Ifi30	Fam49b	Stk17b	Cdkn1a	Fcer1g	Jun
		Pax5	Ifitm1	Fyb	Tlr1	Clec12a	Fgd2	Lhfp
		Pced1b	Ifitm2	Gbp2		Clec7a	Fgl2	Lif
		Plekha2	Irf8	Hvcn1		Creb5	Fgr	Lix1l
		Pml	Lag3	Il16		Csf1	Fosl2	Lxn
		Ptp4a2	Ltb	Il2rb		Csf2ra	Glipr2	Mboat1
		Rasgrp3	Ly9	Inpp5d		Cxcl14	Gsap	Mthfd1l
		Rbm38	Myo1g	Itgax		Dock4	Hck	Nab2
		Rgs19	Pdcd1	Lat2		Dusp5	Hmox1	Prmt2
		Rps15a	Plcg2	Lck		Egr1	Ifngr2	Ptgfrn
		Rps27	Plekho1	Lcp2		Elf4	Itga4	Relb
		Sit1	Rhoh	Limd2		Emilin2	Itgam	Serinc5
		Smap2	Sell	Lst1		Enc1	Itk	Stat3
		Sp100	Slamf7	Ly86		F2r	Klf6	Tifa
		Spib	Swap70	Lyn		Fam198b	Klrd1	Tnfrsf18
		Tmsb4x	Tmem123	Mpeg1		Golm1	Lgals1	Tnfrsf1b
		Tspan13	Tnfrsf4	P2ry10		Gpr34	Marcks	Top2a
		Tspan32	Trac	Plek		Grn	Mnda	Trim59
		Twf2	Trbc2	Ptprc		Havcr2	Ms4a7	Vim
			Xbp1	Pycard		Hhex	Mybl1	Vmp1
			Zc3h12d	Rgs10		Id2	Myo1f
				Stat1		Il1b	Ncf2
				Syk		Irak3	Pip4k2a
				Tcf7		Irf7	Plac8
				Themis2		Junb	Plxnc1
				Traf1		Lair1	Ptpn7
				Traf3ip3		Lgals3	Rab31
				Tyrobp		Lpcat2	Rhbdf2
				Unc93b1		Maff	Rtn4
				Wdfy4		Map3k1	Runx3
						Map3k8	Serpine2
						Msr1	Skap1
						Myof	Sla
						Npl	Snx10
						Nr4a1	Stambpl1
						P2rx7	Sytl2
						Paqr8	Tacc3
						Pask	Tgfbi
						Plaur	Timp1
						Plekho2	Tlr2
						Plp2	Wnt10a
						Pltp
						Prex1
						Ptafr
						Ptpre
						Rassf2
						Rassf4
						Rhobtb3
						Rhoc
						S100a9
						Sacs
						Sat1
						Slc11a1
						Slc15a3
						Socs3
						Spi1
						Spp1
						Stap1
						Stard3nl
						Tagln
						Tbc1d9
						Tlr7
						Tm6sf1
						Tpm4
						Trib3
						Tsc22d1
						Ypel2
						Zbtb25
						Zc3hav1
